# Supplementary material for: Uncoupled evolution of the Polycomb system and deep origin of non-canonical PRC1
Source: Commun Biol. 2023 Nov 10;6:1144. doi: 10.1038/s42003-023-05501-x (PMC10638273; doi:10.1038/s42003-023-05501-x)
Supplement: Supplementary file 10 — Supplementary Data 7 [file 42003_2023_5501_MOESM10_ESM.zip › Supplementary Data 7/EED_alignmentfortree.trim10.aln]

>TETTHE008796
-MSFIEKIEY-------------------------------------------EIEKYFH
SKEGFETLQ---------------------------------------------------
----------------------------------NDFKQY---------LEKNQDHQES-
VTQIKF---YID-G--SLIGVVSKNQI-----VYDSAS--SQHTIQ-IQGYRESVKTEED
LYSCDFFDKNIYT---GVIAGGMTGFIHFVDIQSSTQIC-FQ-HGDTIFDIKCNQSDKNI
VVSASKDGSIFLSHLAKQEKLIQLKDFLSTSSQFTCIDIDLACENIFSACGDGTIQVWQL
SEQ---------------KK-------LLK-PNFVKQQAMHT-QVTC-SF---YGKYLLY
-NSQGYITLGEP--YK-------A---QYMRKFD-----KDN---T----NLKFQ-----
-----------------------------IT-------------------FD--------
-----------LG--SKNKVMVDQ-KNGSIFCFDLKSEIDY---------SKP-------
----L--AY-KAN---IQKIFFNEN-SVLYILTDAKQLI--K-FSF--------------
------------------------------------------------------------
IPNK--------------------------------------------------------
------------------------------------------------------------
-------------
>LENLIM013568
-MGQICHQHLRVQGD---------------------------------------------
-AVVEKDLS---------------------------------------------------
------------------------------------FWVS---------ISNNESHKVN-
IEEAA--------G--T-VSTCGIS-------V-DLSSDGQQASVQVLQQYK--IDPNES
MTAFAMSS-D----GHLAAVGGMEGGIRVINALTGQPKRHFSDCIGPINALQFFPSD-DV
ILAGGADMKLRIFSVSQDYCGAVLT---GHKGAITTAALIDRGRNFLSGSNDGTVRLWDT
ASQ---------------S--------TIR--EFTD--GIHSNPADSV--S--EGHLVVA
SS---GCRVFD---IR-------S---STLYTFTVVMSHGKS----LT-TLTSFS-----
------------------------------------------------------------
-----------MS--PD-KVIIA--KSGLV-AFD--------------------------
-----DG------G--IQVL--KEDSETILTG-DSDSILGLRAFNE----------AGTT
VM----------------------------------------------------------
------------------------------------------------------------
------------------------------------------------------------
-------------
>COLVIE013794
---------------------------------AEYM------------PQTKTMA----
-----NNDSFIPRG----------------------------------------------
------------------------------------------------AL---KGHA-GW
VTAIATSV---EAP--DQIVSASRD---KSLIIWNLTR--DAVPFRRLTGHAHYV-----
-QDVAMSS-D---G-QFALSASWDGTLRLWDLATGATTRRFVGHEKDVLSVAFSLD-NSK
IVSGSRDKSINLWNT-LGLKKYSLV-EDGHTEWVSCVRFSPDVPSIVSAGWDKLVKVWNL
GD---------------CK--------LRT--NL---IG-HTGYVNTVTISP-DGSLCAS
GGRDGVAMLWD---LI-------EG--KHLSSLE---AG-NT----IH-S-LCFH-----
------------------------------------------------------------
---------------PH-KFWLCAAVAGSIMIWDLQS-------------KT-----QVA
E---LTP-Q---RS-NCISLAWSGDGHTLFGGYTDNTI---RVWTCA-------------
------------------------------------------------------------
------------------------------------------------------------
------------------------------------------------------------
-------------
>COLVIE000288
------------------------------------------------------MA----
-----YTVKFA--G----------------------------------------------
------------------------------------------------TL---AGHR-DW
ITSIAQTS---DST--VKLLTASRD---NTLVSWTRTS--IEAPERRLEGHSGFV-----
-SDVAISN-Q---G-DFAVSASWDRSLRLWNLKTGESISKFLGHTHDVNSVAFSPD-NRQ
IVSGGRDNKIKIWNV-KGECMYTVE-RDGHTDWVNCVRFSPSAPLIVSGSSDNTVKVWSL
NE---------------FK--------CLH--TL---KG-HTGAVNSVTVSP-DGSLCAS
GGKDGKAKLWD---LT-------RG--EHLYELD---CH-DT----IN-Q-ICFS-----
------------------------------------------------------------
---------------PN-RYWLCAATEKSIRIFDLEA-------------KE-----QIA
D---LTP-E---TS-QCTSIAWSPDGATLFSGYSDNTV---RVWTVADN-----------
------------------------------------------------------------
------------------------------------------------------------
------------------------------------------------------------
-------------
>COLVIE001163
---------------------------------CQFA----------------TLRM---
-----KMLR------R-------------------------------SSTIDRLVQLPDI
H-----------------------------------------------TL---AGHI-NS
VDCVAYTP---N-G--QRLVTASHD---GTLKVWNTQD-G-T-HIRTLSGHQNGV-----
-FACDVSP-N----GRLVLSASPDKTLRIWDIESGQCLAILEGHADAVYSCRFSPD-GAM
VVSAGRDRVAKVWDLKNRKCVTTFR---DHQDIIHNVRFHPTQPLAASTCADGSVKLWRI
SD---------------GG--------VVQ--TF---LG-HTGIVYDCAFHP-SGEFLVT
AAHDKTVRVWN---MN-------A---ECTMSLE---GHTGP----VR-A-VDVS-----
------------------------------------------------------------
---------------FDGQRILSGCQDHSLRVWRFAT-------------GA-----CEA
S---LGG-H---AD-FCVSCRFSPDAQYAASASWDQTA---RIYSL--------------
------------------------------------------------------------
-PVLQ-------------------------------------------------------
------------------------------------------------------------
-------------
>STECOE019265
-MKLPPSDYSNF---YRLCEQKIL---------AEFV----------------RVQ----
------SMAFEAVQK------------------------------GIKKKYLGLA-----
-KV---NSEMAEAKKILKLIENADVVLYVPQSVDNYFTTRHALKKLTK-LV--QGHT-NY
IDCIYISK---G-N--KYLVTGSND---RTIRVWDLQT-K-T-QDFILIGHVDRV-----
-NSVCISD-DM----KYIISGSSDASVRLWSFEKRVQLTEFT-HTSIVRAVRF----G-K
IVSGSDDNSLRIWDIETGSCLYVLK---GHQGCIWSVCIG-DSRYAISGSSDNTVRVWDL
RTPEASEDLKKAYT---GES-KIH---CIGF-TLAAEEGIHTGKVNCVIISH-DSSFILS
GSDDETVKLWE---MD-------T---TDTVTLK---GHTKS----VW-C-IALT-----
---------------------------------SKNDFAISGSVDATIIVWDLEEGS---
HILGHASFVLCVAISSDEKYAVTGSGDRTAKLWDLEV-------------NK-----EKG
V---LKG-H---SQ-PVTGVAISHNDKLIIT-SGDRTI---RLWEA--------------
-------------------MYGHKAQILSVVISY-----RYAVTGSEDCTVRVWSL----
----------------------------------------------------------EE
RKELLDL------------SLQTIKNDMG--------------------------QFSPT
---IS--------
>ANCTWI030073
------------------------------------------------------------
------------------------------------------------------------
-------------------------------------------------VH--GGHG-DA
VNSCCFTP---D-G--KIIVSASRD---NALKLW--------------------------
------------------------------N-SRGTCIDTLEGHTNAVTDCRVSPD-GKH
ILSASSDQTLKLWDVSSGRRIRTFT---GHSDFVHNCCFSHDGKTALSCSLDMTVKVWDV
SG---------------GK--------CID--TL---EE-HTSGVYQCCFSS-DSDLALS
ASDDGSVRLWD---VD-------NA--ECVDRME---EHGAA----VR-H-CCLS-----
------------------------------------------------------------
---------------SDGKYALSASEDVSLLLWDLR------------------------
--------H---------------E-Q----------------Y----------------
------------------------------------------------------------
------------------------------------------------------------
------------------------------------------------------------
-------------
>STECOE004093
---------------VVLCNKSLFTK---PHTTKSYENDTLN-------HNLISID----
------QVLLEGFS-----NS-------------------------WEAKTSFIK-----
------------------------------------------------FF---EGHL-DQ
IKSLNISL---D-G--NFLVSGSLD---KTVRVWDLQK-K-L-QIAMFIGHKSPV-----
-NSVIFSS-------NLIISGSSDRTIRLWDFLEKNQILILNGHTKEVKCADFTSDDHKY
VLTASDENFIRVWDIANKQQIGILE---GHEDSVTCVVFSDDRNFVVSGSKDRSVRVWDF
NK---------------KT--------VIA--IF---NG-HTYDITSVAITT-DNLYVVS
SSIDRSLRIWS-ILIS-------PG--RLEVFLE---GHTYMAYVAIY-S-LAISPDNTY
LVSGVLN-SLALWNLKTKCVICAVISVNCLAMTSDCEKIISGSSDRTIKIWSLQEMKKIN
VLKGHTYSINSIALSYDCKYIVSGSADNTVRVWHIDK-------------DE-----ALY
V---IND-H---ND-WVNGVYISNDNRFIVSASKDKTV---KIWDME----------KRM
NVAVM---------------IGHTSIITCLAVSQ---DGKYAYTASQGGVIRCFDLE---
------------------------------------------------------------
--------------------------------------------------KKEEFPLEEE
PEF----------
>ACAPLA008921
---------------MRL--KRFLLRYYPPGIILEYEQS--------NTLKTKSID----
------LLDLKLES-----DVDAILDEIVRKE---------PLVT--PNRTPQVRQLIQ-
--------RLQEKIGL------------NDDHK---F-------YLFKAL---RAHI-LP
LTNVAFNK---S-G--SSFITGSYD---RTCKVWDTAS-G-E-ELHTLEGHRNVV-----
-YAIAFNNPY----GDKIATGSFDKTCKLWSSETGKCYHIFRGHTAEIVCLAFNPQ-STI
LATGSMDTTAKLWDIESGEEISTLA---GHSAEIISLSFNTTGDRIITGSFDHTVSVWDV
HS---------------GR--------RVH--TL---IG-HRGEISSAQFNY-DCSLIVT
GSMDKTCKIWD---SC-------SG--KCVGTLR---GHEDE----IL-D-VVFD-----
---------------------------------FTGQYIASASADGTARVYNAVSHNCVA
KLEGHDGEISKITFNPQGSKILTASSDKTARLWDPFT-------------GK-----CLQ
V---LEG-H---TD-EIFSCAFNYEGSIIITGSKDNTC---RIWR---------------
------------------------------------------------------------
------------------------------------------------------------
------------------------------------------------------------
-------------
>CRAGIG004591
---------------MKL--KRFLLRYYPPGIILEYEQG--------GNLKTKSID----
------LLDLKVET-----DVDAVVDEIARKE---------PLIT--ASKTEQVRKLVQ-
--------RLQEKLAQ------------KDDHH---F-------YLFKVL---RAHI-LP
LTNVAFNK---S-G--SSFITGSYD---RTCKVWDTAS-G-E-ELHTLEGHRNVV-----
-YAIAFNNPY----GDKIATGSFDKTCKLWSSETGKCYHTFRGHSAEIVCLSFNPQ-SSV
VATGSMDTTAKLWDVQTGQELVSLS---GHSAEIISLSFNSTGTQLITGSFDHTVSVWDI
NS---------------GK--------RIH--SL---IG-HKAEISSAQFNW-DCSLIAT
GSMDKTCKIWD---PP-------SG--RCIGTLR---GHDDE----VL-D-VAFD-----
---------------------------------YTGQMLLTASADGTARCYNAVSHNLIS
KFEGHEGEISKITFNPQGTSVLTASSDKTARLWDPEN-------------GR-----CKQ
I---LEG-H---TD-EIFSCAFNYEGNTIITGSKDNTC---RIWR---------------
------------------------------------------------------------
------------------------------------------------------------
------------------------------------------------------------
-------------
>BRABEL004411
---------------MRL--KRFLLRYYPPGIILEYEQG--------GQTKTKSVD----
------LLDLKPET-----DVDAVLDEISRKE---------PLIT--PSRMDQVRTLIN-
--------KLQLKLSA------------ADDHA---F-------YLFKVL---RAHI-LP
LTNVAFNK---S-G--SMFITGSYD---RTCKVWDTAS-G-E-ELHTLEGHRNVV-----
-YAIAFNNPY----GDKIATGSFDKTCKLWSSETGKCYHTFRGHTAEIVCTAFNPQ-STI
VATGSMDTTAKIWDVQTGQEISTLM---GHSAEIISLSFNTKGDQVITGSFDHTVTCWDV
RS---------------GS--------RIH--TL---IG-HRGEISSAQFNW-DCSLIAT
GSMDNTCKIWD---AR-------TG--QCIGTLR---GHEDE----VL-D-VAFD-----
---------------------------------YTGQLLATASADSTGRVYNAVTHQCLV
KLEGHEGEISKVCFNPQGNKILTASADKSARLWDPQS-------------GK-----CQQ
I---LAG-H---SD-EIFSCAFNYEGNTIITGSKDNTC---RIWR---------------
------------------------------------------------------------
------------------------------------------------------------
------------------------------------------------------------
-------------
>NEMVEC012166
---------------MRL--KKFLLRYYPPGIILEYEQS--------GVLKTKSID----
------LLDLKPST-----DVDAILDDISAKE---------PLIT--PARLDQVRKLII-
--------RLQEKQIE------------TDDRH---F-------YLFKIL---RAHI-LP
LTNVAFNK---S-G--TSFITGSYD---RTCKVWDTAS-G-E-ETLTLEGHKNVV-----
-YAIAFNNPY----GDKIATGSFDKTCKLWNAETGKCYHTYRGHSAEIVCLAFNPQ-STV
IATGSMDTTAKLWDVQTGAEISTLS---GHSAEIISCAFNSTGTQLLTGSFDHTVSVWDT
RS---------------GR--------RVH--TL---IG-HRGEISNAQFNF-DCSFIVT
GSMDKTCKIWD---AG-------TG--KCIGTLR---GHDDE----VL-D-VAFD-----
---------------------------------YTGQLIATASADGTGRVYNALTHHCLS
KLEGHEGEISKITFNAQGTRLLTASSDKTARLWDPNT-------------GK-----CLQ
V---LEG-H---TD-EIFSCAFNYDGDIIITGSKDNTC---RLWR---------------
------------------------------------------------------------
------------------------------------------------------------
------------------------------------------------------------
-------------
>HOMSAP061802
---------------MKL--KSLLLRYYPPGIMLEYEKH--------GELKTKSID----
------LLDLGPST-----DVSALVEEIQKAE---------PLLT--ASRTEQVKLLIQ-
--------RLQEKLGQ------------NSNHT---F-------YLFKVL---KAHI-LP
LTNVALNK---S-G--SCFITGSYD---RTCKLWDTAS-G-E-ELNTLEGHRNVV-----
-YAIAFNNPY----GDKIATGSFDKTCKLWSVETGKCYHTFRGHTAEIVCLSFNPQ-STL
VATGSMDTTAKLWDIQNGEEVYTLR---GHSAEIISLSFNTSGDRIITGSFDHTVVVWDA
DT---------------GR--------KVN--IL---IG-HCAEISSASFNW-DCSLILT
GSMDKTCKLWD---AT-------NG--KCVATLT---GHDDE----IL-D-SCFD-----
---------------------------------YTGKLIATASADGTARIFSAATRKCIA
KLEGHEGEISKISFNPQGNHLLTGSSDKTARIWDAQT-------------GQ-----CLQ
V---LEG-H---TD-EIFSCAFNYKGNIVITGSKDNTC---RIWR---------------
------------------------------------------------------------
------------------------------------------------------------
------------------------------------------------------------
-------------
>TRIADH009850
---------------MRL--KRFLLRYYPPGIILEYEQN--------CQLRTKCID----
------LLDLKPET-----DIDDLLEDVANKE---------PLIT--PSKYEQVRRLIA-
--------KLQYKLAN------------KDTKK---F-------YLFKVL---RAHI-LP
LTNVAFNK---P-G--TSFITGSYD---RTCKIWDTSS-G-E-ELYTLEGHRNVV-----
-YAVAFNNPY----GDKIATGSFDKTCKLWNANTGKCYHTFKGHTAEIVCLSFNPP-STI
IATGSMDTTAKLWDLQSGTEVATLS---GHTAEIISLAFNSTGNKLVTGSFDHTVSIWDS
ET---------------GR--------RIH--TL---IG-HHSEISSTQFNY-DSSLIIT
GSMDKTCKLWD---VN-------SG--KCIHTFS---GHEDE----VL-D-VSFN-----
---------------------------------FTGHKFATASADGTCRVYDAYNHNCIT
KLIGHEGEISKVCFNPQGNKILTASSDKTARLWDPET-------------GN-----CLQ
I---LEG-H---SD-EIFSCTFNYEGNMIITGSKDNTC---RIWS---------------
------------------------------------------------------------
------------------------------------------------------------
------------------------------------------------------------
-------------
>CIOINT001737
---------------MRL--KRFLLRYYPPGIILEYEQG--------GQMKTKTLD----
------LLDLSPEM-----NTEILAKDLSKKE---------PLIT--EARIGQVQNLIK-
--------KLQYKISN------------IVDHQ---Y-------YLFKVL---RAHI-LP
LTNIAFNK---S-G--SCFITGSYD---RTCKIWDTAT-G-D-ELQTLEGHRNVV-----
-YAIAFNNPY----GDKIATGSFDKTCKLWNATTGQCYFTYRGHTAEIVCLSFNPQ-STI
VATGSMDATSKLWDVQSGNELATLS---GHSGEIISLAFNSRGDQMLTGSFDHTVVLWDV
NT---------------AQ--------QTN--TL---IG-HRGEISTAQFNY-DCSLIAT
ASMDKSSKLWD---IR-------TG--QCIGTLR---GHSDE----VF-D-IGFN-----
---------------------------------STGQQIVSGSADGTARTYDAGTQKCLH
VFEGHEGEVSKVCFNPQGRRILTGSTDKTARLWDVSN-------------GE-----CLQ
V---FEG-H---TD-EIFSCVFNYEGDTILTGSKDNTC---RIWR---------------
------------------------------------------------------------
------------------------------------------------------------
------------------------------------------------------------
-------------
>DIAGRA021910
------------------------------------------------------------
------------------------------------------------------------
-------------------------------------------------M----------
-------------------------------------------KILSID-----------
------------------------------------------------------------
------------------------------------------------------------
------------------------------------------------------------
-S------------------------------------H---------------------
------------------------------------------------------------
PLRGHDGEIGKAVFNPQGTKVLTVCSDKTARLWEVYT-------------GT-----CLQ
V---LEG-H---TD-ELFSGAFNYEGDTIITGSKDNSC---RLWR---------------
------------------------------------------------------------
------------------------------------------------------------
------------------------------------------------------------
-------------
>ANCTWI000362
---------------MRL--KRFLLRYFPPGIILEFESSV-------GEVKTKDID----
------LLMLSPEM-----DVEVLVNQVIRQE---------PLIT--ESRRPQVRKLIY-
--------KLLEKQGT------------PDYQN---F-------YLFKIL---RAHI-LP
LTNCAFNK---S-G--DMFITGSYD---RTCKVWNTDT-G-E-ELLTLEGHRNVV-----
-YAIAFNNPY----GDKIVTGSFDKTAKLWNSETGELYHTFRGHQTEIVCVSFNPQ-GNV
VATGSMDNTAKLWDVESGQELCTLL---GHTAEIVSLNFNTCGDKIITGSFDHTTKIWDV
RS---------------GR--------CIH--TL---TG-HRGEISSTQFNF-GGDLCIT
GSIDRTCKIWN---VS-------TG--QCINTLR---GHNDE----VL-D-VAFN-----
---------------------------------STGSKIVTASADGTARVYNTMTGACGP
TLIGHEGEISKVSFNPQGTKIITASSDKTCRIWSVEN-------------DN-----CLQ
I---LEG-H---TD-EIFSAAFNYEGDTIITGSKDNTC---RIWKC--------------
------------------------------------------------------------
------------------------------------------------------------
------------------------------------------------------------
-------------
>CYAGLO002576
------------------------------------------------------------
------------------------------------------------------------
------------------------------------------------------------
------------------------------------------------------------
------------------------------------------------------------
-----MDNTAKLWDVETGRELYTLL---GHSAEIVSLCFNTSGDKIITGSFDHTTKVWDV
RT---------------GR--------PIH--SL---AG-HRGEISSTQFDW-TGDLCIT
GSIDRTCKIWN---VN-------TG--QCINTLR---GHNDE----IL-D-VSFN-----
---------------------------------ATGGMLVTASADSTARVYETLTGKCLS
VLAGHEGEISKVAFNPQGTKIITASSDRTCRIWAVEA-------------AE-----CLQ
V---LEG-H---TD-EIFSCAFNYDGDTIITGSKDNTC---RIW----------------
------------------------------------------------------------
------------------------------------------------------------
------------------------------------------------------------
-------------
>CYAPAR000437
YRQ------------GKL--KRFLLRYYPPGIILEYEQN--------GEMKSKSID----
------LLSLTVDT-----DVEALLTQMVRNE---------PLLS--ESRKPQVRKLVY-
--------KLIEKLDT------------NDDQN---F-------YLFKIL---RAHI-LP
LTNCAFNK---S-G--DKFITGSYD---RTCKVWNTFT-G-E-ELLTLEGHKNVV-----
-YAIAFNNPF----GDKIITGSFDKTCKVWNSETGELYHTLRGHLTEIVCLSFNPQ-GTI
IATGSMDNTAKLWDVETGRELCTLL---GHSAEIVSLCFSTAGDRIITGSFDHTTKVWDV
KT---------------GR--------CIH--TL---AG-HRGEISSTQFDW-TGDLCIT
GSIDRTCKIWN---VN-------TG--QCIQTLR---GHNDE----IL-D-VAFN-----
---------------------------------ATGSKLVTASADGTARVYNTMTGACLS
ILVGHEGEISKVAFNPQGTKVITASSDRTCRIWSVESR---------AEPGE-----CLQ
V---LEG-H---TD-EIFSCAFNYEGDTIITGSKDNTC---RIWKC--------------
------------------------------------------------------------
------------------------------------------------------------
------------------------------------------------------------
-------------
>GLOWIT000654
XMD------------PKL--RRFLLRYYPPGIILEFDQG--------GETRSRTVD----
------LLQLAPDS-----DVESLLTQIVRQE---------PLVT--ESRKPQVRKLIY-
--------KLIEKLDA------------NEDQN---F-------YLFKIL---RAHI-LP
LTNCAFNK---S-G--DRFITGSYD---RTCKVWNTFT-G-E-ELLTLEGHKNVV-----
-YAIAFNNPF----GDKIITGSFDKTCKVWNSETGELYHTLRGHLTEIVCLSFNPQ-GTI
IATGSMDNTAKLWDVETGQEMCTLL---GHSAEIVSLCFNTNGDKIITGSFDHTTKVWDV
RT---------------GR--------CIY--TL---SG-HRGEISSTQFDF-AGDLCIT
GSIDRTCKIWN---VN-------NG--SCINTLR---GHTDE----IL-D-VAFN-----
---------------------------------STGSKLVTASADGTARVYNTMTGACIS
KLVGHEGEISKVTFNPQGTKIITASSDRTCRIWAVDN----------SDLAE-----CLQ
I---LEG-H---TD-EIFSCAFNYEGDTIITGSKDNTC---RIW----------------
------------------------------------------------------------
------------------------------------------------------------
------------------------------------------------------------
-------------
>GEMCRY007392
---------------MKL--KRFLLRYFPPGIILEYESN--------GESKQKTID----
------LLDLTVDT-----DAEVLLNRILRQE---------PLIP--ESKRMYVRKLIY-
--------KLIEKQDS------------QESQQ---F-------YLFKIL---RAHI-LP
LTNCAFNK---S-G--DRFITGSYD---RTCKVWNTNT-G-E-ELLTLEGHKNVV-----
-YAIAFNNPY----GDKVITGSFDKTCKVWNANTGELYSTLRGHATEIVCLSFNPQ-GNI
IATGSMDNTAKLWDVDTGAELCTLL---GHTAEIVSLSFNQTGDKLITGSFDHTTKLWDV
KS---------------GR--------CIH--TF---QG-HRGEISSCQFDW-EGGKCIT
GSIDRTCKIWD---VK-------TG--QLLNTLR---GHNDE----IL-D-VSFN-----
---------------------------------STGSRLVTASADGTARVYNTMTGACVS
ILVGHEGEISKVCFNPQGTKLITASSDKTCHIWSTET-------------GE-----CLQ
I---LEG-H---VD-EIFSCAFNYEGDTIITGSKDNTC---RIW----------------
------------------------------------------------------------
------------------------------------------------------------
------------------------------------------------------------
-------------
>GUITHE015833
---------------MKL--KRFLLRYYPPGIILEYETN--------AELKQKTID----
------LLDLTVET-----DVEVLLNRIVRQE---------PLIT--ESKRPHVRKLLY-
--------KLIEKQDC------------QESQQ---F-------YLFKIL---RAHI-LP
LTNCAFNK---N-G--DKFITGSYD---RTCKVWNTLT-G-E-ELLTLEGHKNVV-----
-YAIAFNNPY----GDKVITGSFDKTCKVWNSETGELYHTLRGHATEIVCLSFNPQ-GSI
ISTGSMDNTAKLWDTETGVELCTLI---GHTAEIVSLSFNQTGDKLITGSFDHTTKLWDV
RS---------------GR--------CIH--TF---QG-HRGEISSCQFDW-EGGKCIT
GSIDRTCKLWD---VK-------SG--QCINTLR---GHSDE----IL-D-VSFN-----
---------------------------------ATGSRLVTASADGTARVYNTMTGACVS
ILVGHEGEISKVCFNPQGTKIITASSDKTCHIWSSDT-------------GE-----CLQ
I---LEG-H---ID-EIFSCAFNYEGDTIITGSKDNTC---RIWKC--------------
------------------------------------------------------------
------------------------------------------------------------
------------------------------------------------------------
-------------
>GONPAC036873
--------------------RRFLLRYYPPGIILEYEQG--------GQEKSKCLD----
------LLNLTVES-----DVEVLLNQIAREE---------ALIT--ESRKPQVRKLLY-
--------KLIEKQES------------IETQQ---F-------YLFKIL---RAHI-LP
LTNCAFNK---S-G--DMFITGSYD---RTCKVWNTNT-G-E-ELLTLEGHKNVV-----
-YAIAFNNPF----GDKIITGSFDKTCKVWDAHTGELYHTLRGHATEIVCLSFNPQ-GDV
IATGSMDNTAKLWDVSTGAEMCTLL---GHTAEIVSLCFNQAGDKLITGSFDHTTKLWDV
RT---------------GR--------CIH--TF---AG-HRGEISSCQFDW-SGEKCIT
GSIDRTCKIWN---VK-------TG--QCMNTLR---GHNDE----IL-D-VSFN-----
---------------------------------AAGNKLVSASADGTARVYNTMTGACVS
ILVGHEGEISKVCFNPQGTKIITASSDXTXRLWNVET-------------GE-----CQQ
V---LEG-H---ID-EIFSCAFNYEGDTIITGSKDNNAAMKRINKRN----------TMI
RKKX--------------------------------------------------------
------------------------------------------------------------
------------------------------------------------------------
-------------
>DIALUT003084
---------------MKL--KRFLLRYYPPGILLEYEQG--------NELHTKAVD----
------LLTLTPDT-----DVEVLVNTIVRHE---------PLIS--EQRKPQVRKLVY-
--------KLIEKLES------------NEAQN---F-------YLFKIL---RAHI-LP
LTNCAFNK---S-G--DRFITGSYD---RTCKVWNTMT-G-E-EMLTLEGHKNVV-----
-YAIAFNNPF----GDKIVTGSFDKTAKLWNAETGELLHTLRGHATEIVCLSFDPH-GAI
VATGSMDSTAKLWDVERGVELCTLI---GHTAEIVSLNFNTEGDRCLTGSFDHTTKIWDV
PT---------------GR--------CLH--TL---SG-HRGEISSTQFDF-SGELCIT
GSIDRTCKVWN---TM-------TG--QCVNTLR---GHNDE----IL-D-VAFS-----
---------------------------------CTGARLVTASADGTARVYNTMTGACQA
ILIGHEGEISKVAFNPQGTKIITASSDRTCRIWDAQS-------------GD-----CLQ
V---LEG-H---TD-EIFSAAFNYEGDTIITGSKDNTC---RIWKC--------------
------------------------------------------------------------
------------------------------------------------------------
------------------------------------------------------------
-------------
>PRYPAR006492
--M------------AKL--RRFLLRYYPPGIILEYEQN--------GEKATRQVD----
------LLTLTPET-----DVEILVNQIVRQE---------PLVS--EARKPQLRKLIY-
--------KLIEKMES------------HENQS---F-------YLFKIL---RAHI-LP
LTNCAFNK---S-G--DRFITGSYD---RTCKVWNTFT-G-E-ELLTLEGHKNVV-----
-YAIAFNNPF----GDKIVTGSFDKTAKLWNSETGELLHSLRGHTTEIVCLSFDPH-GAV
VATGSMDSTAKLWDVQRGVELCSLM---GHTAEIVSLNFNTEGDKIITGSFDHTTKVWDV
HT---------------GV--------CLH--TL---SG-HRGEISSTQFNF-TGDLCIS
GSIDRTCKIWN---VA-------SG--QCMNTLR---GHNDE----IL-D-VAFN-----
---------------------------------AQGSKLVTASADGTSRVYNTTTGACQA
ILIGHEGEISKVSFNPQGNKIITASSDRTCRVWDVES-------------GD-----CLQ
I---LEG-H---TD-EIFSAAFNYEGDTIITGSKDNTC---RIWKC--------------
------------------------------------------------------------
------------------------------------------------------------
------------------------------------------------------------
-------------
>GEPOCE032970
RLD------------MKL--KRFLLRYYPPGILLEYEQA--------GELKTKSVD----
------LLDLTPES-----DVEVLVNQIVRQE---------ALIS--DARKPQLRKLVY-
--------KLIEKQEA------------HETEA---F-------YLFKIL---RAHI-LP
LTNCAFNK---S-G--DRFITGSYD---RTCKVWNTLT-G-E-ELLTLEGHKNVV-----
-YAIAFNNPF----GDKIVTGSFDKTAKLWDANTGELLHTLRGHTTEIVCLAFDPT-GAV
VATGSMDSTAKLWSVERGVELCSLN---GHTAEIVSLNFNNDGDKVITGSFDHTTKVWDV
AT---------------GE--------CLH--TL---AG-HRGEISSTQFDF-TGELCIS
GSIDRTCKLWN---VA-------TG--QCINTLR---GHNDE----IL-D-VAFN-----
---------------------------------ATGTRLVTASADGTARVYNTMTGACQA
ILIGHEGEISKVGFNPPGNKIITASSDRTCRVWDVEN-------------GD-----NLQ
V---LEG-H---TD-EIFSAAFNYEGDTIITGSKDNTC---RVW----------------
------------------------------------------------------------
------------------------------------------------------------
------------------------------------------------------------
-------------
>AURLIM011644
---------------MKL--KRFLLRYYPPGIVLEYEKRD-------GTRGSKEID----
------LLRLTPET-----DVEVLVNQIVYEE---------PLIS--ANRKPQLRQLIY-
--------KLMEKLDQ------------NENHD---F-------YLFKIL---RAHI-LP
LTNCAFNK---A-G--DRFITGSYD---RTCKVWDTQT-G-D-EQLTLEGHKNVV-----
-YAIAFNNPY----GDKIITGSFDKTCKLWNSSTGQLYHTFRGHSTEIVCLSFDPS-SSI
VATGSMDNTAKLWDVETGQELHTLR---GHSAEIVSLNFNTYGDKIITGSFDHSVKLWDV
RS---------------GK--------CIH--TM---QG-HHGEISSTQFDY-TGDLCVS
GSIDRSVKLWD---IK-------SG--QCVQTLR---GHNDE----IL-D-VCFN-----
---------------------------------SSGNRLVTASADGTSRCYNVQTGACQA
ILIGHEGEISKVTFNPQGSKILTASSDKSARVWDVET-------------GD-----CLQ
V---LDG-H---TD-EIFSCAFNYTGDTIITGSKDNTC---RIWKC--------------
------------------------------------------------------------
------------------------------------------------------------
------------------------------------------------------------
-------------
>HONFER004808
---------------MKL--KRFLLRYYPPGIVLEYERRD-------GTRGSKEID----
------LLRLTPET-----DVEVLVNQIVYEE---------PLIS--ANRKPQLRKLIY-
--------KLMEKLDQ------------NENHD---F-------YLFKIL---RAHI-LP
LTNCAFNK---A-G--DRFITGSYD---RTCKVWDTQT-G-D-EQLTLEGHKNVV-----
-YAIAFNNPY----GDKIITGSFDKTCKLWNSTTGQLYHTFRGHSTEIVCLSFDPS-SSI
VATGSMDNTAKLWDVETGAELHTLR---GHSAEIVSLNFNTFGDKIITGSFDHSVKVWDV
RS---------------GK--------CIH--TM---QG-HHGEISSTQFNY-AGDLCVS
GSIDRSVKLWD---IA-------SG--QCVQTLR---GHNDE----IL-D-VCFN-----
---------------------------------SNGNKLVTASADGTSRCYNVMTGACQA
ILIGHEGEISKVTFNPQGSKILTASSDKSARVWDVET-------------GD-----CLQ
V---LDG-H---TD-EIFSCAFNYTGDTIITGSKDNTC---RIWKC--------------
------------------------------------------------------------
------------------------------------------------------------
------------------------------------------------------------
-------------
>CHASUB006357
---------------------------------MEYELRD-------KTREMKEVD----
------LLHLTPET-----DVDVLVNQLVFEE---------PLIS--ESRKPQLRRLIY-
--------KLIEKLES------------HESND---F-------YLFKIL---RAHI-LP
LTNCAFNK---S-G--DKFITGSYD---RTCKVWNTAT-G-E-ELLTLEGHRNVV-----
-YAIAFNNPY----GDKIITGSFDKTCKLWNAETGDLYHTYRGHATEIVCLSFNPH-GTV
IATGSMDNTARLWDVETGECLHSLL---GHTAEIVSLNFDTDGQQIITGSFDHTVKVWDV
RN---------------GR--------CIH--TL---SG-HHGEISSTQFNY-SSDLCIS
GSIDRTCKIWD---VA-------SG--QCIHTLR---GHNDE----IL-D-VGFN-----
---------------------------------ATGSKLSTASADGAARVYNTMTGACQA
ILIGHEGEISKVCFNPQGNRILTASSDKTGRLWEVET-------------GD-----CLQ
I---LDG-H---TD-EIFSCAFNYDGDTLITGSKDNTC---RIW----------------
------------------------------------------------------------
------------------------------------------------------------
------------------------------------------------------------
-------------
>CLAOKA019112
--------------------------------MLEYELRD-------RSREMKEID----
------LLHLCPES-----DVDVLVNQIVFEE---------PLIS--ESRKPQLKRLVY-
--------KLIEKLET------------NESDD---F-------YLFKIL---RAHI-LP
LTNCAFNK---S-G--DKFITGSYD---RTCKVWNTST-G-D-ELLTLDGHRNVV-----
-YAIAFNNPW----GDKIITGSFDKTCKLWNAETGDLYHTYRGHSTEIVCLSFDPH-GTK
IATGSMDNTARVFDVESGECLHTLL---GHTAEIVSLNFDTNGQRVMTGSFDHTVKLWDV
RT---------------GR--------CTH--TL---AG-HHGEISSTQFSY-SSDTCIS
GSIDRTCKVWD---VA-------SG--QCVHTLR---GHNDE----IL-D-VSFN-----
---------------------------------ATGSRLVTASADGTSRVFNTMNGACQA
ILIGHEGEISKTCFNPQGTRILTASSDKVARLWEADT-------------GN-----CLQ
L---LEG-H---TD-EIFSCAFNYEGDTIITGSKDNTC---RLWRC--------------
------------------------------------------------------------
------------------------------------------------------------
------------------------------------------------------------
-------------
>HYPCAT014801
---------------MKL--KRFLLRYYPPGIILEYELRD-------KTREMKTID----
------LLHLTAET-----DIDVLTNQIVFEE---------PLIS--ENRKPQLRKLLS-
--------KLIEKIDS------------NESND---F-------YLFKIL---RAHI-LP
LTNCAFNK---S-G--DKFITGSYD---RTCKVWDTQT-G-D-ELLTLEGHKNVV-----
-YAIAFNNPY----GDKIITGSFDKTCKLWNAENGQLYHTYRGHATEIVCLSFNPQ-GTT
IATGSMDNTAKLWDVETGAELHTLL---GHTAEIVSLNFDSHGDRIITGSFDHTVKVWDV
KS---------------GR--------CIH--TL---SG-HHGEISSTQFNY-TGDLCLS
GSIDRTAKIWD---VA-------SG--QCVQTLR---GHNDE----IL-D-VSFN-----
---------------------------------CTGSRLVTASADGTSRVYNTMTGACQA
ILIGHEGEISKVCFNPPGSKIMTASSDKTARIWEVET-------------GD-----CLQ
V---LEG-H---TD-EIFSCAFNYEGDTIITGSKDNTC---RIWKC--------------
------------------------------------------------------------
------------------------------------------------------------
------------------------------------------------------------
-------------
>PHYINF012875
VLAFVD-------SCMKL--KRFLLRYYPPGIILEYELRD-------GTREMKEID----
------LLHLTAES-----DIEVLVNQIVFEE---------PLIS--ESRKPQLRRLIY-
--------KLIEKLEV------------NDSND---F-------YLFKIL---RAHI-LP
LTNCAFNK---S-G--DKFITGSYD---RTCKVWDTQT-G-D-ELLTLEGHKNVV-----
-YAIAFNNPY----GDKIITGSFDKTCKLWSAETGQLYHTFRGHSTEIVCLAFNPQ-GTV
IGTGSMDNTAKLWDVETGQELHTLF---GHTAEIVSLNFDTQGERIITGSFDHTVKVWDV
RS---------------GR--------CIH--TL---AG-HHGEISSTQFNY-TGELCIS
GSIDRTCKIWD---VA-------SG--QNVQTLR---GHNDE----IL-D-VSFN-----
---------------------------------ATGSKLVTASADGTSRIYNTMTGACQA
ILIGHEAEISKVCFNPQGSKVLTASSDKVARLWEVET-------------GD-----CLQ
M---LEG-H---TD-EIFSCAFNYEGDTIITGSKDNTC---RIWKC--------------
------------------------------------------------------------
------------------------------------------------------------
------------------------------------------------------------
-------------
>SAPDIC003629
---------------MKL--KRFLLRYYPPGIILEYELRD-------ATREMKEID----
------LLHLTAES-----DIEVLVNQIVFEE---------PLIS--ESRKPQLRRLIY-
--------KLIEKLEV------------NDNSD---F-------YLFKIL---RAHI-LP
LTNCAFNK---S-G--DKFITGSYD---RTCKVWDTQS-G-D-ELLTLEGHKNVV-----
-YAIAFNNPY----GDKIITGSFDKTCKLWNADTGQLYHTYRGHSTEIVCLSFNPQ-GTV
IATGSMDNTAKLWDVESGQELHTLL---GHTAEIVSLNFDAQGEKIITGSFDHTVKVWDV
RS---------------GR--------CIH--TL---AG-HHGEISSTQFSY-TGELCIS
GSIDRTCKIWD---VA-------SG--QNVQTLR---GHNDE----IL-D-VSFN-----
---------------------------------STGSKLVTASADGTSRIYNTMTGACQA
ILIGHEAEISKVTFNPQGSKVLTASSDKVARLWEVET-------------GD-----CLQ
M---LEG-H---TD-EIFSCAFNYEGDTIITGSKDNTC---RIWKC--------------
------------------------------------------------------------
------------------------------------------------------------
------------------------------------------------------------
-------------
>MASSPE011603
---------------M--------------------------------------------
-----------------------------------------------GRRGPAIK-----
---------------A------------NETQD---F-------YLFKIL---RAHI-LP
LTNCAFNK---S-G--DKFITGSYD---RTCKVWDTNS-G-E-ELLTLEGHKNVV-----
-YAIAFNNPY----GDKIITGSFDKTCKLWSAETGQLHHTYRGHATEIVCLGFNPQ-GTL
VATGSMDNTAKLWDVTSGKETHTLL---GHTAEIVSLNFNTDGTQVITGSFDHTIKLWDV
GT---------------GK--------CIH--TL---SG-HHGEISSTQFNY-SSSFAIS
GSIDRTCKIWN---VK-------SG--EPMQTLR---GHNDE----IL-D-VGFN-----
---------------------------------STGSKLVTASADGTSRVYNTQTGACQA
ILIGHEGEISKVCFNPQGTKILTASSDKTARIWEVES-------------GD-----CLQ
V---LEG-H---TD-EIFSCAFNYEGDTIITGSKDNTC---RIWKC--------------
------------------------------------------------------------
------------------------------------------------------------
------------------------------------------------------------
-------------
>PLATAR022171
TLA------------MKL--KRFLLRYYPPGIILEFEHRD-------GRREQKEID----
------LLHLTAES-----DVEVLVAQIIFEE---------PLIK--ETRKPQLRRLIY-
--------KLIEKLEA------------NEVTD---F-------YLFKIL---RAHI-LP
LTNCAFNK---S-G--DQFITGSYD---RTCKVWNTTT-G-E-EIHTLEGHKNVV-----
-YAIAFNNPF----GDKIITGSFDKTCKLWDARDGTLLHTYRGHATEIVCLSFDPK-SEL
VATGSMDNTAKLWDVETGMEVHTLL---GHTAEIVSLNFSADGTRILTGSFDHTVKVWDV
KS---------------GR--------CIH--TM---GG-HHGEISSTSFNY-AGDLCIS
GSIDRTCKLWD---VA-------SG--QCVQTLR---GHNDE----VL-D-VCFT-----
---------------------------------ATGSKLVTASADNTSRVYNTMTGACQG
ILVGHTGEVSKVCFNPQGTKILTASADKTARVWEVET-------------GD-----CLQ
I---LEG-H---SD-EIFSCAFNYEGDTIITGSKDNTC---RLWRC--------------
------------------------------------------------------------
------------------------------------------------------------
------------------------------------------------------------
-------------
>TELSPE059167
RST------------MKL--KRFLLRYYPPGIILEYEQS--------DELRNKSID----
------LLNLSAET-----DVELILDQIIQHE---------PLIK--ESRRSQLRKLIFS
GFADGSVAELIEKQEL------------NEHQN---F-------YLFKIL---RAHI-LP
LTNCAFNK---A-G--DRFITGSYD---RTCKVWDTNT-G-E-ELLTLEGHKNVV-----
-YAIAFNNPY----GDKIITGSFDKTCKLWDANTGELVHTLRGHQTEIVCLAFNPQ-STI
VATGSMDSTAKLWDVETGEELSTLL---GHSAEIVSLCFDTTGEKVMTGSFDHTSKVWDV
RK---------------GQ--------CMF--TL---AG-HGGEISSVQFNY-TGDLALT
GSIDRTAKIWN---VN-------TG--ECVNTLR---GHTDE----IL-D-VCFN-----
---------------------------------TSGSKLVTASADGSARIYNTMTGACLA
ILIGHEGEISKVCFNPQGTKILTASSDKTARLWDCES-------------GE-----CLQ
V---MEG-H---TD-EIFSCAFNYEGDTIITGSKDNTC---RIWKC--------------
------------------------------------------------------------
------------------------------------------------------------
------------------------------------------------------------
-------------
>TELSUB034190
KGS------------MKL--KRFLLRYYPPGIILEYEQA--------DELRNKSID----
------LLNLSAET-----DVELILDQIIQHE---------PLIK--ESRRSQLRQLIF-
--------KLIQKQEL------------NEHQN---F-------YLFKIL---RAHI-LP
LTNCAFNK---S-G--DRFITGSYD---RTCKVWDTNT-G-E-EMLTLEGHKNVV-----
-YAIAFNNPY----GDKIITGSFDKTCKLWDAHSGELIHTLRGHQTEIVCLSFNPQ-STI
VATGSMDSTAKLWDVETGLELSTLL---GHSAEIVSLCFDTTGEKIMTGSFDHTSKVWDV
RT---------------GE--------CQF--TL---SG-HAGEISSVQFNY-TGDLALT
GSIDRTAKIWN---VN-------TG--ECVNTLR---GHTDE----IL-D-VCFN-----
---------------------------------TSGSKLVTASADGSARIYNTMTGACLA
ILIGHEGEISKVCFNPQGTKILTASSDKTSRLWDCES-------------GE-----CLQ
V---MEG-H---TD-EIFSCAFNYEGDTVITGSKDNTC---RIWKC--------------
------------------------------------------------------------
------------------------------------------------------------
------------------------------------------------------------
-------------
>ANCTWI015316
------------------------------------------------------------
------------------------------------------------------------
------------------------------------------------------------
------------------------------------------------------------
------------------------------------------------------------
------------------------------------------------------------
------------------R--------RVH------------------------GDLCIT
GSIDRTCKVWN---VK-------SG--QCIYTLR---GHTDE----VL-D-VAFN-----
---------------------------------VSGSQLVSASADATARVYSTSTGNCIS
SLIEHEGEISKVQFNPQGTKIISASSDKTCKVWGVES-------------GE-----VLQ
T---LEG-H---TD-EIFSCAFNYDGDTIITGSKDNTC---RIWKS--------------
------------------------------------------------------------
------------------------------------------------------------
------------------------------------------------------------
-------------
>TELSPE003458
------------------------------------------------------------
------------------------------------------------------------
------------------------------------------------------------
------------------------------------------------------------
------------------------------------------------------------
-----MDNTAKIWDVETGTEQHTLL---GHTAEIVSLNFNTFGDMIITGSFDHTAKLWDV
RS---------------GR--------CVS--TL---QS-HRGEISSTQFNY-ASDLCIT
GSIDRTCKVWN---VK-------SG--QCIYTLR---GHTDE----VL-D-VAFN-----
---------------------------------VSGSQLVSASADATARVYSTSTGNCIS
SLIEHEGEISKVQFNPQGTKIISASSDKTCKVWGVES-------------GE-----VLQ
T---LEG-H---TD-EIFSCAFNYDGDTIITGSKDNTC---RIWKS--------------
------------------------------------------------------------
------------------------------------------------------------
------------------------------------------------------------
-------------
>LAPGUS033720
------------------------------------------------------------
------------------------------------------------------------
------------------------------------------------------------
------------------------------------------------------------
------------------------------------------------------------
---------SKQW------YQRRVH---G----IVSLNFNTYGDMIITGSFDHTAKLWDV
RS---------------GR--------CVN--TL---QS-HRGEISSTQFSY-ASDLCIT
GSIDRTCKVWN---VK-------SG--QCIFTLR---GHTDE----VL-D-VAFN-----
---------------------------------VSGTMLVSASADGTARVYNTSTGNCIS
SMIGHEGEISKVQFNPQGTKIISASSDKTCRVWSVDT-------------GE-----VLQ
V---LEG-H---TD-EIFSCAFNYEGDTIITGSKDNTC---RIWKS--------------
------------------------------------------------------------
------------------------------------------------------------
------------------------------------------------------------
-------------
>COLSPE013228
-----------------L--RRFLLRYYPPGITIEYETSA-------GELNEKTID----
------FLTLSPDT-----NLESLADQVISAE---------PLLS--PANKSQIIKYLQ-
--------RLAEKMVC------------DKKQT---F-------YLFKML---RAHI-LP
LTNCAFNK---G-G--DRFITGSYD---RTCKVWDTAS-G-A-ELTSLEGHKNVV-----
-YAIAFNNPY----GNRVITGSFDKTCKVWDTDTGECFHTLKGHLTEIVCLCFNPQ-STL
IATGSMDNTAKIWDVETGDEIHTLL---GHTAEIVSLSYNTYGDTIITGSFDHTAKLWDV
RT---------------GR--------CVH--TL---QS-HRGEISSTQFNY-ANDMCIT
GSIDRTCKVWN---VS-------SG--QCVFTLR---GHTDE----VL-D-VAFN-----
---------------------------------VSGSMLASASADATARVYNTATGNCIS
QLIAHEGEISKVQFNPQGTKIISASSDKTCKVWNVEK-------------SE-----VLQ
T---LEG-H---TD-EIFSCAFNYEGDTIITGSKDNTC---RIWKS--------------
------------------------------------------------------------
------------------------------------------------------------
------------------------------------------------------------
-------------
>TELSUB010392
-----------------------------------------------------DVS----
------LLNF--------------------------------------------------
------------------------------GCS---F-------FFFQ------------
----------------------------------------------AEDGIRDLV-----
------------------------------------------------------------
------------------------------------------------------------
RS----------------R-----------------------G----------LGDVYKR
QSIDRTCKVWN---VK-------SG--QCIYTLR---GHTDE----VL-D-VAFN-----
---------------------------------VSGSQLVSASADATARVYSTSTGNCIS
SLIEHEGEISKVQFNPQGTKIISASSDKTCKVWGVES-------------GE-----VLQ
T---LEG-H---TD-EIFSCAFNYDGDTIITGSKDNTC---RIWKS--------------
------------------------------------------------------------
------------------------------------------------------------
------------------------------------------------------------
-------------
>PAPANK027368
---------------MRL--RRFLLRYYPPGITIEYEHST-------GEVDSKTID----
------LLTLGPHS-----DLDAATEIVLQQE---------PLIP--ATKKMQVRKMLE-
--------RLTEKMVC------------DTRQT---F-------YLFKML---RAHI-LP
LTNCAFNK---S-G--DKFITGSYD---RTCKVWDTLT-G-N-ELLSLEGHKNVV-----
-YAISFNNPF----GNRIITGSFDKTCKVWDAENGQCFHTLRGHLTEIVCLCFNPQ-STL
IATGSMDNTAKLWDTETGQETHTLL---GHTAEIVALNFNTYGDMIITGSFDHTSKIWDV
RT---------------GR--------CVF--TL---QG-HRGEISSTQFNY-AGDLCIS
GSIDRTCKVWN---VK-------TG--ACVYTLR---GHTDE----VL-D-VSFD-----
---------------------------------VQGSKIVSASADGTARVYSTATGNCIS
SMIGHEGEISKVAFNPQGTKIITASSDKTCKVWGCET-------------GE-----CMQ
S---LDG-H---TD-EIFSCAFNYEGDTIITGSKDNTC---RIWKS--------------
------------------------------------------------------------
------------------------------------------------------------
------------------------------------------------------------
-------------
>EUGLON004949
---------------MRL--KRFLLRYYPPGITLEYEHSN-------GNPDSKTID----
------LLTLSPDT-----DLDVLTAEIVRQE---------ALIS--EARKPQVKKLLE-
--------KLVERMTC------------DRKQL---F-------YLFKML---RAHI-LP
LTNCAFNK---S-G--DKFITGSYD---RTCKVWDTMT-G-D-ELLSLEGHKNVV-----
-YAIAFNNPF----GNRIITGSFDKTCKVWDAESGDCLHTLRGHLTEIVCLCFNPQ-STL
IATGSMDNTAKLWDVNTGQELHTLL---GHTAEIVSLNFNTFGDLIITGSFDHTSKLWDV
RS---------------GR--------CVH--TL---VG-HRGEISSTQFNF-AGDLCIS
GSIDRTCKVWN---IK-------SG--QCIFTLR---GHTDE----VL-D-VSFN-----
---------------------------------ASGSKLVTASADMTSRVYNVANGACIA
CFQGHEGEISKVCFNPQGTKVITASSDKTCKLWAVDT-------------GE-----CLQ
T---LEG-H---TD-EIFSCAFNYEGDTIITGSKDNTC---RIWKS--------------
------------------------------------------------------------
------------------------------------------------------------
------------------------------------------------------------
-------------
>RHYHUM010305
---------------MRL--RKFLLRYHPPGLTLEYERSS-------GEIEQKTID----
------LLSLSPHS-----NLDVLARQVVDEE---------PMIP--ESRLDQVKQILG-
--------VLQEK-TF------------DQKQV---F-------YLFKML---RAHI-LP
LTNCAFNK---D-G--DKFITGSYD---RTCKVWDTAT-G-D-ELVSLEGHKNVV-----
-YALSFNTPY----GDKVATGSFDKTCKLWDSRTGDCLSTLKGHLTEIVCLAFNPQ-STL
LASGSMDNTAKLWDVETGQERHTLL---GHTAEIVSLNFNATGDLIITGSFDHTSKVWDV
RS---------------GR--------CIH--TL---AG-HKGEISSTQFNY-QGDLAIS
GSIDRTCRVWN---VN-------SG--QCIYTMR---GHTDE----VL-D-VAFE-----
---------------------------------PVGQKIVTASADNTARVFSTATGACIA
SFLGHDGEISKVAFNPQGTKFISASSDKTCKVWNAQT-------------GV-----CLQ
T---LEG-H---TD-EIFSCAFNYSGDTIITGSKDNTC---RIWKS--------------
------------------------------------------------------------
------------------------------------------------------------
------------------------------------------------------------
-------------
>COLSPE002066
---------------MKL--KRFLLRYYPPGIILEYLRSN-------GQYETKSID----
------LLNLTPET-----DLDALVDQIIFEE---------PLIS--DSKKPQLKNLIQ-
--------KLIEKLDT------------REDQR---F-------YLFKIL---RAHI-LP
LTNCAFNK---S-G--DKFLTGSYD---RTCKVWDTVS-G-E-ELLTLEGHKNVV-----
-YTIAFNNPF----GDKIVTGSFDKTAKIWDAVTGQLYHTLRGHQTEIVCLSFDPH-GTL
VATGSMDNTAKIWDVETGQELCTLK---GHAAEIVSLNFNVDGDKILTGSFDSTAKIWDV
RT---------------GS--------CIH--TL---AG-HRGEISSTQFDF-TGDYAIT
GSIDRTCKLWN---VH-------SG--RCIETLR---GHNDE----VL-D-VCFN-----
---------------------------------STGTKLVTASADSTARVYNVMTGACVA
ILIGHEGEISKVSFNPQGTKVLTASSDKTCRLWSVET-------------GE-----QLQ
V---LEG-H---TD-EIFSCAFNYEGDTIITGSKDNTC---RIWKDN----------TCF
VPDGDDEVD---------------------------------------------------
------------------------------------------------------------
------------------------------------------------------------
-------------
>COLVIE001260
---------------MKL--KRFLLRYFPPGIILEYQRSS-------GDYETKSID----
------LLNLTPET-----DIDTLVNQIVFEE---------PLIS--ESRKPQLRKLIF-
--------KLIEKIEV------------KSTQR---F-------HLFRNL---RAHV-LP
LTNCAFNK---S-G--DKFITGSYD---RTCKVWDTLS-G-N-ELVTLEGHKNVV-----
-YAIAFNNPF----GDKIVTGSFDKTAKLWDSRTGQLYHTFRGHQTEIVCLSFDPH-GVI
VATGSMDHTAKLWDVETGQELCTLQ---GHTAEIVSLNFNTDGDKILTGSFDNTAKIWDV
RS---------------GE--------CIH--TL---SG-HRGEISSTQYDF-TGDYCIT
GSIDRTCKLWN---VH-------NG--RCIETLR---GHNDE----VL-D-VSFN-----
---------------------------------STGTKLVTASADCTARVYNVMTGACVA
ILTGHQGEISKVSFNPQGNRIITASSDKTCKLWSVDT-------------GE-----CLQ
T---LEG-H---ED-EIFSCAFNYEGDTIITGSKDNTC---RIWKDN----------SFI
PPEAQDEED---------------------------------------------------
------------------------------------------------------------
------------------------------------------------------------
-------------
>CRYCOH018612
---------------MKL--KRFLLRWYPPGIVLEYTRRN-------GDVETKSID----
------LLNLTPET-----DIEVLVNQIVFEE---------PLIK--ENKKEALRTMIY-
--------KLIDKIEN------------KDNQR---Y-------FLFKIL---RAHI-LP
LTNCAFNK---S-G--SRFITGSYD---RTCRVWDTLS-G-E-ELLTLDGHKNVV-----
-YAIAFNNPF----GDKIVTGSFDKTAKLWDANTGECIHTLKGHHTEIVCVAFSTQ-GTT
VATGSMDNTAKLWDVESGQQIASLE---GHTAEIVSLNFNTDGDKILTGSFDNTAKVWDV
RT---------------GA--------CYH--TL---AG-HKGEISSTQFDF-TGDYCVT
GSIDRSAKLWE---VA-------SG--QCMETLR---GHTDE----VL-D-VCFN-----
---------------------------------STGNRLVTSSADCTARVYNVMTGGIVS
ILIGHEGEISKVHFSPNGAKIITASSDRTCRLWNVET-------------GE-----CLQ
V---LEG-H---GD-EIFSCAFNYEGDTIITGSKDNTC---RIWKDN----------NFM
PHDDGDGGG-------------GQGAL---------------------------------
------------------------------------------------------------
------------------------------------------------------------
-------------
>SYMSPE042762
TLSYVNLNNSLLVGCMKL--KRFLLRYFPPGIVLEYQRRN-------GDVETKSID----
------LLNLTPET-----DVEVLINQIVFEE---------PLIS--ENKKDTLRKMIY-
--------KLMEKIDN------------KDSQR---F-------YLFKIL---RAHI-LP
LTNCAFNK---S-G--SKFITGSYD---RTCRVWDTLS-G-E-ELLTLDGHKNVV-----
-YAIAFNNPF----GDKIVTGSFDKTAKLWDANTGQCIHTLKGHHTEIVCVAFNVQ-GTH
VATGSMDNTAKLWDVETGHQIASLD---GHSAEIVSLNFNTDGDKILTGSFDNTAKVWDV
RS---------------GR--------CVH--TL---AG-HRGEISSTQFDF-TGDYCIT
GSIDRTCKLWD---VN-------NG--QCMETMR---GHSDE----VL-D-VCFN-----
---------------------------------TTGNRLVTASADCTARVYNVMTGACIS
ILIGHEGEISKVQFSPNGYKIITASSDRTCRLWSVET-------------GE-----CLQ
V---LEG-H---SD-EIFSCAFNYEGDTVITGSKDNTC---RIWKDN----------FFT
PADEDDQYD---------------------------------------------------
------------------------------------------------------------
------------------------------------------------------------
-------------
>HEMSPE036308
---------------MKL--KRFLLRYFPPGIVLEYQRRS-------GDLETKSID----
------LLNLTPDT-----DVEVLINQIVFEE---------PLIG--DQKKSTIRKLIH-
--------KLMDKLEN------------KEDQR---F-------SLHKIL---RAHI-LP
LTNCAFNK---S-G--NQFITGSYD---RTCRLFDTET-G-D-EILCLDGHKNVV-----
-YAIAFNNPF----GDKIVTGSFDKTARLWDAKTGECLHVLRGHQTEIVCVAFNPQ-GTL
VATGSMDNTAKVWNALTGELVASLV---GHTAEIVSLNFSTDGDKVLTGSFDHTAKLWN-
EE---------------GK--------CMH--TL---SG-HRGEISSTQFDF-TGDYCVT
GSIDRTCKLWD---TS-------TG--ECMETLR---GHSDE----VL-D-VCFN-----
---------------------------------TTGNRLLTCSADATARVYNVMTGACIA
ILIGHEGEISKVCFSPNGAKIITASADRTCRLWSVET-------------GE-----CLQ
V---LEG-H---TD-EIFSCAFNYDGDTVITGSKDNTC---RIWKSN----------TLQ
VQDKYESTF---------------------------------------------------
------------------------------------------------------------
------------------------------------------------------------
-------------
>HEMSPE067736
--------------------KMFL------------------------------------
------------------------------------------------------------
------------------------------------F-------WVHILL----------
------------------------------------------------------------
------------------------------------------------------------
------------------------------------------------------------
------------------------------------------------------------
------------------------------------------------------------
--------------------------------------ILTCSADATARVYNVMTGACIA
ILIGHEGEISKVCFSPNGAKIITASADRTCRLWSVET-------------GE-----CLQ
V---LEG-H---TD-EIFSCAFNYDGDTVITGSKDNTC---RIWKSN----------TLQ
VQDKYESTF---------------------------------------------------
------------------------------------------------------------
------------------------------------------------------------
-------------
>OXYTRI024814
---------------MKL--KRFLLRYHPPGIILEYLRKN-------GEVETKSID----
------LLNLTPET-----DIDRLIDQILLEE---------PLIS--ESRKPQLKKLIE-
--------KLIEKQME------------NQEQQ---F-------KLFKVL---RAHL-LP
LTNCAFNK---S-G--DKFITGSYD---RTCKVWDTVS-G-T-ELLSLEEHKNVV-----
-YTMAFNNPY----GDKIVTGSFDRTAKIWDANTGQRYHTLKGHKMEIVCLSFDPH-GML
VATGSMDHTAKLWDVETGQEIFNLA---GHKAEIVSLHFNTDGDKLMTASFDNTAKIWDV
CT---------------GQ--------CLF--TL---EG-HTGELSCGQFDF-TGDYCLT
GSIDRTCKLWD---VG-------SG--QCIETFK---GHNDE----VL-D-ACFN-----
---------------------------------STGNKLATASADSIARIYNVFTGACIS
LLQGHQNEISKISFNPQGNKIITASSDKTCRIWSVDT-------------GN-----ELQ
V---LEG-H---ED-EIFSCAFNYEGDTIITGSKDNTC---RIWKDN----------AAL
KAASAKLE----------------------------------------------------
------------------------------------------------------------
------------------------------------------------------------
-------------
>STEHIS022112
---------------MKL--KRFLLRYHPPGIILEYLRKN-------GEVETKSID----
------LLNLTPET-----DIDRLIDQILLEE---------PLIS--ESRKPQLKKLIE-
--------KLIEKQME------------NQEQQ---F-------KLFKVL---RAHL-LP
LTNCAFNK---S-G--DKFITGSYD---RTCKVWDTVS-G-T-ELLSLEEHKNVV-----
-YTMAFNNPY----GDKIVTGSFDRTAKIWDANTGQRYHTLKGHKMEIVCLSFDPH-GML
VATGSMDHTAKLWDVETGQEIFNLA---GHKAEIVSLHFNTDGDKLMTASFDNTAKIWDV
CT---------------GQ--------CLF--TL---EG-HTGELSCGQFDF-TGDYCLT
GSIDRTCKLWD---VG-------SG--QCIETFK---GHNDE----VL-D-ACFN-----
---------------------------------STGNKLATASADSIARIYNVFTGACIS
LLQGHQNEISKISFNPQGNKIITASSDKTCRIWSVDT-------------GN-----ELQ
V---LEG-H---ED-EIFSCAFNYEGDTIITGSKDNTC---RIWKDN----------AAL
KAASAKLE----------------------------------------------------
------------------------------------------------------------
------------------------------------------------------------
-------------
>STECOE006060
---------------MKL--KRFLLRYYPPGIILEFLRSN-------GQVESKYID----
------LLNLSPQT-----DIDVLANQIMMEE---------PAIT--PNKKPQLCKLIE-
--------KLIEKLQT------------RKNQR---F-------VLYKTL---KAHI-LP
LTNCAFNK---S-G--DKFITGSYD---RTCKIWDTDT-G-Q-ELLSLEGHKNVV-----
-YSIAFNNPF----GDRIATGSFDRTAKIWDANTGQCLYTLRGHQSEIVCLNFDSN-GYL
FATGSMDQSACLWDVETGQQICSFK---GHTGEIVSIQFNTDGDKVLTGSFDYTSRIWDT
RT---------------GL--------CVR--VL---EG-HTGEISSAQFDF-SSDYAAT
GSIDHTCKLWD---VM-------SG--KCIETLR---GHTDE----VL-D-IAFN-----
---------------------------------STGTKLVTASADSFARVYNVSAGACLG
ILLGHEGEISKVAFNPQGSKIITASNDRTCRIWNPET-------------GE-----CLQ
V---LEG-H---TD-EIFSCAFNYEGDTVITGSKDNTC---RIWRDT----------LAS
EE----------------------------------------------------------
------------------------------------------------------------
------------------------------------------------------------
-------------
>STECOE006894
---------------MKL--KRFLLRYYPPGIILEFLRSN-------GQVESKYID----
------LLNLSPQT-----DIDVLATQIMMEE---------PAIT--PNKKPQLCKLIE-
--------KLIEKLQT------------HKNQR---F-------VLYKTL---KAHI-LP
LTNCAFNK---S-G--DKFITGSYD---RTCKVWDTDT-G-Q-ELLSLEGHKNVV-----
-YSIAFNNPF----GDRIATGSFDRTAKIWDANTGQCLYTLRGHQSEIVCLNFDSN-GYL
FATGSMDHSACLWDVETGQQICSFK---GHTGEIVSIQFNTDGDKVLTGSFDYTSRIWDT
RT---------------GL--------CVR--VL---EG-HTGEISSAQFDF-SSDYAAT
GSIDHTCKLWD---VM-------SG--KCIETLR---GHTDE----VL-D-IAFN-----
---------------------------------STGTKLVTASADSFARVYNVSAGACLG
ILLGHEGEISKVAFNPQGSKIITASNDKTCRIWNSET-------------GE-----CLQ
L---LEG-H---TD-EIFSCAFNYEGDTVITGSKDNTC---RIWRDT----------LVN
EE----------------------------------------------------------
------------------------------------------------------------
------------------------------------------------------------
-------------
>LEIMAJ001128
---------------MKL--RCFLLRYYPPGITLEYETSA-------GQVGQKTIG----
------LLSLTPTT-----PLEPLVDKIIAEE---------PLLN--GKYHDQIVTYLQ-
--------RLVEKLIAG----------NNPNQT---F-------TLFKSL---RAHM-LP
LTNCAFNK---N-G--TKFVTGSYD---RTCKVWETAT-G-N-ELVSLEGHRNVV-----
-YCVGFNNPY----GNRVATGSFDKTCKIWDGESGQCLHTLTGHVTEIVCMSFNPQ-STL
IGTGSMDNTAKVWDVETGQELHTLM---DHTAEIVALNFNTYGDLIVTGSFDHTAKLWDV
RT---------------GT--------VVH--TL---RE-HRGEISSVQFNY-ASNLVVT
GSIDRTCKLWD---VA-------SG--RCVSTLR---GHTDE----VL-D-VAFS-----
---------------------------------VSGNMVASASADTTARVYNTATCHCIA
SLNDHEGEISKLEFNPQGTKIITASGDKRCNLWSVET-------------GQ-----VLQ
S---LVG-H---TD-EIFSCSFNYEGDTILTGSKDNTC---RIWKS--------------
------------------------------------------------------------
------------------------------------------------------------
------------------------------------------------------------
-------------
>TRYBRU008491
---------------MRL--RSFLLRYYPPGITLEYETSV-------GEVGEKHID----
------LLTLTPNT-----NLELLAAEIIKEE---------PLLS--MNLLPQIVTYLQ-
--------RLVDKLRAG----------YNNNQT---F-------YLFKTL---RAHM-LP
LTNCAFNK---G-G--DSFITGSYD---RTCKVWDTAT-G-N-EIVSLEGHRNVV-----
-YSVSFNNPY----GNRVATGSFDKTCKIWDARTAQCYCTLAGHMAEIVCMSFNPQ-STH
LSSGSMDYTAKVWNVETGQELYTLL---GHTAEIVSLNFNTNGDLILTGSFDTTAKLWDV
RT---------------GK--------CVH--TL---SS-HRAEISSTQFNF-AGNLCVT
GCIDRTSKLWD---VG-------SG--QCVSTLR---GHTDE----IL-D-VAFS-----
---------------------------------TSGSQIVTASADATARVYDTATFNCVA
SLVGHEGEISKVQFNPQGTKIISAANDKTCRVWSVET-------------GQ-----NLQ
T---LTG-H---ND-EIFSCAFNYEGDTILTGSKDNTC---GIWKS--------------
------------------------------------------------------------
------------------------------------------------------------
------------------------------------------------------------
-------------
>PRACOL000026
-MD------------TKL--KKFLLRYYPPGIILEYTNF--------GELRQKAVD----
------LLNLTPDT-----DVEVLLNQIMRQE---------PLIK--ESRRAALRAMIY-
--------RLVDKQAA-----------TTVSED---F-------QLYKVL---RAHI-LP
LTNCAFNK---S-G--DRFITGSYD---RTCKVWNTYT-G-E-EMLTLEGHKNVV-----
-YAIAFNNPY----GDKIVTGSFDKTARVWDAYSGEMLVTLRGHQTEIVCLAFNPQ-STI
IATGSMDNTAKLWDVETGTELCTLA---GHTAEIVSLNFNTDGDKLITGSFDHTSRIWDV
KS---------------GQ--------CIH--TL---SG-HRGEVSSTQFNY-AGNLCVS
GSIDRTCRLWD---VN-------SG--RCLSVRQ---GHTDE----VL-D-VAFD-----
---------------------------------ATGNKIVSASTDGTARLYNTMTGACLH
VLSGHEGEISKVAFNPHGSKVITASSDKTCRLWDVET-------------GD-----CMQ
T---LSG-H---TD-EIFSCSFNYEGDFIITGSKDNTV---RVWRS--------------
------------------------------------------------------------
------------------------------------------------------------
------------------------------------------------------------
-------------
>PSEPER003572
---------------MKL--KRFYLRYYPPGIILEYVRSN-------GEQETKSID----
------LLNLSAET-----NIDSLVHEIVLEE---------PIIT--ESRKPQLKALIS-
--------KLIAKLES------------KKNQH---F-------FIYKTL---AAHL-LP
LTNCAFNK---N-G--DRFITGSYD---RTCKVWDTES-G-E-DVLTLEGHKNVV-----
-YCIAFNNPF----GDKIATGSFDKTAKIWDALNGKLLHTLYGHQYEIVCLSFDPQ-GLI
LATGSMDHTAKLWDVETGKEIATLK---GHSGEIVSLHFNADGDKILTGSFDRTARVWDT
RT---------------GE--------CIH--VL---DE-HLEELSSTQFEF-TGEYCAT
GSIDKTCKIWD---IN-------TG--KCVETLR---GHTDE----VL-D-ICFN-----
---------------------------------STGNRLVTASADGTARLYNVHTGACLG
ILTGHEGEISKVSFNPQGTKIITAGADFTARIWSAET-------------CE-----CLQ
V---LEG-H---KD-EIFSCAFNYEGDIIITGSKDNSC---KIWRDS----------GVF
QEQQQQQQ----------------------------------------------------
------------------------------------------------------------
------------------------------------------------------------
-------------
>GEFOKE007795
---------------MKL--KRLLLRYYPPGIILEYKEG--------EELHTRTID----
------LLNLTKDS-----DAEVILQQIVQQE---------PLIT--SSKAHAVRALLW-
--------KLIEKLDV------------DRFRP---F-------ECTQTL---RAHA-LP
LTNCAFNK---S-G--DKFITGSYD---RTCKIWDTAT-G-Q-ELHSLEGHKNVV-----
-YAIAFNNPF----GNRVITGSFDKTCKIWDAETGECLATLRGHMTEIVCLAFNPQ-STV
IATGSMDATAKLWDVESGADICTLT---GHTEEIVSLCFNQSGDKLITGSFDWTARVWDV
IT---------------GR--------CLQ--QL---TG-HQGEISSTIINY-VGDMCVT
GSIDKTVKLWD---VN-------TG--QCLRTLR---GHTDE----VL-D-VQFN-----
---------------------------------STGSRLITASADGTARVYNTSTFACVQ
TLQGHKGEISKVAFNPHGTEVITASSDGTCCVWSIET-------------GE-----CLQ
I---LKG-H---TD-EIFSCAYNYEGDTIITGSKDNTC---RIWRQR----------L--
------------------------------------------------------------
------------------------------------------------------------
------------------------------------------------------------
-------------
>MALCAL000349
------------------------------------------------------------
------------------------------------------------------------
--------------------------------------------MC--------------
-----------------SFITGSYD---RTCKVWDTNT-G-Q-ELHTLEGHKNVV-----
-YALAFNNPF----GDRIITGSFDKTCKLWNADTGQCLHTLRGHHTEIVCLGFNPQ-STV
IATGSMDSTCKLWDVETGSEICTLV---GHTAEIVSLAFNHNGDKIITGSFDFSARIWDV
AT---------------GR--------CLH--TL---LG-HTAEISSTQFNF-LGDICVS
ASIDKTVKLWD---VA-------SG--ACLKSLR---AHSQE----VL-D-VSFN-----
---------------------------------ASGSKLVTASADGTSRIFSTATHASLA
TLVGHEGEISKVSFNPQGTSVITAGADSTARLWNVES-------------GE-----CEQ
V---LSG-H---TD-EIFSCSFNYEGDTIITGSKDNTC---RIWRHQ----------R--
------------------------------------------------------------
------------------------------------------------------------
------------------------------------------------------------
-------------
>LAPGUS039802
----------------RS--KQWYQR----------------------------------
------RVHGSPDT-----DLDLLANVIIRQE---------PLIS--EHRKPQLRRLLE-
--------KLLEKAAV------------RDDQR---F-------SLFKAL---SAHL-LP
LTNCAFNK---S-G--DKFITGSYD---RTCKVWHTET-G-M-ELVTLEGHKNVV-----
-YAIAFNNPY----GDKIITGSFDKTCKVWSTETGDLLHTLRGHQKEIVCLSFSPQ-GDI
IATGSMDNTAKLWDVETGIEMCTLE---GHMAEIVSLHFNTEGDRIITGSFDHTARIWDV
QS---------------GK--------CLF--EL---AG-HSGEISSTQFNY-AGDLCVS
GSIDGTVKLWN---AN-------TG--ECLTTID---DHQDE----IL-D-VTFN-----
---------------------------------VTGSMFCTASSDGTARLYDTLRAHCLQ
VFAGHDGEISKVAFNPQGNRVITASSDKTCRLWDVYN-------------GE-----CVQ
I---LDG-H---TD-EIFSCAFNYNGDTIITGSKDNTC---RIWKDR----------SIL
PDYREAYVA-------PSG---RPGSARPLNY----------------------------
------------------------------------------------------------
------------------------------------------------------------
-------------
>LAPGUS039803
---------------MKL--KRFLLRYYPPGIILEYESR--------GEYKTKDID----
------LLDLSPDT-----DLDLLANVIIRQE---------PLIS--EHRKPQLRRLLE-
--------KLLEKAAV------------RDDQR---F-------SLFKAL---SAHL-LP
LTNCAFNK---S-G--DKFITGSYD---RTCKVWHTET-G-M-ELVTLEGHKNVV-----
-YAIAFNNPY----GDKIITGSFDKTCKVWSTETGDLLHTLRGHQKEIVCLSFSPQ-GDI
IATGSMDNTAKLWDVETGIEMCTLE---GHMAEIVSLHFNTEGDRIITGSFDHTARIWDV
QS---------------GK--------CLF--EL---AG-HSGEISSTQFNY-AGDLCVS
GSIDGTVKLWN---AN-------TG--ECLTTID---DHQDE----IL-D-VTFN-----
---------------------------------VTGSMFCTASSDGTARLYDTLRAHCLQ
VFAGHDGEISKVAFNPQGNRVITASSDKTCRLWDVYN-------------GE-----CVQ
I---LDG-H---TD-EIFSCAFNYNGDTIITGSKDNTC---RIWKDR----------SIL
PDYREAYVA-------PSG---RPGSARPLNY----------------------------
------------------------------------------------------------
------------------------------------------------------------
-------------
>MATSPE000531
---------------MRL--KRLLLRYYPPGVILEYESR--------GRLKTKSID----
------LLDLSPYT-----DVEVLLNVIIRQE---------PLIS--EKRKPHLRQMIE-
--------KLMEKLET------------KEEQK---F-------ELSKIL---QAHI-LP
LTNCAFNK---S-G--DKFITGSYD---RTCKVWETKT-G-Q-ELLKLEGHKNVV-----
-YAIAFNNPY----GDKIITGSFDKTCKLWDSTTGELYHTLKGHDKEIVCVAFNPQ-GNI
IATGSTDNTAILWDVETGKQLASLE---KHDAEIVSLHFNTDGDKLITGSFDNTCRIWDV
AQ---------------GQ--------CLK--AL---QG-HEGEISSCQFNY-AGDLCVS
GSIDTTVKLWD---VA-------SG--KCMGTLD---GHDDE----IL-D-VSFN-----
---------------------------------STGSLLVSASADGTSCLYNTMTSKCLY
RFEGHDGEVSKVAFNPQGTKVVTASADKSCRIWDVST-------------GA-----VVS
V---LEG-H---QD-EIFSCAFNYDGNIIITGSKDNTC---RIWRNA----------HAQ
EDYDRDDEK---------------------------------------------------
------------------------------------------------------------
------------------------------------------------------------
-------------
>HEMPHA060453
---------------MRL--RRFLLRYYPPGITVEYERA--------EQLDSKTID----
------LLTLTPES-----DVDALATQILQQE---------PLLR--EARREQLLQMLC-
--------RLCDKLKV------------DTSKM---F-------YLFKML---RAHI-LP
LTNCAFNK---S-G--DKFITASYD---RTCRVWETST-G-N-ELQTLLGHKNVV-----
-YAIAFNNPF----GTRIATGGFDKVCKMWDSTTGECLSTLRGHQTEIVCLCFNPQ-STL
VVTGSMDNTAKLWDVETGRDLHTLQ---GHGAEIVSLNFNTFGDCIATGSFDHTARLWDV
RS---------------GK--------CTH--TL---AG-HRGEISSTMFNH-SADLVVS
GSIDHTSKTWN---VQ-------SG--QCIFTLC---SHSDE----VL-D-VTFN-----
---------------------------------SRGTRIVSASADATARVWDALTGSCTA
VLRGHRGEISKCQFDPQGKKVITASLDRTTRVWDSES-------------GE-----CLQ
S---LEG-H---TD-EIFSCAFNYEGDTIITGSKDNTC---RIWKCS-------------
------------------------------------------------------------
------------------------------------------------------------
------------------------------------------------------------
-------------
>LENLIM012546
--------------------KRFLLRYYPPGIILEFSKG--------GEMFSRTID----
------LLTLSHQT-----NVEILLNQVMREE---------PLIT--ESRKPQVRKLIH-
--------KLLEKLER------------SEDQY---F-------YLYKIL---RAHV-LP
LTNVAFNK---S-G--DRFITGSYD---RVCKVWDTHG-G-N-EIVSLEGHKNVV-----
-YAIAFNNPY----SDKVVTGSFDKTLKLWDATTGECFHTYVGHSLEVVCVAFNPH-STM
IASGSIDTTARIWDVETGVQLHCLE---GHTGEVVSLAFSTQGDRLVTGSFDNTVKIWDV
KT---------------GL--------CIH--TL---EG-HHGDITSVQINF-SGDLVLS
SSEDQTCKMWD---AQ-------SG--QCISTLR---GHTDE----VL-D-VQFN-----
---------------------------------STGSRVVTASADGTARIYNTMTSVCLA
TLVGHEAEVSRVCFSPQGSTVLTASADKTARIWDAET-------------GE-----SLQ
I---LEG-H---TD-EVFSCAVNYNASAIITGSKDNTC---RVWFA--------------
------------------------------------------------------------
------------------------------------------------------------
------------------------------------------------------------
-------------
>NUTLON021555
------------------------------------------------------------
------------------------------------------------------------
------------------------------------------------------------
------------------------------------------------------------
------------------------------------------------------------
------------------------------------------------------------
------------------------------------------------------------
--------LWS---VA-------TG--QLLTSLE---GADDE----IL-D-VCFN-----
---------------------------------SNGSQIVAASADGTAMVFNTRTYELVS
RMTGHDGEISKVSFNPQGTKIITASSDKTCRIWDVNS-------------GE-----CLQ
I---LEG-H---TD-EIFSCAYNAYGEIIITASKDNTC---RIWKS--------------
------------------------------------------------------------
------------------------------------------------------------
------------------------------------------------------------
-------------
>PLAMIC011013
---------------MKL--KRFLLRYYPPGVTMVFEGL--------GETHEKTID----
------LLDLSPRT-----DVEILVNQIIRDE---------PMLS--EKRKPTLIQLVQ-
--------KLKDKIAD------------DDDQG---F-------YLFKIL---RAHI-LP
LTNCAFNK---S-G--DKFITGSYD---RVCKMWSTET-G-E-ELMTFEGHKNVV-----
-YAIAFNNPY----GDKVLTGSFDRQARLWDAETGELLHTLTGHRTEIVCLSFSPD-STM
VATGSMDSTAKLFSVDTGEELFTLA---GHTAEIVSLNFNTAGDKLCTGSFDHSVRIWDV
YS---------------GR--------CLH--TL---YG-HKGEISSTQFDW-TGKLVLS
GSIDRCARVWC---AE-------TG--KCLMVLE---GQEDE----IL-D-VSFN-----
---------------------------------ATGSRIVTASADGTAKVFNAVTGEEIS
TMKGHDGEISKVSFNPTGTKIVTASSDKTCRIWDVET-------------GD-----CLQ
V---LEG-H---TD-EIFSAAFNYDGSVLISASKDNTI---RIWRSS-------------
------------------------------------------------------------
------------------------------------------------------------
------------------------------------------------------------
-------------
>PARPYR002964
---------------MPL--KRFLLRYFPPGIILEYYDEQ-------GLLGTKTVD----
------LLDLSEST-----DVEAVADQIIHEV--------SDLIT--QSKKSQLVRLLR-
--------KLIEKQEMG-----------NADAS---F-------YLFKRL---KAHI-LP
LTNCAFNK---A-G--DRFITGSYD---RTCKVWETQS-G-R-ELLTLEGHKNVV-----
-YCLAFNNPY----GDKIITGSFDKTCKVWNSYTGELYHTLRGHTAEIVCLSFNPQ-STI
IATGAMDNTARLWDVETGMELCALI---GHTGEVVSLSFNTTGDRIVTGSFDFTCKIWNV
ET---------------GQ--------CLQ--SL---EE-HHAEISCALFNF-TGNLVAS
SSIDRSCKLWD---VD-------TG--RCVHTLK---GHNDE----IL-H-CSFN-----
---------------------------------MTGSLLATASSDSTIRVYNVYNGECVA
VLVGHEGDVSKLQFNPQGTRLISASTDRTCRVWSIEP-------------AA-----CLQ
I---LEG-H---TD-EIFSCAFNYEGDVIITASKDNTC---RIWKSA----------HCT
SLPNTE------------------------------------------------------
------------------------------------------------------------
------------------------------------------------------------
-------------
>TRIMAR001114
---------------MSL--RRFLLRYYPPGIILEYVDPY-------GVPETRTID----
------LLDLTPDV-----DIDIVARQIIQTE---------PIIP--ESKIKQIRRLLE-
--------KLIQKQEGG-----------AEEKR---F-------YLFKRL---RAHM-LP
LTNVAFNK---S-G--DRFITGSYD---RTCKVWDTPT-G-R-ELLSLEGHKNVV-----
-YTVAFNNPY----GDKVITGSFDRTCKLWDAHTGELLHTLRGHTAEIVCLAFNPQ-STV
IATGAMDNTARLWDIETGFEHFPLL---GHSGEIVSLAFNTTGTQIITGSFDYTCKIWDV
ET---------------GR--------CIH--TL---AD-HRAEVSCALFTF-AGDLCAS
ASIDRTCRLWD---VD-------TG--ACVAVLE---GHTDE----IL-H-CAFN-----
---------------------------------CTGSMLASASADGTVRIYAVPSDECLA
VLVGHEGEVSKIAFNPQGTKIVSASSDRTCRIWSVET-------------GQ-----CLQ
I---LEG-H---AD-EIFSCAFNYEGDTIITGSKDNTC---RIWKCT-------------
------------------------------------------------------------
------------------------------------------------------------
------------------------------------------------------------
-------------
>PERMAR002297
------------------------------------------------------------
------------------------------------------------------------
------------------------------------------------------------
------------------------------------------------------------
------------------------------------------------------------
------------------------------------------------------------
------------------------------------------------------------
---------------------------QLLDTLK---GHQDE----VL-D-VVFN-----
---------------------------------STGSRIATASADGTAKVYDIERGRCVA
TLVGHESEISKVQFSPTGCQVLTAASDHTCRIWDSIT-------------GQ-----CLQ
V---LEG-H---TD-EVFSCAYNYEGDIIITGSKDNTC---RIWKDN----------YFN
DPTGGQQ-----------------------------------------------------
------------------------------------------------------------
------------------------------------------------------------
-------------
>PERMAR014679
------------------------------------------------------------
------------------------------------------------------------
------------------------------------------------------------
------------------------------------------------------------
------------------------------------------------------------
------------------------------------------------------------
------------------------------------------------------------
------CKVWD---GD-------TG--QLLDTLK---GHQDE----VL-D-VVFN-----
---------------------------------STGSRIATASADGTAKVYDIERGRCVA
TLVGHESEISKVQFSPTGCQVLTAASDHTCRIWDSIT-------------GQ-----CLQ
V---LEG-H---TD-EVFSCAYNYEGDIIITGSKDNTC---RIWKDN----------YFN
DPI---------------------------------------------------------
------------------------------------------------------------
------------------------------------------------------------
-------------
>VITBRA013188
---------------MKL--KRFLLRYYPPGIILEYERSS-------GQLESKAID----
------LLTLKEDS-----DTDALASHIIREE---------PLLR--ESHHLLLSRLIR-
--------KLAAKCED------------HLSQR---Y-------YLYRTL---RAHI-LP
LTNCAFNK---D-G--SKFITGSYD---RTCRVWDTNT-G-D-EVLALEGSKNVV-----
-YALAFNNPF----GDKIATGSFDKTARLWDSTTGRCLHIMRGHEAEIVCVAFNPQ-GTR
LATGSMDHRAVLWDVETNTQLAVLQ---GHQAEIVSVHFNTDGDKIVTGSFDMTAKMWDV
ET---------------GK--------CIH--TL---KG-HTGEISTTQFDW-TGDYCIT
GSIDKTCRLWD---TG-------SG--ACMDTFR---GHTDE----VL-D-CAFN-----
---------------------------------NVGNKIVTASADATARVYNVATAQCSA
IMVGHDKEISKCAFSPNGHRVLTASSDTTCRLWSVDT-------------GD-----CIQ
V---LQG-H---TD-EVFSCAFNYEGDTLITASKDNSC---KVWKEC----------EAS
APLDAHNDK---------------------------------------------------
------------------------------------------------------------
------------------------------------------------------------
-------------
>BREMOT001716
-MT------------PSL--KRFLLRYYPPGIILEYDDD--------GKRANEPID----
------LLELHSES-----NVNEVVDSIMASP---------HHVKLHPKRASQIRTLVQ-
--------KLKDKITDQ----------RQEKKQ---F-------VLHQAL---QAHI-LP
LTNCAFNK---S-G--TRFITGSYD---RTCIVWDTQS-G-K-DVLHLEGHKNVV-----
-YAIAFNNPF----GDKIATGSFDRTCKLWDSNSGQLLHVLKGHEKEIVCVAFAPT-GKI
LATGSTDFCAKLWDVESGQFITDLL---GHTAEIVSLSFSMRGDRLLTGSFDTTARIWSI
PT---------------GE--------CVH--VL---AE-HEGEISNAQFNF-RGDLCVT
GSIDRTVKIWN---TK-------TG--SCIRTLT---GHTDE----IL-D-VCFN-----
---------------------------------FSGNMIVSGSVDKTARLWLTHSGECVG
SLIGHTSDISKVAFNPQGTRVLTASGDHTGRVWDIYT-------------GN-----CIS
V---LDG-H---TD-EIFSCAFNYEGDCIITGSKDNTC---RIWKAV----------ACS
SSSLSSSSA-------PSS---SSSSCSSLSSSS-------AAAAASSLSLASLSSLSS-
LPSSICSSSSSISSS------------LPLP----SLSGTFGAQLKSYHHHHQSL-----
-------SSPSSSSSFYSS------------------------------------SFSAS
------------S
>BREMOT001717
-MT------------PSL--KRFLLRYYPPGIILEYDDD--------GKRANEPID----
------LLELHSES-----NVNEVVDSIMASP---------HHVKLHPKRASQIRTLVQ-
--------KLKDKITDQ----------RQEKKQ---F-------VLHQAL---QAHI-LP
LTNCAFNK---S-G--TRFITGSYD---RTCIVWDTQS-G-K-DVLHLEGHKNVV-----
-YAIAFNNPF----GDKIATGSFDRTCKLWDSNSGQLLHVLKGHEKEIVCVAFAPT-GKI
LATGSTDFCAKLWDVESGQFITDLL---GHTAEIVSLSFSMRGDRLLTGSFDTTARIWSI
PT---------------GE--------CVH--VL---AE-HEGEISNAQFNF-RGDLCVT
GSIDRTVKIWN---TK-------TG--SCIRTLT---GHTDE----IL-D-VCFN-----
---------------------------------FSGNMIVSGSVDKTARLWLTHSGECVG
SLIGHTSDISKVAFNPQGTRVLTASGDHTGRVWDIYT-------------GN-----CIS
V---LDG-H---TD-EIFSCAFNYEGDCIITGSKDNTC---RIWKAV----------ACS
SSSLSSSSA-------PSS---SSSSCSSLSSSS-------AAAAASSLSLASLSSLSS-
LPSSICS-----------------------------------------------------
----------SSSSSFCAV------------------------------------AVDAD
-------SDDAVS
>PERSWS005405
---------------MKL--KRILLRYYPPGLILEFIRSS-------GAIFTKNID----
------LLQLDENT-----NIDSLVDEIQKQE--------SSLSS--SSKRDTLVQLCT-
--------KLQKKVTE------------RVQAN---F-------KEMKKL---DTHL-LP
LTNCAFDK---G-G--NKVITGSYD---RTCKVWDAHT-G-E-ELHTLKGHQNVV-----
-YALAFNTPY----GDKIATGSFDKTARIWDTESGKCLHTLTGHYHEIVCLSFDPQ-SRF
LATGAMDTTAKIWDVERGQETLSLM---GHTAEIVSLNFNAEGNLLVTGSFDYGAKIWDM
RT---------------GQ--------AIA--TL---SG-HGGELSSCQFNF-AGDMVVT
ASIDNTCKLWS---VS-------QG--KCINTLR---GHDDE----VL-D-VCFN-----
---------------------------------STGSRIVSGSADCTARIFNTMTGSCVA
ICYGHGGEISKVAFNPQGSMVLTASSDCQARLWDAQS-------------GE-----CLQ
R---LTG-H---DE-EIFSCAFNYSGNSIITGSKDNSA---RIWRRE----------SEM
------------------------------------------------------------
------------------------------------------------------------
------------------------------------------------------------
-------------
>CARMEM000999
---------------MKL--KRFLLRYYPPGILLEYIQS--------NELRAKSID----
------LLSLEPET-----DTETLLDSIASQE---------PLIS--NSRKPQVRKLIE-
--------KLKEKLNE------------PTPDN---F-------YLYKVL---GAHL-LP
LTNTSFNK---A-G--DKFITGSYD---RTCKVWDTVT-G-E-ELMTLEGHQNVV-----
-YCIAFNIPY----GDRIITGSFDRTARIWDVATGECLHILSGHTQEIVCVAFNPS-GTI
AATGSLDMTVRLWDVETGLLVHTLS---GHTSEVVSIDFDTRGDRIVTGSFDHTARLWDV
ST---------------GE--------CLH--TL---QG-HTGEVTSATFDY-SGDLVLT
ASSDGSCRLWS---VD-------VG--HCAKSVT---DHEDE----VL-D-ARFN-----
---------------------------------WTGAMFASVGMDGLGYVYDTATGAKLG
VLEGHSGEVSRLMFSPQGTRVITASIDNTCRIWSVEP-------------GDVGR--CVQ
V---LEG-H---SD-EIFTCLYNYAGDTIITGSKDNTC---RVWKA--------------
------------------------------------------------------------
------------------------------------------------------------
------------------------------------------------------------
-------------
>PLABRA003911
---------------GKL--RRFLLRYYPPGIILEYDDHG-------GRQCTKSVD----
------LLDLTPES-----NPDVLATMIVRQE---------SLIS--SKRHAMIKELVK-
--------KLMAKIAV------------KQNSD---F-------RLRHVL---QGHI-LP
LTNCAFNK---S-G--DRFITGSYD---RTCKIWETST-G-R-ELLSLEGHKNVV-----
-YAIAFNNPF----GDRIITGSFDRTCRVWDASDGSLIHILRGHLKEIVCLSFSPD-GTL
IVTGSMDGTAKIWDAVQGVELATLQ---GHTGEIVSVNFNRNGDRLVTGSFDGTCRIWDV
ES---------------GR--------GLF--TL---TG-HTAEISNCMYSF-AGDQIVT
GSMDGTARIWN---AT-------TG--DCRFELR---GHADE----VL-D-AVFN-----
---------------------------------ASGSLIATGSADGTARIFNALNGRCMA
VLDGHADEVSKVCFNPQGSQIVTASKDCTARVWDVST-------------GE-----MLT
E---LAG-H---TD-EIFSCAFNYAGNIIITGSKDNAC---RIWRAY----------NPL
EGQ---------------------------------------------------------
------------------------------------------------------------
------------------------------------------------------------
-------------
>PYGBIF003006
---------------MKL--TKILLRYFPPGLILVFNSS--------GETLSRTVN----
------LLDLDENS-----NVESILSKLVQDE---------SLLT--ERKRPLLRQLLY-
--------RLIEKQKEQ-----------KQFRT---Y-------YLYKIT---RSHV-LS
LTNCAFNK---S-G--DKFVTTSYD---RTCKIHNTFS-G-E-SLQTLEGHNNVV-----
-YSVAFNNPY----GNQVITGSFDKTAKIWDVETGAELHSLEGHHGEVVTVAFNPQ-GTH
AATGSMDGSARLWDVETGKQLHILD---GHEAEIISAQYNSGGSLLITGSFDKTVRLWDT
RI---------------GK--------TAH--VL---RG-HRGEVSSCQFNF-AGDMVVS
GSIDKTCRLWD---VR-------SS--YSIATLS---GHDDE----VL-D-VKFS-----
---------------------------------LNDARIATASADGTIRIYNSKTTACTS
TLMGHNGEVVKVNFSPQGSLLVSGSGDGTARLWNVDT-------------AE-----CLQ
V---LDG-H---TD-DIFCVHFNYSADTILTGSKDNTC---RIWMCS----------TDA
------------------------------------------------------------
------------------------------------------------------------
------------------------------------------------------------
-------------
>SPISPE008737
LMA------------ARL--KRFLLRYFPPGVIIEYETQLP------GQMCKRVVD----
------LLDLTPHS-----DPVREAERVVEED---------SLLQ-PPSRRATLADLIS-
--------KMTVRLQD------------SEAET---F-------ARTQLL---RAHE-MP
ITNIAFNK---S-G--DRFLTGAYD---NTCKVWNTNS-G-T-EMLCLHGHDKPV-----
-FSVAFNTPF----GDRVGTGSLDHKCRLWNSYTGECLHVLEGHLLEVVEVEFY-Q-SEV
LASGSMDKTAKLWSVETGHETMTLG---GHTEEVVAVSFNELGTQLVTASFDHTARLWDL
RT---------------GR--------TVA--EF---Q--HDKEVSCAKMNF-RGNLVGT
CSDDTTSKIWD---LR-------TN--RCLFHFT---DHSQI----VG-D-GQFS-----
---------------------------------CAGNLWVTCSEDATARVYNALTGTPIS
LLDGHSAALVRVCFNPAGTRVLTASSDHTARLWRVEN-------------GE-----CLQ
V---LEG-H---QE-EIFTCAFNYQGDTIITASKDGHC---SIWRAG----------L--
------------------------------------------------------------
------------------------------------------------------------
------------------------------------------------------------
-------------
>BARSPE002641
---------------SRL--QRFLLRYYPPGLILEYQED--------GELKTRSID----
------LLSLSRNS-----DLDFYTSQILQAE---------PLIK--ERRRGQVLSLLE-
--------RLIEVQHS------------NDEGE---F-------EIYKIL---RAHL-PA
LTAVSFNK---S-G--NLFVTASYD---MSCRIFETSS-G-K-NIRTLMGHEAVV-----
-FAVALNLPY----GDKLVTASFDKTLILWDTNTGKQLHRLRGHEGEVLSVAFAPQ-SDI
VASSSMDHTCRVWDVETGDCIHVLT---GHEQEVISVKFDTAGARILTTSYDSTCRVWDA
ET---------------GE--------CLM--IF---EG-HSQSIFMAEFDF-TGKYIVS
CSSDHTLRLWD---SY-------TG--QTIHVLE---GHQDE----VV-D-CVFS-----
---------------------------------LNCQYIGSASVDHTANIYSVETGEIIH
SLVGHEKEVSKIRFNSAGTRVFTISDDQTCKIWDVET-------------GE-----CLQ
T---LVS-H---QG-ELFCLDLNYSGDTLILGSKDQTC---SIWKLN-------------
------------------------------------------------------------
------------------------------------------------------------
------------------------------------------------------------
-------------
>HYPCAT011189
------------------------------------------------------------
------------------------------------------MNN--ELKTPALRT----
--------------------------------E---F-------IFAKKV---QNHN-LP
MTNFAINK---A-G--TLLATASYD---RTCKLYDCVA-K-EDELFTLSGHGNAV-----
-FAVAFNNPF----GSLLASGSFDKTCRLWSAKDGKHLHTLHGHEGEVVALSFEPQEGRS
LLSCSTDESAIIWDVDTGEALYQLG---EHGGEVSCGAYDRQSKLVGTGSCDETVRLWDL
RT---------------GA--------MTK--AL---FG-HTDEISNIEFNY-EGTLLLS
SSADQSVRLWD---LR-------RG--EELLCFS---DHADE----VN-F-ACFN-----
---------------------------------VSGSRLASGGADGHVFIYDTLTGRKAF
SLEGHEASVSHVAFNSQGTRLVSSSMDATARLWDLGS-------------GQ-----CSQ
V---LEG-H---KD-EVFQSTFNYAGDRLMTAAKDNSV---RIWKAG----------IQT
PEDSA-------------------------------------------------------
------------------------------------------------------------
------------------------------------------------------------
-------------
>APISPI001314
------------------------------------------------------------
------------------------------------------------------------
-------------------------------------------------M----------
--SIAFSP---D-N--KYIASGSRD---HTVRVWDTIS-G-E-VVHTMNGHS--V-----
-MSVAFSP-D------NTVSGSQDHTVRVWEVSSGMLLKTM-G---WVTSVTYSPD-NKY
IVSGSRDHTVRVWDVSNGTLLKTMK---GHEDEITSVTYSPDNKYIVSCSTDHTVRVWEV
SS---------------GK--------AIK--TM---NA-HSGYATSVSFSS-DNKHIAF
GCFDNRIRVWD---AS-------SG--NILKTMN---GHDDE----VM-G----------
------------------------------------------------------------
-----------VAFSPDNKYIASCSMDCTVSVWDVSS-------------GE-----VVH
T---MNG-H---SE--VMSVAFSPDN--TVSGSQDHTV---RVW----------------
------------------------------------------------------------
------------------------------------------------------------
------------------------------------------------------------
-------------
>ARCINT001121
---------------------------------YEFIHKSFFEFYISGV----SFS-GKD
L----SHINISGAN-----LFGSICHKTD----------------FQNANLNYV-FLKE-
-------SNFSNSIMKKSG-LEKMIQIFDLETQ-----------KTLAIL---EGHS-GN
VLSIAFSP---D-G--KLLASGGDDEISKTIYIYDIET-Q-K-VIGKLKGHKGYV-----
-LSVSFSK-D----GKTLASGGSDKTIFLWDIRTFKTFAKLEEHTHWVRSVVFSPD-GKT
VASGSDDKTILIWDIETQKLLGKLE---GHNHWVRSVAFSPDGEILASGSEDKKIHLWSV
KT---------------QK--------LQG--KL---EG-HTGYVLSVAFSP-DGKTLIT
GSSDKSITLWN---IE-------TQ--KTIGKLV---GHCHW----VR-S-VAFSPDGEI
LASGSEDKKIHLWSVKTQYVLSVAFSVRSVAISPDGKTVASGSSDKTIQLWDVETLKSLG
IIEGHTSSVWSVSFSPDGKILTSGSEDKTVQLWDVET-------------QK-----LFG
K---LEG-H---TG-YVFSVVFSPDGKTIASGSSDVSI---QLWDME----------TQN
SFRKLEGHTVWSTALSPDGLAGHCGFVFSVSFS---PDGNTLASGSSDKTIILWDVETH-
KSIGKLE------------------------HWVKVFSGSDDKTVRLWDLET------QK
QIGVLEGWSVPDGKTVASGTVFVWDVELQYLWDMETQKQSENTLVSSS--SDKSLDIRRK
HPK--FQ------
>ARCINT001122
-MSYYGAYAENIGDPVKFDMR---LKYFPPALKYEFIHKSFFEFYISGV----SFS-GKD
L----SHINISGAN-----LFGSICHKTD----------------FQNANLNYV-FLKE-
-------SNFSNSIMKKSG-LEKMIQIFDLETQ-----------KTLAIL---EGHS-GN
VLSIAFSP---D-G--KLLASGGDDEISKTIYIYDIET-Q-K-VIGKLKGHKGYV-----
-LSVSFSK-D----GKTLASGGSDKTIFLWDIRTFKTFAKLEEHTHWVRSVVFSPD-GKT
VASGSDDKTILIWDIETQKLLGKLE---GHNHWVRSVAFSPDGKTLASASEDKTIHIWDI
ES---------------QK--------SMG--KL---EG-HTNYVLSVAFSP-DGKTLAS
GSSDKSITLWN---IE-------TQ--KTIGKLV---GHCHW----VR-S-VAFSPDGEI
LASGSEDKKIHLWSVKTQYVLSVAFSVRSVAISPDGKTVASGSSDKTIQLWDVETLKSLG
IIEGHTSSVWSVSFSPDGKILTSGSEDKTVQLWDVET-------------QK-----LFG
K---LEG-H---TG-YVFSVVFSPDGKTIASGSSDVSI---QLWDME----------TQN
SFRKLEGHTVWSTALSPDGLAGHCGFVFSVSFS---PDGNTLASGSSDKTIILWDVETH-
KSIGKLE------------------------HWVKVFSGSDDKTVRLWDLET------QK
QIGVLEGWSVPDGKTVASGTVFVWDVELQYLWDMETQKQSENTLVSSS--SDKSLDIRRK
HPK--FQ------
>ARCINT030127
------------------------------------------------------------
------------------------------------------------------------
------------------------------------------------------------
-----FCV---D-G--NIVASGSAD---KTIQLWDVDT-R-K-SVG--------------
--------------------------I-------------LSGHTGGINSVAFHPS----
------------------------------------------GKILVSGSLDKTIKLWDV
ET---------------QK--------PIA--LL---EG-HTGGVLSVVFSP-DGKILAS
GGSDNSIRIWD---VE-------TK--KSLTVLL---GHTDW----VR-S----------
------------------------------------------------------------
-----------VVFNPDGKTLVSGSSDFTINLWDIET-----------------------
-----------------------------------------Q------------------
------------------------------------------------------------
------------------------------------------------------------
------------------------------------------------------------
-------------
>ARCINT032922
DMSYYTHYITPPQGESKID-------YFPPALKYEFVHKSFFEFYISGV----SFS-GRD
F----SFVNISGAD-----LFGSVCHKTN----------------FQNANLNYV-FLKG-
-------SNFSSAVVDKTG-QDELIQIWDTEME-----------LSVGKL---EGHT-GV
VRSLAFSP---D-G--NLLASGSDDGVCKAIQLWDIET-R-K-SLKKLDGHTDRL-----
-WGVAFSP-D----GKLLVSGSADRTIQIWDTQT-QSLGVLKGHTGVINCVVFSPD-GKI
LASGSLDKTIQLWDIKSQQSLGILT---GHTGGVNCISFSPDGKILTSGGLDKIIYLWDI
AT----------------K--------SIG--KL---EG-HTGGVISVVFNP-EGKTLAS
GSAD-SIQLWD---IE-------TR--KSLGKLE---GHADW----VR-S-VLFNPDGKT
LISGSSDFTIKLWDIETQVVMNVSFSVNCVVFNPDGNTFASGSEDKTIQIWDIETQKSLG
KLEGHSGVVLSIAFSPDGKILASGSADKTIHLWDTTT-------------QK-----LLK
Q---LEG-H---TD-IVWSVAFSPNGKMVTSGSEDKTI---KLWDTE----------TQK
SLRELDLKSVNCLAFRPDGLEGHTNIVWSVAFSP---DGKTLASGSEDETINLWDVETL-
KSLGKLE------------------------SGVNAFSGSSDTSLVLWDVQT------QK
PLSILEGWSVPDGKSLISG-------------------------------EEKTIEIDPP
SPT--LK------
>ARCINT036968
------------------------------------------------------------
------------------------------------------------------------
------------------------------------------------------------
VISIAFSP---D-G--SLLASGSED---QTIQLWDFKT-Q-Q-SLS--------------
--------------------------I-------------LVGHTSTINCVVFSPD----
------------------------------------------GNTLASGSEDKSIKLWDI
KT---------------QQ--------PIG--II---EG-HASGVNTLKFSP-DGKLLIS
GSGDHTIKVWD---TK-------SQ--QYLGKME---GHDGV----IN-C----------
------------------------------------------------------------
-----------VAFSTDGRNIVSGS-DRTIQLWDVET-------------QK--------
----L--------------L-----G---------------K------------------
------------------------------------------------------------
------------------------------------------------------------
------------------------------------------------------------
-------------
>ARCINT027462
-MSDYNTQENPYSFTMKIDIR-----YFPPALKYEFIHKSLFEFYCSQV----PLS-NRN
F----SNVNISGAN-----MCKSICYNTD----------------FSNANLQNV-ILSK-
-------SNFTNADMKGTGCDDNTIQIWNVSSQ-----------NLLGEL---KGHD-AP
VFTVTFSP---D-G--KILASGSSDSVCEAIQIWDIES-Q-K-SLKEITGNNDRV-----
-YGVAFSP-D----GKTLISGNYDKTCQIWDVES-K---SL-GHTSLVYRVSWSPD-GKM
VACTS--SGIQLWQISTQQLLKELK---GHKGAINGIAFSPDGKTLASGSDDNTIQIWDI
ET---------------QK--------SLG--CL---EG-HEEPVYSVQYSS-DGKTLYS
ASGDKTILIWD---IE-------SQ--RSLGTLR---GHTSS----IF-S-ISINPDGKT
LASGGYDNSIKIWDIESQCVNTVVFSILGVAFSTDGKTLASGSADHTIQIWDMESQKSLG
ELKGHSDSVKCVSFSKDGKILASGSGDYTIRIWDVES-------------HK-----SLG
E---L--NH---NG-TVTCVVFSPDGKTLASGSNDSTI---QIWDIE----------SQK
ALKEFEGHEIQSIAFGPDGLLGHGGNVFSVAFSP---DGKTLASGGSDCTVRLWDIGSK-
KSLGELK------------------------KSVYAFSGGDDNIVKIWDVSS------QQ
ELGELKGSTVPDGKTFVSGSIQVWSV---RLWDIGSKKSGDKTFVSGS--SDYSISVESK
DPT----SKHGVA
>ARCINT006839
------------------------------------------------------------
------------------------------------------------------------
-----------------------------------------------------NG-----
VFSVSFSL---D-G--KILAFGSVE---ENVGLWEIES-Q-K-SLGKIKRDANSV-----
-WSVAFSP-D----GKTITSGTDEKVIEIWDVESLKSLGLLKGHTNGIWSLSFNPN----
------------------------------------------GNILASGSYDNTIQLWDV
NN---------------QK--------SLA--IL---EG-HSDKVLSISFSP-DGRTLAS
GSDDKTILLWD---ME-------TQ--KSIGKLE---GHTNS----VL-T----------
------------------------------------------------------------
-----------VSFSPNGKILASGSYDKTILLWDMET-------------PISPT--IVV
K---LEG-H---TN-AIWNVSWSPDGRTLASGSYDKTI---H------------------
------------------------------------------------------------
------------------------------------------------------------
------------------------------------------------------------
-------------
>PARTET021991
-MIQKSLVVSRKSKEIKLDLQEIIVRLIPPSLKISFIHKSIQEFYVSGE----VFN-YLD
L----GHIQIKNAN-----LNGASFYSTK----------------LNESKMDNV-NFNR-
-------AQLSNCR----------------NIN-----------NELPTL---KGHS-DS
VSSVAFSP---D-G--QTLASASNDWISRTIILWDIKS-G-K-ELKKLTDHDDGI-----
-WSVAFSI-D----GQFLASASNDTTIRIWDVKSGKNIQRLEGHTKTVYSVAYSPD-GSI
LGSASDDQSIRLWDTKSGREMNMLE---GHLGLITSVAFSPDGLVFASGGQDQSIRIWDL
KS---------------GK--------ELC--RL---DG-HSGWVQSIAFCP-KGQLIAS
GSSDTSVRLWD---VE-------SG--KEISKLE---GHLNW----VC-S-VAFSPKEDL
LASGSEDQSIILWHIKTGSVQSVAFSLQCVIFSPNGQILASAGGDYIIQLWDAVSGQDIM
KLEGHTDAVQSIAFYPDGKVLASGSSDHSIRIWDITT-------------GT-----EMQ
K---IDG-H---TG-CVYSIAFSPNGEALVSASEDNSIL---LWNTK----------SIK
EMQQINGDTIYSVAQSPDQLIGHSDQVEVIAFSA---DGQTMASAGRDKKIRLWNLKSQ-
IDVQILI------------------------ATIWRFSGSSDTTIRIWVVKD------TN
QEKVLKGQQVPEGKLLVSTTI--------RQWSLDTGEQNKEFLIAKN--SDCSIAIQSG
NPFIAIQAKQTIQ
>PAUCHR027732
------------------------------------------------------------
------------------------------------------------------------
------------------------------------------------------------
-----------------------------------------Q------E-----------
---------------K-------------------KQEAVLEGHSDSVSSVAFSPD----
------------------------------------------GKLLASGSEDETVRLWNV
QE---------------KK--------QEA--VL---EG-HSDDVSSVAFSP-DGKLLAS
GSDDKTVRLWN---VQ-------EK--KQEAVLE---GHIDW----VQ-S----------
------------------------------------------------------------
-----------VAFLPDGKLLASGSLDDTVRLWNVQE-------------KK--------
--------Q---------------E-------A---------------------------
------------------------------------------------------------
------------------------------------------------------------
------------------------------------------------------------
-------------
>ARCINT036044
------------------------------------------------------------
------------------------------------------------------------
------------------------------------------------NL---EGPT-AA
VSFINFSP---D-G--KVLVYG--------------------------------------
------------------------------------------G-----------------
--------------------------------------------------NDRTIHLWDM
EE---------------QK--------SIG--KL---EG-HVDSVLDVSISP-DGKLLAS
GSCDRTVRLWD---IE-------TQ--NLIGKLE---GHTDD----VW-S----------
------------------------------------------------------------
-----------VEISHDGRLLASGSTDKTIHLWDIGN-------------QK-----LIG
V---I--NH---TH------------K-----A---------------------------
------------------------------------------------------------
------------------------------------------------------------
------------------------------------------------------------
-------------
>ARCINT013007
-----------------------------------------------------NIKDYKN
L----YCIKFHPGN-----------------------------------------NILG-
-------IGVDKCI-----------QLWDVESQ-----------KSLGTL---EGHI-DS
VLSVAFSP---D-G--KTLSSGSSD---NTIQLWDIQT-L-K-SIGKLEGHTGGI-----
-NTVTFSP-D----GKTLASGSEDHTIQLWDMEN-KSKGELKGHSYYIKCIAYSPD-GLT
LASASYDKTVKVWDIQTKKSLATLE----HSEQVNTVAFSPDGKTLASGCKDKRGYLWDI
QT-------K-------GQR-------AVQFPTLVC-EGMYSATIYAVSFSP-DGKTLAS
ASSDKTVQIWD---LQ-------GK--KSIAKLS---GHTSA----VL-S----------
------------------------------------------------------------
-----------VSYSPDGRILASGSEDKTVQLWDVGT-------------RK-----SLV
V---LKT-H---NG-PVKSVAFSPDGKLLASGSADNSI---QLWDVQ----------DSK
SPKVIS---------------RHGLLVQDIILPS---KA---------------------
------------------------------------------------------------
-------------------------------------------------------AFNHK
DP----Q------
>PARTET005300
-----------------------------------------------GQ----KLD-GHS
R----YSVNFSPDD-----------------------------------------DVKT-
-------------------------------------------GQQKAKL---DGHS-RE
VYSVNFSP---D-G--TTLASGSAD---KSIRLWDVKT-G-Q-QKAKLDGHSREV-----
-YSVNFSP-D----GTTLASGSADKSIRLWDVKTGQQKAKLDGHYDRVFSVNFSPD-GTT
LASGSYDNSIRLWDVKTGQQKAILD---GHSSYVYSVNFSPDGTTLASGSGDNSIRLWDV
KT---------------GQ--------QKA--IL---DG-HSREVYSVNFSP-DGTTLAS
GSADKSIRLWD---VK-------TG--QQKAKLD---GHSDY----VM-S----------
------------------------------------------------------------
-----------VNFSPDGTTLASGSEDNSIRLWDVKT-------------GQ-----QKA
I---LDG-H---SN-GILSVNLSPDGTTLASSSIDNSI---RLWDLK----------TSK
EILQSDRSYLLAQYQLP---LQNSSLLPNVN-----PDSTILR-----------------
------------------------------------------------------------
------------------------------------------------------------
---ICFESSGTLL
>PARTET020395
-M----------------------------------------------------------
---------LASCS-----------------------------------------DVKSR
------------------------------ELK---------------KL---EGHN-GT
VWSISFSP---D-G--STLASGGRDEIQKTIRLWDIIT-G-K-EIQRLEGHSSAV-----
-WSVNFSP-D----GTTLASGSDDNSIRLWDVKTGQQKAKLDGHSSTVYSVNFSPD-GTT
LASGSLDNSIRLWDVKTGQQKAKLD---GHSSTVNSVNFSPDGTTLASGSLDNSIRLWDV
KT---------------GQ--------QKA--KL---DG-HSSTVNSVNFSP-DGTTLAS
GSLDNSIRLWD---VK-------TG--QQKAKLD---GHSST----VN-S----------
------------------------------------------------------------
-----------VNFSPDGTTLASGSLDNSIRLWDVKT-------------GQ-----QKA
K---LDG-H---SS-TVNSVNFSPDGTTLASGSLDNSI---RLWDVK----------TGQ
QKAKLD---------------GHSSTVNSVNFSP---DGTILSFGCGVKSV---------
------------------------------------------------------------
----------------ASG-----------------------------------------
-----NKSNGQIS
>PARTET022380
-----------------------------------------------QI----DLK-EQC
F----ENIRIQDTS-----LRKANFVRCN----------------LSQSVFYNV-NLSG-
-------AQLFNCK--------------WTNIK---I-------NELNQL---QGHS-ST
VQSVCFSP---D-G--TILASGSSD---NSIRLWDVKT-G-Q-QKAKLDGHSSCV-----
-NSICFSP-D----GTTLASGSFDNSIRLWDVKTGQQKAKLNGHSDQVYSVDFSPD-GTT
LASGSYDNSIRLWDVKTGQQKAKLN---GHSDQVYSVDFSPDGTTLASSSSDNSIRLWDI
KT----------------Q--------QKA--KL---DG-HSDYVRSVCFSP-DGTTLAS
SSADKSIRLWN---VM-------TG--QAQAKLE---GHSGTSILAIY-S-VSFSPDGTT
LASGSSDNSIRLWDVELETIYSLCFSVYSVCFSPDDITLASGSADKSIRLWDVKTGNQKA
KLDGHNSTVYSINFSPDGATLASGSYDKSIRLWDVKT-------------GN-----QKA
K---LDG-H---NS-TIQSVCFSPDGKTLASGSDDDSI---RLWDVQ----------IEQ
EKAKLDGHSVQSVCFSPDGLAGHGGSVNSVCFSL---DGTTLASGSSDYSIRLWEVKSG-
QQKAKLE------------------------SVVWSFSVSYDKSIRLWDIKTE-----QQ
KTKL-DGYSVPDGIMLASGSI--------RLWDVKTGNK--ATLVSGS--YDKSIDVKKK
-----QQANINGS
>PARTET033493
-MSQMEFI-------HKLNIKRYLVRLIPPSLKFQFVHKSIQEFYIAQI----DLT-NHN
F----EKIRIKNTS-----LSGGNFAYCN----------------LNQSELTDV-NLNG-
-------AQMFWCK--------------WKDLK---I-------NSVYSL---YGHE-SG
ILSVCFSP---D-G--TILASGSGD---KSIRLWDIKT-G-Q-QKAKLDGHSREV-----
-HSVNFSP-D----GTTLASGSYDQSIRLWDVKTGSCFSTLEGHSSKVNTVCFSPD-GTT
LASGSSDNSIRLWDVKTGQQKAKLD---GHSREVYSVNFSPDGTTLASGSRDNSIRLWDV
KT---------------GL--------QKA--KL---DG-HSYYVTSFNFSP-DGTTLAS
GSYDNSIRLWD---VK-------TR--QQKVKLD---GHSNN----VN-S-ICFSPDSTT
LASGSDDFSIRLWDVKTGNVNSICFS-------PDSITLASGSDDYSICLWDVKTGYQKA
KLDGHSREVHSVNFSPDGTTLASSSYDTSIRLWDVKT-------------RQ-----QKA
K---LDG-H---SE-AVYSVNFSPDGTTLASGSNDNSI---RLWDVR----------TRQ
QKAKLD---------------GHSVSLIVIRLSV---YG---------------------
------------------------------------------------------------
-------------------------------------------------------QNNKS
---IIFQRLGFWW
>PORPUR007258
-MA--------------------------------------------------TME-GHS
D----TAVHFSPDGK------------------------------ASGGGDNTV-RVWD-
-------AHTGACV----------------------------------TM---EGHS-DG
VLAVHFSP---D-G--KFIASGNGDGVANTVKVWDAHT-G-E-CVRTMEGHSNMV-----
-RAVHFSP-D----GKFIASGSGDNTVRVWDAHTGACVRTMEGHSDGVCAVHFSPD-GKF
IASGSWDNTVRVWDAHTGACVRTME---GHSSRVTAVHFSPDGKFIASGSGDNTVRVWDA
HT---------------GA--------CVR--TM---EG-HSNGVLAVHFSP-DGKFIAS
GSGDNTVRVWD---AH-------TG--ACVRTME---GHPDGKFIAVR-SAVHFSPDGKF
IASGSDDNTFRVWDAHTGAVLAVHFSVRAVHFSPDGKFIASGSGDNTVRVWDAHTGACVR
TMEGHSKWVTAVHFSPDGKFIASGSDDNTFRVWDAHT-------------GA-----CVR
T---MEG-H---SD-GVRAVHFSPDGKFIASGSGDNTV---RVWDAH----------TGA
CVRTME---------------GHSDWVTAVHFSP---DGKFITSGSGDNTVRVWDAHTG-
ACVRTME-----------------------------------------------------
-------RAVPDGKFIASG-------------------------------GDNTVDAHEA
---LVWQAAG---
>RIGRAM002443
------------------------------------------------------------
------------------------------------------------------------
------------------------------------F-----------------------
-----LSD---D-G--SILASGSSD---RTVRVWNVGT-G-Q-CEKV-------------
----------------------------------------LQGSGGAVNSVCISGD-GKM
LASGSSDELVRVWNMETGQCEKLLK---GHSDRVLSLCFSSDGQTLVSGSGDNTLRVWNM
GT---------------GQ--------CEK--VL---KG-HKDSVLSVYLSS-DGKTLAS
GSGDETVRIWN---LG-------TG--QCEKVLE---GQNDN----IT-S----------
------------------------------------------------------------
-----------VCISSDGKTLASGSADKTVRLWNMGT-------------WE-----CTK
V-----------------------------------------------------------
------------------------------------------------------------
------------------------------------------------------------
------------------------------------------------------------
-------------
>RIGRAM002444
------------------------------------------------------------
------------------------------------------------------------
-------------------------------------------------ME--RGH----
----------------------------RAVRGW-----GF-----TVEGVK--------
-RGV-----------------T----L------TGE---ALQGSGGAVNSVCISGD-GKM
LASGSSDELVRVWNMETGQCEKLLK---GHSDRVLSLCFSSDGQTLVSGSGDNTLRVWNM
GT---------------GQ--------CEK--VL---KG-HKDSVLSVYLSS-DGKTLAS
GSGDETVRIWN---LG-------TG--QCEKVLE---GQNDN----IT-S----------
------------------------------------------------------------
-----------VCISSDGKTLASGSADKTVRLWNMGT-------------WE-----CTK
V-----------------------------------------------------------
------------------------------------------------------------
------------------------------------------------------------
------------------------------------------------------------
-------------
>RIGRAM006067
-----------------------------------------------GW----TLS-GLD
L----RGVRIAGAD-----LQRALMDRVDLSG--------AVLCA-VGEKSAGV-DMRG-
-------SNLSKCV----------------EVE---F-------GEYASM---LGHT-EF
VRTVCLSG---D-N--TKVASGSGDSVSNTVRLWNVAT-G-E-CEKVFEGHTSEV-----
-NSVSASS-D----GNTLASASWDKTVRIWNVATGHCEKVLEGHGGDVRSVCFSSD-GKT
LASGSRDQTVRVWNVGTGLCEKVLE---GHTGPVNSVCFSGRGLMVASGSDDNTVRVWNL
VT---------------GQ--------CEK--VL---EG-HTESVRHICLTG-DGKTLTS
GSFDQTVRLWN---VT-------TG--LCERILE---GHTDWKILAVS-S-VSFSGDGKI
LASGSFDNTVRLWNPATGGVFSVSFSVNSVSLSTDGNTVVSASDDKSIRIWNVETGQCER
VLEGSSD-VNSVCFSSDGKTFASGDRDDKVRVWNTAT-------------GE-----CEK
V---LEG-H---TH-TVNTVCFSGDGKRIISSSTDKTV---RVWNVA----------TGQ
CEKVFE---------------NHARAVLGICFVD--NDGQTLASGGHDKTLRMWKD----
------------------------------------------------------------
----------------------------------------------SDS------SGAPR
-------AVGLTR
>RIGRAM009430
------------------------------------------------------------
------------------------------------------------------------
------------------------------------------------------------
-------------------------------------T-G-E-SIRVLE-----------
------------------------------------------DHSHIVTSVCFSPD----
------------------------------------------GNTLASGSNDKTVRLWNV
AT---------------GE--------SIR--VL---EG-HSRAVQSVCFSP-DAKRLAS
GSRDKTVRLWN---VA-------TG--ESIRVLE---GHSDT----LT-S----------
------------------------------------------------------------
-----------VCFSPDGETLASGIGDNTVRLWNVGT-------------GE--------
------------------------------------------------------------
------------------------------------------------------------
------------------------------------------------------------
------------------------------------------------------------
-------------
>RIGRAM014788
------------------------------------------------------------
------------------------------------------------------------
------------------------------------------------------------
-----------------------------TVRLWNVGT-G-E-SIRVLQ-----------
------------------------------------------GHSRYVMSVCFSPD----
------------------------------------------GKILASGSVDNTVRLWNV
GT---------------GE--------GIR--AL---EG-HRHYVTSVYFSP-DGKTLAS
GSVDQTVRLWN---VG-------TG--ESIRVLA---GHSDK----VT-S----------
------------------------------------------------------------
-----------VCFSPDGERLASGSYDNTVRLWNVGT-------------GE-----SLR
V---LAG-H---SN-WVMSVCFSPDGK----------I----------------------
------------------------------------------------------------
------------------------------------------------------------
------------------------------------------------------------
-------------
>RIGRAM014113
-----------------------------------------------GW----TLS-GLD
L----HGVQIAGAD-----LQKALMQQANMSR--------AVLCS-FGGKAAGV-DLRG-
-------SNLSECL----------------EVE---F-------GQYAAL---RGHT-AY
VFGVCFSP---D-G--KKIVSGSDDSVNNTARLWNVET-G-E-CVRVLQGHKDQL-----
-FSVCFSP-D----GMNLVTGSLDKTLRLWSVSNGQCERVFAAHTDGVFSVSFSPE-GKT
IASGSEDKTVRLWNVATGQCDQVLQ---GHTHFVRSVCFSADGKTLASGSQDNTVRLWSV
PT---------------GQ--------CER--VL---EG-HTDRVRSVCFSP-DSKILAS
GGEDNTVRLWN---VA-------TG--YCETVLQ---GHTDY----VR-S-VCFSPNGKT
LASGSEDNTMRLWNLGAGNIKTVCFS-------PDGQSIASGSDDTTVRVWNVATGQCRA
VLKGHHSSVRGLCFSPDKKRLVSGSVDSTLRVWDVST-------------AQ-----CLN
V---LEG-H---TD-YVYTVCFSPDGQKIASGGVDNTV---RVWNLS----------TAQ
CI----------------------------------------------------------
------------------------------------------------------------
------------------------------------------------------------
-------------
>RIGRAM014158
-----------------------------------------------GW----TLS-GLD
L----HGVRIAGAD-----LQKVLMHRADLNG--------AVLWA-MGGKAAGV-DMRG-
-------SNLSECV----------------EVE---F-------GQSASL---LGHT-EG
INSLCLSS---D-G--HTLVTGSSDAVSNTVRLWNVAT-G-E-CVKVLEGHTNAV-----
-NGVSFSG-D----GTAIVSGGYDYTVRLWNPTTGECMKVLEGHTNPVHCVCFSPN-GKT
IATGSADDTLRLWDVATGQCMKVLK---GHTSYVISVCFSFDGKTLGSGSYDNTVRVWNV
AT--CEKVLEASACWKAGQ--------CER--II---EG-HIDPVLAVCFSA-DSKMIAS
GSRDETAWVWS---VA-------TG--ECEKKLH---GHNHF----VR-S-VCFSGDGKT
LASGSNDWIVRLWNVETWAIWSVCFSVRSVCFLGDGQTLASGSEDKTVRMWHVATGQCDR
VLEGHTAWVRSVCFSYDGKILASGSVDKTVRFWDVAT-------------GV-----CER
V---LED-H---TG-AVNSVCFSGDGKTLASGSEDSTT---RIWDVV----------TGR
CEKVLK---------------GHT-AIWSVCFSG---DGEMLSTGSEDNTLQVWKL----
RPLALPE-----------------------------------------------------
---------------TATG-------------------------------SYVPFSSAPR
-------CLGLTQ
>RIGRAM014159
-----------------------------------------------GW----TLS-GLD
L----HGVRIAGAD-----LQKVLMHRADLNG--------AVLWA-MGGKAAGV-DMRG-
-------SNLSECV----------------EVE---F-------GQSASL---LGHT-EG
INSLCLSS---D-G--HTLVTGSSDAVSNTVRLWNVAT-G-E-CVKVLEGHTNAV-----
-NGVSFSG-D----GTAIVSGGYDYTVRLWNPTTGECMKVLEGHTNPVHCVCFSPN-GKT
IATGSADDTLRLWDVATGQCMKVLK---GHTSYVISVCFSFDGKTLGSGSYDNTVRVWNV
AT--CEKVLEASACWKAGQ--------CER--II---EG-HIDPVLAVCFSA-DSKMIAS
GSRDETAWVWS---VA-------TG--ECEKKLH---GHNHF----VR-S-VCFSGDGKT
LASGSNDWIVRLWNVETWAIWSVCFSVRSVCFLGDGQTLASGSEDKTVRMWHVATGQCDR
VLEGHTAWVRSVCFSYDGKILASGSVDKTVRFWDVAT-------------GV-----CER
V---LED-H---TG-AVNSVCFSGDGRTLASGSDDNTV---RVWNVA----------TGA
CERVLE---------------GHTRSVFSVSFSV---DG-TLASGSSDKTVRMWN-----
------------------------------------------------------------
---------------TATG-------------------------------------ICER
---------GHT-
>RIGRAM013787
------------------------------------------------------------
----------------------------------------------VGGKRAGV-DMRG-
-------SNLSECV----------------EVE---F-------GQYASF---LGHT-ND
VTSICFSP---E-G--RTLVSGSKDPVSKMILLWDLQT-G-K-CLRALEGHTDFV-----
-MSIAFSP-D----GQKLVSASADRIIRFWDFRAGVCDKVFEGHTDSVSTIFFSPD-KKK
LASGSVDKSIRLWDVNTGACEKVLE---GHTCHLTSVSFSPDGGNLASGSRDNSVRLWDV
RT---------------GA--------CEK--VL---QG-HNNTLASVCISP-EGKKIAT
ASDDKTLRLWN---VQ-------TS--ECEMIFE---GHTDY----VT-S-ASFSPKGKI
IATGSRDKTVRLWNSASGQVTCVAFSLTSFTFTPDAEKLVSASVDRTVRVWNLSRGECER
VLKGHTNSVTSVAISPDGEVLASGGVDKHILLWNLQT-------------GA-----SLK
V--KMEG-H---TS-VVTSVCFSPNNAVLASASRDGTV---RFWDME----------SGE
CVRVLE---------------GHLDYVTSICFTD---EGNGLASASRDNTLKIWRF----
------------------------------------------------------------
----------------AKD---------------------------SD--SQEPMTAGPR
-------ANGLTE
>RIGRAM023755
------------------------------------------------------------
------------------------------------------------------------
-----------------------------------------------------------S
VFSVGFSP---D-G--KKLASASGD---RTVRVWDLST-G-G-CERVLEGHTGNV-----
-TGVSFSPAS----GIKLASSSHDKSVRVWDLSASGCERELEGHTQSVFSVGFSPD-GKK
LASCGVDHTVRLWDVNTGGCDRVLE---GHTSFVTSLSFFSAGKKLATGSSDKTVRVWDM
ST---------------GG--------CER--VL---EG-HTDYVRSASFSP-DGKKLAS
GSYDKTVRVWD---MS-------TG--GCERVLE---GHTDY----VR-S----------
------------------------------------------------------------
-----------ASFSPDGKKLASGSYDKTMRVWDVST-------------GS-----CDR
V---LEG-H---TG-FVNSVSFSPDGKHLASGSDDKIV---RVW----------------
------------------------------------------------------------
------------------------------------------------------------
------------------------------------------------------------
-------------
>RIGRAM026520
------------------------------------------------------------
------------------------------------------------------------
------------------------------------------------------------
----------------------------NTVRVWDVST-G-D-CERVLEGHTNTI-----
-KSVSFSS----------------------------------------------------
-----------------------------------------DGKKLASGSSDKTVRVWDV
ST---------------GG--------CDR--VL---KG-HTDNVRSVSFSP-DGKRLAS
CSWDKTLRLWD---TS-------TG--GCERVLE---GHTDY----VS-G----------
------------------------------------------------------------
-----------VTFSPDRKKLASGSRDKTVRVWDVST-------------GR-----CER
V---LEG-H---TD-NVRSVSFSPDGKRLASCS----------WD---------------
------------------------------------------------------------
------------------------------------------------------------
------------------------------------------------------------
-------------
>RIGRAM025786
------------------------------------------------------------
---------------------------------------------C-DDKTVRLWDVST-
-------------------------------------------GGCERVL---EGHT-KW
VHDVSFSP---D-G--KKLVSGSND---NTVRLWDIST-G-G-CERILEGHKDVV-----
-NSVSFSP-D----GKKLLSGSWDKRARVWDVSTGGCVFVLEGHTASVNSVRFSPD-GNK
LASGSNDKTVRLWNSSTGECERVLE---GHTASVNSVRFSPDGNKLVSGSNDKTVRLWNS
ST---------------GE--------CER--VL---EG-HTNSVGDVHFSS-DGKKLAS
GSSDATLRVWD---LS-------TG--GFDRVLE---GHTGT----VS-S----------
------------------------------------------------------------
-----------VTFSPNGKKLASASFDKTVRVWETTT-------------GV-----CER
V---LEG-H---SR-VVSSVSFSPNGKKLLSGSNDNTV---RVWDMN----------TGS
CEATLQ-------------------------------DS---------------------
------------------------------------------------------------
------------------------------------------------------------
-----IQ------
>PARTET014849
-MSGL----------KKLKIQQFLVRLIPPSLKFQFVHKSIQEFYIAQI----DLT-NHN
F----EKIRIKNTS-----IVGGNFFQSN----------------LNQSELTDV-NLNR-
-------AQMFGCK--------------WKRIK---I-------NDIYSL---DGHS-RY
VNTVNFSP---D-G--NMLASCSLD---KSIRLWDVKT-G-Q-QKAKLDGHDDAV-----
-SSVKFSP-D----GTTLVSVSSDSSIRLWDVKTGQQFAKLDGHSDAVYSVNFSPD-GTT
LASGSQDNSIRLWDVKTGQQKAKLD---GHSHFVYSVHFSPDGTTLASGSRDFSIRFWDV
RT---------------GQ--------QKA--KL---DG-HSSTVTSVNFSP-DGTTLAS
GSEDNSIRLWD---VK-------TG--QQIAKLD---GHENG----IL-S----------
------------------------------------------------------------
-----------VHFSPDGTTLASGSGDNSIRLWDVKT-------------GQ-----QKA
K---LNG-H---SS-TVTSVNFSP-ARR---------I---KLWSVK-------------
---------------------------IVFNFMD--------------------------
------------------------------------------------------------
------------------------------------------------------------
-------------
>PICSPE034434
------------------------------------------------------------
------------------------------------------------------------
------------------------------------------------------------
-----------------------------------------E-CVATLQGHSNTV-----
-Y-----------------------------------------------SVSFDPS-GDR
LASGSSDNSVKIWDVSTGECVATLQ---GHSSSVESVSFDPSGGRLASGSSDNSVKIWDV
ST---------------GE--------CVA--TL---QG-HSNSVHSVSF----------
----------D-------------------------------------------------
------------------------------------------------------------
---------------PSGGRLASGSSDRSVKVW---------------------------
----F-------------------------------------M-----------------
------------------------------------------------------------
------------------------------------------------------------
------------------------------------------------------------
-------------
>RIGRAM014157
-----------------------------------------------GW----TLS-GLD
L----HGVRIAGAD-----LQKALMDQVDLHG--------AVFCE-VGGKKAGV-DLRG-
-------SNLSECL----------------EVE---F-------GQRASL---LGHQ-YR
VYSVAFSP---S-G--DIVASGSDD---NSIRIWNSLS-S-E-CLRVIEGHKNEV-----
-RSIAFSP-D----GERLVSASGDRTIKFWNIHTGQCLATFNGHTDRVMCIAWSPD-GTT
VASGSMDRTGMLWNVNTGACILTLS---GHRNQLSGITFARDGLTLASGSDDNTAKIWDI
RS---------------GQ--------CLR--SF---EG-HANEVRSVSLSP-DGATIAT
ASGDRTVRLWN---LH-------VA--QCERVID---GHRNW----VR-S-VAMSPTEAV
VATGCDDNTIRLWSLHTAEVRYVMFSVWCVVYSPDGRKLASGGADNLIRIWNSESRQMEM
TLQGHSGAVHGVSFSPAGDRIASAGGDMFVKLWNLST-------------GQ-----CLV
T---MQG-H---KY-RVYTVAYSPNGDVIASGSDDNSI---KFWNL-----------SGQ
CLHTIE---------------GHRNEVRCLTYLE---NGKILASGSGDKTLKLWDTHTY-
APITT-------------------------------------------------------
-----HTMSIKNFDLIMTGT-----------------AR-----------HHNALACAPR
-------VRNTTQ
>PICSPE020229
-MA---------------------------------------------------------
------------------------------------------------------------
------------------------------------------------ALL--RGSS-AP
VLVVSVSP-----A----VSPASPE---HNLR-WQLST-G-R-ARRQLTGPA--------
----SPHP--------SLASLSGD--V------TGECEQTLEEHSDYVSSASFSPD-GTK
VVSGSYDKTVRIWDAVTGECEQTLE---GHSDNVNSASFSPDGTKVVSGSNDQTVRIWDA
VT---------------GE--------CEQ--TL---EG-HSDNVNSASFSP-DGTKVVS
GSMDQTVRIWD---AV-------TG--ECEQTLE---GHSSD----VS-S----------
------------------------------------------------------------
-----------ASFSPDGTKVVSGSFDQTVRIWDAVT-------------GE-----CEQ
T---LEG-H---SS-AVYSASFSPDGTKVVSGSEDETV---RIWDMK----------ALK
Q-----------------------------------------------------------
------------------------------------------------------------
----------------------------------------------GN------------
-------------
>PICSPE014352
FLSEFSVSQEVVTLA------------------TRYGHEQH------------SEPGTLG
V----ALLRLALAS-----VMHPRLAEDAPEE-------LSCLPS----------DVVGA
V-----GEAVSRAV------------------------------GFCGVL---VGHS-SG
VSSAGFSP---D-G--TKVVSASVD---KTLRLWNVAT-G-E------------------
------------------------------------CEQTLAGHSSAVFSAGFSPD-GTK
VVSASEDKTLRLWNVATGECEQTLA---GHSSYVRSAGFSPDGTKVVSASGDKTLRLWNV
AT---------------GE--------CEQ--TL---AG-HSSAVRSAGFSP-DGTKVVS
ASWDKTVRLWN---VA-------TG--ECEQTLA---GHSDI----VC-S----------
------------------------------------------------------------
-----------AGFSPDGTKVVSGSRDKTLWLWNVAT-------------GE-----CEQ
T---LAG-H---SH-YVMSAGFSPDGTKVVSASFDKTV---RLWRVV-------------
------------------------------------------------------------
------------------------------------------------------------
------------------------------------------------------------
-------------
>PICSPE021840
---------------------------------TRYGHEQH------------SEPGTLG
L----ALLRLALAS-----VMHPRLAEDAPEE-------LSCLPA----------DVVGA
V-----GEAVSRAV------------------------------GFCGVL---VGHS-LE
VFSAGFSP---D-G--TKVVSASDD---ATLRLWNVAT-G-E------------------
------------------------------------CEQTLAGHSSGVWSAGFSPD-GTK
VVSAG-------------------------------------------------------
------------------------------------------------------------
--DDETLRLWN---VA-------TG--ECEQTLA---RHSGY----AS-S----------
------------------------------------------------------------
-----------AGFSPDGTKVVSASDDETLRLWNVAT-------------GE-----CEQ
T---LAG-H---SD-YVSSAGFSPDGTKVVSAGVDATL---RLWRVV-------------
------------------------------------------------------------
------------------------------------------------------------
------------------------------------------------------------
-------------
>PICSPE040388
---------------------------------TRYGQEQH------------SEP-RLG
L----ALLRLALAS-----VMHPRLAEDAPQG-------VGCLPT----------DVVGV
V-----GEAVSRAV------------------------------GFCGVL---VGHS-SK
VWSAGFSP---D-G--TKVVSASDD---ETVRLWNVAT-G-E-CEQTLKGHSNCV-----
-TSAEFSP-D----GTKVVSASDDKTVRLWNVATGECEQTLEGHSDWVMSAGFSPD-GTK
VVSCSRDNRLRIWNAVTGECEQVL----GHSDEFESAGFSPDGTKVVSASLDKTVWLWNV
AT---------------GE--------CEH--TL---AG-HSSYVRSSEFSP-DGTKVVS
ASDDETLRLWN---VA-------TG--ECEQTLA---GHSGT----VK-S----------
------------------------------------------------------------
-----------AGFSPDGTKVVSASDDETVRLWNVAT-------------GE-----CEQ
T---LEG-H---SK-CVTSAEFSPDGTKVVSASLDQTL---RLWRIA-------------
------------------------------------------------------------
------------------------------------------------------------
------------------------------------------------------------
-------------
>PICSPE023822
-MD------------------------------TRYGHEQQ------------SEP-GLG
L----ALLRLALAS-----LLQLRLAADAPEP-------ARELAD----------ELVSA
V-----GAELSYA-----------------------F-------GFCGVL---NGHT-QG
VMSCSFSL---D-G--KKLASASND---KTVRLWDAIT-G-N-CEQLLEGHTDCV-----
-NTASFSP-D----GRKLVSASDDSNVRVWDATTGECQWTLEGHTDYVNAASFSPD-GRK
VVSASSDHILRVWDSTTGECQQTLE---GHTSGVSFAVFSPDSTKLVSASTDRTMRMFDA
ST---------------GE--------CEQ--IF---EG-HTSGVYSASFSP-DGYKLVS
ASADQTVWVWN---AT-------TG--ECEQMLE---GHTAG----VY-S----------
------------------------------------------------------------
-----------ASFSSDGSKLVSASYDKTVKVWSAKT-------------AE-----CEH
T---LEG-H---TK-GVYSASFSPNSRKIVSSSGDKTL---RVWCAQ-------------
------------------------------------------------------------
------------------------------------------------------------
------------------------------------------------------------
-------------
>PICSPE062669
-MSTMGWEEDL----------------------TRYDHEEMH-----------SEP-GLG
P----ALQRLAFAS-----LMHPRLAEDTPHE-------AGELPV----------EVFDA
V-----SEAVSRAI------------------------------GFHGVL---AGHT-GA
VNVASFSP---D-G--EKIVSASDD---GAVRIWSAVT-G-E-CEQSLAGHTRGV-----
-RSASFSH-D----GEKVVSASWDRTVHIWSAVTGECEQSLAGHTETVTSASFSPD-GEK
VVSASEDNTVRIWSVVTGECEQSLA---GHTDYVLSASFSHDGEKVVSASSDNTVRIWSA
VT---------------GE--------CEQ--SL---AG-HTGAVYSASFSH-DGEKVVS
ASFDKTVRIWS---AV-------TG--ECEQSLA---GHTHW----VR-S----------
------------------------------------------------------------
-----------ASFSHDGEKVVSASHDKTVRIWSAVT-------------GE-----CEQ
S---LAG-H---TS-TVYSASFSHDGEKVVSASYDNTV---RVWRVDR------------
------------------------------------------------------------
------------------------------------------------------------
------------------------------------------------------------
-------------
>PICSPE074693
------------------------------------------------------------
------------------------------------------------------------
-----------------------------------------------------EGHT-GV
VLSAMFSP---D-G--TLVSSGGGI---GPIRVWDAMT-G-E-CMLRL------------
--------------G-------CDAT----------CTDATNGHTEAVQSAQFSPD-GAK
LVSAS-------W--------------------------------------DNTLRVWNA
TT---------------GE--------WEL--TL---EG-HTNYVVSAQFSL-DGSKLLS
ASFDKSIRVWN---VA-------TG--ECEQTFD---GHTEE----VM-S----------
------------------------------------------------------------
-----------AQFSPDGEKVVSAGLDKTVRVWDAAT-------------GE-----CEQ
I---LEG-H---TG-GVGRAQFSPDGARIVSASEDQTV---RVWCVK-------------
------------------------------------------------------------
------------------------------------------------------------
------------------------------------------------------------
-------------
>PARTET012909
-MNCTNHIKNQ----EELNLEQLVIKLYEDKMIEEYMNEANLS----KV----DLK-EQS
F----ENIRIKDTS-----LIGGNFLRCN----------------LNGSQFDNV-NLNG-
-------AQLFNCK--------------WKNIK---L-------NELNKL---EGHE-SS
VNSVSISP---D-G--TILASGSAD---NSIRLWDSKT-G-E-LKAKLVGHENAV-----
-NQICFSR-D----GTTLASVSGDRTIRLWDVKTGRQKAQLDGHTNSVLTVCFSPD-NTI
LASGSADHSVRLWDITTRKEKARLV---GHS---NSVCFSPDGTTLASGSGDNSIRLWDV
KR---------------QE--------IKA--KL---EG-HRDYVRSICFSP-DGKTLAS
CSADSSIRIWD---LK-------TG--KQKIQLD---GHSDG----VL-S----------
------------------------------------------------------------
-----------ISFSPSGTTIASGSKDNSIRLWDVNT-------------GQ-----QKV
K---LED-H---HD-FIRSVCFSPDGTKLASGSGDKSL---RLWDVN----------TEK
KNLGYDCCFHPTFLKTP---LKNNTLLQNVASNI-----TILLIS---------------
------------------------------------------------------------
-------KQL--------------------------------------------------
------QAQGALY
>RIGRAM009790
-MEYF---------------ARLLVRVYEEAVVLELVSSSGSSTAASGW----TLS-GLD
L----QGVQIAGAD-----LQKALLAQANLSR--------AVLCG--AGRRAGA-DLRS-
-------ANLAECV-------------LGPEVE---F-------GQYAPL---LGHS-ET
VRGVAFSP---D-G--ALLASGSYD---KTVRVWRADS-G---ACRVVEGHTDKV-----
-LCVAFSG--Q---G-VLASGSNDTTVKLWRVEAGECVATLEGHAAAVNALAFSPADGSL
LASGSADKQVKVWRLSTATCVHTLA---AHTDQVLAVSFSPSGLQLASASSDGTLRLWDV
PS---------------GE--------CDR--VL---EG-HADAVNAVKFTA-DGQAVAS
GGADKTVRLWN---VS-------SG--NCDRVLE---GHSDG----VY-S-IAFAGSG-L
LASGSGDCGVRLWNLHTTVVLSVGVS-------ADGLVAATGSDDAKVGVWSVQTGQCLH
MLEGHSRKVSSVAVSGDGRLVASGSWDKSVRVWSVKS-------------GQ-----CER
V---MEG-H---AT-PVGGVVFSGDGLSVASTGADKSV---RVWSVA----------TGQ
CVATYGRGV----------VFGDGSAVAAVGEAA-----GVQAQVEGSKTVSVWRG----
------------------------------------------------------------
----------------------------------------------------AGLTTAPR
-------IVGATQ
>MALJAK023566
------------------------------------------------------------
---------MASTT---------------AEKSH--------------------------
------------------------------------------------VL---PGHA-AA
VNSCAFSP---D-G--KILATASSD---KMVRLWDVNT-K-R-GVVVMRGHTGIV-----
-YCCAFSS-D----GKTLATASEDCTVKLWDGDTKQFIATLKAHEDEVNSCAFSPD-GKI
IATASEDFSVKLWSVEDKECFATMH---GHSDPVLYCAFSPDGATLATASDDKTIKLWDM
AT---------------KQ--------CVA--TL---QG-HDEPVEHCAFSP-DGHLLAT
ASDDTSAKLWD---LG-------TK--QCIATLE---GHSDS----VR-C----------
------------------------------------------------------------
-----------CAFSPDGKTLATASEDKTAKLWDVNT-------------QQ-----CVS
T---MEG-H---TG-HVRGCAFSPDGKTLATTSRDFTV---RLWDL--------------
------------------------------------------------------------
------------------------------------------------------------
------------------------------------------------------------
-------------
>ENTSUL003765
------------------------------------------------------------
------------------------------------------------------------
------------------------------------------------------------
------------------------------------------------------------
---------------DEILSGSQDNTVRLWRKSEGHSIRVFEGHTRSVWSVQFSPHDPDE
ILTGSW---------------------------------------------DKTVRLWRK
SD---------------GR--------LIR--VF---RG-HRDAVLSVQFSPHYPDEILS
GSMDNTVRLWR---KT--------G--DLIRVFE---GH---------------------
------------------------------------------------------------
------------------------------------------------------------
------------------------------------------------------------
------------------------------------------------------------
------------------------------------------------------------
------------------------------------------------------------
-------------
>ENTSUL007593
------------------------------------------------------------
------------------------------------------------------------
------------------------------------------------------------
-----------------------------------KSD-G-H-LIRVFEGHTYGV-----
-RSVQFSPHD----PDEILTGSMDRTVMLWRKSDGRLIRVFEGHTDGVLSVQFSPHDPDE
ILTGSM---------------------------------------------DRTVRLWRK
ND---------------GD--------LSR--VF---EG-HTDGVISVQFSPHDPDEILT
GSDDKTVRLWR---KS-------DG--HLIRVFQ---GHTYC----VQ-S-VQFSP----
------------------------------------------------------------
----H----------PD--EILTGSWDWTVRLWRK-------------------------
------------------------------------------------------------
------------------------------------------------------------
------------------------------------------------------------
------------------------------------------------------------
-------------
>ENTSUL024209
------------------------------------------------------------
------------------------------------------------------------
------------------------------------------------------------
------------------------------------------------------------
--------------------------M---------LIRVFRGHTYGVQSVQFSPHDPDE
ILTGSE---------------------------------------------DNTVRLWRR
TD---------------GA--------LIR--VF---EG-HIGGVLSVQFSPHDPDEILT
GSYDSTVRLWR---KS-------DG-----------------------------------
------------------------------------------------------------
------------------------------------------------------------
------------------------------------------------------------
------------------------------------------------------------
------------------------------------------------------------
------------------------------------------------------------
-------------
>ENTSUL033225
------------------------MR----------------------------------
------------------------------------------------------------
--------------------------------------------HLIRVF---EGHR-HC
VHSVQFSPH--D-P--DEILSGSAD---NTVRLWRKSD-G-D-LIRVFEGHTSRV-----
-TSVQFSPHD----PDEIMSGSYDKTVRLWRKRDGDLIRVFEGHTDSVLSVQFSPHDPDE
ILTGSADNTVRLWRKSDGALIRVFE---GHTNDVYSVQFSPDPDEILSGSMDGTVRLWRK
SD---------------GD--------LIC--VF---KG-HTGFVFSVQFSPHNPDEILS
GSDDNTVRLWR---KS-------DG--DLIRVFE---GHTDG----VL-S-VQYSP----
------------------------------------------------------------
----H----------PD--E----------------------------------------
------------------------------------------------------------
------------------------------------------------------------
------------------------------------------------------------
------------------------------------------------------------
-------------
>ENTSUL033227
------------------------------------------------------------
------------------------------------------------------------
------------------------------------------------------------
-------------------------------------D-G-A-LIRVIEGHTNGV-----
-WSVQFSPHD----PDEILSGSMDGTVRLWRKSDGDLIRVFEGHTAWVQSVQFSPHDPDE
ILTGSADNTVRLWRKSDGALIRVFE---GHTNDVYSVQFSPDPDEILSGSMDGTVRLWRK
SD---------------GD--------LIC--VF---KG-HTGFVFSVQFSPHNPDEILS
GSDDNTVRLWR---KS-------DG--DLIRVFE---GHTDG----VL-S-VQYSP----
------------------------------------------------------------
----H----------PD--E----------------------------------------
------------------------------------------------------------
------------------------------------------------------------
------------------------------------------------------------
------------------------------------------------------------
-------------
>ENTSUL033235
------------------------------------------------------------
------------------------------------------------------------
------------------------------------------------------------
-------------------------------------D-G-A-LIRVIEGHTNGV-----
-WSVQFSPHD----PDEILSGSMDGTVRLWRKSDGDLIRVFEGHTDSVLSVQFSPHDPDE
ILTGSADNTVRLWRKSDGALIRVFE---GHTNDVYSVQFSPDPDEILSGSMDGTVRLWRK
SD---------------GD--------LIC--VF---KG-HTGFVFSVQFSPHNPDEILS
GSDDNTVRLWR---KS-------DG--DLIRVFE---GHTDG----VL-S-VQYSP----
------------------------------------------------------------
----H----------PD--E----------------------------------------
------------------------------------------------------------
------------------------------------------------------------
------------------------------------------------------------
------------------------------------------------------------
-------------
>ENTSUL033236
------------------------------------------------------------
------------------------------------------------------------
------------------------------------------------------------
---------------------RSSS---ATVRLWRKSD-G-DHLIRVFRGHTMGV-----
-QSVQFSPHD----PDEILTGSADNTVRLWRKSDGALIRVFEGHTNDVYSVQFSPHDPDE
ILSGSM---------------------------------------------DGTVRLWRK
SD---------------GD--------LIC--VF---KG-HTGFVFSVQFSPHNPDEILS
GSDDNTVRLWR---KS-------DG--DLIRVFE---GHTDG----VL-S-VQYSP----
------------------------------------------------------------
----H----------PD--E----------------------------------------
------------------------------------------------------------
------------------------------------------------------------
------------------------------------------------------------
------------------------------------------------------------
-------------
>ENTSUL025273
------------------------------------------------------------
------------------------------------------------------------
------------------------------------------------------------
-------------------------------RLWRKSD-G-D-LIRVFEGHTDGV-----
-QSVQFSPHD----PDEILTGSDDRTVRLWRKSDGDLIRVFEGHTDGVQSVQFSPHDPDE
ILTGSD---------------------------------------------DRTVRLWRK
SD---------------GD--------LIR--VF---EG-HTDGVQSVQFSPHDPDEILT
GSDDRTVRLWR---KS-------DG--HTTQKFE---GHTSF----VR-S-VQLSP----
------------------------------------------------------------
----H----------PD--E----------------------------------------
------------------------------------------------------------
------------------------------------------------------------
------------------------------------------------------------
------------------------------------------------------------
-------------
>ENTSUL046976
------------------------------------------------------------
------------------------------------------------------------
------------------------------------------------------------
----QFSPH--D-P--DEILTGS-----------DKRD-G-A-LSRLFEGHTDGV-----
-LSVQFSPHD----PDEILSGSSDKTVRLWRKSNGALIRVFQGHTSFVWSVQFSPHDPDE
ILSGSR---------------------------------------------DMKVRLWRK
SD---------------GD--------LIR--VF---EG-HTNGVQSVQFSPHDPDEFMS
GSDDMTVRLWR---KR-------DG--ALIRVFE---GHTNG----VQ-S-VQFSP----
------------------------------------------------------------
----H----------PD--EILSGSDDMTVRLWRKSD-------------GA-----LIR
V---FQG-H---T-----------------------------------------------
------------------------------------------------------------
------------------------------------------------------------
------------------------------------------------------------
-------------
>ENTSUL049087
------------------------------------------------------------
------------------------------------------------------------
------------------------------------------------------------
------------------------------------------------------------
--------------PDEILTGANDKTVRLWRKSDGQLIRVFEGHTGSVWSVQFSPHDPDE
ILSGSAA-------------------------------------------NDKTVRLWRK
SD---------------GH--------LVR--VF---EG-HSGSADAVQYSPHDPDEILS
GSRDNTVRLWR---KS-------DG--QLIRVFE---GHTDG----VL-A-SSVSS----
------------------------------------------------------------
----H----------PD--EIL--------------------------------------
------------------------------------------------------------
------------------------------------------------------------
------------------------------------------------------------
------------------------------------------------------------
-------------
>ENTSUL004483
------------------------------------------------------------
------------------------------------------------------------
------------------------------------------------------------
----------------------------------SKAT-P------T-------L-----
-S--GFSPHD----PDEILTGSWDKTVRLWRKSDGGLIRVFEGHIDWVNSVQFSPHDPDE
ILTGSY---------------------------------------------DRTVRLWRK
SD---------------GD--------LIR--VY---EG-HTEPVLSVQFSPHDPDEILS
GSEDKTVRLWR---KS-------DG--DLIRIFE---GHTYP----VR-S-VQFSP----
------------------------------------------------------------
----H----------PD--EILSGSEDKTVRLWRKSD-------------GR-----IIR
V---FQG-H---KA-YVNSVQFSPH-----------------------------------
------------------------------------------------------------
------------------------------------------------------------
------------------------------------------------------------
-------------
>ENTSUL004454
------------------------------------------------------------
------------------------------------------------------------
------------------------------------------------------------
--SVQFSPH--D-P--DEILTGSGD---NTVRVWRKSD-G-H-TVRVFKGHTDYV-----
-VSVQFSPHD----PDEILTGSGDNTVRVWRKSDGHTVRVFKGHTDYVVSVQFSPHDPDE
ILSGSG---------------------------------------------DKTVRLWRK
SD---------------GG--------LIR--VF---QG-HTSSIRSVQFSPHDPDEILS
GSGDKTVRLWR---KS-------DG--GLIRVFQ---GHTSS----IR-S-VQFSP----
------------------------------------------------------------
----H----------PD--EILSGSGDNTVRLWRKSD-------------GH-----PTR
V---F-------------------------------------------------------
------------------------------------------------------------
------------------------------------------------------------
------------------------------------------------------------
-------------
>ENTSUL015845
------------------------------------------------------------
------------------------------------------------------------
------------------------------------------------------------
----Q-------------------------------------------------------
------------------------------RHPTGGLIRVFEGHTGGVWAVQFSPHDPDE
ILSGSW---------------------------------------------DRTVRLWRK
SD---------------GD--------LIR--VF---EG-HTDCVRSVQFSPHDPDEIMS
GSYDKTVRLWR---KS-------DG--A--------------------------------
------------------------------------------------------------
----------------D--EILSGSWDRTVRLWRK-------------------------
------------------------------------------------------------
------------------------------------------------------------
------------------------------------------------------------
------------------------------------------------------------
-------------
>ENTSUL013737
------------------------------------------------------------
------------------------------------------------------------
------------------------------------------------------------
------------------------------------------------EGHRHCV-----
-QSVQFSPHN----PDEILTGSMAGKVMLWRKSDGRLIRVFEGHTGSVGSVQFSPHDPDE
ILTGSS---------------------------------------------DHSVRLWRK
SD---------------GA--------LIR--VF---KG-HTYGVHSVQFSPHDPDEILT
GSSDHSVRLWR---KS-------DG--ALIRVFK---GHTYG----VH------------
------------------------------------------------------------
------------------------------------------------------------
------------------------------------------------------------
------------------------------------------------------------
------------------------------------------------------------
------------------------------------------------------------
-------------
>ENTSUL007516
------------------------------------------------------------
------------------------------------------------------------
------------------------------------------------------------
----------------------------------------------YFVSFTCVV-----
-HSMQH-----------------------------HLIRVFEGHRYCVQSVQFSPHDPDE
ILTGSW---------------------------------------------DDTVRLWRK
SD---------------GR--------LIR--VF---EG-HTSRVFSVQFSPHDPDEIMS
GSDDNTVRLWR---KS-------DG-----------------------------------
------------------------------------------------------------
------------------------------------------------------------
------------------------------------------------------------
------------------------------------------------------------
------------------------------------------------------------
------------------------------------------------------------
-------------
>ENTSUL003766
------------------------------------------------------------
------------------------------------------------------------
------------------------------------------------------------
-------GR--D-P--VGV---TGQ---YCAAVAQERG-P--QHPCVRRPHPQCL-----
-VGPVQPPRD----PDGVIRTS-DSTVRLWRKSDGGIIRVFRGHAAIVWSVQFSPHDPDE
ILTGSK---------------------------------------------DYTVRLWRK
SD---------------GH--------LIR--VF---EG-HTYGVLSVQFSPHYPDEILS
GSMDNTVRLWR---KT--------G--DLIRVFE---GH---------------------
------------------------------------------------------------
------------------------------------------------------------
------------------------------------------------------------
------------------------------------------------------------
------------------------------------------------------------
------------------------------------------------------------
-------------
>ENTSUL007513
------------------------------------------------------------
------------------------------------------------------------
------------------------------------------------------------
---------------------------------------------REFKGHSSSV-----
-YSVAFSPHD----PDVILSGSDDKTLRLWRKSNGALIREFKGHSSSVYSVAFSPHDPDV
ILSGSA---------------------------------------------DNTLRLWRK
SD---------------GA--------LIR--EF---KG-HSSPVLSVAFSPHDPDVILS
GSEDKTLRLWR---KS-------DG--ALIREFK---GHTSS----VL-S-VAFSP----
------------------------------------------------------------
----H----------PD--VILSGSYDCTLRLWRKSD-------------GA-----LIR
E---FKG-----------------------------------------------------
------------------------------------------------------------
------------------------------------------------------------
------------------------------------------------------------
-------------
>ENTSUL007591
------------------------------------------------------------
------------------------------------------------------------
------------------------------------------------------------
---ERWSPH-----------------------------------PRVRRPHLRCP-----
-VGPVQPPRD----PDGVNGQDGDAVVRRRRKSDGQLIRVFEGHTDGVLSVQFSPHDPDE
ILTGSM---------------------------------------------DRTVRLWRK
ND---------------GD--------LSR--VF---EG-HTDGVISVQFSPHDPDEILT
GSDDKTVRLWR---KR-------DG--QLIRVFE---GHTDG----VL-V-GPVQPPR--
------------------------------------------------------------
--PGR----------PV--GVMGQHGDAVAQERRS-P-------------HP-----CVR
S---QH------------------------------------------------------
------------------------------------------------------------
------------------------------------------------------------
------------------------------------------------------------
-------------
>ENTSUL064701
------------------------------------------------------------
------------------------------------------------------------
------------------------------------------------------------
------------------------------------------------------------
-------------------SGSEDRTVRLWRKSDGSLIRVFEGHTDGVLSVQYSPHDPDE
ILSGSE---------------------------------------------DRTVRLWRK
SD---------------GS--------LIR--VF---EG-HTDGVLSVQYSPHDPDEILS
GSVDRTARLWR---PA-------DHGASLQRVGE---GDGEG----QG-G-AL--P----
------------------------------------------------------------
----P----------LV--EIILQYRPRSVSL----------------------------
------------------------------------------------------------
------------------------------------------------------------
------------------------------------------------------------
------------------------------------------------------------
-------------
>ENTSUL063559
------------------------------------------------------------
------------------------------------------------------------
------------------------------------------------------------
------------------------------------------------------------
--SVQFSPHD----PDEILSGSTDESIRLWRKSDGVVVREFRGHLSAVHSVRFNPHDPNE
ILSCAY---------------------------------------------DRNLRLWRK
DD---------------GS--------LIR--EF---EG-HGKGVNSVQFNPHDPDEILS
GSQDQTVRLWR---KS-------DG--AALRVYE---GHCAD----VS-T-AVFNP----
------------------------------------------------------------
----H----------PD--EILTSSLDKTVRLVSKTD-------------GT-----PDL
H---YTQ-N---TNV-LQT---EPAGSSASSGSSSRRCSTTRT-RS--------------
------------------------------------------------------------
------------------------------------------------------------
------------------------------------------------------------
-------------
>ENTSUL043815
------------------------------------------------------------
------------------------------------------------------------
------------------------------------------------------------
------------------------D---TTVRLWDRRT-G-G-AIREYRGHRSIV-----
-WAVAFHPRS----PREILSTSFDQTILLWDKDSGLPLAQLAGHGAPVFGAAFSPH-SAE
VLSGSGDCTMRLWAYTTGESVRVFQ---GHTGGVRAVVYHPDPNEALTGSDDTTIRLWDL
PT---------------GA--------TVR--VF---RG-HGHWVYSVAFNPHNSNELLS
GSRDKTVRLWD---KT-------TG--EQTRVFK---GHTDR----VR-S-VRFNP----
------------------------------------------------------------
-------------YVPN--EILSGSKDGTLRLWDKE--------------GP----G---
----LAGGERRRTDAAPASC--TPEGAALAS-SQQRQA---RAWRI-----------AGS
AF----------------------------------------------------------
------------------------------------------------------------
------------------------------------------------------------
-------------
>TELSUB040388
QLEFKGHSQDR----VKLHTERIFVR---PAGVSRFLHKSISIFDPQG-----DLQGHKG
L--SAFSLDLASCSQDQSMDMQSATEQLSKSK---KIEDSGSIRS--ERKEAQTKRVRDD
AMDRERAAKLKLASRNAESSQPRDRPERNSERE-------SSDKVLLRTLALSQGHD-D-
VLSCRFHP---D-G--EMLASAGHDPVTSTVRLWDTET---EDEIRVLKGHKGRV-----
-RCCAFSP-D----SKTLASCGDDKTIRLWSVPDGREVATIKGHDAQVFAVAFSPD-GRT
MASGSYDDTVKLWDYHSKKCIATLT---GHTDYVISCRFHPDGERIASAGHDSKVKFWTI
KD---------------GH--------CIE--TI---SA-HSGPVFTVDFTP-DGDILAS
GGQDAAIKLWD---TE-------T---KCIRQLS---GHTAA----VR--YLRFSPCGFW
LASVSYDSTVRLWRVNDG--------IRCCAFGPDSDILASCGDDKSVRLWSVPDGESVR
VIPAHDGQVLAVAFSPDGSLIISASHDQTIRVWDVETVRKANRAKRAAHRGEI----CVA
TRQILTG-H---TR-AVTACAFAPDGDTFVTGSHDNTI---KLWKY--------EALVSS
CI-----------------IGGHESKVHAVKFSP---DGRLVSSGDGTNLHVWWNAPTHS
MPSKAVG--------------------LPNQ----VLSGCQDGKARLWHNQS--------
---------------------------------------LA--------------TYNDD
EPL--AKSTNALN
>ENTSUL017034
-MG------------------------------MFFF----------------AIT----
-------LGFACLA--------------------------------WPGRSQQA------
-----------------------------------------QPADIVRSF---AGHT-GP
ISCAASNPS--N-A--SEVLSGGED---RRVRLWNKDT-GSEDAIRTLTGHTSAV-----
-TTIAFNPKT----PRELLSGGADYTMRLWNKDTGELVRSYTGHTGSVTSVAFSPENASE
VLYGSNDGLLRLWNKGTGRIVHLFS---GHTAAVRSIAFNPN-SEVLSGGDDSTVRLWHK
DT---------------GT--------LVR--TF---TG-HSGGVTSVAFNPSNPSEVAS
GGDDATLRLWN---KE-------TG--ELLRVFS---GNPAY----VN-A-VAFNPSNAS
ELCSGGEAAFRLWNKDTG--------VESVMFNPHNSEILSCGADRAIRLWHKDTGALLR
TFSGHTGLVRSVALSPSSTELLSSSFDGTLRLWNKET-GALNSSEVLKDTGA-----LIR
T---FTG-H---TG-PVFSVSFNPNSSEVFSSGGDLTF---RVWNK----------DTGA
TLRTLTT--------------------GDVLFSL--------------------------
------------------------------------------------------------
------------------------------------------------------------
-------------
>ENTSUL056003
-M-VR-------------------------------------------------------
------------------------------------------------GAFAQ-------
-----------------------------------------PGAYEIRSFR----HS-GS
VWSVSFSPH--N-N--GEVLSGSSD---NTLMLWNKDT-G---NKRTF-THDNDV-----
-QSVAFNPLN----SSEVLSGSKDATLVLWNKDTGALIRNFTGHTASVNSVAFNPANPSE
VLSGSGDKTMKLWNKDTGVILCNFT---GHDDAVWSVAFNPN-SEVLSASVDTTIKLWHK
DT---------------GA--------LIR--NL---TG-HTRTVYSVAFDPVNNGEVLS
GSGDQTLRLWN---KD-------TG--AMLRNFT---GHAAA----VR-S-VAYN-----
------------------------------------------------------------
---------------PANAELLSGSSDASVRLWNKNT-------------GT-----TTR
N---FTR-S---NA-FIYSVAFNPNASELLSGGSD-------------------------
------------------------------------------------------------
------------------------------------------------------------
------------------------------------------------------------
-------------
>ENTSUL056005
------------------------------------------------L----VVA----
-----LGLLLAG-----------------------------PLLA---TAQQS-------
-----------------------------------------GAPSPIRTF---SGHT-GA
VYSVKFNPT--N-A--SEVLSGSAD---RTLLLWNKDT-G-A-VLRNFTGHTDIV-----
-FSVAFNPHN----SSELLSGSRDKRLILWHKDTGTFIRSFIGHNSSVFSVAFNPHNSSE
VLSASNDKTLRLWHRETGTLLRSFT---GHADYVCSVAFNPNASEVLSGSGDKTLKLWNK
DT---------------GV--------LLR--TF---IG-HSDTVYSVAFNPHNASEVLS
GSSDQSLKLWN---KD-------TG--ALIRNFT---RLGGT----AW-S-VAFN-----
------------------------------------------------------------
---------------PSTSEVLSACDNGTLTLWHKGT-------------GA-----VIR
T---LAG-H---NG-AVYSVAFNPNASEALSGSNDATV---KLWHTP----------TGT
VLRTYAN---------------HTGPVWSVA-----------------------------
------------------------------------------------------------
------------------------------------------------------------
-------------
>ENTSUL064596
------------------------------------------------------------
------------------------------------------------------------
-------------------------------------------------ME--QGHR-H-
----------------------------------NKDT-G-A-LIRNFTGHTGPV-----
-TCAAFHPTN----NSEVLSGSSDKTLKLWHKDTGALIRNFTGHAGIVRSVAFHPS----
-----------------------------------------NGSEVLSGSGDGTLKLWHT
DT---------------GA--------LIR--TF---TG-HTSPVYSVAFHPTNGGEVLS
GSNDFTLKLWN---KD-------TG--ALIRNFT---GHAGA----VR------------
------------------------------------------------------------
---------------PSGTPVLS-------TPWSI-TA------------AR-----CCR
V--PMTT-H---------------------S-S----------Y----------------
------------------------------------------------------------
------------------------------------------------------------
------------------------------------------------------------
-------------
>ENTSUL042592
-MA--------------------------------------------------AIP----
-----LLVVTATT-----------------------------------GVTSQTA-----
--------------------------------------------TVIRTF---NT-T-TP
VRGVTFNPS--N-A--TEFLAGSVG----APQLWNKDT-G-E-LLRSFVGHTSTV-----
-KGVAFNPTN----TSEILTGSYDTTIMLWHKDTGALIRAFTGHVGGVSSVAFNPMNDSE
ILSGGWDYTLRLWNKDTGAVIRSST---GHAALVYSVAFNPSFNVFISGSGDKSIKLWDK
TT---------------GG--------LMR--TL---TG-HTSQVNAVAFNPMNTSEVLS
ASGDHTLKLWH---WP-------SG--AVIRTFT---GHTGP----VY-S-CAFN-----
------------------------------------------------------------
---------------PTASEILSGSADNTLKLWNKDT-------------GT-----NVA
N---LTN-H---SA-LVYAAAYNPNSSEILSCSDDMTC---KLWSIQLPVGPP-PTRTPA
PVRTVSLSPPVPVVVPPSP-----------------------------------------
------------------------------------------------------------
------------------------------------------------------------
-P-----------
>ENTSUL042600
GMV--------------------------------------------------AIP----
-----LLVVMATT-----------------------------------GVTSQ-------
--------------------------------------------TVIRTY---PT-F-GS
PLAVAFNPS--N-A--TEFLYAQIN----TLQLWNKYT-G-V-LLRMFLGHTSSI-----
-TSVAFHSRN----TSELISGSSDNTILLWHKDTGTLIRNFTGHTDVVSSVVFNPMNGSE
LLSGGRDATLKLWNKDTGEVIRNFT---GHIDYVSSVAFNPNSDTIISGSWDNSIKLWRK
GT---------------GA--------LIR--TL---TG-HASGVYAVAFNPMNTSEVLS
ASGDKTLKLWH---LP-------TG--TLIRNFT---GHTGP----VY-S-CAFN-----
------------------------------------------------------------
---------------PTSSEILSASADNTLKLWNKET-------------GT-----NVA
N---LTN-H---SS-SVYAAVYNPNTSEILSCGNDMAC---KLWSIQLPVGPP-PTRTPA
PVRTVSLSPPVPVVVPPSP-----------------------------------------
------------------------------------------------------------
------------------------------------------------------------
-P-----------
>ENTSUL042595
-MA--------------------------------------------------VIP----
-----LLLVLATC------------------------------------TYSQ-------
--------------------------------------------QVLRTF---TA-S-SP
LWATAFNPA--N-P--TEFVTGSKG---STLQLWNKDT-G-Q-LFRDFVGHTNSI-----
-TSVAFNPFN----TSEILTGSYDSTLKLWHKETGTLIRNFTGHTDKVQSVAFNPTNASE
VLSGSSDGTVKLWSKDTGAVILLLN---LTGNSFASVAFNPNGNEIIAGSFDNTVKLWNK
TT---------------GA--------LIR--NL----G-NAFGVSKVVFNPRNTSEVLA
VS--AEMKLWH---LP-------TG--TVIRSFT---GHVEV----VS-D-CAFN-----
------------------------------------------------------------
---------------PTASEILSASVDYTLKLWHRDT-------------GA-----LLA
D---LTN-H---SS-AVRAAAYNPNTSEILSCSEDMTC---KLWYVSVPFTTPSPPFPPV
PNRTVS--PP-PAVPTPAP-QASRSSKQTIVIAA-----AAGVVGLTVCGVVVWKLETGL
QPDQNASLSALPAEE------------PPAL-----------------------------
-------------------------------------------------------PCDAA
LPA----SHTTQD
>ENTSUL042596
-MA--------------------------------------------------VIP----
-----LLLVLATC------------------------------------TYSQ-------
--------------------------------------------QVLRTF---TA-S-SP
LWATAFNPA--N-P--TEFVTGSKG---STLQLWNKDT-G-Q-LFRDFVGHTNSI-----
-TSVAFNPFN----TSEILTGSYDSTLKLWHKETGTLIRNFTGHTDKVQSVAFNPTNASE
ILSGSRDGVAKLWSKDTGAVIRIFT---GSVSFVLSVAFNPNGNEFISGSLDRTIRLWNK
TT---------------GA--------LIL--GL----G-DAFA-PKVAFNPRNTSEALA
ASD--TTTLWH---LP-------TG--TLIRYFT---GHTDV----MC-D-CAFN-----
------------------------------------------------------------
---------------PSASE----------------------------------------
------------------------------------------------------------
--------------SHPEA-QGHRSRA---------------------------------
QPRQ------------------------PLI-----------------------------
-------------------------------------------------------DCSSG
-PA----EH---G
>ENTSUL020894
------------------------------------------------------------
------------------------------------------------------------
------------------------------------------------------------
-------------------------------------------NFRTFTGHTNAV-----
-YGVAFNPAN----NTEFISSAGDATVKLWNKNTGSTIRNFTGHSLAVKGVAFNPQNGSE
FVSASSDTTLKLWNKETGAVVRNFT---GHTGFVNGVDFNWNGSEFVSASQDGSLKLW--
------------------------------------------------------------
--------------------------------FS---GPEP-------------------
---------------------------------P--------------------------
-------------ASPS-PPV-PVPAP---------T-------------LT-----TQR
S---TAT-P---SPA-PQAVPL--------------------------------P-APPV
TVT---------------------VPI----------------PAPNPIT----------
------------------------------------------------------------
------------------------------------------------------------
-------------
>ENTSUL019663
-MT---------------------------------------------------------
------------------------------------------------------------
------------------------------------------------AL-----H----
--ATDF-----S-G----RHTSSTS---RTICLWSAQP-G-D-TIRAFTGHGGAV-----
-FAVAFNPTN----TSEVLSGSNDKLVKLWHAPTGALIRTFSGHSGAVMAVAFNPL----
-----------------------------------------NGSELISGSGDRSIRLWHK
ET---------------GT--------LLR--TI---SA-HSFFVFSVTFHPSNNSEVLS
GGGDNTVRLW----------------------------H---------------------
------------------------------------------------------------
------------------------------K----ET-------------GT-----LLR
T---INA-H---SF-FVFSVTFHPNSEVLSGGGGDNTV---RLWHKET------------
------------------------------------------------------------
------------------------------------------------------------
------------------------------------------------------------
-------------
>GEMCRY000160
AREARKHYANLIAKLVQLAVQKYLLRLLPPAALVSFISESPSSDEGQGRLNRRAVERGDE
ATGATPLLAISKADREGTTAGHLQLAKMLEERADV----NTPLLAMLVQKGANVQKVVKF
AFKTDDIAQFAQSFLDPRLIDEIRACRFSAKNQVRAF---EYHIYLLRTLASQLGHT-GP
INSVAWSP---N-G--TKLASGTDD---KSVKIWSMDS-GFK-QPSTLTGHSDFV-----
-RDIAFHPTN----PNILASCSDDKTIKIWNISTGKRTLTLRGHSKRVMSVAWGPS-GKQ
IASGSWDHKIKVWNTQSGDCEATLA---GHSERVTSVVWSPNGKHIASGSWDNTAKIWLT
DT----------------E--------CQL--TL---IG-HSDFVRDIAFHPTNPNILAS
CSDDTTIKIWN---IS-------TG--QCDSTLR---GHSKR----VT-S----------
------------------------------------------------------------
-----------VAWSPNGKKISSGSWDYTIKVWDQQS-------------GD-----CES
T---LTA-S---RF-AVTQVELNDAGTPLVPASDTGTV---RVWDIV----------TGM
VKEENES--------------------PNFTFS--ESNSKALTVGSHSITLK--------
-----------------------------------------GNFVLVYKTDT--------
--------------------------------------------ESGE--SSMPVRAPAR
------DKITVGN
>GEMCRY033903
------------------------------------------------------------
------------------------------------------------------------
-------------------------------------------------F-----H---P
------NP--------NILASCSDD---KTIKIWNIST-G-K-RTLTLRGHSKRV-----
-MSVAWGP-S----GKQIASGSWDHKIKVWNTQSGDCEATLAGHSERVTSVVWSPN-GKH
IASGSWDNTAKIWLTDTFECQLTLI---GHSFEINSVAWSPNGTKLASGTDDKSVKIWSM
DS---------------G---------TFK-PTL---TG-HSDFVRDIAFHPTNPNILAS
CSDDTTIKIWN---IS-------TG--QCDSTLR---GHSKR----VT-S----------
------------------------------------------------------------
-----------VAWSPNGKKISSGSWDYTIKVWDQQS-------------GD-----CES
T---LTA-S---RF-AVTQVELNDAGTPLVPASDTGTV---RVWDIV----------TGM
VKEENES--------------------PNFTFS--ESNSKALTVGSHSITLK--------
-----------------------------------------GNFVLVYKTDT--------
--------------------------------------------ESGE--SSMPVRAPAR
------DKITVGN
>EUGLON045877
-M---------------------------------------------------DIT----
------------------------------------------------------------
------------------------------------------------TL---LGHE-YE
VSGCAFSH---D-G--ARLVSASGD---RVLKMWDTST-G-E-VLYTLRGDNGKI-----
-VTCAFSP-D----GHHIASTWRD--VKVWNAACGSEVFKLHAHHGNVHSCAFSPT-GRL
LAAGCADGTTKVWDVETGEKVHTLA---GHTADVVCTTFSPSANLMASSSGDSTIRLWDL
TA---------------GR--------GVA--VL---QG-HTATVWSCCFDA-SGTRMLS
GSKDRSLRMWD---IG-------SC--SVQRTYR---GHTAI----VQ-C-CAFS-----
------------------------------------------------------------
---------------PSARRLVSASHDKTLKVWDAES-------------GE-----VLA
T---LVG-H---AD-AVHRCDV--SGPLVASCSSDKTV---KIWDF----------SPHS
LL----------------------------------------------------------
-----------------------------------DFG----------------------
------------------------------------------------------------
-------------
>PAUCHR002792
TTSTTNAITNTT---AKVDHGDYL-----PSLVIAYATQSYFT----------DAE----
-----TLLELALARA------------------------DKPIISELERADATVTEVIET
HSRSGFVSKVAMRAELVW------------QQQ---------------SLAVAEGQK-Q-
VYSVSVSP---D-G--KLMLSS------RQIFLWNLSA---E-PVASFEGHADIV-----
-HSTAFSPTE----TDLFASGSGDKTLRLWSIKT-REFQELAGHSDRVTSVAFSPD-GRV
LASGSFDKTICLWDVVTRKLVRQLK---GHLKWVVSLSFSPDGKKLASGSSDRTIRVWDL
AT---------------YE--------TTR--MF---ED-HADYVTAVAYSK-DG-LLAS
ASWDKTVRLRD---PD-------TG--QLLRELR---GHTDE----VN-S-IAWS-----
------------------------------------------------------------
---------------PDGKRLASVSKDRTLMVWEVKTGRAD---------GK-----VEA
NHKRLKG-H---KGW-ISTVCF--DSKRLASGGEDRSV---RIWTASTEVLNSDYKATPP
PVTTYAFLSLRNEHDLP--EAGRLDMIEGIAASAFLTSGAEFRAARFLSKKLIWVREVDF
NPISEEE-SALKAEG--------------------TVENYYHQFVELVAGVLTKAA--QD
YPELRKT------------GLEMRKLRENQVGTLAKEKALKEISSRLQST----------
-------------
>GEMCRY015282
------------------------------------------------------------
------------------------------------------------------------
------------------------------------------------------------
------------------------D-----------------------------V-----
-TSVAFSPMD----PDLIVSGSWDNTIKFWNVSTSKCQSTLNGHLDCVSSVAFSPTDPNL
VVSGSWDKTIKFWKVSSGKCLCTLA---GHSNLVTSVAWSCSGTHLASGSHDKTVQIWSI
GS--IST----------FE--------CES--TV---NQ-NSDIVSSVAFLS--------
--------------SQ-------TG--NLVVTLR---GHSGK----IC-D-CYGH-----
-----------------------------------------------GELKGSVSPEC--
PVTGHSKIVSSVAFSPTDSNIVSASDDTTVKSWEVST-------------GN-----CSS
T---LTG-H---SS-NVNSVAFLAGGKRIVSGSSDNTI---RVWDLQ----------SGL
RLEV------------------------------DPQEA---------------------
------------------------------------------------------------
------------------------------------------------------------
-------------
>ANCTWI016762
---------------------------------AEYM-----------------------
-----GILD---------------------------------------------------
-------------------------------------------------V-----H----
-----ISA---D-----------------------------------L------------
---------------ETIITASRDKTLKVWNLASGVATATLTGHTSNVESCIFSST-KNC
VVSGS---------------------------------------------RDNTIKVWDK
DT---------------GA--------CTS--TL---LG-HGNKVTQCVLSP-DETMLVS
ASEDKTAKVWD---FT-------TK--REVSTLY---GHRDL----VT-C-AAVS-----
------------------------------------------------------------
---------------PDGLRIVTGSCDKTLKLWD--------------------------
------------------------------S-A---------------------------
------------------------------------------------------------
------------------------------------------------------------
------------------------------------------------------------
-------------
>APISPI056030
YLCASA---------TQLREPRIMMK---GGLLLRYQESSSSECSEENY----SLQGSDL
RKLNGAILDFSHTSVE---RWDVALSQMQRSHAFVAISPDDTCVA--SSSGDGVVRLYD-
----------------------------------------RGTGTETKTF---SGHT-AA
VTCVAFSN---D-G--LFLLSGSND---KTVREWDCQT-Q-E-EVRQYSGHSDYV-----
-NSVAMSS-T----GMWVASGSSDHKIRVW-LSAGA------GHTNIISCVCFSPTNPSV
LLSASWDKTLRLWDVAKKEAVLTIT---GHTDWISGASFAPDGKHIVSCSQDNTVRLWEV
STP-------KSYS---GA--------VLR--SF---EGLHTGFVNSVAFSP-DG-YAVT
GSNDATIRLWD---VQ-------QG--RLLRKYT---GHSRG----VN-C-VAF------
--------------------------------LPDGNEIVSASNDNTVRVWDVQTSAQLQ
QLEGHKGYATCVCVKGDRTVIISGSSDKTIKVWDRAT-------------SE-----CIC
T---ANG-H---KD-AIYIITCHVEGSILLSASHDKSVV---VWKV----------DVQL
NVTVIQT------------CTGHIGRIRAIGFVT-----RRVSSVLASNAQFEWDMLTGR
IPTEELS--------------------GP---------GCMGDLTLTFTGAVA-----SL
RRSQT--KSFSVTSKTTTQTLRSPAENMVVLYKFQQN----SLSPRSDSPNNFGI-----
---VSME------
>DIAGRA004315
---------------MVLRQRTEL-----HHAVLDYLQGNGFETAAE------AFS----
-----AKAEIKPEE-------------------------LTPKTALLEKKWTSIVKVME-
-------NKLGDAVEEIK----PAKLRTAK----------DKTAWIPREL---TGHR-LP
VTCVKFHP---V-F--SVFVTGSED---SSMKIWDYES-G-E-YEKTLKGHTNTV-----
-QDLAFDS-K----GTILASSSADMTIRLWDFEAFECSKILRGHDHNVSSVCFTPS-DDH
IVSASRDKTIKVWEVSTGYNVKTVE---GHEEWVRRARVDASGQYIVSCSNDHSVKVWGL
DS---------------GD--------LRH--TF---NE-HTHVVENVAWAPPAGPFFAS
VARDKLVKIFD---AS-------TG--ACLVTLK---GHDSW----VR-D-VLFH-----
------------------------------------------------------------
---------------PGGKLLLTCADDKTIRIWDLAT-------------KR-----CTK
T---LQA-H---NH-FVNTIDMHPSAPYVVSGSVDQTT---KIWECR-------------
------------------------------------------------------------
------------------------------------------------------------
------------------------------------------------------------
-------------
>LEUCOM018566
------------------------------------------------------------
------------------------------------------------------------
------------------------------------------------------------
------------------------------------------------------------
------------------------------------CLKTLYGHDHNVSSVTFMPN-NDF
IVSASRDKTIKMWEVATGYCVKAYE---GHREWVRMVRVNQDGSLLASCSNDQTLRVWVV
ST---------------KE--------CKM--EL---RD-HQHVVECLSWAPEPGP----
------------------------------------------------------------
------------------------------------------------------------
------------------------------------------------------------
------------------------------------------------------------
------------------------------------------------------------
------------------------------------------------------------
------------------------------------------------------------
-------------
>MNELEI014963
---------------MVLKHKDEL-----NCAIADYLKSSGYIE---------AYN---H
F----QEADVPSEK-----ANDKKFNGLL------------------EKKWTSVLKVMD-
-------SKVTETVKEYE---GPTKRERSADN------------WIPRCL---TGHR-MP
ISRVIFHP---V-Y--NVMVSASED---GSIKVWDYES-G-D-FERTLKGHTDAV-----
-NDIAFES-T----GKTLASCSSDLTIRLWDFVGFECIKTMHGHDHTVSSVQFVPT-GDF
LVSASRDKSIKVWEVSTGYCTKTLV---GHREWVRVAAVSPDGKLIASGSNDHTIRIWEI
AT---------------KE--------CKV--EL---RE-HDHVVECVSWAPEDGPFLVS
GSRDKTIKVYD---VS-------TG--SCIISLI---GHDNW----VR-Q-AIFH-----
------------------------------------------------------------
---------------PSGKMIVSCADDKTLRVWDFKN-------------RR-----CTK
T---IAA-H---EH-FVTCLDFHKSSPYVITGSVDQLC---KVWECR-------------
------------------------------------------------------------
------------------------------------------------------------
------------------------------------------------------------
-------------
>VITBRA002884
-M----------------DTGRTLIR---PQLAYSFH-----------------------
-----EAASLSDEPR--------------DAE-------------VLLKRWRAVLRISEL
EEE----DRLSEQIEQLQ------------------FKFRAPPDALPAVL---CGHR-GG
ITAVAFHP---T-Y--SLVFTASDD---ATIKVWDYESDG-R-LEKTLKGHTDAV-----
-NDLHFDT-H----GHRFASCSSDMSIRLWDSTHMECIQAMRGHDNTVSGVRFVPS-GEQ
LVSCSRDHTLKLWDCETGYCVRTYV---GHSDWVRTVDIAPDGKLFASGSNDHNIRVWSL
SA---------------PH--------ALH--EL---TE-HDHVVEVVAFAPKDGSVLFS
GSRDKTMRMWD---IS-------QQ--TCLYVFE---GHTNW----VR-G-ICFH-----
------------------------------------------------------------
---------------PSGRYVLSCSDDKTIHIYDVNS-------------GY-----CVR
R---LDG-A---KG-FVTCVACKHPAPLIAAGALDREL---RLWAC--------------
------------------------------------------------------------
------------------------------------------------------------
------------------------------------------------------------
-------------
>STECOE022286
---------------MKKSAETFLIKELPESIRLTYEIRTRIE----GLRIKMQVD----
------LMIKETHE-----RLDNFIDQLK--K--------LALKS--EMSEDDIKKILST
RMR----TKLNESQLSKQ----------SSGSS---Y-------LLSSIL---TKHA-SY
ISSLVITK---D-N--YFLISSSRD---KTIRVWNLPE-R-R-QEGVLHGHSYWV-----
-NTLSLSS-------DLLASGSSDKTIRLWDMETFQVKSTLIGHSDSVNSISFSY-DKSI
LISGSRDKSIRIWDLLTNDTIATFL---GHTDSVNSVCISKNKDIIVSGSSDKTIRVWNL
NE---------------KR--------QES--VL---TG-HGKKITSIALDV-NGRFCIS
GSLDKTVRMWNSVFAK-------TGGFQQVAVLR---GHTAEHFAAIN-A-IVLSPDKRF
LVSGSDDSQVLAWDLKSNRVNSISI-------TSDSCFAVSGSWDCTLRIWNLITKNLEA
ILTGHTYWVNTILLTNDSKWIVSGSSDKSIRCWNILD-------------GS-----CEF
V---LNG-H---SE-RVNCVVLTSDCKFIISGSSDKTV---RLWSFE-------------
-------------------LTGHVGAVWNLELSS---DNSSGIFGSLDCGIYVWNLEKK-
------------------------------------------------------------
----NDKAQINDNRFIYST----------RVFDIFSKK--E-------------------
---VF--HRNFAN
>STECOE020034
---------------EKM--KKYE--LYKKEIFLAFEHP--------GYTLTKNSN----
-----------------------------AKK--------------SNNKRANME-----
----------------------------MLESE---F-------KL--YI---EGHT-SC
INTIAISN---D-N--TLIASGSSD---NTIRVWNIKE-K-Q-QIAVFKGHTEPI-----
-NSIVMTS-D----KYYIISGSNDKTVRIWTISEKQSELVLKGHESRVSSVAITN-DDKF
IISGSWDKTIRLWDMQKKCQEGIFL---GHEDIINVVAVTNDKKFIISGSQDSTVRIWNL
ND---------------KR--------QEA--IF---EGIHINKVKSVAISN-DYKFAVS
GSCDSTVRVWD---LI-------EK--KQKAIFK---NSDSE----VN-S-VSIT-----
---------------------------------NDNMLVVAGYDDNTVIVWNLIDKRQKT
VLLGHYYKVNSVAVSDDNQFVVSGSDDKTVQVWNLIE-------------KQ-----QIA
V---FKG-H---DY-SITCVAITSDNQFIVSGSSDKTI---RIWSL----------LSKK
QEYILEGHIVNSLGITINNLRGHKSQISCVAITN---NNLSSSSRYEIKNIRVWDLGTK-
---------------------PKE-------STVNAITGCNDGSIMIWSVLKRQIQHVNC
KNQSAKSKSVNDCKYVVAL----------KVWNLQREKVKL---------SGFGIDIDLN
---VN--NE----
>STECOE027135
---------------QKL--K------------IRF------------------------
------------------------------------------------------------
------------------------------ESE---Y-------NL--FL---EGHT-SK
VSSIATTS---D-S--LLMVTGSHD---KTIRIWSLQE-Q-K-QLSYLKGHTSAV-----
-KTIFITS-D----NKYIFSGSEDKTIIQWNLSEKLQESIFKGHTLTVSTIATTS-DNKI
LVSGSWDTTIRFWDIKNKQQIIVLE---GHTNVITAVTITNDNKFAISGSWDMTIIIWDL
NE---------------KN--------KSN--VL---EIVHNNKVSCVSVSK-DDQYAVT
GSWDNTVRVWN---LT-------SK--IMESVLE---GHSSY----VN-C-VKII-----
---------------------------------NNDKMIVSGSNDNSIILWSLDKRRILT
VFEGHISTVNDIIIGNDRKYAVTWSGDKTVRVWNLIS-------------KL-----EHM
I---FKN-H---DF-KIYSVAMTKNNRFVVSGYKKKFV---RIWSM--------------
------------------------------------------SKAYKHTDFRT-------
------------------------------------------------------------
-------------------------------------------------------RLALN
-------------
>GUITHE014943
------------------------------------------------------------
------------------------------------------------------------
-------------------------------------------------------HK-KP
VHACCVSM---D-G--T-------------------------------------------
----------------MLLSCSGDKTLKLWSLNDFTFLRQFDGHASPVYSCSFSWD-GKF
AISGSLDDESSAESM-TSRRI--LT---GHRNAVNSIAVTSDGQSIISGSSDNSVKVWST
KT---------------MK--------DVK--TF---SG-HKDAVMSVDVNL-DGTLIIS
SSQDYSVRIW--------------------------------------------------
------------------------------------------------------------
---------------------------------SFES-------------GK-----VMR
V---LTG-H---VD-AVRCCKFSLDGTMILSG----------------------------
------------------------------------------------------------
------------------------------------------------------------
------------------------------------------------------------
-------------
>ROZALL004999
-MYGHR-----------------------PAATSRFY----------------SLKQE--
-ETSTQDLSVQRES-----KVQSQINEIIIQKN------------ELERAHLKMKEIFKL
KKETLKRPRLEESSSSVS------------QSN---FPVKKSQPQVVKSIDPSEGH--SV
VCCVKFSD---D-A--KFLATG------KTTQIFDVET---E------EGEGDLI-----
-RSVAFSK-D----GKFLATGAEDKAVRIWDLEEKTLKKIFHGHEQDIYSLEFSKD-GRF
VISGSGDRTARIWDVESGEAVHILSSDDGSQGGITSVAYSPDGTLIAAGSLDKTIRLWDA
ES---------------GK--------PID--KL---EG-HKDSVYSVAFSP-NGQMILS
GSLDKTLKIWD---LN-------SD--ACKHTFE---GHKDY----VL-S-VAYS-----
------------------------------------------------------------
---------------NDGMWAISGSKDRSVQFWDPQT-------------AE-----MHA
I---LQG-H---KN-SVISVTQSPHGSLFATGSGDCRA---RIWSY--------------
------------------------------------------------------------
------------------------------------------------------------
------------------------------------------------------------
---IE--------
>STECOE019264
-MERSS---------LRLCKQSLI---------IKFLRQSMKKL---------RLESDYI
DERNFQTVKIPKDRNS---DIESFFSQTVEHSDILSLSYNQTYLA--SGSEDYSIKLWD-
----------------------------------------IENSLQLTTF---KGNQ-GS
VNALVFSP---D-N--KLLISGSAD---TTVRIWSTNT--YN-LISICKGHSSWV-----
-RGVAITS-HM----RYIISVSEDSTLRAWEV--GTCKVVLEGHESGILCCVLTNTDGKT
LVSASADKTIRVWDI-TKTQLAILN---GHTDEVTTVSFTEDGDNIFTGSNDESIRIWDI
EN--CQEKIK-------GKS-------TVKY-SL---EG-HTDRVSCVALSK-DNT-IVS
GSDDTTLRVWD---IK-------TG----KGVFK---GHKGE----VW-S-VVIS-----
--------------------------------S---TQTISASQDLTIRVWDI----LLA
ILEGHKGPIRGLSISPDNNFLVTGSADKSIIIWDLQV-------------KT-----IKN
T---LKG-H---GD-SVTSVAISSDKNFVFSGSYDKSL---RVWGV--------------
-------------------LSGRKYSTWSVVLAN-----KYVVAGCEDFTVQVWDW----
------------------------------------------------------------
-------RRI---------GLKTLERELR-------------------------------
---LG--------
>NEOSPE008639
-MDDS----------------------------KSFIKDSAYETEID------QIDDI--
-----STIS------------------------------------QVSHKWNELAAVWH-
----------------------------------NLYIKRELPNSVIRTI---VGHD-DS
VYCIQF-----D-K--NIIVSGSRD---KSIKFWDIKT--LE-CIKVLRYHQGSV-----
-LCLQYND-------KIVVSGSSDSTLIVWDFKTGQVLRILNGHSAPVLDVRF---NDKV
IVSCSKDCTIKIWDLETGNLERTLN---GHRAAVNAIHIH--GDEVVSASGDCTIKLWNI
NT---------------GE--------CIR--EF---IG-HFRGLACVQY---NGEIIAS
GSNDHTIKIWN---AK-------TG--EVIRTLG-AQGHTDL----VR-T-LAFD-----
------------------------------------------------------------
-----------------NERIVSGSYDQSIKIWDIKT-------------GE-----LLK
D---FKNAH---GSW-VFNVQI--DSSKIVSSSQDRKI---AIWDFSGDVE---------
------------------------------------------------------------
------------------------------------------------------------
------------------------------------------------------------
---LP--------
>NEOSPE018938
------------------------------------------------------------
------------------------------------------------------------
----------------------------------------MLPYELINTI---IGHD-DS
VYCVQF-----D-K--NIIVSGSRD---KSIKFWDIKT--LE-CIKVLRYHQGSV-----
-LCLQYNE-------NIVVSGSSDSTLIVWDFKTGQVLRILHGHSAPVLDVRF---NDKV
IVSCSKDCTIKIWDLETGILKRTLH---GHRAAVNAIHIH--GDEVVSASGDCTLKLWNI
NT---------------GE--------CIR--EF---NG-HLRGLACVQY---NGEIIAS
GSNDHTIKIWN---AK-------TG--QVIRTLE-KDGHTDL----VR-T-LAFD-----
------------------------------------------------------------
-----------------NERIVSGSYDQSIKVWDIKT-------------GK-----LLK
N---FKNAH---GSW-VFNVQI--DASKIVSSSQDRKI---AIWDFSGDIE---------
------------------------------------------------------------
------------------------------------------------------------
------------------------------------------------------------
---LS--------
>STECOE024878
-METESHKISEEMKN--------------------------------------KIESE--
-AKRMKAIGIESQANA---EVEKLLQKTL----------------QLSASYQELLDLTET
EYKTLLSTRLISTTINDL------------KVN-QYFKKKDKAKKFLEQL---QGHE-NW
VQCISLTN---D-D--KYIISTSSD---KTVRIWNILE-R-K-MEAVLNGHTAPV-----
-YSLALTW-D----NKYIVTGEVNKIIKVWNIETKECECTFQGHNMCVNGLAIAAD-NRR
MASVSSDKTVRLWDLVERKELAVLE---GHTNSVRCVTISLDGSHVFSGSSDKTLKIWNF
EN---------------RT--------LEA--SL---SG-HKSFIYNVKVTS-DNRYAVT
CSDDRSLIIWD---IV-------SR--EKVSVLE---GHASA----VI-S-VGLS-----
------------------------------------------------------------
---------------SDNKYIVSGSQDYSIRIWNLEE-------------KK-----QEA
M---ILG-H---TN-CVNSVAFTHDGKFIVSGSKDNTV---RIWDV----------SSRK
QV-------------------------ADLAFAD-------------------------I
KPYPEIR-----------------------------------------------------
------------------------------------------------------------
-------------
>STECOE029953
-MLKCSGCDSKAIIQ---IIRNMLIQHAE----ADFMTPSQMRYALVGDSSNKELNDE--
-ERFSPSIHFPPHKFE---SIEKCSDHEAGEDDYPERQTYVPKFTHHISEHIKSENLIEE
TKGPMPIIRISEDANEYL------------QINDNHWRKKPKGMKMLENI---EGHK-SS
ITHLQITR---D-D--QYVVSSSLD---GTVRLWDLYTFGKK-KKFVLKGHTKKI-----
-LCLQCTN-D----NKYILSGSEDLTIRIWSLTKKKQLSILTGHRSQVNSVCITKH-NQM
VISGSIDKTIRVWTI--GSQLAVLE---GHKDSITCVTVTGDHKFIVSGSEDKTIRVWNL
QS------IK-------GDCLRVWKILTVRL-TF---RG-HKKLIKTVCIAP-NNNFILS
GSAD-TIRFWN---YT-------KR--HLDGIFT---GHTNE----VT-A-ICIS-----
---------------------------------KDSNWGISTSLDGTLRLWNLLDRK---
TVLGH--TVTSVFVTEDG-FFMSGSLDGTIRIWDLQT-------------RK-----PLA
ISTPLNG-H---SD-AVTSVVATKNSQIVISGSNDGTV---SLWKI--------------
------------------------------------------------------------
-----------------------------------MDK----------------------
-------KDL-------------------KSPQLYPE-----------------------
KFF----------
>ARCINT012439
------------------------------------------------------------
------------------------------------------------------------
------------------------------------------------------------
----------------SLIISCGQD---KVIKLWDFQ--G-N-YIDQMKGHIEEV-----
-RCL--------------------------D--A-------KG--------------G-Y
VVSGGTDNLIKIWLLETRACIKTLV---GHRNWVRTIKIHNDQEHIISGSFDTDVRIWSI
QT---------------GN--------CLK--VL---SG-HKDYISSI--S--FGDILLS
SSFDHSIKIWD---MK-------TG--KCVATLC---DHTNR----VA-A-VDVT-----
------------------------------------------------------------
---------------AYNREVVSVSYDCTLRLW---T-----------------------
--------------------SY--------SG---------R-F----------------
------------------------------------------------------------
------------------------------------------------------------
------------------------------------------------------------
-------------
>ACACAS012900
----------------------MLT---------KLETKSN------------RVK----
------GLSFHPKR---------------------------PWIL--ASLHNGLIQLWD-
-------YRIR---------------------------------TLLDRF---DEHD-GP
VRGISFHA---T-Q--PLFVSGGDD---YKIKVWNYKL-R-R-CLFTLLGHMDYI-----
-RTVQFHH-E----YPWILSASDDQTIRIWNWQSRTCIAVLTGHNHYVMSAYFHPK-EDL
VVSASLDQTVRIWDISNPNVKYVLE---GHDRGVNWAAFHPSLPLIVSGADDRSVKLWRM
ND---------------TKA---W---EVD--TL---RG-HYNNVSCVIFHP-HQELILS
NSEDKTIRVWD---MS-------KR--SAVQTFRFAAGH-DSGLI-VFAS-LSYNPAEKA
VLSDADGGTYEFYKLPADANSAVFIKTDMIFAAGLGSLLLRAE--DKIILYDLQQKRAVA
EL---PN-IKYVIWDDKGAHVLG-IHE-TMGAWEVTTV---SHMKYCLRDGEHGIV-VTG
VREDVKG-Y---PEVALECVAQ--EANTLITGANDTMV-HERLWDL-----------VPA
K--------SESFFVAP--RPGQNARQ--TKNSRHAADH--AAAGSIESAMELLHQQVG-
APLRP--MGAHAASPSGPLGPNLERIVLPALGLLIQLKGAFGEALDTFASLLHMLVFVPT
RQARTEVEELLCREYILGLRMELHKKTPATHCNLQPIHRFAEIAQEAKKVDAHTLNYDER
NPFIGKETSGIKT
>ARATHA026484
----------------------MLT---------KFETKSN------------RVK----
------GLSFHPKR---------------------------PWIL--ASLHSGVIQLWD-
-------YRMG---------------------------------TLIDRF---DEHE-GP
VRGVHFHN---S-Q--PLFVSGGDD---YKIKVWNYKT-H-R-CLFTLLGHLDYI-----
-RTVQFHH-E----NPWIVSASDDQTIRIWNWQSRTCISVLTGHNHYVMCASFHPK-EDL
VVSASLDQTVRVWDIGGVDAKYVLE---GHDRGVNWASFHPTLPLIVSGADDRQVKLWRM
NE---------------TKA---W---EVD--TL---RG-HMNNVSSVMFHA-KQDIIVS
NSEDKSIRVWD---AT-------KR--TGIQTFRLAAGH-DNGMI-VFQT-LSYSPTENA
VLSDLDGGSYELYIIPKDGGSAVFIATDAIFYAGTGNLLCRSE--DKVVIFDLQQRLVLG
EL---PF-VRYVVWSNDMESVLS-LHE-TIGAWDVTTL---NHIKYCLPNGDSGII-ITK
VRDHVKG-F---PEVALESVAV--EANTLITGANNVMV-KERLWDLPPELDTPK---SAN
A--------RSSTFVTP--PQGMPVSQ--SQKSSLAAEQ--AAAGSFDTAMRLLHRQLG-
APLKS--SGSHSYLRAFSSSPAIERGWPPALSQLEKLKGKLSEALRVFLSILQTIPLVES
RREVDEVKELIVKEYVLGLQLELKRREKDTHCKLQTPHLFASQARTARQVDATTLNYDFR
NPFIGADASGLLS
>MONNEG002531
------------------------------------------------------------
------------------------------------------------------------
---------MG---------------------------------TLIDRF---DEHD-GP
VRGIHFHK---S-Q--PLFVSGGDD---YKIKVWNYKL-R-R-CLFTLLGHLDYI-----
-RTVQFHP-E----NPWIVSASDDQTIRIWNWQSRNCVSVLTGHNHYVMCAGFHPK-DDL
VVSASLDQTVRVWDIG-------------------------------AGGDDVTLRI---
------------------------------------------------------------
------------------------------------------------------------
------------------------------------------------------------
------------------------------------------------------------
------------PQV----------G-----G----------------------------
------------------------------------------------------------
--------------------------------------AKRTRSLRL-------------
------------------------------------------------------------
-------------
>MARPOL007150
----------------------MLT---------KFETKSN------------RVK----
------GLSFHPRR---------------------------PWIL--ASLHSGVIQLWD-
-------YRMG---------------------------------TLIDRF---DEHD-GP
VRGVHFHK---S-Q--PLFVSGGDD---YKIKVWNYKL-R-R-CLFTLLGHLDYI-----
-RTVQFHQ-E----YPWIVSASDDQTIRIWNWQSRTCISVLTGHNHYVMCASFHIK-EDL
VVSASLDQTVRIWDIGGGDAKYVLE---GHDRGVNWAAFHPTLPLIVSGADDRQVKLWRM
ND---------------TKA---W---EVD--TL---RG-HVNNVSCVMFHA-RQDIIVS
NSEDKSIRVWD---MS-------KR--TGVQTFRLAAGH-DSGMI-VFGS-MSYNPAENA
VLSDVDGGSYELYTIPKDGASAVFVATDAVFYAGLGNLLCRSE--DKVILFDVQQRNTLG
EL---PF-VKYVVWSSDMELVIS-VHE-TIGAWDVTTL---NHIKYCLPNGDSGII-ITK
VRDQVKG-F---PEVAVECVAV--EANTLITGANDVMV-QERLWDLPADVGVTD---SAS
T--------ESAYFVAP--TPGMPVSQ--VQRSSLAAEH--AAAGAFDTAMRLLNRQLG-
APLKS--VGSHTSLPALVSVPALERGWLPALSTLERLRGKFTEALKIFLSILQTIPLVES
RKEVDEVKELIAKDYVLAVKIELKRKEKDTHCNLQTTHLFCAASTKARQVDELQLNYDPR
NPFVGADASGLLS
>PTESPE013072
------------------------------------------------------------
-----------------------------------------------------VIQLWD-
-------YRMG---------------------------------TQLERF---EELD-GP
VRGIHFHS---T-Q--PLFVSGGDD---YKIKVWNYKQ-K-R-CLFTLLGHLDYI-----
-RTVQFHH-E----YPWVISASDDQTIRIWNWQSRSCIAVLTGHNHYVMCASFHPT-EDL
VVSASLDQTVRVWDISTGDAKHVLE---GHERGVNWAAFHQTFPLIVSGA----------
------------------------------------------------------------
------------------------------------------------------------
------------------------------------------------------------
------------------------------------------------------------
------------------------------------------------------------
------------------------------------------------------------
---------------------------------------ATERA----------------
------------------------------------------------------------
-------------
>NUCSPE043591
------------------TGAAMLT---------KFETKSN------------RVK----
------GVAFHARR---------------------------PWVL--ASLHNGVVQLWD-
-------YRMG---------------------------------TMIDRY---DEHD-GP
VRGIHFHS---S-Q--PLFVSGGDD---YKIKVWNYKQ-R-K-CIFTLLGHLDYI-----
-RTVFFHH-E----YPWIISASDDQTIRIWNWQSRQCIAILTGHNHYVMCAQFHPK-EDL
VVSCSLDQTVRVWDISNTDAKYVLE---GHDRGVNWCAFHPSLPLIVSAADDRQVKLWRM
NE---------------SKA---W---EVD--TC---RG-HFNNVSCAIFHP-RQELILS
NSEDKSIRVWD---MS-------KR--TGVQTHRFAAGH-DSGLI-VF------------
------------------------------------------------------------
------------------------------------------------------------
------------------------------------------------------------
------------------------------------------------------------
------------------------------------------------------------
------------------------------------------------------------
-------------
>PARATL018376
------------------TGAAMLT---------KFETKSN------------RVK----
------GVAFHARR---------------------------PWVL--ASLHNGVVQLWD-
-------YRMG---------------------------------TMIDRY---DEHD-GP
VRGIHFHS---S-Q--PLFVSGGDD---YKIKVWNYKQ-R-K-CIFTLLGHLDYI-----
-RTVFFHH-E----YPWIISASDDQTIRIWNWQSRQCIAILTGHNHYVMCAQFHPK-EDL
VVSCSLDQTVRVWDISNTDAKYVLE---GHDRGVNWCAFHPSLPLIVSAADDRQVKLWRM
NE---------------SKA---W---EVD--TC---RG-HFNNVSCAIFHP-RQELILS
NSEDKSIRVWD---MS-------KR--TGVQTHRFAAGH-DSGLI-VF------------
------------------------------------------------------------
------------------------------------------------------------
------------------------------------------------------------
------------------------------------------------------------
------------------------------------------------------------
------------------------------------------------------------
-------------
>UMBRAM009756
--------------------MQMLT---------KFESKSN------------RVK----
------GIAFHPKR---------------------------PWIL--ASLHNGCIQLWD-
-------YRMG---------------------------------TLLERF---DEHD-GP
VRGIAFHP---S-Q--PLFVSGGDD---YKIKVWNYKT-R-R-CLFTLNGHLDYV-----
-RTVFFHH-E----NPWILSASDDQTIRIWNWQSRTCIAILTGHNHYVMSAQFHPK-NDL
VVSASMDQTVRVWDISSTDVKYVLE---GHDRGVNWATFHPTMPLIVSAGDDRQVKLWRM
ND---------------TKA---W---EVD--TC---RG-HFNNVSSAIFHP-RQELILS
DGEDKSIRVWD---MS-------KR--NSVATFRFAAGH-DNGLI-VFGT-LSYNPAEKA
VLSPHEGGTYELFNLPRDGSSAIFIAINEIFYAGTSTLLMATG--TSVILYDIQQRRTIA
EL---PM-VKYVVWSADMNLVLS-IHE-TIGTWDVCTL---NHIKYALPQGDNGIV-LTR
VRDEVKG-Y---PEVALECVAL--EANILATGANDPMV-EERIWDIKIQMQEQS------
---------ETAEFVAP--TAGTSESS--IQSSPLASDH--IAAGSFETAMQMLNRQVG-
EPLKS--QASRASLSGNPNIPYLRRNQLPAVQNLINLQGRFAVATTQFKTLLHSLLFTNT
PAEAEEVKQLICREYLLGLSMEQKRRAGATHCQLQVPHMFATVANEARQIDEIKLGYDQY
NPFIGSQGSGLRT
>MORVER010999
--------------------MQMLTK-------EKFESKSN------------RVK----
------GIAFHPKR---------------------------PWIL--AALHNGSVQLWD-
-------YRMG---------------------------------TLLERF---DEHD-GP
VRGVAFHP---S-Q--PLFVSAGDD---YKIKVWNYKT-R-R-CQFTLTGHLDYV-----
-RTVYFHH-E----YPWILSCSDDQTIRIWNWQSRNCIAILTGHNHYVMSAQFHSK-EDL
IVSASLDQTVRVWDISSTDAKYVLE---GHDRSVNWATFHPTLPLIVSAGDDRQVKLWRM
NE---------------TKA---W---EVD--TC---RG-HTNNVSCTIFHQ-RQELIIS
VAEDKTIRVWD---MS-------KR--TAVQTFRFAAGH-DNGLI-VFNA-LSYNPAERA
VLSTVDGGTYELHSLPKDGNSAIFIAVNEIFYAGTGQLLLSTP--TSVILYDIQQRRTIS
EV---PP-VKYVVWSADMSHVLS-IHE-TIAAWDISTL---NHIKYALPQGDNGII-LTR
IRDEVKG-Y---PEIALECVGL--EANILATGAGDYMV-EERIWDLAAELHAET---AIV
A--------ESSGLTIP--VAGQSEAE--CQNSPLAADH--VAAGAFESAMQLLNRQVG-
EPLKD--QASRAILTGNEGMPPVRRNPLPVLQSLIELQNKITEACTLFRGILHSLLLTTS
PTEAEEVLQLVCREYILGLSIELTRREQTTGVQLQPKHMFAQAATLARQIDEVQLDYDQY
NSFIGGTGTGMTI
>DIAGRA032252
----------------------MLT---------KFESKSA------------RVK----
------GIAFHPKR---------------------------PWVL--ASLHSGVLQLYD-
-------YRMG---------------------------------TLIDKY---DEHD-GP
VRGVDFHS---S-Q--PLFVSGGDD---YKIKLWNYKQ-R-R-CLFTLLGHLDYI-----
-RTTFFHN-E----YPWILSASDDQTIRIWNWQARTVICVLTGHNHYVMCAQFHPK-EDL
VVSASLDQTIRVWNISSSDAKHVLE---GHDRGVNWASFHPTMPLVVSGADDRTVKLWRM
ND---------------SKA---W---EVD--TC---RG-HFNNVSCVLFHP-RQELILS
NSEDKSIRCWD---MS-------KK--AGVQTFRFASGH-DNGLV-VFNT-MAYNHAEKA
VLSPLDGGTYDLYQVVKDGSCAVWVAPNKLFFAGTGSLLVASD--EQIMMVDVQQKRAMS
TL---SK-VKYVSWSDKMDYVLS-IHE-TIGVWEVTTL---NHIKYALPEGDSGII-IAK
IRSEVKG-Y---PEVAVECIAL--AANTLITGAKDVSV-QERIWDLPGDDAEDD--DETK
S--------SATYYVPP--PKGVSPTR--TSNSNLAGDH--CAAGAFESAMDLLNKQVG-
TPLKD--AKSRVSVAAISNLNHMQRNWLPAVSSLIQLQGKVESCIKAMRKVLYQIPFLET
PTEHEECVELRCREYILACTLEVSRRTGKTHCQLDNAHLFAEQADKSRKINAKKLDYDPR
NPFVGKDCSGLKK
>CIOINT010363
----------------------MLT---------KFETKSA------------RVK----
------GLSFHPKR---------------------------PWVL--SSLHNGCIQLWD-
-------YRMC---------------------------------TLIDKF---EEHD-GP
VRGVCFHS---Q-Q--PLFVSGGDD---YKIKIWNYKL-R-R-CLFTLLGHLDYI-----
-RTAVFHH-E----YPWILSASDDQTIRIWNWQSRNCIAVLTGHNHYVMSAQFHPT-DDL
IVSASLDQTARVWDISSTDFKHVLE---GHDRGVNWACFHPSLPVVVTAADDRLVKLWRM
NE---------------SKA---W---EVD--SC---RG-HYNNVSCCSFHP-RQDLIIS
ASEDKSIRVWD---MG-------KR--SSIQSFRFAAGH-DNGMV-IFSA-LSYNPAENT
VLSNIENSHYDLYQVPKNGLTAVWVAVDEIFHAGTGALLLRSA--DGVTLYDVQQKRTLA
SV---AK-VKYVVWSSDMSHVLA-VHE-NVGAWEVTTS---NHIKYALTNGDHGII-ITR
VREEVKG-Y---PEVAVECVAL--VANTLLTGAKDTSV-AERLWDLPADLDIAA---VGG
E--------GEGYFVAP--TKGTPQSQ--CNNSQLPVDH--ITAGSFDTAFRLLQDQVG-
KPYKQ--ARARSAFTAVPGIPNPHRNWLPVVATLARLQGKFEDAIVKFREILLSVPLLDN
KQEINEAQQLICREYLVGLSMEQERKKPKTHCQWQPVHLFADVASQTRKIDTHELRYDAH
NPFIGKSCMGLRS
>PLAFUN016400
----------------------MLI---------KLETKSN------------RVK----
------GLSFHPTR---------------------------PWVL--ASLHNGVIQLYD-
-------YRIR---------------------------------TLVDKF---EEHD-GP
VRGLDFHS---T-Q--PLFVSGGDD---YKIKVWNYKQ-R-R-CLYPLLGHLDYI-----
-RTVQFHL-E----HPWILSSSDDQTIRIWNWQSKTCVAVLTGHNHYVMCAAFHPT-DDL
VVSASLDQTVRVWDISNADAKYVLE---GHERGVNWVAFHKTAPLIVSGADDRQIKLWRM
NE---------------SRA---W---EVD--SF---RG-HFNNVSCVLFHP-KQDLILS
DSEDKTVRVWD---TN-------KR--SGIQTFRFAAGH-DSGML-VFNS-LVYSPENNA
IISDVDGGIYELYMLPKEGTSVAFLGIDRIFSAPNGLILLQGD--EKVILYDIQAKRSLG
DM---PE-VKYVHWSTGKNQVIS-IHE-SVGAWDVSTS---THIKYCLPNGDNGII-IHS
IREAVKG-F---PEVALESIAL--EANTLITGANDVMV-RERIWELSDDEPEVK---SKK
T--------PQSSAILP--QPGPSHNQ---SNSNFAADH--VAAGSFDTAFQLLNQQIG-
APLKS--GSSMATLPSLASIPALTRTELPLLEPLIRLKGKFQEALNQFTNILHQLTLFST
RKEATEAKELICREHILGLRLELARKEGATHCKLEVNILFADVEKIARKVNAVKVQYNEK
NPFVGAEASGILI
>ENTSUL009547
------------------TVLSMLT---------KFETRSN------------RVK----
------GLSFHSKR---------------------------PWIL--ASLHNGVIQLWD-
-------YRMG---------------------------------TLIDRF---EEHDAGP
VRAIDFHP---S-Q--PLFCSGGDD---YKIKVWNHKL-R-R-CLFTLLGHLDYI-----
-RTVQFHR-E----QPWIVSASDDQTLRIWNWQGRTCISVLTGHNHYVMSASFHPK-DDL
VVSASLDQTLRVWDISGNEVKLILE---GHEKGVNWASFHPTHPLIVSGADDRTIRIWKM
DD---------------SRG---F---EIE--QM---RG-HVNNVSCVMYF---KDYIIS
NSEDRSIRVWD---VK-------QR--TAIHTFRIAAGH-DTGMI-VFGT-LSFCPTDRL
ALYDNDGGTFELYSVPKSYTSAVFFTADFLFPAATGQLLARSE--DKVSLYDTSQRKIVG
EC---SK-VKYAIWSSDMSRVLS-LHE-NPAAFDITTL---SHIKYCLPTGDTGTI-VVR
VREEVKS-F---PEVAIECVAE--VANVMITGPTDTNV-DGRLWDLEDEPEEQAVAGAGA
T--------GTRDFFFP--TMGRSFSK--VDNSPLAVDH--VAAGSFETAIPLLQRQCG-
APLKP--TASTAAVPVLPMLPYINRGKLPALSALGKINGNFTEAQSVFLNILRSVLFVED
RKEIGELKELISREYAAAIRLHLTQKETNTHCSLQPTHLMAKDSQKARKVDKVKLDYDEK
NPFVGGDAVGMLS
>EUGLON043517
----------------------MLT---------KFETRSN------------RVK----
------GLSFHPKR---------------------------TWIL--ASLHNGVIQLWD-
-------YRMG---------------------------------TLIDRF---EEHDAGP
VRGIDFHP---T-Q--PLFCSGGDD---YKIKVWNHKL-R-R-CLFTLLGHLDYI-----
-RTVQFHR-E----QPWIVSASDDQTLRIWNWQGRSCISVLTGHNHYVMSAAFHPK-DDL
VVSASLDQTLRVWDISGNDVKLILE---GHEKGVNWAAFHPTHPLIVSGADDRSIRIWKM
DD---------------ARG---F---EIE--QL---RG-HVNNVSCVMYF---KDYVIS
NSEDRSIRVWD---VK-------QR--SAIHTFRIAAGH-DTGMI-VFGS-LSFCPSEQM
ALYDNDGGTFELYSIPKNYTAAVFFSADYLFPAANGQVLARAD--DKVSLFDMSQKRVIG
EC---SK-VKYVVWSTDMSRVLS-LHE-NTAGFDITTL---NHLKYCLPTGDTGTI-IIK
VREDVKS-F---PEVAIECVAK--VANTLLTGPSDTST-EARLWGIEDDQEENA---DAA
A--------GAGTFYFP--NPGRSMQR--TDNSQLAVDH--IAAGAFESAIPLLGRQCG-
EPLKP--AGATGALPVMPLMPFLNRPVLPALAPLAKLKGKFQEAQTAFRHIIHAVLFVDD
KSQIGELKELISREYTAALRLELTRKEKDTHCNLQPTHLFAKTSQQARKVDEVALNYDER
NPFVGGEATGMVC
>HEMPHA041052
RLASNCRQG---------ANKDMLV---------KFETRSN------------RVK----
------GLSFHNKR---------------------------PWVL--ASLHNGAIQLWD-
-------YRMG---------------------------------TLIDRY---EEHD-GP
VRSVDFHS---S-Q--PLFCSGGDD---YKVKVWNYKL-R-R-CLFTLVGHVDYI-----
-RTVQFHK-E----QPWIVSASDDSTLRIWNWQGRSCISVLTGHNHYVMSAAFHPR-DDL
VVSASLDQTLRVWDISSSEVKHILE---GHEKGVNYAAFHPELPHIISGSDDKSIRMWRM
DD---------------QRA---Y---EIE--QF--SRG-HASNVSCVMYF---KDYIVS
NSEDRSIRVWD---VK-------MR--SAIHILRIVAGH-DSGML-VFKT-LSYCKEEKM
AVYAQDGGTFELYPMTKTYTSAIFFSVDEIFWAPGGSILLRGD--DKVVLYDVAQKKVTA
EA---FK-VKYVVWSPDSSKLLS-VHE-NSACFDVATL---SHLKYCMLNGDTGTI-LVK
FREDVRG-F---PEVAVECVAQ--IANAFILG-DDLNA-AARLWDI--------EVGAGE
VL-------GGKRFVMP--TEGKSVAS--VENSKLATDH--IAAGSFESAMRLLRQQVG-
GPLKQ--AAANASAPVLPTMPYLNRSTLPLLPTLQLVKGKFGDAVTSFVSVLHQALFVDD
QSRTREVQNLTARQYASAMLLQIARKEKDTHYEMLPKHVFAKLLQQAKKVDAEKIDYDPR
NPFLGGDGTGLLT
>JAKBAH002063
----------------------MLL---------KFETKSS------------RVK----
------GLSFHPEL---------------------------PWIL--VSLHTGVIQLWD-
-------YQMG---------------------------------TLIDTF---DEHD-GP
VRSVDFHN---S-Q--PLFCSGGDD---CHVRVWNYKK-R-R-CLFVLFGHADYI-----
-RTVQFHW-E----QPWIVSASDDQTIRIWNWQNRSSLAVLTGHNHYVMSAFFHPR-EYS
LVSASLDQTIRVWDIS--------------ETGLQLAAINAEL-----------------
------------------------------------------------------------
------------------------------------------------------------
------------------------------------------------------------
------------------------------------------------------------
---SV-------------------------------------------------------
------------------------------------------------------------
------------------------------------------------------------
-----------------AML----------------------------------------
-------------
>ARCINT023299
------------------TVLSFIT---------IFETKSN------------RVK----
------GVAFHPTR---------------------------TWVL--ASLHNGVIQLWD-
-------YRIR---------------------------------TLVDKF---GEHE-GP
VRAVDFHR---T-Q--PLFVSGGDD---YKIKVWNYKE-R-R-CIFTLVGHLDYI-----
-RAVQFHH-E----YPWILSASDDQTIRIWNWQSRQCQAVLTGHSHYVMCAQFHPT-EDL
VVSASLDQTVRVWDISTNDAKHVLE---GHDRGVNWAAFHPSSPLIVSGADDRQIKLWRM
ND---------------TKA---W---EVD--TL---RG-HYNNVCSTVFHP-TEDIMLS
LSEDKTLRVWD---MS-------KR--TTIYTHRFVAGH-DGGLV-VFGN-IYYNARENA
LLMGENGDRYELIPIPKDARSAVWVNVDGIFSAAPDTLILRSD--DRVYLYSTLQEKPIG
EV---PR-VKTVVWKEKTDLAIS-IPE-TMGVWDVNTS---SHIKYVLPNGDHGIV-ITA
ARQEVKG-F---PEVALECIAM--AANTFITGAKDPNV-VERIWDVLDEQP---------
---------TGNFVALP--TPGQSRED--SQTSNLAADS--AAAGKFEQAMKFLHQQIG-
APLKP--IGANANLTAVGQLDPLERGDLPRLQSQIQLTGKFTEAKAIFESILCTLPLVSS
KNESNEIKELLSREYLLGIATELQRKEATTHCEINQKHIFGAMIEHTQKVNAVQINYDHR
NPFIAKQTSGMLE
>VITBRA011791
----------------------MLV---------KCETKSN------------RVK----
------GLSFHPKL---------------------------SWIL--ASLHNGTIQLWD-
-------YRIG---------------------------------SLIDKF---DEHE-GP
VRGVDFHP---S-Q--PLFVSGGDD---YKIKVWNYKQ-R-R-CIFTLLGHLDYI-----
-RTVQFHP-E----YPWILSASDDQTVRIWNWQSRSCIAVLTGHNHYVMCAQFHRK-DDL
VVSASLDQTVRVWDISTSDAKYVLE---GHDRGVNWASFHPSLPLIVSGADDRLIKLWRM
NE---------------TKA---W---EVD--TL---RG-HFNNVSCVLFHP-KKDLVLS
NSEDRTIRVWD---AS-------KR--TGIHTFRIAVGH-DSGMV-VFDY-LYVNPTEVN
LLQDTEGGSYDLVTCPVDASSVAFIAVDRIFPAGNNRLLLKSE--EKVLLYDLTTRKTLG
EV---SG-VRYIIWSPSMSHVLS-LHE-NIGAWDVSTL---SHVKYCLTNGDHGII-IIK
VREQVKG-H---PEVALEFEAM--EANTLITGAGDVMV-AERLWDFETTPTAAAAAAAPA
A--------AAGRFV----SRGERPQQ--VREQPMVPDL--VAAGDFEAALEMLRKRIG-
DPLQP--QATWCYLPGLPHTPPLLASGVPVHPGLLMLRGKFGEALQAFRGVLQTIPLVTN
DEEEAQLNESICREYVKAMKIEVTRKDPQTTCKMQPAHLFAEAVEQASKCDAHNINYDPN
ENTIGAKTLGMQR
>USTMAY001930
--------------------MQMLT---------KFESKSN------------RVK----
------GIAFHPRL---------------------------PLLA--SSLHNGSIQLWN-
-------YQTG---------------------------------TIYDRL---EEHD-GP
VRGICFHP---S-Q--PLLVSGGDD---YKIKVWNHKT-R-K-CLFTLNGHLDYV-----
-RTVFFHH-E----HPWILSASDDQTIRIWNWQSRTCISILTGHNHYVMCAQFHPK-EDL
IVSASMDQTVRVWDISNTDAKYVLE---GHDRGVNWASFHPTLPLIVSAGDDRQIKLWRM
SD---------------TKA---W---EVD--TC---RG-HFNNVSCALFHP-RHELIIS
DAEDKTIRVWD---MG-------KR--TAVQTFRFAAGH-DNGLI-VFGT-LSFNPAERS
VIVNGDQGTFDVAPLPREGSSAIFVATNEIFFGGTASLILSTA--TGVVLYDIQQQKTLA
EL---PP-VKYVVWSIDGSMVLS-IHE-TIAAWDVSTL---NHIKYALPQGDNGII-LTR
VRLDVKG-Y---PEIAIECVAL--AANTLITGAGDHLA-EARIWEV--------------
---------EEAAVVAP--AAGSSEAE--LRNSPVAADH--AAAGSFETAMTLLSRQAG-
APLKA--LAARSYLPAAPSAGHLRRNNHPTSKAFADLQNKLAEAETIFRRLLHQLVLTST
EAEATEIQDLLCREYILGVSIELSRRKATTHTQLQPQHQFAAVAQKAQQIDAVDVGYDPL
QNFVGKLASGLRF
>SYNPLU003772
--------------------MHMLT---------KFESKSN------------RVK----
------GLSFHPKR---------------------------PWIL--ASLHNGSIQLWD-
-------YRMG---------------------------------TLLEKY---EEHE-GP
VRGVHFHP---S-Q--PLFVSGGDD---NRVKLWNYKT-R-R-CLFTFSGHIDYV-----
-RTVFFHH-E----HPWIVSCSDDQTIRIWNWQSRTCVAVLTGHNHYVMCAQFHPS-EDL
LVSASMDQTVRVWDISNSDCKFVLE---GHDRGVDWVTFHPTMPLILSSGDDRQIKLWRM
SD---------------VKA---W---EVD--SF---RG-HMNNVSCVLFHP-TKELLIS
DSEDKTIRVWD---MQ-------TR--TAVQTFRFAAGH-DNGLL-IFNS-ISFNPAERA
VLSAVDGGTYDLYSLPKEGTTAIFTSVTEIFFAGANYLLLATP--TAVILFDTQQRQAVA
EL---AN-VKYVAWSADMTHIMS-IHE-TIGVWDVTTL---NHIKYTLVNGDHGII-LVR
SRDQVKG-Y---PEVAIECVAM--EANTMATGAGDGMI-RDRIWQLDTDIAGAG---IGG
V--------ASGRTGNV--AEGTPETE--CHNSPLAADH--VAAGNFESAMQLLHRQAG-
APLKE--SCSRAWLSGVPTLPPMRR--LPVQSTIDLLQGQFKETIVQFRDALHSLLLTTS
ASDAQQLRQVECREYIIGLSMEVARREATSHCKMRTPHQFASLAKQAQQIDEIPLDYDHY
SEFIGTNGTGLRF
>BREMOT004130
------------------KDRRILI---------KFENPSN------------RVK----
------GLSFHPQR---------------------------PWIL--ASLHNGVIQLWD-
-------YRME---------------------------------VLIDTF---EEHE-GP
VRGICFHN---T-Q--PLFVSGGDD---NKIKVWNYQK-K-R-CLFNLLGHLDYI-----
-RTVQFHH-E----HPWILSASDDQTIRIWNWQSRTCIAVLTGHNHYVMCAQFHPR-EDL
IVSASLDQTVRVWDYSGTEVKHLLE---GHLRGVNWASFHKSLPLIVSGADDHEVKLWRM
SE---------------SKV---T---EVD--SM---KG-HSNNVSCVLFHP-KRDLIVS
NSEDKTLRVWD---IS-------KL--TQPQMFRLAAGH-DNGLM-VFDT-MFYNQSQHC
LLKERDEGSYELYTFPKGCRSAAFVSLQAIYPAGIGRLLLRTS--ESMILYDIQSFQIVG
EI---PQPIKYISWSGDGKYVWS-LTE-NCGGWDVTTS---NHLKYLLPNGDSGIL-ITS
VREDVKG-F---PEVALECVAR--EANTLITGASDLLV-RERIWEVEEDTQQQKSSSSSS
SK-------NEDYFVMP--LSGKGFSS--DQNSSLAADK--IACGQFDTAMHILHRQIG-
SVLKS--RSSRLVLPLLPGAEPLARATLPEASHCVLLTADLVNALAHFRTILHLLPLVEK
QTQLTEVNDLIAREYITAIRLDLARREKDTQCKIQTAHVLCINVSQFKNIDAADLKYSDS
DPPIGLSSTGLTW
>PLABRA002273
----------------------MLT---------KFETKSS------------RVK----
------GLAFHPKR---------------------------PWIL--CSLHSGAIQLWD-
-------YRME---------------------------------TMIDKF---EEHD-GP
VRGVDFHL---T-Q--PLFVSGGDD---SKIRVWNYQM-R-R-CLFHLTGHLDYI-----
-RTVKFHH-E----YPWILSASDDQTIRIWNWQSRSCVSVLTGHNHYVMCAQFHPS-EDL
ILSASLDQTVRVWDIATNDFKYVLE---GHQRGVNWASFHPKLPLIVSGADDREVKLWRM
SD---------------VKA---W---EVD--TM---RG-HINNVSCVIFHP-RQEVIIS
NSEDKSIRVWD---MS-------RQ--SPPQSLRLAAGH-DSGMF-MFGF-LRYNNAEIN
ILSDADGGTYELYTIAQDGNAACFVSVVNLFPAGVGRVLLVCS--DKVLLFDIEARKVLG
EV---QAPVKTIVWSRDRKYCVS-LTE-NAGAWDVTTS---NHIKYCLSTGDSGII-ITG
VRDDVKG-F---PEVAVQCIAL--AANSLVTGAEDAQV-EERLWDSLPEVPIST------
---------HVDYFVMP--TVGHGFAR--LDSAALPCDF--IAAGEVQLARKALERMIG-
RPLQE--ESCRISVPGLPGTSGLGDS-HPVHAACQRMTSSLEDAARAFRSALAVIPLLRT
RAQAKEAQDAVCKEYITAARLGIAKNDAATCCRLQPVHTCAAAVDKLKQVDASPLSFDPS
LPVVGNNAQGLFN
>TELSPE058507
----------------------MLT---------KFETKSN------------RVK----
------GICFHPKR---------------------------TWLL--ASLHSGTIQLWD-
-------FRMG---------------------------------TLVERF---EGHD-GP
VRGVDFHS---S-Q--PLFCSGGDD---YKIKVWNYQM-H-R-CIFTLLGHLDYI-----
-RTVQFHP-E----LPWIVSASDDQTIRVWNWQSRNCISVLTGHSHYVMCASFHPT-DDM
IVSASLDQTVRVWDISNSDAKYVLE---GHDRGVNWASFHPTLPLVVSGADDKQIKLWRM
ND---------------TKA---W---EVD--TM---RG-HLSNVSCVMFHP-TQDLIVS
NSEDKAIRVWD---MN-------KR--IPSQTFRIAAGH-DSGLV-VFQS-ISYNTTENC
LLTQDEQPSYELYSLGGDGCAAVWTRCDMMWLAYAGNVLLRCD--DKIVLYDMQQMKAIA
EI---A--AKDCVWSANHDYVIS-SQE-TMGVWTVSTL---NHLKYALPNGDAGII-LSC
IREEVKG-F---PEVAVESIAV--EAKTMLTGAGSMMV-EERLWDLSGIPTPKH------
---------LVGFYSPP--TKGQTSQQ--SQKSNVIADQ--VAAGSFEVARNLLESQLG-
APLRE--LGAFAAVPMGSPLPGLHR--MPSVESLSEMKGNFAGTKQAFLKVLHKIPFVQT
RPMLNDVRKLICKEYVLAMCVQMSVQSKKTHMNLEPPHLFAQITQEATKIDSLKMDYDER
NPFVGAKVPGLSS
>TELSPE058509
----------------------MLT---------KFETKSN------------RVK----
------GICFHPKR---------------------------TWLL--ASLHSGTIQLWD-
-------FRMG---------------------------------TLVERF---EGHD-GP
VRGVDFHS---S-Q--PLFCSGGDD---YKIKVWNYQM-H-R-CIFTLLGHLDYI-----
-RTVQFHP-E----LPWIVSASDDQTIRVWNWQSRNCISVLTGHSHYVMCASFHPT-DDM
IVSASLDQTVRVWDISNSDAKYVLE---GHDRGVNWASFHPTLPLVVSGADDKQIKLWRM
ND---------------TKA---W---EVD--TM---RG-HLSNVSCVMFHP-TQDLIVS
NSEDKAIRVWD---MN-------KR--IPSQTFRIAAGH-DSGLV-VFQS-ISYNTTENC
LLTQDEQPSYELYSLGGDGCAAVWTRCDMMWLAYAGNVLLRCD--DKIVLYDMQQMKAIA
EI---A--AKDCVWSANHDYVIS-SQE-TMGVWTVSTL---NHLKYALPNGDAGII-LSC
IREEVKG-F---PEVAVESIAV--EAKTMLTGAGSMMV-EERLWDLSGIPTPKH------
---------LVGFYSPP--TKGQTSQQ--SQKSNVIADQ--VAAGSFEVARNLLESQLG-
APLRE--LGAFAAVPMGSPLPGLHR--MPSVESLSEMKGNFAGTKQAFLKVLHKIPFVQT
RPMLNDVRKLICKEYVLAMCVQMSVQSKKTHMNLEPPHL-----------RLLSISY---
---KKKK------
>TELSUB053056
----------------------MLT---------KFETKSN------------RVK----
------GICFHPKR---------------------------TWLL--ASLHSGTVQLWD-
-------FRMG---------------------------------TLVERF---EGHD-GP
VRGVDFHK---S-Q--PLFCSGGDD---YKIKVWNYQM-H-R-CIFTLLGHLDYI-----
-RTVQFHP-E----LPWIVSASDDQTIRVWNWQSRSCISVITGHSHYVMCASFHPT-DDM
IVSASLDQTVRVWDISNSDAKYVLE---GHDRGVNWASFHPTLPLVVSGADDKQIKLWRM
ND---------------TKA---W---EVD--TM---RG-HLSNVSCVMFHP-TQDLIVS
NSEDKAIRVWD---MN-------KR--IPSQTFRIAAGH-DSGLV-VFNS-ISYNPTENC
LLTQDEQPSYELYSVGGAGCAAVWVRCDMMWLASAGNVLLRCD--DRVVLYDMQQMKAVA
EI---A--AKYCIWSSNNEHVIS-THE-TMGVWTVSTL---NHLKYALPNGDSGIV-LSC
IREEVKG-F---AEVAVESVAV--EAKTMLTGAGSMMV-EERLWDLSGLPTPKH------
---------LAGFYAPP--TKGPSVRQ--SQKSNAIADQ--VAAGSFELAKNQLASQLG-
APLKD--LGAFSAVPMGSTLPGISR--LPAVESLGEMKGKFSDTKQAFLKVLHKIPFVAT
KPMLNDLRKLICKEYVLAMNVELHRREAATHFNLEPKHLFSKFAQEATKVNALQMDYDER
NPFVGANVPGFAA
>POLPAL011400
----------------------MLY---------KYETKSN------------RVK----
------GLSFHPTR---------------------------PWIL--ASLHSGAIHLYD-
-------YRIK---------------------------------TLLEKF---EEHD-GP
VRGVNFHM---T-Q--PLFVSGGDD---YKIKVWNYKQ-R-R-CLFTLKGHKDYI-----
-RTVEFHR-E----APWILSASDDQVIRIWNWQSRTCIAELNGHNHYVMCASFHPK-DDL
IVSASLDQTIRIWDIS-TDVKLSLE---GHDRGVNWAAFHPTQPYIVSASDDHQVKLWKM
ND-------------------------NVD--SF---RG-HFNNVSCALFHP-RQDLIIS
DSEDKTIRVWD---MA-------KK--TTIQTIRFAAGH-DSGMI-VFGV-MSYNAAERS
VLSDADAGTYHLYRIPTRGAAAIFVGVEWLFPAPVGHILVMTD--EKMILYDIQQKNPVA
EI---PS-IRYVVWSKDFSYVMG-VGE-SVGVWDVTTS---NHLKYLLPNGDNGTI-LTG
VREDVKG-Y---PDVALECIAL--EANTLLTGDTDIMV-EERIWDIETTGEGWGVKIAAS
N--------QDNFFVAP--QPGPSFAQ--TRNSNFAVDH--VAAGSFETAMNIFNQQVG-
EPLRQ--MGARLSLGGIASTSPVQRKHQPFINYLLRLKGKLPEAQEHFSNILQCCLVSES
RQEFNEVRELICREYIAGIRLETERRTNDTHCTLQSSHIFAELAVQARKVPDSNLNYDER
NPFIGKEASGLQV
>MICMAR050989
RLATRSGSGEKKES-LSLTIVAMLV---------KLETRSN------------RVK----
------GLAFHPKR---------------------------PWVL--CSLHNGYIQLWD-
-------YARG---------------------------------VLIERY---HDHD-GP
VRGVDFHS---T-Q--PLFVSGGDD---YKIKVFNYKQ-H-R-CIFTLLGHLDYI-----
-RTVQFHP-E----NPWIVSASDDQTVRIWNWQSRQSAAVLTGHNHYVMCAAFHPT-EDL
VVSASLDQTVRVWDISSGDCKFVLE---GHERGVNWVSFHPTLPLIASGADDRTVKLWRY
NE---------------VRA---W---ELD--TL---RG-HVNNVSCCMFIP-KMDLVIS
NSEDKSIRLWD---VT-------SR--SAVTTFRVACGH-DNGMI-VFGQ-MVVNSTGDH
LLRDKDAREVVLFSVKPRACGAAFVSPEMILPGSRGTFLLKAD--AKVILFDLQSGESSR
HL---NN-VKGAVWNKEGTHVMC-LRE-SGGAWNVGTR---SHIKYALMTGDRGII-ITR
VRSEVRG-Y---PEVALECVAL--VAITLVTGAKDVQV-EERLWELEGDELDAATGVASG
A--------AESYYVPP--PRGQGVAE---RGSVVAADL--AAAGDFASMARALHEQIG-
GTVAD--ESTATVLPTMPSTPAVKGDVQPRAPVLMDLKGKFAPSKDLLHSMLKRILFTDT
KHEENELRELVVREYSLAMHMELQRREAKSHCQLQPVHLFAEIAAQARKVDAHPLRYDSR
NPFVGRAAPGLVM
>NAEFOW000852
----------------------MII---------KFETKSQ------------RVK----
------GLSFHPKR---------------------------SWIL--ASLHTGAIQLWD-
-------YRMG---------------------------------TMIDSY---HEHE-GP
VRGLDFHS---T-Q--PLFVSGGDD---YKIKVWNYKL-R-R-CLFTLTGHYDYV-----
-RTVEFHR-E----QPWIISASDDQTIRIWNWQSRTCISVLPGHNHYVMSASFHPR-QDL
VVSASLDQSVRVWDISSGDAKYVLD---GHDRGVNYAVFHPKLDLIVSASDDRTVRTWKV
SD---------------QRA---W---AVD--TF---SG-HTHNVSCAVFHE-KKDMIIS
ASEDKTLRFYD---IS-------KS--QFIRSYKIAAGH-DGGLI-VFGN-IYFDPTMSF
CISDHEGGTYELFEIKKTALFAAFVGVKRIFSAVSGRLLMTTD--DKVHLYDLEQQKVIS
SV---AG-VKFAVWSDDNTKVLG-VLE-TIGAFDVTTL---NHMKYCLPTGDYGTI-ISH
VREDIKG-Y---PEIALECTAS--EADTTVTGAGDIMV-EERI-DLPADAQ---------
---------NSSNFVAP--NSGRNIVD--PLNSQFPGDH--IAAGSFESAIEILSKAVG-
APLKE--AGSNLLMPSTPNQPPLQKGRLPKLSDLQKLKNTMQAGVDMLREIMRQLLFILT
KKDEREMKETTCCEYVIAFRMEIQRKNQATRCKLQNTHIFAKIQKQAQYVDEVPLDYDDR
NPFCGKKTIGLYY
>PHAKIR008271
------------------ELASPLV---------KLETSSD------------RVK----
------GLSFHPKR---------------------------PWLL--ASLRNGSIELWD-
-------YQAK---------------------------------ARIDIF---KEHK-GP
VRGIAFHP---T-Q--PLFVSGGDD---NKVKVWNYKL-R-R-CLFTLTGHLDYI-----
-RTVEFHN-E----QPWILSASDDQTIRIWNWQSRRVVSVLTGHNHYVMSAHFHPS-EDL
IVSASLDQTIRIWDTSSNDAKHVLE---RHQRGINWADFHPSLPYIVSGADDKQVKLYQW
ND---------------IRA---W---EKE--TF---RG-HSNNVSCVMFHP-HRDLIVS
NSEDKTIRVWD---LN-------SR--RALYTFKIAAGH-DSGLI-VFNS-LDFNTQQTH
IVESYSGPSWEVHSLSSGGNGGVFVTVFKIFNAPPGQLVLCSD--DQVHLFDVAQERVIS
SA---LS-PKYATWAPDFSRLHN-LQE-VSVVFDVSTL---NHLKYCLPNGDVGVI-LVT
FRKDIKG-Y---PE----------------------------------------------
------------------------------------------------------------
------------------------------------------------------------
------------------------------------------------------------
-------------
>MASBAL011244
----------------------MRL---------KFETKSN------------RVK----
------GLSFHPTR---------------------------TWIL--ASLHNGLIQLWD-
-------YRIR---------------------------------TLIDKF---DEHT-GP
VRGVCFHN---S-Q--PLFVSGGDD---YKIKVWNYKK-R-R-CLFTLLGHLDYI-----
-RTVQFHPGE----CPWILSASDDQTIRIWNWQSRTCLSVLTGHNHYVMCAQFHPR-EDL
IISASLDQTVRVWDTTSTDVKFQLE---AHERGVNWAAFHPTQPYMISAADDRLVRLWRM
NE---------------SKA---W---EVD--TF---RG-HFHNVSCAAFHP-RYDIVLS
DGEDKTIRVWD---LA-------KR--TALQTFRIAAGH-DSGLV-LFAQ-ISYSAVDRA
VVFKGDGGAYEMYQLPAPALGCVFVGAEALFAGAAGQVLIKTEA-GELQLFDIQQRSVLA
ET---AG-LINAVWSPKSGPVVC-SHE-YVGAWDAATL---SHIKYAIPSGDVGAI-VGA
VREDVRG-Y---PDVALECVAL--AANVLITGAGDPEA-AERAWLAEQDAAKRKEAAAAS
A--------GSGYFVPP--THGPSASD--LRTSTLAAEH--AAAGSAETFVRQLVQQVG-
QAVRA--SGSHVYVPGVCGAPPLLRE-RPALGALARLKGVFADALSAFQGILHAALVCAS
RQESDEVRELICRDYVCALRIELRRREVATHANLQMPHLFADIAATAQKIDAFELKYDER
NPFAGKEVPGLQW
>BODSAL017232
-------------------MQHLLV---------KFETRSF------------RVK----
------GISFHPKR---------------------------PWVM--IGMHNGVVQIVD-
-------YRMC---------------------------------ATIDRY---EEHD-GP
VRGVDFHS---T-Q--PLFVTGGDD---YKIKVWNYKF-R-R-CLFTLTGHLDYI-----
-RTVQFHK-E----QPWILSASDDQTLRIWNWQSRNCMSVLTGHNHYVMSAQFHPR-EDL
IVSASLDLTIRVWDISSSDVKFNLE---GHEKGVNWASFHPTKPLIVSAADDRSIRIWKM
DD---------------TRA---Y---EIN--QL---RQ-HTNNVSSVMYF---KDYIIS
NSEDRTIRVWD---PA-------QN--TAINTYRIAAGH-DNGMM-VFGT-LHCNPSDNM
AVYDGDGGMFELFTIPKAYVSAVFFASNKLFPGPQGFLICRND--EKVYLFQVAQRAVVA
EV---AG-VKYVTWDKDFNRVQS-ITESSVAAFDIATS---NHLKYCLRNGECSTI-LVK
AREDVHG-Y---PEIALECIAK--NADTVVTGAKDDSV-EKRLWDIDIPVPAQA-GTKGA
A--------AAAGYVVP--REGETLAK--VDNSQLAVYH--IAAGSFASALQLFQRQVG-
APLQP--ASVNGAQPTWSPLPAAT---GPSIPQLLKIKGRFPDAHRIFTTILHMVLFVDN
KKEHSELMEVVSREYIMAVNMELQRKEKESHYKLQTPHILAERAERARKIEAIKLDYDDR
NPFLGEQAAGMAG
>STECOE019593
----------------------MLV---------KFETSSN------------RVK----
------GISFHPTR---------------------------YWVL--ASLHNGVIQLWD-
-------YNAQ---------------------------------TLIDSY---EEHE-GP
VRGICFHK---S-Q--PLFASGGDD---NKVKIWNFKQ-K-K-CLFTLEGHLDYI-----
-RTVAFHH-E----LAWLMSSSDDQTIRIWNWQNRTCIAILTGHNHYIMSALFHPI-EDM
IISASLDQTVRVWDFKGTDVKFVLE---GHDRGVNWASFQSSGQYIVTAADDRSIRLWRY
TE---------------TKA---W---EVE--VM---RG-HSNNVSSVIFHP-NLDVIVS
NSEDKSVRIWD---MT-------RR--TTIYTYKVAAGS-DSGMM-IFDF-MHVGISEIN
ILYEQDGGSYMLFTFPKDSIGSCFVSGTKIFPAGLNKILITDG--QEMLLMDISLKEIIK
TL---ED-AKYVIWSPNYEYVISGPKE-RDATWDVSTA---THIKYLLINADNGIV-LVS
LRAEVRG-F---PEIAVQATAL--EANILLTGSNDKMV-EKRPWEVPEVPEIGQ------
---------VSGKNVPP----GLTQQQ--VRNCTVAGEL--VAAGAFSQAMQVMTRQAG-
APLKN--MSSQITLPLVPHIKCLSTS-KPIVTHLSQLKAKFSEALNAFTNILQSILFITN
DTEETEAKELICVEYISCMRLELTRQETKMSSLTQSCHKFC-------------------
-------------
>ELPMAR006644
---------------TAA---DLLR---------KFDAKTN------------RVK----
------GLAFHPHR---------------------------PWIL--ASLHNGAVQLYD-
-------YRME---------------------------------ILLESF---EEHE-GP
VRGIDFHK---T-Q--PLFVSGGDD---YKVKVWNYQN-R-R-CLYTLHGHLDYI-----
-RTVYFHPNQ----YPWILSASDDQTVRIWNWQSRTCLLVLTGHNHYVMCAQWHPT-EDL
ILSASLDQTIRVWDISNIDAKFVLE---GHSRGVNWASFHPTMSLVVSGADDREIKVWRM
SG---------------SRA---W---ETT--TY---RG-HLNNVSCALFHA-KENVIIS
NSEDKTLRVWD---IS-------RN--HAPLAFRLAAGH-DNGMF-IFGL-LYYSSKEVN
ILETGDSAEYELYVMDKHAQSIAFVTVNYVFEGGLNRLILRSA--EFMTLFDCKSRQIIR
EL---ATPVKFVHWDAPHYRCLA-IYE-NAGAWCVTTV---THMKYALPSGDAGII-VVC
IRDTVKG-Y---PEVAIECDAF--AANTVINGASNTQV-LTRI-DGKADAEDTQ------
---------SSSLVTMP--ENGKNSRQ--LDRAISATDM--IAAGSFDLAQQALHRQFG-
APLAP--NSCHAYVTVAPNARGIRRREMANVSVCEVLKAQFEKGIAEFRKILHIVPLLAD
SDELRDVRNLQCREYINALRVKEEATRHDTHFELQDAHILCKYLSQVQKVKEEQLAYKAH
DFSIGDNKDGVTN
>TETTHE000862
----------------------MIV---------KFETKSK------------RVK----
------GLAFHPIR---------------------------PWLL--SALHTGQIQLWD-
-------YRLK---------------------------------TLLDEF---VDHD-GP
VRGIDFHS---S-Q--PLFVSGGDD---FKIRVWNYKL-K-K-CLFIMKGHLDYI-----
-RTVQFHK-E----LPWIVSASDDQTIRIWNWQSRSMIAILTGHSHYVMCAKFHPT-QDL
IVSCSLDQTLRIWDFSANEVHSVLE---THERGVNWCDFHPDMNLIVSGADDRKIKLWKF
NE---------------SRA---W---DHD--SL---YG-HKNNVSSVVFHP-KLNLIIS
NSEDKTTKVWD---LN-------RR--VAISTFTFASGC-DNGFY-VFKN-INFETSQAQ
FLDTKEKSIYKFYLLTYNGKGAVFVSVNRVFSGPIGNVIFSTD--ESLILYNITTKKEIG
KI---KAKVKNAYWNKNNTMVVA-INE-KFLIWHVTTI---NHLKFGLLNGDSGII-AVK
VPSKIKN-Y---SGIAINSQAF--EADITVCGSGDIMI-EERLWELPDDVDIPDQATEQT
P--------ITSNFIQP-----ESKLL--VKQSLIPSNH--IIFGFFENAFSFWKKQLG-
DPLLS--TSSLTVISSIPYVQPIHQDNKPFVNSLELLKGKFQESENAFYDILHSIPFVQK
ESEINDIKSLICFNYIMAMKCELRKNQ--AICNLKPIHRFAEVLQSAQKFNAQQILYDDD
ATYIGAQVIGIKD
>ANAIGN010509
-----------------M---DLLI---------KFQTESE------------KVK----
------AIAFHPTR---------------------------PLII--VGLHDGEIQFWD-
-------YELK---------------------------------ILLSKF---KKHE-GA
VRGIDFHP---T-Q--PLFVSAGDD---GLISIWNYKE-R-K-HLYYLEGHTDYI-----
-RTVQFHK-E----FPWIVSCSDDQTIRIWNWQNRTCISILTGHNHYVMCAAFHPN-QDL
LLSASLDNTIRIWDISTSDVKFILE---DHEQGVNWASFHPRLPLIVSCSDDRTLKLWKI
SD---------------SQV---I---LLE--TL---TG-HRNNVCAAIFHP-KEDLILS
DSEDSTLRIWS---LD-------KQ--INIKTFSFAAGH-DKGFI-IFHG-LHYNKFEKL
ML----SDNFELIRLSANGGSCIWISITRIFAAGFGMVLLRTD--SKVYLLDIQQKKILS
SI---KR-IKQALWSDDMNYLIG-ISE-KIYCWSVTTL---HHFKYCLSNGDYGII-LVA
VRIDVHG-H---PDIALQCTAL--EANNSITGADDLLP-EERIWEITE--NIEK-DSSQK
S--------EKEIFVAP--IHGKTSHE--IGSSNIPAEY--VAAGHFKTAMDLLNSQIG-
NPMKN--LSAHDSLQAFPNIIENCDQISPF-EKMKLIQGKFLESMKIFELILVQIPLMND
PSEVNEVKKMLSKEYLSGLKLEQKRKEQNTHCNLQLNHLFADLSDKARKVNAYQLNYDER
NPF----------
>ANAIGN024013
---------------FIK---KMKI---------KFDVKTK------------RIK----
------CIKFHPTR---------------------------PWVI--GGFYNGRISIWD-
-------YRSK---------------------------------HRIGKY---DQHK-GA
VRGLDFHP---N-Q--PLFASGGDD---CIVRVWNYKQ-K-K-CIFELSGHIDYI-----
-RSVQFHN-E----YPWLISSSDDQTMRIWNWQNRTCISVISGHDHFVTSAAFHEK-KDL
IISSSLDNTIRVWDITSTDVKFILE---DHEKGVNWASFHPDLPVIISGSNDKTLKLWKI
SD---------------TQA---W---LMD--TF---NG-HRASISCVIFDP-IDDLVIS
TSEDSTLRVWN---TQ-------KN--INTKTFRFAAAH-DYGFF-VFNS-LQYNPYESL
LI----QNSFEMLSLFKRGSSAVWVSITRLFPAQNGLVLLRSA--SMVFMLDIQQQRTVA
EI---KN-IKYISWSDDMQFLFN-LSE-SIGKWSVTTL---NHLKYCLKSGDTGII-LTT
IRKEVKG-Y---PDIALECSAF--ESDILVTGANDFMV-ETRLWELPQNSNLLD-DSQNK
Q--------PQTIYVVP--IHGKFKSE--FESSEIVSDH--VSTGSFKIAFHLLNKQIG-
KPLKN--LGTHSTLFGFSNLNEITSFQIPL-EIIKEFKGKFSESMKIFQNILFSIPLLDD
LSEVKEAQKLICKEYITAFKIEEERRKSKTHCNLSLNHLFAELSEKARKINAIKINYDER
NPFIGLECKGLLS
>PLAFAL001399
----------------------MLV---------KCETKSQ------------RVK----
------SISFHPKI---------------------------NMIL--AGLHNGVIQLWD-
-------YRIG---------------------------------ILIDKF---EEHE-GP
VRGIDFHN---V-Q--PLFVSGADD---YLIKVWNIHL-K-K-CVFNLVGHLDYI-----
-RKVQFHE-E----YPWILSASDDQTIRIWNWQSRVCIAILTGHNHYVMCAEFHPN-LDY
IISCSLDKTLRVWDIKASDAKFILE---GHEKGVNCCTFHHNLPLIASGSDDKLIKIWRF
ND---------------SKC---W---ELD--TL---RG-HFNNVSSLVFHT-NDDLLLS
NSEDHTIRIWD---IN-------KR--SCIHTFRIAAGH-DSGMV-IFDQ-LIYCTTYIA
IIEDDESTNHNLYNNNNNCCFATFISVDRVHSLNNNRIIIFGE--HHIYLYDMNLKKILN
EI---TDSVEVI-------YIVF-THE-YIGIWDVNTL---SHLKYILINGEKGLI-LFK
IRQMAKG-F---ANLSVQLNAL--HANTFFSGSNDFII-EQRKWDIQDNQNILN------
-------------------EKGENILQ--LKRNGKIIDF--IRTGNISTSLKLISKKYG-
EPFKP--ISTYVYITPMQNLEPVHMNELNNIHFLYQIKGKFTQALNLFRNILYHMIFVET
NESEQDLYDYMVISYILAMRLEEERNVSTTCCSLQNSHLFAEEIVKAKKIEQFDIDYDPN
NNMLGIKALGFDL
>DICDIS000524
-MSHLTMIGDEDDKMSKMIFKNVLIKLYPSTKIVRFFNKSSYLVKQSNKSNPKSLKQQQQ
KSTLNPLLSFTPSPSKSKQSNSSSSSNLSSPNSSSSSPSTSPNLNIIASRRSSISQLLQE
YIEDENVGKLGLNNNNNNIIGDNGNGITMEECNDIHFKKISFLDSLLKSFNNGEAHQNGP
INSIKFSSSSEDDGLSSLITTASQDSSTGSIMVWDYND-G-K-FLQRLSNHKSSV-----
-TCIGVDQID-----NMFCSGSRDKTLRIWNY-NGSCGSTLQ-HTNEISSLQM---KGNT
ILTGSNDGNMIIWDARSNRKIHRFT---GHQGNITTVAFS-DGNTLFTGSFDCTVKMWDL
NSP---------------H--------SNK--TF---AG-HGGGINALAYNN-DSKTLVS
GSGDGYLKAWD---IQ-------SG--FAIKSFK---GHNDE----IL-S-ILYE-----
------------------------------------------------------------
-----------------GETLITSSQDQTIRIWDMNS-------------GV-----CQK
V---LRG-H---TDW-VVSIDYNSNGKTFVSASWDSSL---KCWNISIQTQTTQKDRNDK
ESNRVANVIANLSTSLPFD--------RSISSSN-----SSNNNGKSGGSIIFKRTKTAT
SPVSSSPSSPTSPVSSSPTSP------SPTS---------------------------NN
NNNNNNNPNI---------NINNNNNSNNSTPNINNN--ITPLSETSTSTSVGSISVDSH
---IGKK------
>PLATAR015683
------------------------------------------------------------
------------------------------------------------------------
------------------------------------------------------------
---------------------------------W--------------------I-----
-R--------------FAISSS------------------F-----------------RF
VCEGNSRGSIFIWDLQ-------------------------------AAS-SKAPKM---
--------------------------------QL---R--HSTTVRDVAFSP-DDQFIAA
VCDDGTVWTWD---------------------------H----------S----A-----
------------------------------------------------------------
---------------PE-DDV----ADGGV---EVE--------------GE--------
---R-KG-----EE-A--------E-E------EEEE-----------------------
------------------------------------------------------------
------------------------------------------------------------
------------------------------------------------------------
-------------
>GRACHO009133
---------------LRL---EIDR---------KFTQSSE------------RVK----
------CVDIHPTE---------------------------PWVL--ATMYDGHVIIYN-
-------YETS---------------------------------AVVKSW---EVTD-QP
VRCGAFVA---R-K--QWIIVGADD---MFIRCYNYNT-M-E-KIKVFEAHIDYI-----
-RSITVHP-T----LPIFVTCSDDMHVKAWDWEKGDCVMLFEGHAHYVMQVKFNPK-DPT
FASASLDHTIKVWNLS--SPNFTLE---GHEKGVNCVDYYGDKPYLVSGGDDKCVRIWDY
QT---------------KSC--------VQ--TL---EG-HSHNVSCVAFLP-DRPLIVS
GSEDGSVILWH---SN-------TY--RLEQKLSVALGF-DEGTV-LLVT-LAHSPNGRF
VAGDGEYIIYTALNLRNK-------SAESIFGG--ALLAVSGK--DFICFYDWEDLQLVR
RI-----EANGVYWSDQAHLLVSLIHEVSEARWVCTTS---SRLNYA-VGAEVTTL-LLG
YKEIAQG-L---KEDAIGLLAT--LADSSARSAHKMNL-EKC-WRKSGSVRIAD------
---------TAHPHLFP--IAGEQAAK------------AARRVGKPGTAFADHRHEAG-
------------------------------------------------------------
-------------ELLQAM-------------------------------EDNKIDMDKD
---VGNATPIET-
>MADERY003482
---------------LRL---DIKK---------KLNARSE------------RVK----
------CVDIHPTE---------------------------PWVL--SSLYDGNVYIYD-
-------YATQ---------------------------------AIVKSF---EVSE-QP
VRCGRFVP---R-K--QWIVVGCDD---MFIRVYNYNT-M-E-KVRMFEAHQDYI-----
-RSIAIHP-T----LPYFLSVSDDMFIKLWDWEKDLNTMAFEGHSHYVMQVIWNPK-DAT
FASASLDHTVKVWNLS--SPNFTLE---GHEKGVNCVDYYGDKPYLVTGSDDQTVKVWDY
QT---------------KSC--------VQ--TL---DG-HTHNVSCVAFLA-DRPLIVS
GSEDGNVLLHH---SN-------TY--RLESTLNIAFGY-DEGTI-VILT-LKHSPNGRF
VAGDGEFIIYTALAWRNK-------GVDGIIGG--SLLGLRTE--EFVCFYDWETLSLIR
RI-----PTREAYWSDAGNLVASLIQEVPEGCWVCTGS---NRLNYC-VGSEIATM-ILG
YKDTAQG-L---REEAIALTAV--LADCAARGSGKMNL-DQC-WRKAGDVRVAD------
---------TSHPHLFP--LNAEKEAV------------NAQRQALSAGSYPMYKDQVG-
------------------------------------------------------------
-------------AEMMGK-------------------------------PGNGIQMDEE
---AGDDSLAV--
>DYSBRE002217
----------------------MLI---------KFKTKSD------------RVK----
------STAFHPKR---------------------------PLIL--IALHTGSIELWN-
-------YVLG---------------------------------TLVDTF---EGHK-SP
VRCVHFHP---T-Q--PLFVSGGDD---GTVRLWDLTD-R-K-LLHIFTGHTDYV-----
-RTVFFHPTT----QPWILSASDDATARIWNWQSRTRVADLVGHREFVMCAKWHPT-EEL
VATASLDGTIRVWDTALPLASVVGQ---GHSRGVNWVSWHPDDQLLASASDDHTVKVWRL
SG---------------ARS-MLY---SVA--TL---GG-HSGHVSAVEF-T-TRNSIIS
NSLDGSIRFYE---AK-------SR--VFIDKFKYAAGH-DKGCV-VFSR-MVIDPVDMV
V-SSGKDAPFPLILNYYDPAPVVPVSARHLLPARPGHVLVSYP--DRVELIDTTDASVIA
SL---PSPVKRAAWSPNGAYVMS-ARQ-HSGVWDVATL---THVRYCLTNGHVGTF-PLA
FRQDAQG-H---PAMGLKAEAL--TAQAAVSGSCDPSP-LTRIWDVSDSQEGASAKKQGK
D--------DVESYRPP--SRGPAPEREVPDLSSLKDDRGVKAAGAA-------------
AQLRP--AAGWSPRPLLPGV-------TPLVETLEESAGSFRKARSLLRECLTRTVLVRA
GRATRERAAV----YVAALDLELARKRDKTSAPLTASHRLGALLADVESRGDLPV-----
KP-IE--------
>ACACAS014270
------------------------------------------------------------
------------------------------------------------------------
-------------------------------------------------MQ--QEH----
------DP-----G------------------LWHYE--G-K----VF------V-----
-FTL----------G---ASAEEKETLCTW--AA--------G--------------NQQ
LAVAGRLGVIRVF-------------------GV----YE--------------------
-----------------GH--------VLQ--NL---VG-HTGSVNHLCTKP-DDDIILS
ASTDGSVRMWN-------------------------------------------------
------------------------------------------------------------
-------------------------------IW---------------------------
--------Y-------VSCV----N-K---S-----------------------------
------------------------------------------------------------
------------------------------------------------------------
------------------------------------------------------------
-------------
>GIAINT003678
-MV------------------------------AQLNLQTE------------RVK----
------CVVFHPKR---------------------------PWVI--FSCQNGVVELWD-
----------------------------------------YVTKALIDKF---RAHN-SP
VRCIDFHP---T-Q--PLFVTGGDD---ATIKLWSLSD-R-K-LLYVFTGHTDYV-----
-RSVFFHP-DI---HPYILSASDDNTARIWNWQSRQRVADLVGHRDLVMCARWHPT-EDL
IVTASMDATVRVWDISTGRFLHTISG--GHGRGVNWVSWMPDGNYFLSGSDDTKCKLWHL
TR---------------GSSALLY---CSS--TI---EK-HTGNVSVV--EPS--NVILT
AGVDGRLCLFS---LS-------NGSITAVSSLRWAAGH---GLC-IFISIVSYSPSS--
------------------ASHVAWIQVLSVFPGTESEVIISSP--TKLSLYTLSTNQLLK
SL---PQLIQHAYYSNDQQYLVA--MDTTIRVWEISTY---THICYMPTASEANRL-IVS
ARHMLLGCH----D--TKSASY--ESQILLSGSGDKSLL--RIWDVKGSVQMTSLDATQA
SE-------ADSAIVVPSHLLGSNSEK-------LASNG--------EKSLSILKPKLAV
TPMKGLS--------------------VPISDTMQEFSGAFADALAPLRSLLQRALLAAG
PNDHDDLSTLNSTLYILALSCELERRAEKSLQNMKTNHALASYLPKAKKMDVVQLSFSAA
DTVVK--------
>AURLIM013750
-MAL-----------AKLLTQLLLVRHYAEALLVNFVHRSAILLAATGAAEAKALKIRFR
ESMPSPSLSFDPEDPRVKNEEDLIASAVTQDEAQIRSQHVYSLIS--NGDWPAIRFLYAL
YRQSFLSKRLKPLEAQGKLAEDFESMVTTQFNSAVAYQLEPKIETLLETF---VGHT-HN
VKCVKFGR---E-G--RLIASGSSD---RTIMLWRVRD-E-T-LDGVIRGHKSRI-----
-WDMTSDQ-S----GRFLVSASGDSTVRMWDVNRRYQTTSETGHEGDIYTVAMQND-QEH
IATAGYDKTVRLVNVRTNQLVRTFQ---GHGAAVSQVCFNPLGNLVVSVSKDASIKFWDT
IS---------------GV--------CVR--TF---YQ-PVGEVTSVDVSR-DGLQLLT
SSKDSSIRLWD---VR-------MG--KSIRKFR---GYQNSLNF-V--R-SCFG-----
------------------------------------------------------------
---------------PRESLVFSGSEDAKVHVWDMET-------------GA-----LLA
K---LRG-H---NG-PVFHAAWNSSQDTLATCSEDGTV---RTW----------------
-----------------------------------------------------------K
NTREN---------------------------------AA----PLGF------------
------------------------------------------------------------
-------------
>HONFER010832
-MAL-----------AKLLVQLLLVRHHAEVLLVSFVHRSAILLAATGAKEARALKIRFR
AAVRSPSLAFDPEDPRVKSEEGLMATTLTQDEAQIRAQHIKHLIS--IGDWPKIRFLYAL
YRQSFLSKRLKPLEAQGKLAEEFESMIITQANSAVAYQLEPKIETLLETF---VGHT-HN
VKCVKFGR---E-G--RLIASGSSD---CTIMLWRVRD-E-A-FDGVIRGHKSRI-----
-WDIASDN-S----GRFLVSASGDNTVRMWDVSRRYQTTSETGHEGDIYTVAFQND-QEH
IATAGYDKTVRLVNVRTNQLVRTFQ---GHRAAVSQVCFNPLGNLIVSVSKDSGIKFWDT
IS---------------GV--------CVR--TF---NQ-PVGEVTSIDISR-DGLQLLA
SSKDSSVRLWD---VR-------ME--KSIRKFR---GYQNSLNF-V--R-SVFG-----
------------------------------------------------------------
---------------PRESLVFSGSEDAKVHVWDTET-------------GS-----LLA
K---LRG-H---NG-PVFHAAWNSSQDTLATCSEDGTY---KIT----------------
-----------------------------------------------------------V
APAYN---------------------------------LA----LCCF------------
------------------------------------------------------------
-------------
>NEOSPE012415
-M----------------------------------------------------------
---------YDIDSPKLKDDEGYQASKMTHDEAIVEAQKAKKAIL--EGAWQDLEFLYEV
YKQNFLNKKLKPLEHLQKLAEQFQSMVYYAVSDALAYQVEPKITTLFETF---IGHE-RN
IKCVAFGK---K-G--SKIISGSSD---NTCRVWNTET-A-Q-CLGVLEGHTSRV-----
-WDISSNQ-S----GTLLASASADGTTKLWDLEKMVCTATLTENGNDIYSVNFHSS-ENY
IVNAGYDKTIQLYDISTGQLIKKFI---GHQLSVSQAIFNPLGNLIISGSKDNTIKFWDV
SS---------------GL--------CIK--TI---SS-YLGEISSVDVSS-DGKYMIS
CCKDNSNRLWD---VR-------M---RPVRRFR---GHQNTKNF-IR---ASF------
------------------------------------------------------------
---------------LNDSLIVGGSEDGVIYIWDTDT-------------GD-----LIQ
K---LRG-H---SE-TVYCSVWNSNQSMLCSCSDDNTL---KTWWY----------DESK
PL---------------------------------------------------------A
IPLK--------------------------------------------------------
------------------------------------------------------------
-------------
>NUCSPE092371
------------------------------------------------------------
---------LDPSDKRIKEEEGYQAAKTTQDEANVEMKAVRKAIR--DGEWTEVEFLYAV
YKQTYLTKRLKPLETLQTLLEDFQTMLDFEAIEAVAYQIKPKITTLLEVF---EGHT-QN
VKCAEFGT---D-G--QRLASGSSD---ATVRVWNTEN-G-T-CQAVLRGHTSRI-----
-WDLSCNA-S----GAVLASASADGTVRLWDINKSNATASF--QSGDLYTVRFHPG-QNH
LVTGGYDKTLRLVDARTGTVVKGFT---GHRTSVTSTVFNPHGNLVISGSKDHTVKFWDL
SS---------------GL--------CVN--TL---SA-HLGEITSVAVNA-SGTLLLT
GSKDNSNRLWD---LR-------ML--QTKQRLK---GHQNTKNF-IR---CGFG-----
------------------------------------------------------------
----------------HKSLVLGGSEDGVVHVWDLES-------------GH-----VLQ
R---LPG-H---VG-TAYNATWNAAQQLLVSCGEDRTM---RTWWF----------DEGR
DAER-----TKRESVFP------------------------------------------R
RPVHRRK-----------------------------------------------------
----------------------------------------------KKKX----------
-------------
>PARATL004733
------------------------------------------------------------
---------LDPSDKRIKEEEGYQAAKTTQDEANVEMKAVRKAIR--DGEWTEVEFLYAV
YKQTYLTKRLKPLETLQTLLEDFQTMLDFEAIEAVAYQIKPKITTLLEVF---EGHT-QN
VKCAEFGT---D-G--QRLASGSSD---ATVRVWNTEN-G-T-CQAVLRGHTSRI-----
-WDLSCNA-S----GAVLASASADGTVRLWDINKSNATASF--QSGDLYTVRFHPG-QNH
LVTGGYDKTLRLVDARTGTVVKGFT---GHRTSVTSTVFNPHGNLVISGSKDHTVKFWDL
SS---------------GL--------CVN--TL---SA-HLGEITSVAVNA-SGTLLLT
GSKDNSNRLWD---LR-------ML--QTKQRLK---GHQNTKNF-IR---CGFG-----
------------------------------------------------------------
----------------HKSLVLGGSEDGVVHVWDLES-------------GH-----VLQ
R---LPG-H---VG-TAYNATWNAAQQLLVSCGEDRTM---RTWWF----------DEGR
DAER--------------------------------------------------------
------------------------------------------------------------
------------------------------------------------------------
-------------
>SECSPE004057
------------------------------------------------------------
------------------------------------------------------------
--------------------------------------------SLLEVL---RGHR-AN
VKCVQFGA---D-G--DFVVSGSSD---NNLNLWHTKS-G-A-AALTLTGHTGRI-----
-WDVSCSR-A----GDAIVSASADGLVKLWKLDSRVGVQSFPGHEGDVYSVCLHPE-ENL
FASCGYDKTVKLFDIASGKLLKNLV---GHSSSVCSLAFSPHGNMLVSGSKDSTIRFWDV
TS---------------SV--------CVS--TY---SA-HLGEVSSVEMNA-LGTLLLS
SSKDNSNRLWD---IR-------MS--RPVARFK---GHQNTKNF-VR---SAFG-----
------------------------------------------------------------
---------------PN-DSVLGGSEDGNVFAWDMRT-------------TQ-----VLR
R---LSG-H---SG-IVYEVVWNSAHAMFASCSDDRTV---RTWTL----------DAAA
SSES--------------------------------------------------------
------------------------------------------------------------
------------------------------------------------------------
-------------
>CRYNEO000922
-----------------M-------------------SRQHSLTAES------SLTTA--
-KEKAPQLEFEQEID----ARGASKAARIDEQILGHIEDVERAIL--DGDWGSIEFLYLV
YRQNLLQKRLKALEHYQPLVGVWKELMDAERGGAAAWQVGVKIPTLLQSLRL-EGH--AN
VKCVELGS---T-A--QHVVSGSSD---CTLRVVSTED-G-S-LSHILSGHSSRV-----
-WSCDSSP-S----GEMIASSSGDGTIRLWSASKGDCLGVLVGDGGDVYNVRWRPNREDQ
VVSASYDRILRSWDIETGKQLRTFS---GHSQSTLAIAYDSTGNTIASGSKDKHVRLWDA
VG---------------GV--------CTN--TM---TD--LGEISSVEFDN-EGKYLLV
GCKDNSNRLWD---LR-------MQ--RSVYRYT---GHQNTKNL-VR---CSFA-----
------------------------------------------------------------
---------------CSTSLVISGSEDGSVYIWDRE--------------GNSNDR-LVP
SRKVLVG-H---GE-AVFEVRW--EGK-MVSAGEDGSVG---VWGAETN-----------
------------------------------------------------------------
------------------------------------------------------------
------------------------------------------------------------
-------------
>ANDGOD002879
-MK----QLHIIPAG-----------FDI-LRVLRWHRRQNLL----GSTMDSILKRG--
-----TLFRSAVLD-----SRTDVDSG--------KVEDIQ---------WDPLS-LFDI
SSG---IQSLAWIPS--------------EPGN---F-----------------------
-----------D-Y-----------------RSE--------------AGHTETI-----
-FDCRFSPSN----PDTLLTSSYDGSVKMWDIASMELVLALSTNDVIIWDAVKNAS-YNL
LASCSKDGTCCVFRENAQTDVRELR---GHTDAVYNVEYHLVPGVLVSGSNDHSVRVWNV
AD---------------GS--------CV---CL---VG-HVDNVRALCWHH-EIPILLS
GSWDGTIRCWN---VA-------DR--KCVSMTH---EHHSD----VY-G-SDMN-----
---------------------------------ILGTLKTSAGTDSNLQLWSDLMRRSLL
RQRGDQNFEKHTEFMVRYTTIAPGSEDPSA-IWEVYR-------------SF-----GLR
SITAIGGKHASGQE-IVGSILWLTSK-PVSCCAHPNAS---GIWFPP-------------
----------------PFF-----------------------------------------
------------------------------------------------------------
------------------------------------------------------------
-------------
>PYGBIF008426
------------------------------------------------------------
------------------------------------------------------------
------------------------------------------------A----AG-T--A
--AAA--------G---VVASAGSS------------S-Q-E-----LEGGTAEI-----
-T------GD----CPLIATASADGTVCIRHALT-SPLAAYKGHSGAVNSVRFHPRSPTL
LLSASGDGSAHVFACR----------------------FS--------------------
ST----------------------------------------D--------P------LT
GSDDA-----D-------------------------------------------S-----
------------------------------------------------------------
---------------PD--RV-------GV-VW---------------------------
-------------------V-----------G----------MW----------------
------------------------------------------------------------
------------------------------------------------------------
------------------------------------------------------------
-------------
>BRABEL015158
-MK--------------------------QSAVLQYLKKRQYSDSDT------TFKKD--
-----QKLS----------SVSEMAVQGAMSESGVSSCDPDPTLY--EDQYSGLKLLYPM
FVHYELIEELAGVMCKQDAFRETKYAISLSDKA---FQ------YLLR-L---QSYTFQG
LNTASVSD---D-S--RFVCGGFDD---STVKVWSGLS-RDDQEVKHMRGHSGPV-----
-YGTSFLP-N----NTFLLTCSEDTTVRLWNLSTFTNDVNYKGHSYPVWDIDTSPL-GAY
FVSCSQDRTARLWALDRTFPLRIFA---GHSQDVDCVKFHPNCNYIATGSSDRTVRLWSV
QD---------------GK--------FVR--IFHGKDG-HKGTIFSLAFSP-DGKHLAS
AGEDKCVRVWD---LT-------SG--DMLKELR---AHTES----IY-S-ISYS-----
------------------------------------------------------------
---------------RDGTMLASAGGDSIIRVWDMRNIPDK---------GQPPE--LLH
S---YPT-K---TS-SLHMLKFAPSD-LIAAGTGDSV-----------------------
------------------------------------------------------------
------------------------------------------------------------
------------------------------------------------------------
-------------
>CHOSPE038109
------------------------------------------------------------
------------------------------------------------------------
------------------------------------------------------------
------------------------------------------------------------
--------------------------VRLWSLETRSCLVPYTAHSFPVWSVDYSPL-GGY
FATGSHDGTARVFNTAAPSALRICV---GHLSDVDCVRFHPNGNYIATGSSDRTARLWDV
QT---------------GE--------CVR--VF---TG-HKGGVSCLAFSP-DGRHLVT
GGHDASIGLWD---LG-------SG--ELVQSYP---VHRGS----VL-S-VAVS-----
------------------------------------------------------------
---------------RESGMIASGGADNSVRLVELGADPVR---------GARS---AAR
V---LFT-K---AT-PVIALRFTPVN-LLAGGA----------FKT--------------
------------------------------------------------------------
------------------------------------------------------------
------------------------------------------------------------
-------------
>TELSUB056950
AQAAQAQAQAQAQAA---QAQHTL--YAAEGAVLKFLKDRGYAFSAR------CFEKE--
-----RTISLEKKT---------------KDQASQ-HRDEEPGVY--IEQYRKLRLLFPI
FVH---VDALRGLSTPEHMYLEHKFGLRMASHT---FR------ILRS-L---HDHTHGM
MTSVELSR---N-A--AKVVMGTSE---SVVYTWDLQSPG-EPHVH-V-GHSGPV-----
-YSANFSP-D----NRFLLTGSEDKTARLWSLETDSCLVAYKGHNYPVWDAKFAPL-GVY
FATASHDRTARIWSCDHIHPLRILA---GHLSDVDCLAWHPNCNYLATGSSDKTLRLWDI
QS---------------GQ--------CVR--LF---TG-HHGSLTCCSISP-CGGYLAS
AGEDSNVMLWD---LG-------SG--KRVASYQ---GHTKT----VW-S-LDFS-----
------------------------------------------------------------
---------------QESAVLASGSADGTVRLWDVASGRTQ---------GVETEP-PLK
T---LPT-K---ST-PISLVRFSSRN-LLAAG----------VYEG--------------
------------------------------------------------------------
------------------------------------------------------------
------------------------------------------------------------
-------------
>TRIADH005753
------------------------------------------------------------
------------------------------------------------------------
------------------------------------------------------------
-----------------------------------------------LRAHSAGI-----
-TSCSFSD-D----ASYLFTASEDATVKLWNTEDLKCLVTYRGHVYPVWDVDTSKF-LVY
FATASADTTARLWSTEFTHPLRIFA---GHLDSVNCVRFHPNCNYIATGSADKTCRLWDI
QN---------------GQ--------TVR--LF---TG-HKGDVMAMAFSP-NGNYLAT
AGTDNSIYLWD---IS-------TG--KLIQEYS---GHTSP----VY-S-ISFS-----
------------------------------------------------------------
---------------PCGTQIASGGFENCIKIWDVN--------------GP--------
----I---H----------------------G---------R-FEE--------------
------------------------------------------------------------
------------------------------------------------------------
------------------------------------------------------------
-------------
>SPIPUN007489
--------------------------MAADRLVAAYLKTRGYRHTEA------FFRKE--
-----ANLP----------SEGSLDSGLHRHEASVEAEASNPNAY--ERGYSRLRILFPI
FVH---IARLSAILEPQHNFRSNRYGLRMSRYS---FE------LLLS-L---QDHSSSS
LQSLTLSP---D-A--SMVSGGFAD---SFIRLWDITG-ASKQSSRRLVGHGGPV-----
-YGTSFSS-D----RRYLVSCSEDRTARLWSLDTFSNVACYKGHNYPVWDVDFSSQ-GWY
FATASHDRTARLWSCDHIYPLRVFV---GHLSDVDIVRFHPNCSYLLTGSNDRTARLWDV
QK---------------GT--------CVR--IF---KG-HQGAVQTLAFSP-DGRTVAS
SGEDHNIILWD---IS-------SG--KRIKTMA---GHTGV----VH-S-LCFS-----
------------------------------------------------------------
---------------KDGSVLASGGGDNTVRIWDAKRAEVR---------GVKRDVSHLG
T---YPT-K---RT-PIYNVQFTGTN-MMALGA----------FQS--------------
------------------------------------------------------------
------------------------------------------------------------
------------------------------------------------------------
-------------
>HOMSAP051438
-MK--------------------------QMAVSCYLKRRQYVDSDG------PLKQG--
-----LRLS----------TAEEMAANLTQSESGCAPCQAEPQQY--EVQFGRLRLLYPL
FVYKDVIEQLQTTQTIQDAFLDNKYVVRLQEDS---YN------YLIR-L---QSHTEQ-
LNTAEISP---D-S--KLLAAGFDN---SCIKLWSLRS-KEETEMKILRGHCGPV-----
-YSTRFLA-D----SSGLLSCSEDMSIRYWDLGSFTNTVLYQGHAYPVWDLDISPY-SLY
FASGSHDRTARLWSFDRTYPLRIYA---GHLADVDCVKFHPNSNYLATGSTDKTVRLWSA
QQ---------------GN--------SVR--LF---TG-HRGPVLSLAFSP-NGKYLAS
AGEDQRLKLWD---LA-------SG--TLYKELR---GHTDN----IT-S-LTFS-----
------------------------------------------------------------
---------------PDSGLIASASMDNSVRVWDIRTYCSA---------GSSSE--LVG
V---YTG-Q---MS-NVLSVQFMA-N-LLVTGTQENQ-------EH--------------
------------------------------------------------------------
------------------------------------------------------------
------------------------------------------------------------
-------------
>CRAGIG002943
-MAGNE------------NMQQSL---VPLLAVLQFLKKNNLKGTEE------LLKRE--
-----ASIK------------DDVRPQTSQSETDVYKSADDPSLF--TDYYTDLKILYPV
FIH---LQKLATVTKKEHSFKASKFVIKMSRDS---YN------HLKR-L---QEHSYQG
VTSIDMSE---D-S--SLLCAGFAD---STIRVFTTSS-HLETDSKLLTGHSGPV-----
-YAARFSR-D----RKYLVSCSEDGTVRLWSLLTWTNLVCYKGHNHPVWDVEFSPY-GHY
FVSVGHDRTARLWATDHHVPIRIFS---GHLSDMDCVKFHPNSNYIATGSNDRFIRLWDI
LN---------------GN--------CVR--LF---SG-HKGSVQALCFSP-DGRFLAS
SGVDSVVLLWD---IA-------TG--GLMAQMK---GHTDT----VY-S-LCFS-----
------------------------------------------------------------
---------------RDGGVLASGGLDNSVKLWDVQTDADTVHVNDS---GL-----LIG
S---WAT-K---AT-PVLCIHFTRKN-MIASGAEEKS--PHKT-----------------
------------------------------------------------------------
------------------------------------------------------------
------------------------------------------------------------
-------------
>PHAKIR006180
-MPHRNHDGS----------------YAAESLVFQFLQRKGYTQVLEGDQNVEEMEQERR
KEEGRHALSLQTSATDEKTSTSREKSSTSQEKKNTSSSSSSRGKI--EEAYVELRILWPI
FIH---VGMLESVKTRYHQVTQNKFTIRLSQAT-----------LLMK-L---QDYSKHR
VNCVDISK---D-G--RSVCAGFAD---STVRVWSSRTDG-E-HIR-LTGHSGPV-----
-YGVSMSS-H----GEWVLSSGEDGTVRLWNIAQGRCLAVYRGHQYPVWDVRFSPF-NYY
FVTASHDRTARLWSTDRVAPLRVFA---GHLSDVDCVQFHPNNNYVATGSADKTVRLWSV
QS---------------GE--------CLR--IF---IG-HHSAIHSLAFSR-DGRFLAS
AAADHAIRIWD---LAG-----TST--KPVARLV---GHSDH----IW-S-MDFA-----
------------------------------------------------------------
---------------PEGRQLVSGGADGTVRLWDMTTLSSN---------GR--------
-----KGNH-RSAS-PTTA---NPDGDS--SGSGDTRAGTSRMYDV--------------
--------------------------------------------------------ALGN
TPLFRVR-----------------------------------------------------
------------------------------------------------------------
GPFLT--------
>GUITHE023238
-MSHLY-----------------------------------------------RLQ----
------------------------------------------------------------
--------------------------------------------PCFQTL---SGHT-GP
VTCCAFDA---D-G--RSICTGGED---GDIRLW-------R-----F------V-----
--------------G---------------D--S-RCAKVIEG---AITCCQFQPS-GDL
LATGSTDNVLRIWKAFEGDCIKTLQ---GHAEQVSSLSFNPNGDLIVSGSHDLTARVWRV
SK---------------EK--------HLK--EL---RG-HKGPVVLCCYNP-NGELVLT
ASQDKTLRLWN---PK-------TG--ESVAVLK---GHSKL------------------
------------------------------------------------------------
-------------------------------VW-----------------GA--------
--------------------AFHTKTEWIITGG--------QV-DA--------------
------------------------------------------------------------
------------------------------------------------------------
-------------------------------------H----------------------
-------------
>ARCINT017128
RMSKAP---------------------------ASFP-----------------------
---------LIPS-----------------------------------------------
------------------------------------F---NSRYQLHNNL---VGHK-KA
ISSVEFSP---A-G--NLLASSSND---RTVRIWDVTT-G-A-HKFSMIGHKEGI-----
-SDVSWSR-D----GTYLATGSDDTTVKIWKSATGQNTHTLKGHTNYVMCVGFHPQ-ANI
VASGSFDKTLRVWDTRTGRCLHKLD---AHSDMVVSANFDSTGERIVTAGFDGYVKIWDA
KS---------------GE--------LLN--TF---AG-ENTPVCFAKWSP-NDKYILV
GSFDGTWKLLL---AD-------NG--NPSRTYT---GHKFNDYC-LF---ASFS-----
----------------------------------------------------L-------
---------------TSGKWIISGSADNSICVWDITS-------------SV-----LLQ
R---LEG-H---ED-VVVAVTGHPTAELIASGSLDKTV---KLWKAEAPDE-----SESE
QQ----------------------------------------------------------
-------------------------------DQSEESN--------------------SA
ENSEAEY-----------------------------------------------------
-------------
>ARCINT031563
-MAKST------------------------------------------------------
---------LPPQ-----------------------------------------------
----------------------------------------FTPYAMHSTL---RGHK-KA
ISSVNFSP---D-G--TMLGSSSND---RTARIWDVNT-G-K-QLLCLLDHELGI-----
-SDVAWYS-D----SSTLATASDDTTIKIWDSNDGTAIRTLRGHTNYVMSVAFHPT-LPL
LASGSFDNTIAIWDLASGHCLHRIR---AHDEMVVSVSFNAFGNKVLSGGFDGTVKIWDV
SS---------------GE--------LLR--TY---KS-SNTPVCFAKYSP-NGNYILV
GSFDGTWKLLE---SK-------TG--EESKVYT---GHTFDDYC-LF---ASFS-----
----------------------------------------------------L-------
---------------TGTKNIISGSADHNVYIWDINS-------------RT-----LLQ
K---LPG-H---KD-VVVAVSAHPEEDIIASGSLDSTV---RLWKPSYKED---------
------------------------------------------------------------
---------------------------PP--SFNEYLT--------------------SA
EESQAED-----------------------------------------------------
-------------
>AURLIM005425
-MTSLSA-----------------------------------------------------
-SDRRPSQAAESRENKT-------------------------------------------
----------------------------------------EPNYVPWLKL---EGHD-AG
VSGVKFSP---S-G--KMLATASAD---KTVIVWDASS-G-K-FHRRIRGHKQGI-----
-SGVCWSA-D----SRFLCTASDDTTSRLWDVETGKCLRTMEGHREYVFSVDFSPQ-ANV
LVTGSFDSTVRLWDVRQGTCVRTIP---AHSDPVTSTNFNREGTMVVSSSYDGLCRIWDP
SS---------------GQ--------CLK--TL---IG-TNPAVSFATFSP-NGKFILA
GTLDSTLRLWN---YS-------QG--KCAKTYK---GHINERYC-ML---SSFA-----
----------------------------------------------------V-------
---------------TSGHWVISGSEDHKIYVWDVQT-------------RK-----VAQ
R---LLG-H---VG-VVLAVDAHPTQDLLASGEDGRTV---RVWRHQAGQDGPEPVDSKT
SE-------------------------------------SNRSALSKKSAMQLKSL---E
KPSQNPS--------------------TP--STQNKVN--------------------SK
PNSENDI----------------------------------NAKERSEP-----------
-------------
>BASMER015356
-MSDSANEEY--------------------------------------------------
-HRKRPRLS-------------------------------EPAVK---------------
----------------------------------------SPNYELKYSL---VGHR-KA
VSSVKFSP---D-G--TWLASASAD---KTVKIWQAAD-G-E-FVKTLEGHYQGI-----
-SDVAWSS-D----SEYLCSASDDKTVRVWNLATGETEKVLKGHTNYVFCVNYNPQ-SNL
IVSGSFDESVKIWDVKTGKCMKTLP---AHSDPVSAVHFNRDGTMIVSCSYDGLIRIWDT
AT---------------GQ--------CLK--TL---VD-DNPPVSFVKFSP-NGKYILA
STLDHTLRLWN---YH-------TG--KCLKTYA---GHKNDKYC-IF---ASFS-----
----------------------------------------------------V-------
---------------TGGKWIVSGSEDHSIYIWNLQT-------------KQ-----IVQ
K---LEG-H---TD-TVLCVACHPTQNIIASGSNDMSV---KIWVSNED-----------
------------------------------------------------------------
------------------------------------------------------------
------------------------------------------------------------
-------------
>MALJAK002158
------------------------------------------------------------
------------------------------------------------------------
-------------------------------------------------M---I------
------------------------------------------------------------
---------------RFIATASDDTFVKIWDVQTGDVLKTLRGHSNYVFCVNFNPQ-SNL
IVSGSFDETVKIWDVKTGKCLKTLP---AHTDPVTAVNFNRDGTLIVSSSYDGLCRIWDT
AT---------------GQ--------CLK--TL---ID-DNPPVSFVKFSP-NGKFILA
ATLDNTLRLWN---YQ-------TG--KCLKTYT---GHKNEKYC-IF---ATFS-----
----------------------------------------------------I-------
---------------TAGKWIVCGSEDHNVYLWNLQT-------------KE-----IVQ
K---LEG-H---TD-TVLCVACHPTLNMIASGSNDRSV---RIWVHTDK-----------
------------------------------------------------------------
------------------------------------------------------------
------------------------------------------------------------
-------------
>GLOWIT006981
-MIETEGK----------------------------------------------------
---------AEPT-----------------------------------------------
----------------------------------------TTNYKCKYTL---QGHK-RA
VSTVKFSN---D-G--QWLASASAD---KVIKLWDAND-G-R-FITTLEKHTQGI-----
-SDISWSA-D----SKYICSASDDKTIMIWDVTTGDVVKTLRGHQNYVFCVNYNPH-SNL
VVSGSFDESVRIWDVKTGKCLKTLP---AHSDPVTSVHFNRDGTLIVSGSYDGLIRIWDS
ST---------------GQ--------CLK--TL---ID-ENPPVSFVKFSP-NGRFILA
GTLDNKIRLWN---YQ-------TG--KVLKMYS---GHQNTKYC-IV---STFS-----
----------------------------------------------------V-------
---------------THGKYIVSGSEDNSILLWNLQT-------------KA-----IAQ
K---LEG-H---SD-VVMGVSCHPTQNLIASGS-DRTV---KIWKHSPE-----------
------------------------------------------------------------
------------------------------------------------------------
------------------------------------------------------------
-------------
>PARTRI002554
-MTDTISNGT--------------------------------------------------
-ESPSPKQGATPSSSG-----------------------IDASAT---------------
----------------------------------------KPEYTLQYTL---QGHK-KA
ISSVKFSP---D-G--RWLATASAD---NTVKIWGAYD-G-Q-FVRTLEGHAEGI-----
-SDVAWSG-D----SNLLCTASDDKTVRIWDAHTGETVKVLRGHTHYVFCVNFNPQ-SNL
IVSGSFDESVKVWDVRKGKCIRTLP---AHSEPVSGVDFNRDGTLIVSGGYDGLIRIWDT
QT---------------GQ--------CLK--TL---ID-NNPPVSFVKFSP-NGKYILA
STLDNTIRLWN---YY-------SG--KCLKTYT---SHKNEKYC-CF---GGFS-----
----------------------------------------------------V-------
---------------TGGKWIVSGSEDNSIFIWNLQT-------------KE-----VMQ
K---LEG-H---SD-VVLSVTCHPTENIIASGSKDKMV---KIWKSPF------------
------------------------------------------------------------
------------------------------------------------------------
------------------------------------------------------------
-------------
>TRIADH004637
-MA---------------------------------------------------------
---------SVGSTSG------------------------SSVAA---------------
----------------------------------------PPDYTLQCTL---TGHS-KA
VSSVKFSA---D-G--DWVASSSAD---GTIRIWNAYD-G-K-HEKLIQGHKMGI-----
-SDVAWSP-D----SKLLATASNDKTLKIWDFATGKCLKTLKGHTNYVFCCNFHPQ-SNL
IVSGSFDENVRIWDVKSGKCTKNLS---AHSDPVSAVHFNRDGTLIVSGSYDGLCRIWDT
AS---------------GQ--------CLK--TI---ID-NNPPVSFVKFSP-NGKYILA
ATLDNTLKLWD---HS-------KG--KCLKTYR---GHKNENFC-IF---ASFS-----
----------------------------------------------------V-------
---------------TGGKWIVSGSEDNMIYIWNLQS-------------KE-----IVQ
K---LSG-H---TD-IVLSCACHPKENIIASAGDDKTN---KIPVAIKK-----------
------------------------------------------------------------
------------------------------------------------------------
------------------------------------------------------------
-------------
>SORBIC005870
-MA---------------------------------------------------------
----------------------------------------APAAD---------------
----------------------------------------SPGYVLRSTL---EGHR-RA
VSTVKFSP---D-G--RLLASASAD---KLLRVWSSSD-L-S-PVAELAGHGEGV-----
-SDLSFSP-D----GRLLASASDDRTVRIWDLAVGRLIKTLTGHTNYAFCVSFSPH-GNV
LASGSFDETVRVWEVRSGKCLRVLP---AHSEPVTAVDFDREGDMIVSGSYDGLCRVWDS
TT---------------GH--------CVK--TL---ID-ESPPVSFAKFSP-NGKFILA
ATLDSTLRLWN---FS-------AG--KFLKTYT---GHVNTKYC-IP---AAFS-----
----------------------------------------------------I-------
---------------TNGKYIVSGSEDKCVYLWDLQS-------------RR-----IVQ
K---LEG-H---TD-TVIAVSCHPTENMIASGANDKTV---KVWVQKEED----------
------------------------------------------------------------
------------------------------------------------------------
------------------------------------------------------------
-------------
>SALKVE020504
AMADSAPA----------------------------------------------------
---KRPRLDADGAA--------------------------AATAP---------------
----------------------------------------TPAFALKYIL---KGHD-KA
VASVAFSP---D-G--KLLASASGD---KTARTWSALD-G-K-FELAFEGHTQGL-----
-NDITWTS-D----SKFLATASDDTTIKLWEAATGRCIRTLVGHKNYVFCVRFNPQ-SNL
LVSGSFDESVRVWDVKTGSCLKVLP---AHSDPVSSVDFNPDGTLIVSGSYDGLCRIWDT
AT---------------GQ--------CLK--TL---ID-DNPPVSSVRFTP-NGKFILA
SSLDSTIRLWN---CA-------TG--KRMRSFT---GHTNTKFC-IF---SSFC-----
----------------------------------------------------T-------
---------------TMGPLVVSGSEDAKVYIWDLQS-------------RE-----CLQ
Q---LEG-H---TD-TVLSICCHPTRNMIASSAEDCTI---RLWIDGSEDG---------
------------------------------------------------------------
----------------------------------------------------------SR
PAAEAGQ----------------------------------KASE---------------
-------------
>LAPGUS032330
-MASIGN-----------------------------------------------------
------------------------------------------------------------
----------------------------------------NGPYQTRSIL---RGHE-KA
ISSVKFSP---N-G--KLVASASGD---KTIRIWQVES-G-E-CVQVLTGHTYGV-----
-SDISWSS-D----SKYIASASDDKTLIIWDITAGRAVKTLQGHTNYVFCCNFNPQ-SNL
LVSGSFDECVRLWDVKNGKCIKNLP---AHSDPVSAVDFSQNGSSIVSAGYDGLCRIWDT
SS---------------YQ--------HIK--SI---FG-DSPPVSSAKFAP-NGRFVLA
ATLDSTLRLWD---CN-------TG--KCMKTYK---GHKNTKYC-IF---STFF-----
----------------------------------------------------T-------
---------------SS--YVISGSEDNDIYIWDINT-------------KN-----VVQ
V---LHG-H---QD-AVIAVSCHPTRPMIASGAQDPVI---RIWEANENRT---------
------------------------------------------------------------
------------------------------------------------------------
------------------------------------------------------------
-------------
>NEPPYR025332
------------------------------------------------------------
-----PGRR---------------------------------------------------
----------------------------------------MGAFKLKQAL---EGHT-KA
ISSLRFSPK--D-G--KLLASASAD---KTVKLWELGDDGWS-CKHTLTGHTLGI-----
-SDVAWNA-E----GTYLVTASDDKTLRIWDAATGECCKTLKGHTNYVFCCNFNPL-GNL
IVSGSFDETVRLWDVRTGKTLKELP---AHSDPVTAVGFGRNGEQIVSCSYDGLIRIWNT
ET---------------GN--------CMK--TI---VD-DNPPVSFAQFSP-NSKFILG
STLDNKIRLWK---CE-------DA--TTVKTYK---GHKNEKYC-VF---ACFS-----
----------------------------------------------------I-------
---------------VGPKYVFTGSEDHGVYVYNLN--------------GG-----LAH
T---IDG-H---CD-VVLCVAAHPLQPLLASGAKDNTI---RIWAEEE------------
------------------------------------------------------------
------------------------------------------------------------
------------------------------------------------------------
-------------
>AURLIM014206
-M----------------------------------------------------------
-----PRLR---------------------------------------------------
-------------------------------------------LGMSHVL---QGHE-GS
VSCVKFGP---D-G--KLLATASTD---GKVMLWDPVE-G-T-HRRTMCGHEGGI-----
-STISWSP-D----SRYLCSASDDMTLKLWDVTSGTEVRTFHGHRNIVFAVDYSPH-GDL
IVSGSFDCTIRIWSVQDGRCLLTIP---GHMDPITSVNFNRDASLVVSGSFDGLVRIWDC
KT---------------GH--------CIR--TI---LQ-QNSPVSSATFSP-NGKFVLI
GTFGGTLQLWN---YA-------QE--KVLKRYR---GHLHERYC-VQ---AGFA-----
----------------------------------------------------V-------
---------------HQGAAIMSGSEDGHVYLWDLQT-------------KR-----VSL
R---LAG-H---QG-PVVAVDSHPTLPIVVSGEEPGVI---RLWQPPE--------QIQQ
SE-------------------------------------QPL---SNTTTXXXTXX---F
TXVKAQK--------------------TPAL--LDALA--------------------SC
KNS---------------------------------------------------------
-------------
>HONFER008153
-MGK-------------------------------------------------DVK----
---RMPRLQ---------------------------------------------------
-------------------------------------------LGLSHVL---RGHR-GS
VSCVKFSP---D-G--DLLATASVD---GLVILWDGVS-G-A-YVRTLEGHQGGV-----
-STVAWSP-D----GVLLCSASDDRTVRLWEAATGRIVRTLVGHHNIVFAVDYSPT-GDL
IATGSFDCTIRIWNAQTGRCIRTIR---GHTDPVTAVNFNRDGSLLVSGGFDGLVRIWDT
NS---------------GQ--------CHR--SI---LQ-HNPPVSSATFSP-NGKFVLV
GTFGGTLQLWN---YA-------QT--KVLKRYR---GHLHERFC-LQ---AGFA-----
----------------------------------------------------V-------
---------------HQGAAIMSGSEDGVCYLWDLQT-------------KR-----VTL
R---LEG-H---SG-PVVAIDSHPKLPIVVSAEDDEMI---RLWQPPK--------QQQQ
VE-------------------------------------ENRLADAASSVPVVIRA---H
TPSSARN--------------------GPFQLVLQPIA----------------------
----------------------------------------------SE------------
-------------
>LEPVOR040737
------------------------------------------------------------
------------------------------------------------------------
------------------------------------------MFVLQKQL---EGHV-SA
VSCVRFSP---N-G--TRLVSSSAD---RTIRLWDCST-W-E-CVDVLKGHSSGI-----
-SDLCWCP-M----SRFVVSASDDTTLRIWNTQNGECLKVLKGHNGGVFSGIFNWK-GNL
IVSCSVDETVRVWNAKSGDCMTVIP---AHSDPVSSVDFSPDGTLIVSGSYDGLCRIWDT
RS---------------GQ--------CLR--TL---LD-DNSPISFVKFCP-NGSYLLA
GSLDSSVRLWN---YT-------ER--RVVRVFK---GGQNVKYC-LI---PSFL-----
----------------------------------------------------V-------
---------------TASQYVICGSEDNSLIVWNVAT-------------EE-----IAC
K----HT-L---SD-IALCVSVIGTVDLLAVCGHDVS-----IYQVTI-----E------
------------------------------------------------------------
------------------------------------------------------------
------------------------------------------------------------
-------------
>CREFRA002339
-MDER-------------------------------------------------------
------------------------------------------------------------
----------------------------------------VCQYTLEAQLGLGEQPA-AA
ITAVKFSP---D-G--RYLASASSN---GLICVWEPDT-A-S-LIYTLKGHKKGV-----
-SDCSWAP-D----SRHLCSASDDTEIKIWDAIKGIVVGLLQGHKDSVLCVCYNPH-STL
VASGGYDETLKLWDVMTGRCLKSIK---AHSDPITSIAFNDDGSCVASSSYDGLIRLWST
DT---------------GT--------CIK--TL---YE-SNPPVGHMTYSY-DSRYILA
SYLNSQLRLWN---VH-------NG--KCIKVYS---GHKNVKLC-CF---SVLA-----
----------------------------------------------------C-------
---------------EDDSLVLSGSEDGRIMVWGMQS-------------MT-----LLQ
T---IDG-H---RD-TAIAISHSPTDGLIASGA-DGTL---KLWRRIA------------
------------------------------------------------------------
------------------------------------------------------------
------------------------------------------------------------
-------------
>EUGLON029771
---------------------------------------------------FFSI-----
---------VGRW-----------------------------------------------
--------HDGATVGTG-----------MAGPG---F-------SLRHQH---TEAV-GG
VSAAKFSP---N-G--LWLATATAS---GELLVCNALT-G-E-VVRQLIGHQQGI-----
-NALSWSP-D----SIHLASACDDCSVGLWDAMTGQLERTLAGHSHHVFCVAFNPL-GNV
LASGSFDETIRLWEMKAGRLLRTIA---AHSDTVTALDFSFDGTLLASGSYDGMVRLWDA
ES---------------GH--------CLK--TI---CR-RGPPIGHLCFSP-NAHFLLV
SYLDSSLKLWR---WA-------DS--ACVATYR---GHTALSL--CI-T-ADFL-----
------------------------------------------------------------
-----------LY--REGSFVVSGSEDSGVYVWALQS-------------KQ-----VAC
R---L-A-I---PD-DVLGVAINPRLHVLCAFSHDHTV---R-------ENQPEEVRLEA
SKGRYGRRI----------IANHNNAAATTAVGGAPGSNDALSAEPPAPPVTSS--VIH-
------------------------------------------------------------
-----------------------------------------GLEASPQ--SFPAIALAPA
-------------
>PORPUR004890
-MAAV----------------------------LTMREHSD------------CVN----
------TLHVSPDG---------------------------RLIA--SGSDDKTVKLWD-
----------------------------------------TQTGVCVRTM---TGHS-DS
ILAVHFSP---K-G--RFMASVGCD----TLKLWDIHT-G-A-CVHTITGHSDWV-----
-FAVHFSP-D----GRFIVSVGGD-TLKLWDVHTGACVRIMMGHSDWVLAVHFSPD-GRF
ITSVGGDKTVKLWDAQTGVCVRTMT---GHSDDVTVVQFSPDGRFIASFGGDKTVKLWDA
QT---------------GA--------FVR--TM---TG-HSDDVTVMQFSP-DGRFIAS
VGGDKTVKLWD---AQ-------TG--AFVRTMT---GHSDD----VT-V-MQFS-----
------------------------------------------------------------
---------------PDGRFIASGSDDETVKLWDAQT-------------GA-----CLR
T---MTG-H---SS-KVHAVHFAPDGRFIASGSWDSTV---KLWDLPGSQF---VQCNDE
AL-------QALVRLSPLVKNGEIERVRRISKEFFDKNSKVIDANERERLVHEFTKETV-
AQMSQLQVSGLQTAMRITNVADAQVRAIPYADSIVDFS---AELVGGAENIINAIELVAL
HASVRDHPQVGMIQMITAMELEDLKRKRVKELDVETAHVLL-----IKAVNSISI-----
VEF----------
>PORPUR001490
-MSDFAYA-------------------------LTLLGHKG------------EVT----
------AVQFARDG---------------------------LYMA--SASSDQSMKIWD-
----------------------------------------VRTGVCVRTLEKMSGQT-DP
VGKVHFSA---D-G--SMLASGSSD---TNVRLWDSRTSG-E-CMRTFIGHRQYV-----
-NWVNFSP-D----GHILASGSDDRVLRLWDARTGACMHALKGHACVVLIVQFSPC-GKF
VASGSGDGTVKVWDVRTGACVRTFP---ELDGIILALEYSPDGRLLASGSSDDVVRLWDV
QT---------------GE--------CVR--TL---LN--PGWVYSMTFSP-DGKYIAS
GSDDTTVRVWD---VA-------TG--VHLHTFV---GHTAR----VR-S-LRFS-----
------------------------------------------------------------
---------------KDRKYLASGSRDNTVKVWDLKTES-----------GS----DILG
KSDALTGAHATDSD-ALFSVAFSPEGSVIVSGSTDHPSW---IWSL--------------
------------------------------------------------------------
------------------------------------------------------------
------------------------------------------------------------
-------------
>ANDGOD003021
-M----------------QASSLI---------VQFVDEQGLCS----------------
----GNQLDIPADVT----QLNAICNDVLNEEKVP----------------------YAF
YVSEPVSGKIVDLLRKLNSVEQTVSIVYQPQAL---FRV-RPITRSSASL---PGHA-EA
ILVVQFRP---D-G--KTCASGSGD---FTVRLWDLDT-Q-T-PFKTLEGHTDWV-----
-LALQWSP-D----GLLLASASRDGQVRVWNGATGELFCVLRGHKQWVGTLAWEPLEGRR
LVSGSKDGSLRIWDCVTSSCEKILS---GHTLAVTCVKWA--GGTIVSASQDRTIKMWDP
AT---------------GA--------ALR--TL---AGLHQSLVNHVCFSP-DGRTIAS
ASFDKSVRLWD---GL-------SG--KYLATFR---GHVGA----VY-M-CAFS-----
------------------------------------------------------------
---------------ADSRFLVSVSKDSTMKLWDVTK-------------RK-----LVG
D---LPG-H---AD-EVFAVDWSPEGTMVMTGGKDRVV---KIWRH--------------
------------------------------------------------------------
------------------------------------------------------------
------------------------------------------------------------
-------------
>ARATHA037938
MMDT--------------EGKTVM---------CLLTDPEGTHL----------------
----GSAMYIPQKAG----QLTQLVNRFLNEEMLP----------------------YSF
YVSEELLVPVGTYLEKNKSVEKVLTIVYQQQAV---FRI-RPVNRCSQTI---AGHA-EA
VLCVSFSP---D-G--KQLASGSGD---TTVRLWDLYT-E-T-PLFTCKGHKNWV-----
-LTVAWSP-D----GKHLVSGSKSGEICCWNPKKGELEGPLTGHKKWITGISWEPVP-RR
FVTSSKDGDARIWDITLKKSIICLS---GHTLAVTCVKWG--GGIIYTGSQDCTIKMWET
TQ---------------GK--------LIR--EL---KGLHQQLVNHVYFSP-DGKWIAS
ASFDKSVRLWN---GI-------TG--QFVTVFR---GHVGP----VY-Q-VSWS-----
------------------------------------------------------------
---------------ADSRLLLSGSKDSTLKIWEIRT-------------KK-----LKQ
D---LPG-H---AD-EVFAVDWSPDGEKVVSGGKDRVL---KLWKG--------------
------------------------------------------------------------
------------------------------------------------------------
------------------------------------------------------------
-------------
>CYCPAN004970
RMDHQHL-----------PVNNII---------CTLTDPDGNAL----------------
----GAPVDLPQDAG----QLQALVNALLNEEKLP----------------------YAF
YIFQELVGQIGTYLLKNKSVEQVLQIVYQPQAV---FRI-RPVNRCSSTI---AGHT-EA
VLSVSFSP---D-G--RQLASGSGD---TTVRFWDLNT-Q-S-PLFTCTGHRNWV-----
-LCIAWSP-D----GKQIVSGSKDGDLRIWDPETGKASGPLNGHKKWITGLAWEPVP-RR
FASSSKDGDVRVWDTVLRKSVMSLT---GHTLAVTCVKWG--GGMIYSSSQDCTIKVWDA
SN---------------GK--------LIR--EL---KGLHQQLVNHVCFSP-DGQWVAS
ASFDKSVKLWN---GS-------TG--KFVTTFR---GHVGP----VY-Q-ISWS-----
------------------------------------------------------------
---------------ADSRLLLSGSKDSTLKLWDMRT-------------LK-----LRE
D---LPG-H---AD-EVFSVDWSPDGEKVASGGKDRVL---KLWMS--------------
------------------------------------------------------------
------------------------------------------------------------
------------------------------------------------------------
-------------
>SORBIC019624
-MDTQPVLA---------ASASVM---------CQLLSPEGDPL----------------
----GAALYLPQNVG----QLQEIVNQLLNEEKLP----------------------YAF
YVGEELSVQLGAYMRQKNNVEVTLRIVCQPQAL---FRI-RPVNRCSATI---AGHT-EA
VIAVSFSP---D-G--KSLASGSGD---TNVRFWDLST-Q-T-PLFTCKGHKNWV-----
-LCIAWSP-D----GKQLVSGSKSGELILWDPKTGNQLGPLMGHRKWITAVSWEPVP-RR
FVSASKDGDARIWDVTTRKCIISLT---GHTSSVTCVKWG--GGLIYTGSQDCLIKVWET
SQ---------------GK--------LVK--TL---KGLHQKLVNHVYFSP-DGQWLAS
ASFDKSVKLWN---GI-------TG--KFVAAFR---GHVAD----VY-Q-ISWS-----
------------------------------------------------------------
---------------ADSRLLLSGSKDSTLKIWDIRT-------------HK-----LKM
D---LPG-H---AD-EVYTVDWSPDGEKVASGGKDRVL---KLWMN--------------
------------------------------------------------------------
------------------------------------------------------------
------------------------------------------------------------
-------------
>CHLVAR001037
-MTAHH---------------------------CSCPSFQWSST----------------
----RPQLDVPHDVT----QLETLLNGLRTEERLP----------------------YSF
FIQQELAAELGAHLLKHKGF-------CGVCAA---RGV-SPSGSVQGPS---SDTV-HS
QHCRACSP---D-G--QRLASGSGD---TTVRFWDLNT-Q-T-PQYSCKGHASWV-----
-LVVAWSP-D----AALVASGKHDGGVWLWDPATGKALGCLDGHRKFITSIAWEPAP-RR
FCSGSKDATIKVWEASTRRCLITMS---NHTQAVTQVKWG--GGLIYSAARDCSINVWAA
AD---------------GR--------LVR--SL---KGLHMQLINQVTFSP-DGRWIAS
ASFDKSVKLWD---GV-------SG--TFIATFR---GHVGP----VY-Q-VAWS-----
------------------------------------------------------------
---------------ADSRLLVSGSKDSTLKLWDVRS-------------KK-----LFM
D---LPG-H---AD-EVFSVDWSPNGHSVVSGGKDKLL---KLWRQ--------------
------------------------------------------------------------
------------------------------------------------------------
------------------------------------------------------------
-------------
>TELSPE059965
AIDALE------------GVGTVV---------AQLRTPDGDIV----------------
---AGPPVELPLDIT----QLNLLLNELLQKDKLP----------------------YSF
HLNAEIIESLKSTVAEQGSVEETLSIVYVPQAV---FRV-RAVTRCTSTL---AGHS-DA
IVCVGFSP---D-G--RQLATGAGD---KMVRLWDLST-E-T-PKASCEGHKQWI-----
-MCLSWSP-D----GEYLASGSRDGELRVWSVQTKKCRSVFKAHKKWITGLAWEPLE-KR
ICSASKDDKAKVWEV-SSKLAVTLN---GHKAGVSAVRWG--GGLIMTGSQDRTIRIWNP
DD---------------GR--------VVR--VL---EGMHVQLVNHVCFSP-DGRLVAS
ASFDKAIRIWD---GR-------TG--KYMATLR---GHVQA----VY-Q-VCWS-----
------------------------------------------------------------
---------------ADSRLLLSGSKDSTLKIWEVST-------------KK-----QML
E---LPG-H---AD-EVFSVDWSPDGQRVASGGKDRVL---KLWRS--------------
------------------------------------------------------------
------------------------------------------------------------
------------------------------------------------------------
-------------
>BAFFRI007420
-MAET-----------------IF---------AQFTSPGGEAT----------------
----GPQIEIPLDLN----KLNGVINELLNERSEP----------------------YSF
YINQEVAGTLELALDEQCSTEDVIKIIYQPQAT---FRV-VAVTRCSGTL---PGHT-EA
ILCVAFSP---D-C--QRLLTGSGD---ATLRIWDLKT-E-T-PIVTLKGHKNWV-----
-LCCAVSP-D----GTLAASGSMDKTARIWDFKTGASMGPLSGHSKWITSLAWEPIDGRR
MVTASKDASLKVWDARTGRMEFTMT---GHMSSVTSVRWG--GGLIFSGSEDRTIKVWDP
IK---------------GI--------LCR--SL---DGLHVQPINHVSFSP-NGRLIAS
ASFDKAIRIWN---GV-------TG--KYLATLR---GHVGA----VY-Q-VAWS-----
------------------------------------------------------------
---------------SDSRLLVSASKDSTIKLWDVEQGSKT---------GK-----LKV
D---LPG-H---AD-EVFAVDWSSDGSRVASGSKDCSL---KLWRY--------------
------------------------------------------------------------
------------------------------------------------------------
------------------------------------------------------------
-------------
>GUITHE013101
-MAE--------------EDKKFF---------AQFVTEAGEVT----------------
----GPQIEIPYDLT----QLNGVINELLKDKFEP----------------------YSF
YINQEIVGTLGESIKEHNSAETVVKIVYQPQAT---FRV-IAVTRCTGTL---AGHT-EA
ILCVAFSP---D-C--KRLITGSGD---ATLRVWDINT-E-T-PITTMKGHTNWV-----
-LCCAFSP-D----GKLAASGSMDKEARLWDPAKGQPAGPLKGHTKWITNLSWEPIDGRR
LVTASKDASLRIWDAVTSAVTLVLT---GHTSSVTCVRWG--GGLIYSGSEDRTIKVWNP
DK---------------GI--------LVR--SL---EGLHVQPINHVSFSP-NGRLIAS
ASFDKAIRIWN---GI-------TG--KYIATLR---GHVGA----VY-Q-VAWS-----
------------------------------------------------------------
---------------SDSRLLVSASKDSTLKLWDVEQGSST---------GK-----LRV
D---LPG-H---AD-EVFAVDWSADGARVASGSKDCSL---KLWRY--------------
------------------------------------------------------------
------------------------------------------------------------
------------------------------------------------------------
-------------
>BAFFRI026220
-------------AH---RDADRD---------AEGAQELGALL----------------
----CGQ-------P----HSRG-----LQHGQDR----------------------THL
GLQRRVYGR---------PTQRAQQVDHES-------RV-GADPRLGGPE---PADG-NS
VE--------------GRELEGVGR---AH------------------------------
-----------------GQDGVHDDRAHV-----------------------------ER
HVGAA-------------------------------------GGLIFSGSEDRTIKVWDP
IK---------------GI--------LCR--SL---DGLHVQPINHVSFSP-NGRLIAS
ASFDKAIRIWN---GV-------TG--KYLATLR---GHVGA----VY-Q-VAWS-----
------------------------------------------------------------
---------------SDSRLLVSASKDSTIKLWDVEQGSKT---------GK-----LKV
D---LPG-H---AD-EVFAVDWSSDGSRVASGSKDCSL---KLWRY--------------
------------------------------------------------------------
------------------------------------------------------------
------------------------------------------------------------
-------------
>MICMAR142533
VMKRTAKGGGEPD-----EKGSCI---------ARFFSETGEEA----------------
----GPELSLPLHLG----ELNTLLNQLLNDEETP----------------------YAF
FVKAQVVEDLANTIEKHSSTEKTLRIVYQPQAL---FRV-RPITRCTGSL---QGHA-DA
VLHVHFSP---D-G--QSLASGSGD---TTVRLWDIHT-Q-T-PITVLKGHRNWI-----
-LRVAFSP-D----GKTIISGSMDNSIRAWDASTGKPIGPMTLHTKWITDLEWEPME-SI
FASASKDATIRIWNVKTQRVMQSLS---GHTAAVTALRWG--GGLLYSASQDRTIRVWSP
HE---------------RK--------LVR--IL---EGLHQQPVIQVVFSP-DGRWIAS
ASFDGSVRIWN---GA-------SG--SFVATFR---GHVGA----VY-K-VAWS-----
------------------------------------------------------------
---------------ADSRMLISASKDSTVKLWDIAR-------------KK-----LRE
D---LPG-H---AD-EVYAVDWSPDGVTVATGSKDKLL---KVWRHPGNRPISD--SARE
RR-------------------------ASIGCAS-------VKYTTTETSVESWVE---E
NPM--------------------------------GFA--------------------EV
TTESNEDEGVSANRYFFMCKLRDTCNQKG--------HV--SSARPAQRR-----AFSSS
IFF----------
>PSEPER000039
-MLPRKQVKTDKHHTQKILDRKLY---------ITLLNAEGEQL----------------
----GAALEVPYRTT----DLEQIVNQLKDENSDQ---------------------LYSF
YFEHEVKTNLRNFTRNIDNPEHTLKLTYHPQSL---FFV-RPITRQSSSI---PGHT-SA
VLSAQFSP---D-S--NQLASASGD---CTVRFWDVLT-E-L-PKTTAKGHKNWV-----
-LIVSWSP-D----GKRVASASMDGTLCFWDPLTGQQIGTVQAHQKWVTSLSWEPLT-NL
LASAGKDGKIKIWNVDNQKQLITFN---GHLKAVTKVLWG--GDLIYSSSEDTTIKIWQK
-N---------------GN--------IYK--DI---KAMHQQPINHTQFSP-DGRFIVS
GSFDKSVRLWD---GY-------TG--GYIAVFR---GHVSP----VY-Q-IAFS-----
------------------------------------------------------------
---------------PDSRLFVSCSKDSTLKVWDIKT-------------KK-----LMF
D---LPG-H---AD-EVYTIDWSPDGQKVVSGGKDRVL---KIWKN--------------
------------------------------------------------------------
------------------------------------------------------------
------------------------------------------------------------
-------------
>ENTHIS005069
-MEH-----------------------------IQIR----------------LINGE--
-SEPSQVFEIPEETN----ELNALVNKLNTEEE----------------------FPYSF
YTDIQITDNIPN------GAEQVVTITYYPQAV---FRC-RPISRSTHTM---TGHS-NS
ILSCKFSQ---D-S--SKLGSCSGD---HTVRVWDLNT--CT-PICTLKGHGDWV-----
-LNLDWHY------GKLLASGDKLGKVIVWELETGK---QL-SHKNFISDIQWKPEDSAI
FASSSRDMSSKIYDARRGEVIRTLG---GHTQGVTSVRWS--GNILYTSSRDRMINVYDM
RQ---------------AN--------PIH--VL---KGMHSSQVMSCKFSP-DSRIIAS
TGCDKNMRIWD---GF-------TG--SCLHTYR---GHVQT----IY-G-CAWS-----
------------------------------------------------------------
---------------PDSRMLVSASKDSTVKLWNVVPGC-----------RK-----LMT
N---LPG-H---LD-EVFSIDWSLDGSSVATASYDHTI---KIWRY--------------
------------------------------------------------------------
------------------------------------------------------------
------------------------------------------------------------
-------------
>PTESPE017282
------------------------------------------------------------
------------------------------------------------------------
--------------------------------------------SLLETF---IG----P
ARSCTWSP---D-N--TSVAAAFSN---GVVIIWNVPP-A-R------------------
---------------------SER---EIY----------FKAHSAPVNFISFSPD-GSL
IMTASDDETIKLWEVETLNEVAQLI---SHSGPVEMAVFSPDGREILSCSHDETLKLWQA
-----------------G---------PVR--TF---EG-HDGFVLSCDFSP-THQTCVS
ASDDRTVRLWD---------------------------Y-------LP---VLF------
------------------------------------------------------------
-------------------FC--CS--------DF-------------------------
----L-------------------E-----S-S---------L-----------------
------------------------------------------------------------
------------------------------------------------------------
------------------------------------------------------------
-------------
>CYCPAN001116
------------------------------------------------------IEAS--
-----KTLE---------------------------------------------------
------------------------------------------------------GHT-QC
VSSVV----------------------------W--------------------------
-----FDK-------NTIYSVSWD-SVRSWDVETG-------GCGKALHCLSIGGESSAL
IAAAGADSVLRIWD-PPGTLLQLVS----HKSWITACKWHPSSHHLMSASHDRTLKLW--
------------------------------------------------------------
----------D---VR-------SK--VPLTTLE---AHKDK----V--C-ADW------
------------------------------------------------------------
--------------------------------WKL-------------------------
--------------------------DSVVSGGADSKL---QIFSN--------------
---------------------------FNIK-----------------------------
------------------------------------------------------------
------------------------------------------------------------
-------------
>GUITHE006349
------------------------------------------------------ME----
------------------------------------------------------------
-------------------------------------------------------HQ-GE
ITSLAWSP---D-G--LVIVAASRD---GTIRLWDANG-G---QVGSLSGHYGEV-----
-WSVAFNPKD----SNVLVSCGKDMSVRIWDISRACCLGNLRNHTRKVNSVTFSVD-GKV
VATGSDDSSICLWSADTGLLGEPLT---GHEEEVTSSSWSPTASLLASGSDNNDIKIWTV
E----------------GE--------VKA--NL---KG-HRMAVTSVAFNP-DENILAS
SSVDKTLRLWD---IA-------SAS-QVGEAME---GHEGW----VL-A-LAFRP----
---------------------------------SDAATLVSGGSDKALRVWNVADRKEVG
KLEGHKDRVISIVFSPTDNIAASSSADRTIRLWNTST-------------ME-----AVG
K---LEG-H---KA-FINDVQFALDGETIVASSRDHAIL--R-WSCKTGEL---------
---------------------------------------NCLLRGS--------------
-------------------------------------------IVQVVKTVTSTSKII--
-------SNV---MYVYDM---------------------------AEAGNIVAI-----
PPFVR--------
>HEMPHA066268
RLSGRCFTQDTPNV-------------------ARFFQQTAAQPAEDGM----TVGGTEE
ANAASNALGIARSGV------------------------------VCGVSWSGAVNLIIC
DADEMHRCDLSGSDATDS--------------------------TLELTME----HT-RP
VWCVALSP---D-E--TRIASGDADSISNSIRVWDAEC-G-E-EIKCIEGHDGIV-----
-YGVTFSP-C----DARIASCGNDKTVRVWDTRSGGALLLLKGHSNTVWKVVYSPD-GGK
LCSCSWDSTLRLWNGVTGEHLRTLQ---GHSGYVNGAAFTQDGSKLASCSWDATIRLWDL
ST---------------GG--------ELG--CI---EG-HSGRVHGIAFAA-DGVRLAS
CGEDRTMRVWD---TS-------SG--LATHLFT---GHSDA----VM-G-VVMS-----
---------------------------------RDGRRVYSCSHDTTLRAWDATAAQ---
TLQGH--HVTEVGFNTQGNTILSCSGDGTVRVWNAET-------------GQE---ERVG
TRNTIHG-H---NC-EVKSVTFSPCGTKVASCGMDHTV---RLWEV--------------
------------------------------------------------------------
SP----------------------------------------------------------
------------------------------------------------------------
-------------
>PTESPE001315
------------------------------------------------------------
-------------------------------------------------------RIWN-
----------------------------------------VETGSAVAVL---SGHT-GK
VNSGAFSP---D-G--D-VVTCGAD---KNCRLWSATT-R-T-HLL-LRSHQDQV-----
-NVCCFSV-D----THKVVSCGKDHSLHLWS-DSGAHIAKLEGHHDKVTWCTFSPD-NTK
IASTSKDMTVRIWNAVTGKQIALLE---GHTDKVRTCLFTNDSSRLVSCSRDGTLRVWDL
VH---------------AK--------CVK--IF---NG-HEGAVRHISMSP-NSEKLVS
CSSDKTVRIWD---VL-------SG--ECIAVLE---GHTDE----VI-A-CDFA-----
------------------------------------------------------------
---------------SDGIHVVSCGKDKTLRIWNLET-------------GK--------
---VLEG-H---EK-AVQGCAFSPDCSKVVSNS--------R------------------
------------------------------------------------------------
--GK--------------------------------------------------------
------------------------------------------------------------
-------------
>ACACAS004142
------------------------------------------------------MEGKNN
---EETPMELAETLE----------------------------------------ELADV
---------------------EAEGLEG-EEGE-------ELPDDSIQGF---FAHK-EP
VYTVSLCSA--I-P--GLAVSGGGD---DQAYLWQTDS-G-E-TKAQLTGHTDSV-----
-TCARFNK-D----GKLVATAGLDACVKIWNTENGELLKTLEGPGEGLDWLMWHQR-GNV
LLAGSGDGTAWMWLASSGECMNMFV---GHAGPVTCGGFSPDGKLILTASEDATLRVWNP
KT---------------AQ--------PKH--VI---QGLHENSVESVGFCH-SHPFIAT
GSMDNTIRIWD---LN-------TG--QYRQTCQ---GHEDG----VV-K-IKWH-----
------------------------------------------------------------
---------------PQEPLLFSCSTDRTIRLWDART-------------AT-----QVR
S---WLG-H---QD-MILDFDVSSDGKTVVSASEDSTVL---VFSV--------------
------------------------------------------------------------
------------------------------------------------------------
------------------------------------------------------------
-------------
>NUTLON021467
------------------------------------------------------------
------------------------------------------------------------
------------------------------------------------------------
-----------------------------------------------LAGHTDSV-----
-VDVAWNF-D----GSLAATAGLDGTVRAWAPATGECVAVCEGPGDGIEWIKWHPR-GNV
VLAGSMDHMAWMWNIAQSALMASFS---GHSGPVNAGAFFGEGKQICTVSEDATLR----
------------------------------------------------------------
------------------------------------------------------------
------------------------------------------------------------
------------------------------------------------------------
------------------------------------------------------------
------------------------------------------------------------
------------------------------------------------------------
------------------------------------------------------------
-------------
>BAFFRI015827
RMEPVDEAGAGXX----------------------------------------RMEPVDE
---AGAGAEVDPNDE----------------------------------------VLRKV
AEY---GQDMDDED----DEDDGEDAEGNEEGE-------DVIDVSKKRL---EGHS-DP
VYAVAFCPA--N-N--ACIATGSGD---DTAGLWNRET-G-E-RMFTLEGHTDSV-----
-VDVAFNA-A----GTLLASAGMDGVVKVWTVADGTLLKTLDGPTEDITWMRWHPK-GDI
MLAGSSDMSVWMWNVGTGDSMMVFS---GHTDSVTCGSFSEDGKLIITASTDGSAKVWNP
KD---------------GN--------CVV--TM---QDLHTHSVESVAIHP-VSKYCAT
GSLDGKVYVYE---KH-------LD--APRYGCT----HGAG----VT-K-VYWH-----
------------------------------------------------------------
---------------TTRDWLVSTSMDRTVRVWEGKS-------------GA-----SLA
V---WTG-H---RD-VVFDVALSPDGKFAVSGGDDNDAL---CWEF--------------
------------------------------------------------------------
------------------------------------------------------------
------------------------------------------------------------
-------------
>VERVER010920
------------------------------------------------------MDNNNN
KEGENPIMDLDEGDY----------------------------------------VV---
--------DIGDEDH---DEEEPEESGDEEPLN-------PTEDNSIKQF---QGHT-DS
VFCVSFNHA--K-P--NILATGGGD---DVAMIWNTES-N-E-PVHILKGHQDSI-----
-SRLEFSM-D----GKLLATGGMEGVVKIWDVETGNHLADLEGPGDSIECLVWHPK-ANV
LLAGSMDGTAFMWLAAKGTYMQSFS---GHKGPITSAVFGADGKKLITGSEDGTVRIWNP
KT---------------GV--------AET--TI---TGVHEHSVEGVAFVA-NLPLAVT
GSLDKTAKVWD---LG-------TM--QCRVNLP----HEDS----VI-K-VLSH-----
------------------------------------------------------------
---------------PKEPIVFTCSLDYRIRAWDVRT-------------GQ-----EIG
T--PFMG-H---KD-ALLDFDINADGTLIASASDDNTA----------------------
------------------------------------------------------------
------------------------------------------------------------
------------------------------------------------------------
-------------
>ANCTWI007872
------------------------------------------------------MD----
-----PSLE---------------------------------------------------
-----------------------------------------------RSF---RGHK-NS
VTSVAFNP---N-M--KQIVSGSLD---ACVMVWNFKP-Q-L-RAYRFAGHKDAI-----
-LSVAVSP-SN---GGLIASGSKDKTVRLWLPTVKGESTVMKAHTGAVRSVAFSAD-ARF
LVTGSDDKSLKVWSVHSQRFLYSLAGADGHTNWVRTGEFSPDCRIIGSGGDDKAVKLWDA
ST---------------QK--------LIK--SY---ND-HHGLVSSVKFHP-DGTCIAS
ASSDQTIKLWD---LR-------SH--QLIQHYP---AHGDT----VN-S-IAFH-----
------------------------------------------------------------
---------------PGGNFLISSSNDNTLKIWDLRE-------------GH-----LFY
T---LHG-H---EG-ATTSANFSPTGEYFVSGGSDNQV---MVWKTNFDRALEDSEGAVT
EN-------TKASMPSPTKESSLYNRNVEPAQAD-----STASAGVGGAETE-------A
APA------------------GFSLSHLP--EQLS---GTLEHIVSQLDVLTQTVSFLDE
RLGMTED-KL---------IL---------------------------------------
-------------
>CHLATM007583
-MVASVYT-----------------------------SKGT---------PPAAED----
-----PTLE---------------------------------------------------
-----------------------------------------------RSF---RGHR-DA
VSAVAFNP---N-M--RQLVSSSLD---GALMVWNLKP-Q-L-RAYRFAGHKAAV-----
-HSVAVSP-A----GGLVASGSKDRTVRLWLPTVEGKSTVLKAHTGTVRSVSFSRD-GRQ
LLTASDDKTVKVWSLPTQKFQFSLS---GHLNWVRSAEFSPDCRVVASGGDDKTVKVWDV
QT---------------HR--------LLH--SY---DD-HNGIVNCVQFHP-DGTCVAS
ASADNTIKIWD---TR-------SN--TLVQHYA---GHLGA----VN-S-VSFH-----
------------------------------------------------------------
---------------PSGNFLLSSSNDTTLKVWDLRE-------------GH-----LFY
T---LHG-H---EG-ATTCAVFSPNGDYFASGGADEQV---MIWKTNFDRDLDKSNAAQQ
A----EALQERGAAALPVSAR---TRQ--PLRSSQQRSMAKIAATLPTPQPQ-------P
VPA----SIARTVDANANPGMAEESAPTPM-ESMA---GTLQHIVGQLDVITQTMTLLEQ
RLTLTEN-KV---------RISDQ------------------LDQRSDGP------PAAS
-------------
>NEPPYR028584
EMVSASFS-----------------------------GFGG------------AED----
-----PTLE---------------------------------------------------
-----------------------------------------------RSF---RGHK-DA
VTAVAFNP---N-M--KQLISASLD---CSVMVWNFKP-Q-L-RAFRFAGHKAAV-----
-YSVAFSP-S----ADLIASGSRDRTIRLWLPTVEGKSTVIKAHTGTVRSVAFSND-GRF
LLSGSDDKTLKVWSLPSQKFQFTLT---GHMNWVRSAQFSPDTRLVVSAGDDKTVRLWDT
QA---------------RR--------CIH--TY---ED-HSGSVNQVKFHP-DGTCVAS
CSADNVIKIWD---LR-------SN--TLVQHYA---AHAGQ----VN-S-IDFH-----
------------------------------------------------------------
---------------PSGNFLLSSSNDSTLKVWDLRE-------------GQ-----LFY
T---LHG-H---EG-ASTAAAFSPDGDFFASGGADEQV---MVWKTNFDRDLDNASATRE
-----------GGAAISKS--------------------AKAAAA---------------
-PK----SPARP------------------------------------------------
------------------------------------------------------------
-------------
>PRACOL001741
DML--------------------------------------------------GGD----
-----PTLE---------------------------------------------------
-----------------------------------------------RSF---RGHK-GS
VSQVVFNP---N-M--KQLISSSAD---GSIMVWNFKP-Q-L-RAYRFTGHKAAV-----
-HSVAFSP-A----GGLIASGSHDRTVRLWLPTVEGKSTTLKAHSGAVRSVAFSKD-GRF
LCSASDDKSIKVWSLPGQRFRYTLT---GHSNWVRSADFSPDGRLIVSASDDKTVRLWDT
QS---------------HT--------CVH--VY---DD-HTAAVMCAKFHP-DGTCVAS
AGVDGTIKVWD---VR-------TN--TLVQHYA---SHGGC----VN-S-LDFH-----
------------------------------------------------------------
---------------PSGNFLISTSADGTIKVYDLRE-------------GH-----LYY
A---LHG-H---EG-ATSCASFSPAGDFFASGGADEQV---MVWRTNFDRDIPGRTATRA
VM---DAMPPAPARKVPVPVKG--TKK--PKKA--------VAVPAAPPSPT-------H
APA----LAAPAVSAGSS-----GATDTSV-AALG---ATLQHIVGQLDILTQTVALLEE
RLTMNED-RM---------RCHSARAPMTWIKEQEP---CGPADQQPGVP------DAEA
-------------
>KLENIT005616
-------------------------------------KESA---------EPGGED----
-----PALE---------------------------------------------------
-----------------------------------------------RSF---RGHK-DA
VTSVVFNP---N-M--KQVVSSSLD---GVVMVWNFKP-Q-L-RAFKFVGHKASV-----
-FAVAFSP-V----GDIIASGSKDKTIRLWVPTVEGRSTILSAHTAPVRSVAFSQN-GQF
LISGSDDKAVKVWSMQSRKFQFTLS---GHSNWIRSAQFSPDGRLAVSGGDDKTSKVWDL
ER---------------RT--------CLQ--TY---DD-HTGNVNSVQFHP-DGNCMVS
CSSDKSIKVFD---VR-------TR--SLVQHYG---AHTGP----VQ-S-VDFH-----
------------------------------------------------------------
---------------PSGNFLISSSQDSTLKVWDLRE-------------GH-----LFY
T---LHG-H---EG-PSTCANFSPAGDFFASGGADEQV---MVWRTNFDRAVEGAATTKE
NVPPAARDAKAGGVARPAGAQGPVGNE--PTR--REPRPPSQREQPETQEET-------A
VPA----A-ERAAEARAREAL-QATAPAAA-EALA---STLQHIVGQLDVLTQTMAMFEE
RLTMNED-KV---------RLERSRITDT-------------------------------
-------------
>HEMKUK011415
-----------------------------------------------------MGD----
-----PYLE---------------------------------------------------
-----------------------------------------------RSF---RGHK-NT
ITSVSFNP---N-M--KQLASGALD---SAVMVWNFKP-Q-L-RAFRFVGHKDAV-----
-MSVAFSP-T----GNLLASGSKDKTVRLWLPTVKGESATITAHTGTVRSVHFSED-GRF
LMTSSDDKTVKVWTVAGQKFKCSFS---GHMNWVRSAQFSPDGRLGVSGSDDKTVKLWDV
ER---------------HS--------CLH--SF---VD-HTSFINAVRFHP-DGNCIAS
CSADKTIKLWD---IR-------IK--GLIQHYP---AHSGF----VT-E-IGFH-----
------------------------------------------------------------
---------------PSGNFLLSSSEDGTLKIWDLRE-------------GH-----LFY
T---LQG-H---NG-PVTSCSFSNSGEFFASGGSDDQV---LVWRTNFDTDSADEEPAEG
TRPS-----TATRSERPRTRAGIFDRN---------------------------------
TPD------LIAASGQAPPPRGPSYDVIP--EQVA---LTLDRVARQMEMMTRTMGLIDE
RLSLMED-KQ---------RLAVFCQS---------------LGAKTD------------
-------------
>SPISPE002916
------------------------------------------------------MD----
-----PFLE---------------------------------------------------
-----------------------------------------------RSF---RGHK-NT
VTGVAFNP---N-M--KQLASASMD---GCVMVWNFRP-Q-L-RAFRFVGHKAGV-----
-TSVCFSP-T----GNLLASGSKDQTVRLWVPTVRGESAIIKAHTGTVRSVHISDD-GRH
LLTASDDKTVKVWVVAGQKFKCSFN---GHINWVRSAQFSPDSRFAVSGSDDKMVKLWDV
ER---------------HS--------CVH--TF---FD-HTGIVTSVKFHP-DGNCVAS
CSADRTIKLWD---IR-------SK--ELIQHYP---AHTDI----VN-D-IGFH-----
------------------------------------------------------------
---------------PSGNYLVSASNDSSLKIWDLRE-------------GH-----LFY
T---LQI-H---EG-PAMAAQFSSTGEFFASGGQDDQV---LVWRTNFDQAEPDGARGQD
AIPS-----TATRAERPRTREGLHDKT--ATRDY-----EAAVVAGGGDRSGG-------
APL-------AAQERRAVPQDWAVPGGMP--ERVA---STLEHMVRQLDMVTQTISIIDE
RVALMEE-KY---------KLEDFCRQ--------------YLGKQMDGE----------
-------------
>DIALUT012720
---------------------------------------------------MAAGD----
-----PSLE---------------------------------------------------
-----------------------------------------------RSF---RGHR-DT
VTSVCFNP---N-M--KQLVSGSMD---SSVMVWNFKV-Q-M-RAFRFAGHKGPV-----
-FSVAASP-T----GSLIASGSRDKTIRLWLPTVRGECTVVKSHTGAVRSVDFSPD-GQH
LISASDDKTIKVWSIPAQRFRFSLS---GHANWVRCAKFSPDGRLIVSAGDDKAVKLWDI
DQ---------------HG--------CIH--TF---HE-HSAMVTGALFHP-NGTCVAS
CSADRSIKVWD---IR-------TY--QLLQHYA---AHGDA----VT-S-LNFH-----
------------------------------------------------------------
---------------PAGNFLVSSSADSTVKVWDLLE-------------GR-----LMY
T---IHG-H---EG-DVCATAFSPHGDYFATAGADMQV---QVWRSNFDRAHELGGTAGL
STPPAAPLAGAGGAGAPAVSAGSPARK--LTPAAMLIDGKAIGVAAAPPKPVGVVL----
QPSRQPPWDPPENSLGIPQSADFSVKQLP--EQLA---STLDHVVGQLDLLAQTVAILDQ
RLTLNED-QG---------RVEALLKQ--------------PQSTVTQSS----------
-------------
>GEPOCE025035
---------------------------------------------------XPPMD----
-----PALE---------------------------------------------------
-----------------------------------------------RSF---RGHK-DG
VSSVSFSP---T-M--KQLVSGGLD---GTVMVWNFKM-Q-M-RAFRFVGHKAAV-----
-TSVDFAP-S----GSLIASGSRDQTIRLWAANVKGESVSIRAHTAPVNSVAFSGD-GQQ
LVTTSDDKSVKAWSIPTQRFKHSFS---GHTNWVRDAAFAPDGRMLLSSADDKTVRLWDX
XX---------------XX--------XXX--XX---XX-XXXXPTAAAFSP-EGNCVAS
GSADRSIKLWD---LR-------TL--QLLQHYD---AHGDE----VH-R-IAFH-----
------------------------------------------------------------
---------------PSGSFLLSASADCTLKLWDLCE-------------GR-----LFY
T---IHG-H---EA-SANGCAFSPAGDFFATAASDRHV---MVWRTNFDR----------
-----------------------------LLPAEH----RGLALDADPP-----------
-----------------------AVAALP--X----------------------------
------------------------------------------------------------
-------------
>GEFOKE000936
-----------------------------------------------------AED----
-----PTLA---------------------------------------------------
-----------------------------------------------RSF---RGHR-DA
VNAVSLHA---G-T--KQLASGGAD---STVMIWNSKP-Q-M-RAFRFVGHKAGV-----
-ECVQFAP-N----GTLVASGSRDCTVRLWVPTVRGESTSIKAHSGTVRSVDFSYD-GRS
LLTASDDKSIKVWSLPGQKFAFSLN---GHSNWVRDARFSPDSRVVVSGGDDKTVKLWDF
EQ---------------HK--------CIH--TF---GD-HTGLVNTVAFHP-NGTCVAS
GSSDHSIKIWD---LR-------TN--RLLQHYP---AHADV----VN-S-ITFH-----
------------------------------------------------------------
---------------PSGSFLLSASNDATLKVWDLRE-------------GH-----LFY
T---LHG-H---EG-PALSTTFAPSGDFFASSGADAQV---LVWRTNFDKFELGAAPTAA
P------------QAAPQQ----------PPQQQQQPQQKAATAPAQAAPYQ-------A
RPPPPQPTVVPMHAAQQQFVAPSGSN-----EKIA---AALDRLTSTIDVLANSMHVLEE
RLSMNED-RM---------TLEQSLQT---------------LLHRQQ------------
-------------
>MALCAL008061
------------------------------------------------------------
------------------------------------------------------------
------------------------------------------------------------
-------------M--KQLASGSLD---STVMVWNFKP-Q-L-RAFRFIGHKAAV-----
-HSVAFAP-N----GSLIASGSKDCTVRLWLPNVRGESTVIKAHSGTVRSVNFSYD-GRH
LLTASDDKTMKVWGVPSQKFLFSLN---GHANWVRSAVFAPDARMVASGGDDKTVRVWDV
ER---------------HQ--------AVH--TF---TD-HTAMVTGVAFHP-DGTCVAS
CSADNTIKLWD---VR-------TN--QLLQHYP---AHTDN----VT-S-ISFH-----
------------------------------------------------------------
---------------PSGSFLLSSSNDATMKIWDLRE-------------GH-----LFY
T---LHA-H---EG-PVLNASFAPNGEFFASGGADEQV---MVWRTNFDRFEKDEASAPA
P------------APAPTR----------PSQSQHQPPA---TVPVPGPTPQ-------Q
EPT----RVSYED-APVPQTTPLDYAQIP--EKVA---STLDRIVRQLDVLTQTVKYVEE
RMTLNED-RM---------AMERQIIH---------------LSQ-GK------------
-------------
>MALJAK015484
-----------------------------------------------------AED----
-----PTLA---------------------------------------------------
-----------------------------------------------RSF---RGHL-DS
VVSVSFNP---D-L--KQLASGSLD---STVMIWNFKH-Q-L-RAF--------------
---------------------------KLWVPNVSGASSVIKAHTAAVRSVDFSFD-SRL
LATASDDKIIKVWSVSGQKFLYSLS---GHSNWVRSAVFAPDARLVASGGDDKTARVWDT
ER---------------HQ--------CVL--AL---SD-HSAPITKVAFHP-DGTCVAT
CSVDRTINLYD---VR-------TK--QLLQHYP---AHADA----IN-S-ISFH-----
------------------------------------------------------------
---------------PSGSFLISASNDATLKVWDLRE-------------GH-----LFY
T---LQG-H---EG-AVTSVAFSPNGEFFASGGADEQV---MVWRTNFDRFGIAMTTTAA
PAAGAASDLYTT-APAPTHRLAKQTAA-QPSQPQREPQLPSAAAAA--------------
APA----VVVSESAAAAAAAAPAATTAVP--EQVA---STLERIVRQLDVLTQTVRLVEE
RLTINED-RM---------SLETQLMR---------------LQTHGQSS----------
-------------
>MALJAK021241
---------------------------------------------------MIAED----
-----PTLA---------------------------------------------------
-----------------------------------------------RSF---RGHL-DS
VVSVSFNP---D-L--KQLASGSLD---STVMIWNFKH-Q-L-RAFKYAGHKGAV-----
-HSVCFAP-N----GSLVASGSRDCSVRLWVPNVSGASSVIKAHTAAVRSVDFSFD-SRL
LATASDDKIIKVWSVSGQKFLYSLS---GHSNWVRSAVFAPDARLVASGGDDKTARVWDT
ER---------------HQ--------CVL--AL---SD-HSAPITKVAFHP-DGTCVAT
CSVDRTINLYD---VR-------TK--QLLQHYP---AHADA----IN-S-ISFH-----
------------------------------------------------------------
---------------PSGSFLLSASNDATLKVWDLRE-------------GH-----LFY
T---LQG-H---EG-AVTSVAFSPNGEFFASGGADEQV---MVWRTNFDRFGIATTAPAA
PAVGAASDLYTTAAAAPTQRLAKQTAA-QPSQPQREPQLP-AAAAA--------------
APA----VVVSES-AAAAAAAPSTATAVP--EQVA---STLERIVRQLDVLTQTVRLVEE
RLTINED-RM---------SLETQLMR---------------LQTHGQSS----------
-------------
>CHOSPE039279
RTL------------------------------------------------SAAQD----
-----PQLE---------------------------------------------------
-----------------------------------------------RAF---RGHK-DT
VTSTSFSP---S-M--RQLASGSLD---GTLMLWNFKP-N-M-RAFRYVGHRGPV-----
-TSVDFAP-S----GSLVASASRDSTVRLWIPTVRGQSTVFKAHSASVRSVKFSED-GRS
LVTASDDKTVKVWDVAMQRFKHTAS---GHTNWVRAACFSPDGRLLASGSDDKTVKLWSS
DG---------------RD--------CIQ--TF---VN-HSSNVTSVAFHP-DGTCLAT
ASTDRTIQLFD---LR-------TN--TMIQHYS---AHSEG----VN-S-IAFH-----
------------------------------------------------------------
---------------PTGNYLLSSSDDSTLKVWALRE-------------GH-----LMY
T---LHG-H---DG-PTTAAAFSPTGEFFATGGVDHQV---LVWRTNFDAEIGFGHVAPA
PAPQ-SPLAGGVGIASPTHSAGLYNMA-------------AAPYDAAPVEIG-------P
EPG----GDLSAAGGASATTQALEPQSYP--AELH---ATLRQIVRHLGVISKTVALMEE
RLTFVEG-RS---------SLEQSQRG---------------LHQYAAGD------PQ--
-------------
>CYAPAR020231
-----------------------------------------------------AAD----
-----PSLE---------------------------------------------------
-----------------------------------------------RTF---RGHK-DS
LTAVAFGP---G-A--KQLVSASLD---THVMVWNFKP-Q-L-RAYNYEGHRGPV-----
-QCVAFSQ-S----GALIASGSKDKTVRLWLPTVKGESSVIKAHTGTVRSVCFSRD-GAC
LLTASDDKTVKLWSVTDQKFQFTLA---GHSNWVRSAVFSPDARLAVSGGDDKLVRLWDL
RS---------------RA--------CVQ--AF---YD-HSGSVNTVQFHP-DGTCVAA
GSADQTIKVWD---AR-------TY--KLLQHYA---AHGDA----VN-Q-IAFH-----
------------------------------------------------------------
---------------PSGNFLLSASSDTTVKVWDVRE-------------GH-----LYY
T---LHG-H---EG-AATACAFSAEGDRFATAGSDGQL---MVWRTNFDRHAAP---ADE
NLPPRPASARSAERQRPST----------PPPARRPPRGRRRATRSRPPARPGR-----P
EPA----TAEGARGGPTVVDAPVMAAALP--DQVA---SALDQVASQLHLMSRTLEMFEE
RITANEE-KV---------RIEDTMAALV-LSSRAP---FSDQQQQQQQP------HDAE
EP-----------
>MICSPE004197
-MV----------------------------------RFGGV-------MANESED----
-----PTLE---------------------------------------------------
-----------------------------------------------RTF---RGHK-DA
VTCCAFNP---N-M--KQLITSSND---NSLMIWNFKP-Q-M-RAYRFTGHKDAV-----
-TTVAYNP-T----GGSIASGSKDCTIRLWTPSVVGLYTVLKAHSACVRSVEFSEN-GES
LVSASDDKTIKLWSARDGKFLSTLT---GHTNWVKCASFSPESNAAVSASDDKTVRLWDV
KA---------------GR--------CVY--VI---DD-HFSAVNSCKFHP-DGTCIAS
AGDDCVVQLWD---VR-------SK--KLVQHYD--GAHGAR----VN-S-VSFH-----
------------------------------------------------------------
---------------PSGNFLLTSSDDGSIKVWDLRE-------------GQ-----LFY
T---LNG-H---EG-AVLNAEFSPAGDYFASGGNDDQV---MVWKTNFDRVLGDGENKPP
AIEPASKSASASGGKKPST----------VSTPQKTPPRTKAPAPAAAASPL-------P
QPASPLPPPAAPEHPSAPPMPAPPVTAID--DAVT---STLGHIVGQLDVLTQTMQLLEE
RLSMNED-KV---------RMVN----II-------------EEQEAQAA------K---
-------------
>CIOINT008740
--------------------------------------------------MALMND----
-----PTLE---------------------------------------------------
-----------------------------------------------RQF---KGHR-DT
ITSCDFNP---N-M--KQLATGSMD---SCLMVWNFKP-N-M-RSYRFVGHKDAI-----
-LSVQFSP-S----GHLVASASRDKTVRLWIPSVKGESTVFKAHTATVRSVNFSSD-GLH
LLTAADDKTIKVWSVHRQKFQFSLT---QHMNWVRCARFSPDNRLIVSGSDDKTVKLWDR
NS---------------KE--------CVH--TY---FQ-HGGFVNHVEFHP-SGTCIAA
AGTDSTVKVWD---IR-------TN--KLLQHYQ---VHSGP----VN-Q-LSFH-----
------------------------------------------------------------
---------------PSGNFLITSSNDCTLKIMDLLE-------------GR-----LFF
T---LHG-H---QE-PVTATTFSRNGEYFASGGADEQV---IVWKTNFDKSDLTTQTTHE
AKPTGLREPNNNPPTQPLTTKGSDIMDLSHSTMEHPESEKQLADRSMK------------
TPTKTNVSSQIYKMTGTSITAPLEEKSIP--PKLA---ATLEQIVGQLDMLTQTMTILEQ
RMSMTED-KV---------ECLDNQHQ---------------MTRHTE------------
-------------
>TRIADH008113
------------------------------------------------------------
------------------------------------------------------------
------------------------------------------------------------
-------------------------------MIWNFKA-H-T-RAYRFIGHKDAV-----
-MHVQFSP-S----GHLVASASRDKTVRLWIPSVKGESTVFKAHTGTVRCVDFSND-GQS
LLTASDDKTIKLWTVHRQKFQFTLN---AHLNWVRRARFSPDGRLIVSGSDDKTVKLWDR
SS---------------KE--------CIH--TF---YE-HSGMVNDVAFHP-NGTCIAA
AGTDNTVKIWD---IR-------IN--KLLQHYQ---IHSNA----IN-S-ISFH-----
------------------------------------------------------------
---------------PSGNFLITSSSDTTLKILDLLE-------------GR-----LFY
T---LHG-H---QG-PATAVTFSPTGEYFASGGADEQV---MVWKTNFDTVDYSSDRPPE
VTDVA-----------------------KSSKIDTLMADKEAAT----------------
EDV----TAA-----NGAETSPLEPRDIP--PQLS---RTLEHIVSQLDVLTQTVSILEQ
RLTMTED-KL---------ECLDNQQK---------------ITLQIKPN----------
-------------
>SECSPE008499
-------------------------------------------------MDPDQYN----
-----PALE---------------------------------------------------
-----------------------------------------------RTF---RGHK-DT
VHSLSFNP---N-M--KQLVSASAD---SGVMVWNFKP-Q-L-RAFRFVGHQGAV-----
-YSVDYSP-N----AKLLASSSRDATVRLWLPSVKGESTILRAHTAPIRCVRFSSD-GRK
LVTASDDKGLKIWSVAQHKFLVSLT---GHLNWVRSAAFSPDTRLLVSGSDDKTVKLWDE
AS---------------GA--------CTH--TF---YE-HTGIVNSVGFHP-DGTCIAA
ASSDRSINVWD---IR-------MN--RLLQHYD---AHSDA----VN-D-ISIH-----
------------------------------------------------------------
---------------PSGNFLLSASNDSTIKVWDMRE-------------GV-----LFC
T---IEA-H---EG-PVTACNFSPTGEYFATGGADNQV---LVWRSNFDRMIVDANAQAA
KRPSSARSPSSSAAARPRTASGAAQRR-------RHEPATEFAAAAVAASAP-------A
APS----SHAVDSRA----SPPLDMSQLP--ETLA---GTLEHVIRQLDILTQTVSILEQ
RISLSED-HI---------SLESALKANAQLASWAPE--FHSADPRQAATSYERTESDED
RPHVDDDDAGIGS
>PHAKIR002868
-----------------------------------------------------MGD----
-----PTLE---------------------------------------------------
-----------------------------------------------KTF---RGHR-DA
VTGVTFNP---N-L--KQVATSSLD---GAVMIWNSKA-Q-L-RAYRYIGHQNAV-----
-TCVSFSP-T----GQLLASGSQDRTIRLWVPNVQGDSAIIKAHSGTVRSVQFSYD-GQQ
LLSSSDDKCLKLWNVSSQKFISTFK---GHSNWARCAQFSPDARVLVSGGDDKTVKLWDT
LS---------------KN--------CIS--TF---YE-HTGNIKAVKFHP-DGTCVAS
AGTDKSIKIWD---TR-------MN--QLLQHYN---GHDDV----VN-D-IDFH-----
------------------------------------------------------------
---------------PSGNFILSGSKDSTMKVWDIRE-------------GT-----LFY
T---LHG-H---KG-SVNSVTFSPTGEFFASAGGDNLS---LVWKTNFNEGLDEASNKPK
KK-------KKKNKKLEKE----------------------------------------E
KPG--------------YQAPAMNVDSLP--KDAS---EAFEHMFRQMDLLTQTVQLMGQ
RLETTED-RV---------ELYEAHRK---------------ENQ---------------
-------------
>TELSUB025318
------------------------------------------------------------
------------------------------------------------------------
------------------------------------------------------------
------------------------------------------------------------
----------------------------LWVPTMKGECSVIKAHTSAVRAVDFSFD-GNL
LLTASDDKSIKLWDMPSQRFSQTLS---GHINWVRTARFSNDGRLVGSGSDDKSVKIWDV
EK---------------KR--------CVH--SY---GD-HCDAINAVRFHP-DGTCLAS
ASEDQTIKLWD---LR-------TN--KLIQHYP---AHLDG----IT-D-ISFH-----
------------------------------------------------------------
---------------PSGNYLASTSRDSTIKMWDLRR-------------GH-----LFS
T---LHG-H---ED-KTSAVSFSPNGDFFATGGADQVV---MVWKTNFTDSDLEAAAAAA
RKNGTQACA---------------------------------------------------
---------------------PVSVTSVPLQ-------ETNAQPLRQAPRLPPQQELEEE
ALPSQED-DY---------DMTIPQSS---------------------------------
-------------
>DIAGRA025198
---------------------------------------------------MNSDD----
-----PTLE---------------------------------------------------
-----------------------------------------------RHF---KGHT-GA
VNSVDFNP---N-M--RQLASGGDD---NTLMVWNFKP-Q-M-RAFRFVGHKGPV-----
-RCVTYTP-N----GTLVASGSVDRTVRLWVPKVKGESTVFRAHTGTVRAVKFSQD-ASF
MVTASDDKLLKLWSVNRRQFRASLK---GHANWVRDAALSADDRLIISGSDDKTVKLWDI
AS---------------KS--------CIH--TF---FE-HRSMVSCVDFHP-DGTCIAA
GGADNTVKIWD---IR-------TN--RLLQHYL---PHSGA----LN-S-VKFH-----
------------------------------------------------------------
---------------PSGNYLITSSDDSTLKVLDLRE-------------GH-----LYY
T---LRG-H---QG-AALSAQFSHNGAYFASTGSDRQV---LVWKTNFDQEKIDGRVRSE
FSSEFDRDP----KPMPHK---------FPDQPHKSVDMRGLGVKDMTVKDP-------V
EPP----AQAPTDRDHANSDDRYENERVP--RSLG---STLEQIVQQLDVLTQTVEILEQ
RLTLTED-AI---------TIVPSEQH---------------AGGRGGE-----------
-------------
>MASSPE000720
-MYMNEKN-----------------------------SAST---------GVLDFD----
-----PSLE---------------------------------------------------
-----------------------------------------------RTF---RGHK-GP
VNSVVFKP---D-L--KQLASGSED---GSVMVWNFRP-Q-L-RAYRFVGHTGAV-----
-NDVAYSP-S----GRLLASASDDQTVRIWLPNVKGDSSVLKGHTSAVRSVSFSAS-GRE
LLTASDDKTLKIWSLPSKRFKCSFT---GHSNWVRTGAFSPDSTKVASGSEDKTTKLWDV
AT---------------HT--------CLN--TF---YE-HSDVVTSVAFHP-SNVCLAS
CGMDKTIKIWD---TR-------SN--TLIQHYD---AHQDS----VN-S-IRFH-----
------------------------------------------------------------
---------------PSGNFLISSSSDNTLKIWDLRE-------------GH-----LMY
T---LQG-H---QA-GANSATFSPNGDFFASAASDNIV---MVWRTNFDRPSSSGNAGQE
NTNSNNYSETRSSKQRPKT--------------------PAPPVPSSKPNAP-------P
APP----AEQNNNSSNDNNAA----------SNIA---NALGFIAKQLEVVTQQMANLER
RTQKNED-VI---------KLALNAGL---------------KHQHQD------------
-------------
>NAEFOW003400
----------------------ML---------------------------NLSDD----
-----PTLE---------------------------------------------------
-----------------------------------------------RTY---RGHH-GT
ITGLSFCP---S-M--KRMASVAMD---STLYIWNFKP-N-L-RSYKYQQHEGGV-----
-MCVEFSPLT----GKLVATGGRDKTIRLWQPTIEGKSTVIRGHTNTVRSVHFSMD-GKR
LLSSSDDKTIKLWSIANQQFIQVFS---GHSNWVRATDFSPDERLIVSGSDDKTVRLWDI
KS---------------NK--------CIM--SL---VE-HADNVNDVHFSP-DGNCLVS
CSVDKTVKVWD---VR------LAK--KLLQHFT---GHEDT----VN-Q-VSYH-----
------------------------------------------------------------
---------------PSGDYIISCSTDQTMKIWDTRE-------------GR-----LFY
T---ISG-H---VS-PTTAVTFSPLGDYFASGGADNLC---MVWKTNFDKSLPNENNLSP
PFSNVNTYATTGHSERPSSKLQTFNSA--SVPPQQPPQI---------------------
QPQ----IPSASNFQSVYFPPPIQTDNIP--PSLA---NTLEHILRQLDIITQTVKVMED
RLTLTEH-KL---------KMEINQKKIIQQQQLYPP--QENLSNSSHASSPKPVSHDDN
KPR----------
>SAPDIC017379
------------------------------------------------------MD----
-----PSLQ---------------------------------------------------
-----------------------------------------------RTF---RGHK-SG
VAALAYGP---Q-A--RQLASGAMD---CSVMVWNFKP-Q-V-RAFRFLGHKGPV-----
-FDVQFAP-S----GELLASGSQDRTVRLWTPTVKGESHTLKGHVGGVRSVAFSYD-STE
LLTASDDKSIKMWSLPTRRFVCSWN---GHSNWVRSARFSPDARLLISGSDDKTVKLWDK
AT---------------RN--------CIT--TF---YD-HSGIINAVRFHP-DGTTVGA
CSYDHSMNLWD---IR-------SQ--KLIQHYP---AHEGN----VT-S-LDFH-----
------------------------------------------------------------
---------------PNGYYCLSTSVDGTIKLWDIRE-------------GH-----LLY
T---MHG-H---TG-AVNAAAFSPDGKCTASGGVDALV---MVWDTDLDKCLHAQYPQAL
PKSHVLRHAKAPPYSPPRHNAHDLCNP--IRYDPVLRDSKESSSPYHQPKTPTSNNQNG-
MPT----ANERKDESLASSKLPTGDARLP--ENLS---ATFDHIVGQLEIITRTLSILEE
RLCHAED-RI---------DVARVQTQ--------------MLRQQNNER-----VHPHA
SPH----------
>EUGLON032220
------------------CDVTSYLM--P--------AATP---------AAVPSA----
-----PVLV---------------------------------------------------
-----------------------------------------------EEL---HSAK-SQ
ANSVHPSP---D-N--SQLATGCQD---GVVVLWHLQP-R-P-RAFRYIGHQAPV-----
-SSVHFSP-H----GNLVVSASQDRTIRLWVPKVRGGSTVLHAHQGAVRAAQFFPG-GDR
VVTGADDKVVKMWCITTQKAISTFA---EHTNWVRCVSVSPDGRLGGSGGDDKTAKLWDF
AA---------------RQP---R---SVH--TL---MH-HCDSVTDLAFGP-DGHSLAT
CGVDRTLKLFD---LR-------TY--RLLQHYD---AHSDA----VR-H-IAWH-----
------------------------------------------------------------
---------------PSGHFLLSCSQDSTIKVWDLRV-------------GY-----LFY
T---LSA-H---AG-PVNSVSFSADGATFISAGVDHKV---LLWRSNFDREADAKGRGPA
V----------PSAKAPRA--------------------PSLPPPPLPPSPP--------
LPP----TGSATAASPLDGAP-----AIPVDADAA---ACLEYVLRQVDLLSHTLALIEG
RTTSTGDSRM---------TLEESMHDEVAAASPAPSHVATLASYTSNASTLRPTPADGS
EVRVPVDDAEEA-
>LAPGUS025352
------------------------------------------------------------
------------------------------------------------------------
-----------------------------------------------RSK---QWYQ-R-
------------------------------------------------------------
-----------------------------------------RVHGGT-------------
-----------------HRFLCSLS---GHLHWVRSARFSADGRLVASASEDKTVKMWDI
RS---------------HQ--------CIN--TY---YD-HAGPVHCVRFHP-DGTILAS
CGADGAIKLWD---VR-------TH--QLLQHYS---AHEAP----LN-S-IDFH-----
------------------------------------------------------------
---------------PSGDFLLSSSDDSTLKIWDLRE-------------GH-----QLY
T---IHG-H---QA-ATQTAVFSPMGDLFASGGCDDMV---MVWRTNFDRIVIQMSAAPS
AASSVASHASLAGSAPPSTESGSRGPV--LTNSSEPSSSSSLASSSAPSSSSLA--SMA-
SPSL---VSQAPSTASTRSATRGGMEDLG--QQMS---STLSHIVSQLDLITATLALFEE
RLSLHEQ-KV---------RIETTLRQ--------------KLGE---------------
-------------
>TRIVAG056260
-M------------------SKMH---------VKLEIQSG------------RVK----
------SLCFHDSR---------------------------PWLL--ASFHTGEIIIYD-
-------YEVG---------------------------------VEIQRY---NEFT-VP
VRTACFHP---S-L--PLFAAGADD---TCIKIFNYDE-Q-R-CIATFTEHLDYI-----
-RTVQFHP-T----KPFLVSASDDQTIRIWNYETNLCLTSISGHNHYVMSAFFHPT-LPL
VLSASLDDSVRVWDISITDAKFTQE---EHTAGVNWAAWHPNKPMAVSCSDDESVKIWRI
TE---------------MS--------LVA--TL---RG-HTGNISCACFMP-NMDLVLS
CSEDQTVRVWD------------SKRFVHLSKYKFAAGH-DNGLV-IYET-VSYNPTHKV
FL----------------GFNPVWIGCRKIFPGPPG--------DETLFRYDIMRRS---
QIQTHSN-IKNIIMSPD-KHILTISFNNITGVWDVSTR---THVKYLLINGEGGTL-VAA
IIQAVHG-H---PEIAMESLGV--EARSLISGSVDDSF-KTEIWDMQFDVT---------
---------AAAGFIVP--SPGQSVSSEGVEIAG-----QYAAAGEFGLALQVLSEQIA-
EPLKE--IASHVSIPALACAPPLTAKFAPSPERMEMIEGKFNAAKSIFLSLLQSIPIAST
VEEQRKVIDAICRKYVIAAMLGIAQNSKKYALKLDEKMQF-ATDERTRKVDAVKVDFTPV
GNFVGGIGTGLKN
>RHOMAR013528
------------------------------------------------------------
------------------------------------------------------------
-------------------------------------------------L----------
VG---L-------G--------ARN--AYIMKTW-------E-NTATLSEHQGSV-----
-LVVNFNS-D----GNYILSGGNDKTIRIWNSSSGKCIKVYKGHGYEVSDVVSSPD-NSQ
LASCGRDRAAYLWDVTSGRVIRKFH---GHEGRINCVRFDEMADVLFTGSYDQTVRIWDL
RSR-IQELVSIAYN--DG---------CLR--TYDV-RG-HADSITYVSLS--DSKCLVS
-CLGGTLKLLD---RS-------NG--EMLSEYK---GHTNK----SY-R-SKLS-----
------------------------------------------------------------
---------------NDDAYVVSGSEDNKLYVWDIVS-------------GK-----VQA
V---LEG-H---DN-VVCTVAYHPKQHMMCSGSIDGTI---KLW----------------
------------------------------------------------------------
------------------------------------------------------------
------------------------------------------------------------
-------------
>ENTSUL014801
------------------------------------------------------------
------------------------------------------------------------
-----------------------------------------------------------P
IFSVTL-----D-G--QMVLVA------NTALLWEGR--GWQ----VLTGST--V-----
FLAAAISPHN-----NEVLVGMNDNAARMWNKNTGTVIQTYLGHGGGVSAVAFDPSSPNF
VLTGSNDNSVRLWNKTSGTTVTTFT---GHTGSVTSVAFNPNPNEILSTAADQQVRVWNR
TS---------------GQ--------TVA--AL---TG-HVGAVQCAAYNP-NNNEILT
GGADGTLKLWS---RS-------SG--TLLTTFT---GHTSA----VF-S-VAFN-----
------------------------------------------------------------
---------------PGSTEVLSGSNDKTVKLWNRNT-------------GT-----VTT
T---FTG-H---TG-PVYSVLFFPNSTYVLSASSDRS-----------------------
------------------------------------------------------------
------------------------------------------------------------
------------------------------------------------------------
-------------
>ENTSUL056750
---------------------------------FEFI-----------------------
-CQMAPALQVASSAQ---------------------APPKGPARV---------------
------------------------------------FGNW--------QF---AGHV-DE
VTDVVFNPMDVD-G--NEFLSGSLD---HTVRLWDRSL-G---AVRRFE---DFV-----
-YAVAYNPKN-----SQFFTGS--GVVRLWDKLNGTVILTLAGHTRAVTSLAFNPIDPTQ
LLSGSLDGTLRLWDTESGICLRTLV---GHTDGVYAAAFNPDPAEVASASSDNTIRLWDI
RS---------------GT--------TNQ--SI---TT-NS-TVHTLKFNPADANELLT
GDEDGAVLVWD---KR-------AG--LVVRALK---GHTGV----VR-S-VAYN-----
------------------------------------------------------------
---------------PNGTEVLSGADDGLVLLWDKAS-------------GS-----VVR
N---LTD--AKPQD-RVNAVAFNASG-VILSASSDRDV---RAWDK----------ATGE
RQ--------------PS------------------------------------------
------------------------------------------------------------
------------------------------------------------------------
-------------
>ENTSUL024027
PMP---------------CVVVWLVR---PVLLRSFL-----------------------
-----------PNNA---------------------------------------------
-----------------------------------------PKLALNAQ-----------
----------------NEVLFGASD---NYLRLWNTDT-G-A-SVRTFTGHTGYV-----
-NSVAFNPLN----GSEVISGGYDGYIKLWSNTAGNSTGTLIRDINAVPALAVNPFNSSE
ILAAS-NNAVRLWHKDTGSFLRNYT---VHTSSVTCVAVNPNGSEFLTGAADFYVLLWNK
DT---------------GA--------IIQ--HF---T--HIAAINAVAFNPANDSEVLT
GSEDPLLRLWH---KG-------TG--QIIRIYN---GTGST----IL-G-VAFN-----
------------------------------------------------------------
---------------P-GSELLSCGTDNTILIWHKES-------------GV-----VIA
N---LSN-S---TN-RVTTAAFNPNGSEVVSGGWDRFI---RVWAT--------------
-----------------------------------------------------------T
TPPPP----------------------PPPG---------------------------QD
RPKA--------------------------------------------------------
-------------
>CARMEM003081
-----------------------M------------------------------------
------EMSSPPTA---------------------------------IINDDGTMDIVD-
--------KVT---------------------------------TMQR-V---EAHT-AS
VTSAVFSP---T-E--LVFATSSFD---KTLKLWDLLS-S-D-CIKTFVGHLKAV-----
-LSCSFSP-D----GRLLASGSIDNTARLWEISTGRCIRVMEGHSSSVWGVAFSPD-GSI
IASCSGDRTVRLWRASTGESLRTLE---GHAKQVLSLAFSPNNVL-ASGSEDFTVRLWDT
IT---------------GG--------CLA--VI---PD-QSEGQASVMHSP-DGCTLAT
GSDDCTVRLWD---AA-------TG--VCTHTLR---GHADG----VL-A-VAFS-----
------------------------------------------------------------
---------------PDGNYLVSCSADFTVRRWDLTSV---DLADMFSPDGR----RLYS
TSA-LQG-H---ASLAVSAADYTRSGEVLVTGGHDQDLLQDQVWDAGADPL---------
----------------PTV--------LAVRSHKQGSNEHAVASARLDSDL---------
--------------------------------------ARLTDAVSRGDAALASILLAGA
PTALTDSPPV---------AIEKDR------------H--------GRKT----------
NPH----AGGAE-
>TELSPE027296
------------------------------------------------------------
-------VAMPPD-----------------------------------------------
------------------------------------------------------------
-----------T-L--SMGASGGTD---DLIILWDLHN-G-E-EKHSLSGHEGEV-----
-VMIDFNN-T----GALLVSGAMDETVRVWCTVTGVCLQKLVGHTGEVHSVVFNCF-GNT
VASGSVDTTCRLWDVHTGRS-RVLR---GHTAAVTDTAVSPDGWLCASGSEDGTIRIWDV
LT---------------GG--------CVS--LL---AG-HKEGIC-VMFGP-DGRLLIS
SSMDATVRVWD---LD-------TG--DCKQVLR---GH-KG----VV-I-IEYN-----
------------------------------------------------------------
---------------TQSDRILSMARDNTCRLWK--------------------------
--------H---NT--------------LV--AQESELLDKR------------------
------------------------------------------------------------
------------------------------------------------------------
----MDDPKM---------NVE--------------------------------------
-------------
>ANCTWI008159
-MYSTSKR----------------------------------------------------
------------------------------------------------------------
-------------------------------------------------IQ--KAHS-DS
IWSVATAQS--D-S--QVFVTGSVD---ETVKQWDFEH-D-E-CQNTFAGHKLGV-----
-VSTALNK-D----GSLAAVSSMDSTIRIWNLKESKCLHTIDG---ETWQCVFSPD-GKH
VISGSHSGCINMWSIETGTKAKEFN---PNGKFAMSVAFSPDGKLVAAGANDGIVTIFDV
ET---------------GT--------LKH--KI---EG-HALSVRSLSFSP-DSRYLLS
ASDDMHVHLYD---AH-------NN--TFVQGMP---GHSSW----VL-S-VDFH-----
------------------------------------------------------------
---------------PQGTHFATASSDKTVKIWEMDS-------------KK-----CIQ
T---FQE-H---DD-QVWSVKYAANGKALVSVSDDASI---QIYNC--------------
------------------------------------------------------------
------------------------------------------------------------
-------SNI--------------------------------------------------
-------------
>MARPOL002207
-MK---------------------------------------------------------
-----RSLK---------------------------------------------------
------------------------------------------------NLA--NAHH-DS
IWAATWAPATADRG--ALLITGSVD---ESVKIWEL-----E-LERT-TGHALGV-----
-VSVAAHP-S----GSMAASTSLDSFVRVFDVDTNATITTLETSPSEAWLMQFDPK-GDF
LVAGGGSGSVKLWNTNNWRIETPLTAHSGSGKFVLAVAWSNDGKRLACSTMNGVVAIFDA
VR---------------GK--------FLH--TL---EG-HSMPVRSMAFSPIDTRVLFT
VSDDKHIHMYD---VE-------SR--SLISAFS---GHASW----VL-S-VDVS-----
------------------------------------------------------------
---------------PDGSCLATGSSDRTVRLWDLNM-------------RA-----AVQ
T---MSD-H---ND-QVWSVAFRPDGR-LASVSDDRSVS---LYEY--------------
------------------------------------------------------------
------------------------------------------------------------
------------------------------------------------------------
-------------
>SORBIC034665
-MK---------------------------------------------------------
-----AGLK---------------------------------------------------
------------------------------------------------SVD--GAHE-ES
IWAAAWAPAADHRT--AVLLTGALD---ETVRAWDLA----A-LGSP-RGHALGV-----
-VSLAAHP-A----GALAAAVSLDSFIRVFDVDTGASVATLEAPPSEVWGVQFHPM-GNA
LAAGGGSGSVKLWDTERWQPITSLTG-TGSGKFVLSVAWSPDGKLLACGSMDGTIAIYDA
VR---------------MK--------FLH--HL---EG-HHMPVRSMVFSPVDPHVLFT
ACDDCHIHIYD---AK-------EK--SLIGAMS---GHASW----VL-S-IDVS-----
------------------------------------------------------------
---------------PDGLAVATGSSDRTVRLWDINM-------------RT-----SVQ
T---MSN-H---SD-QVWAVAFRPAGR-LASASDDKSIS---LYDY--------------
------------------------------------------------------------
------------------------------------------------------------
------------------------------------------------------------
-------------
>TRIADH001007
------------------SVTSHL-----PIFTLQFSSSAQHIF---GTVDIKSFDEDED
I-I--TCLAVTPDD---------------------------KWLL--TCSQNLLLRQWN-
--------------------------------------------SCTRAW---SAHV-GP
VVAMEFDA---S-S--TLLATGSSD---STIKIWDISS-N-Y-YTHNLKGSQGVV-----
-NTISFHP-D---P-AHLFSAADDYKIRQWDLKSSKCIRIFEGHYSSISSLAFSHD-GKT
LLSGGRDNVVNLWDIASKSLLKTIPT--GHTDTILSLDVS-DRQLIATSSKDHTIRVWKA
FH---------------FR--------CVA--VA---SG-HTSAVPAVAFSP-NDKLIAT
ASQDKTAKVW----VS-------DG--SLLGSCV---GHKRG----LW-S-VQFS-----
---------------------------------PIDQCIATCSSDSNIKIWSVIDFTCVK
TFEGHSNSVLKVSFVTRGMQLLSSDSDGLIKLWTIKS-------------NE-----CEN
T---FDH-H---TD-KVWAIKPNSTEEYFVSGGADSSL---AIWKDAIERE---------
---------------------------KKIAEEEIAKEQNLLHAKKFTEALNMAIG----
KPFLTLT--------------------QPDG-------ESIDNVIQKLD-----------
-------KHVTIFQYLSTW----------TNAKHSRAQIIPSMQTTLEAL-----PYTER
VIF----RIYLTY
>GUITHE001367
------------------------------------------------------------
------------------------------------------------------------
-------------------------------------------------I---RGHK-GW
IRALAVTH---D-G--RYVVSVADD---SIAKFWTMES-G-A-CVHELRGHRSAI-----
-TAIDISS-N---G-LRMITASIDTSVKLWEIQSGIELANLRGHAGALTSCKFHPE-GSH
FITSSEDEAIKFWELQSGRLLAALR---GHEASVLEVDYFPSGRRVVSVSLDHSIRLWDV
ES---------------AK--------ELS--KA---AG-HLAAVRSCSVSP-GDNVFVS
GGDDNFLRVWD---AR-------MK--GLVRKLI---SHSET----IT-S-VRFS-----
------------------------------------------------------------
---------------PDGSSILSGSPDKSCRLWDLR--------------GG-----LVK
C---WED-H---RD-TVSQVTFTPSNRHIVTGS----------WD---------------
------------------------------------------------------------
------------------------------------------------------------
------------------------------------------------------------
-------------
>ALLMAC004908
-MAECYKILQDLEAA----DTQFLVRYASPHATHQFAGESAARAGTA------SANDSGN
SATGTDRLAAEPAERLECMLIGKNIAQVAAEEAATVWGNVAPSATDAAAGRAGAK-----
------------------APQDTSRPLPAAAAS-------SDLQELLRNVEETQAHSLKP
VISIK-APASINAG-SNMVAAADGDQAANTPK--DSKSTGLQDEIRML-MHVESVELTEN
FYTCTYSSSDRRDGSNLWLTGGYDCKVRIWDVADKQCLAQLAGHKSIVTDVRFVKSD-AY
IVSASFDKTIKIWNAQTATCERTLT---GHADSITTCDVSPDGRYIVSGSLDMTLRLWDW
AS---------------GE--------CLS--VV---KK-HARYIKAVKFSV-DGRYVAS
AGLDRRVYLWD---VK---ILAYSKNVSHVRCIE---AHDDA----IL-A-MDMQ-----
------------------------------------------------------------
---------------PN--VLVTVSRDQSVKLWDM-T-------------GH-----CIY
G---I--------SLAACTVAFGFDGELFAVGCFDNSVH---VFRT----------KTGE
RVRLIK-VL------------------LTVKFP------DFILCGSSEGFVQ-------K
IPL---------------------------------------------------------
------------------------------------------------------------
-------------
>GONPRO013355
-MECLKALTELQQMG---LHIPFL-----PQTSADYRTDAAEIVDIG--RRIPSLDVEKQ
ESVSRRGLNLAKAKSRVGHSVWADAAGMVVEAAITTGLSPSPSMA--VENHLQLT-----
------------------------------SHDSASFQDDKRHTRLGRSISALEGHSPSP
VDSVAVDPGSNDSG-ENIMAAVKDD---ETLRIYDIDSVGAE-LLKTFRGHA--VEISTA
F-TLTWDLADLRYGSSLWLTGGYDGVVRIHDLTARTTLAQYVGHKSVITDVHFARDD-SH
VVSCSFDRSIKIWNSQTAVCERTLQ---GHTDSVTSCDVSPDGRFIATGSLDCTVKLWDY
NT---------------GE--------CLC--TV---KK-HTRWIKVVRFTP-DGRYFAS
AGLDRRVFFWD---VK---LMANTG--NVTQSID---AHGDY----VL-D-LAMA-----
------------------------------------------------------------
---------------PS--YVVTCSRDMTIKVFDV-T-------------GQ-----ELH
T--SL------AP--SACTVAFSPDGEFFVTGSFDNNLV---IFRT----------KTGE
RVRSFRV--------------------SVVR--F-----GSLVCGTGEGYLQ-------E
IPL---------------------------------------------------------
------------------------------------------------------------
-------------
>NEMVEC018191
------------------------------------------------------------
------------------------------------------------------------
------------------------------------------SKSF--------D----P
---------------K------SLDE--GES--YSSN-----------------------
----------------------------------------------------------SH
I------------------------------------------------AFKCTNFLKE-
----------------------------------------HKQPLFAVQFNPFDPYFFAT
VGSNRVTIY---------------------------------------------------
------------------------------------------------------------
----------------------------------------------------QCEE--VI
K---LQA-Y-E-----------DPDVSFII------------------------------
------------------------------------------------------------
------------------------------------------------------------
------------------------------------------------------------
-------------
>RAMVAR008060
AMPGKRSL---------------------------------------------DVDDGPK
PYITFTSVTWGPANTN--------------------------------------------
------------------------------------------------TLR--KNHRIS-
IYALQFNPDPADLG--DVIAVVTAEHC-----LFRVSHNG---RFEQFENFSDQVEAKED
IYTLQWIK-DPRRDWTAVAFAGSTGIIRLVDLQQPQRVAFLRGHATAVNELAYCKAQPAF
LLSGSKDHTIRLWSIKYLTCLAVFGGAQGHRAEIISLDVDLFGAYIVSGSFDSTIKIWNL
-QPHLLDKVR------HATS----KPVTVPSACFSVSD-IHDGQIDCVRWA--GGNYVIS
KASDKTVLIWMPTLVP--------GTEQLCHKMK----LQNN---DYW--FVKFA-----
-----------------------------VW-------------------QN--------
---------------EGQHVLALGDDKGWIRLHDLQALATK---------AQR----SLK
T---VSS---PSKA-VIRAVSFSTDGRLLIGGSDDGICH---IFRR----------SDSP
TG---------------------------------------------------------R
SPAASQG-------------------------------GRFE----------------DD
EDDLDDD-----------------------------------------------------
-------------
>RAMVAR017395
------------------------------------------------------------
----------------------------------------MPT-----------------
--------RRPRVVHT------------YGTVC---Y----PNSSYTG------------
-----------------------------------------------LKIFIDG-NPSQN
LIPQATS-EDPVAAATAFAASESVNVVTLVDLRLQQRVAFLPGHATAVNGLTYSK---LF
FFPDPKN-TIRLWSIKYLTCLAVFGSAQGHRAEIISLDVDIFGAYIVSGSCDSTIKMWN-
------------------------------------------------------------
------------------------------------------------------------
------------------------------------------------------------
------------------------------------------------------------
------------------------------------------------------------
------------------------------------------------------------
------------------------------------------------------------
------------------------------------------------------------
-------------
>SPIPUN003430
-MVADQRAPDDFQPY--------------------------------------SLENGME
GQLTMQDMSLTPETPQLGS----------------SSNKGSPVTPVQNSTNDRLTNVKAC
IVNRRHRKRLRKKHKTHPKQREPAKLATKSHSDSSNFQSTVTSRTITNSLKKEQGHSDDP
IKNVAFKPTLYDVA--NLFAVVGCGQVS----IW---SPG-K-QTKMLQVYADLVHEPPD
VFCCDWLY-DEKEAKCHIAAGGSDGFLMVFDADSG-EYKHLHSHGSHVNDIKTHPKDPLL
FATASCDLSARLWNGKTGHVIAIFMATEFQRMGLLSLAWHHTGKKLLVGEKDGTVRLWNT
DTRSIRSAIAYSYQ---GQPRSSWQPASLAFPIMSSPY-VH-GYVD-VQW---WGDLCLA
KSTESCIRMFQPEILS--------NTARVISQFE----YPEQDDHSLW--FVRAT-----
-----------------------------L---------------------S--------
---------------PSGRYLAVGNMMGEIYIWDIQSV------------ADK---DDIA
K--VIGG--PKKP--QIRALAFARDETILMAVTDDARII--R-WDV--------------
------------------------------------------------------------
------------------------------------------------------------
------------------------------------------------------------
-------------
>STECOE015979
-MEKCSLCPDAN----NICADVYLCR---ESTLLQKIHEYSEE------QSLSKVKESIH
YNSLKQELYSQTIK-----KINKECKKVIDQYDLM------------IKKYKKIL-----
--------KILEATINPN---------------IDYYSKFDDTDKLLKSIDNKKGHR-NT
IFDLVFTP---D-N--NYIVSASED---KTICVWDIQN-K-K-LLKKLRGHNEAV-----
-WGIAVSQNN---N-LFFITGLVDGKLRVWNLENFSHQYDLNGHSDCIWEVSISKD-NRI
VFSASADKTIRKWDLVSRQQIAILV---GHTDVVRAITLS-DGEYIISACCDNTVKIWNF
KS---------------FK--------YCL--SL---SG-HSESVSCIAVSH-NNLFCVS
GSYDKTLIVYD---LT-------NF--SQITTLK---GHKMN----VN-T-VAIK-----
------------------------------------------------------------
---------------EGDEYIISGSDDGEIIIWNLAN-------------GN-----KIN
T---LNG-H---ED-CVSGLVFSKNDKWLISCSYDRTV---RMWDF----------NNTK
KLIVYLKKE------------------YSVALSD-----KYLAISSSHCKVHVVNW----
KPLSGIK-------------------------------SIYDEIGK--------------
-------HKL-VGYYL--------------------------------------------
-------------
>ACASPE029835
---------------------------------LELCGKRSSD------SRVMELPR---
------------------------------------------------------------
----------------------------------ESFVVR---PKC--SID---AHT-NW
VHCTLYDR---K-D--ELILSTSQD---FSIKLWNPVS-A-Q-QERVFDGHTGTI-----
-RSAKFS-HD---G-SKFVSASYDKSCKIWDMLKTEALLTLSDAGGFVLSCAWGKK-N-N
VVSGCEDGGIRVWDVVTGKKTCECK---GHKGWVWSLDFSPDDNLFVSGSYDKECRLWDP
RS---------------PT--------SVG--VF---SG-HKDYVFASKFSH-NGRSVVT
CSADKTWRIWD---LR-------QR--CLNLRRS---GHDDW----IW-D-VDIT-----
------------------------------------------------------------
---------------SSHTNVVTASRDGSLIIWDLIE-------------AV-----ELQ
K---INA-H---DG-AIRTCTFSKSGTSFVSGGTDGAV---KIWS-------------TQ
K-----------------------------------------------------------
------------------------------------------------------------
------------------------------------------------------------
-------------
>ACAPLA014246
-MADSNNVQTELAPT---AAPVLVVS---PAPQQELATETPVDQAQSGISNSSNLDPAVF
SNLKKNSLKLSPPDQYIAVHMLTVLAEKHASQTAYASGDISPVKALAASLEAAVLSTPEA
PVDVGTPKKSPAGNKSPASPAQTAASSSQKSKDGGKYTKKAPKPKMAASVNSTKDHSMEP
VWKCAFEP-SLEKG-TSTVASCGGNTVC----ITDCS-TG-K----VLKKYQHA-KDKEE
FYCVAWTTMEPSTSTNILAVAGTRGSVKLLHTTQ-LCYSEIKGRPRPINSLLFHPEHPTW
LLCGSED--IIIWDIRTKKMLAA--G------RVLGL-VAPS-SDFILAGCENGCYGWRT
DSKQ------------VGKKGRPH---SVEFPRLAEAKG-EGDMIDGLAL---LNDLVAS
KACDGAIHVWNPNN----------KEIAVTPQMQ----W-----CD---SYLDIG-----
-----------------------------T--------------------W---------
---------------QGCGSLVSGDDEGKIWVYDTSKLPVN--------VKSP----TTR
K---L--LYNNASS-SINDVAISSDCKYIVSVTNRNVIC---IWRK--------------
------------------------------------------------------------
------------------------------------------------------------
------------------------------------------------------------
-------------
>CAULEN004192
-MGIPRNKAAKKNKR----------------------TRTPAQGTSVGE----NFDSSAY
DRDTWPSLSSSPYSIQLISGITKLAQESSEDDDDEFALDWSPVKQ----------QLLIW
HPNNWAIQECSNGHRESVIWDARDSTGSRISVESVDYMLAWDLRKFQSSVEWSEDHGGQP
VYGVAFN--HFRKN-EKIFATVGGNRAS----IYRCEDNG---DFSFLQCYVDD-DKDEE
FYVCRWG-LLPSSDLSVLILAGKNGVVRVVDTRHATLINTLVGHGQCINDLRVFPTRPHL
LITASKDESARIWNLQTGVTVFIVSGDGGHTAEVLSVDGHLDGEQFLTSGMDNFVRIWTI
KN--YQDLVEKSEGWDSSKERRNFPTVHLQYPVFSTKN-VHSNYVDCVQW---YGDLIIS
KGADERIVIFK---LE-SDVYSTSEKFTTLIELN----LDN---CELW--YVRFS-----
-----------------------------L---------------------D--------
---------------FEYQILACGDQQGKVHVWDIHNPY-----------------IRHS
L---L--EDNDCNF-VIRQTAVSTDGSTILAACDEGDVW--R-WDR----------KSET
YN--------------PL------------------------------------------
------------------------------------------------------------
------------------------------------------------------------
-------------
>LAPGUS037347
-MGDEDLKNL--------------------------------------------------
-----------------------------------RKSSKHPLKR---------------
--------------------SATDVYPERISKS---Y-------KFTDKFT--EDHG-AQ
IYSVTFN--HCHPALHNIFATAGSNQVA----VYECQEDG---KTTCLQIFSDE-DEEEC
FFTCVWT-----------------------------------------------------
-----ED-----------------------------------------------------
----------------------------------------------C--------E----
-S----------------------------------------------------------
------------------------------------------------------------
------------------------------------------------------------
------------------------------------------------------------
------------------------------------------------------------
------------------------------------------------------------
------------------------------------------------------------
-------------
>ACAPLA015743
-MSDKEEIESG------------------SVLK----PKSLPQNGNQ------SGD----
---------ENSLELDDG---QSEASTPTAESN---SRSDTPTGS---------------
---GSFNRKSNRGR----------WRSTKNKLQ---Y-------KCNGSLK--EDHG-LP
IFGVTFNP-FYKEGDALVFATVGSNRVS----VYELVEGG---GMKLLQSYIDA-DSDES
FYTCAWS-YEEKTGLPLLAVAGSRGTIRLISPITMQCVKHYIAHGNAVNELKFHPKDCNL
LLSVSKDHSVRLWNIQTDSLVIVFGGVEGHRDEVLSADFDIDGTKMVSCGMDHSLKMWHL
MTSMVQEAISSSYEYSASKTDRPFKTLFVNTPDFSTRD-IHRNYVDCVRW---LGEFVLS
KSCENCIVCWKPGSLSDEDLKPSDSRVTVLHKFE----YAQ---CDIW--FMRFS-----
-----------------------------M---------------------D--------
---------------YSQKILALGNQVGKLYVWDLDVE-----------DPSK---TRCT
K---L--THPKCLS-AIRQTTLSRDGTVIISVCDNSTVW--R-WDR----------IR--
------------------------------------------------------------
------------------------------------------------------------
------------------------------------------------------------
-------------
>DANRER011163
-MKMRRKMSEPHG----------------P-NK----QKLSSDENS-------NPD----
---------LSGDDNDDA---VSVESGTH------PERPDTPTNT---------------
---APGRKSWGKGK----------WKSKKCKYS---F-------KCVNSLK--EDHG-QP
LFGVQFNW-HSKEGDPLVFATVGSNRVT----LYECHSQG---EIRLLQSYVDA-DADEN
FYTCAWT-FDCSSSHPLLAVAGSRGIIRIINHITMQCVKHYVGHGNAINELKFHPRDPNL
LLSVSKDHALRLWNIQTDTLVAIFGGVEGHRDEVLSADFDLLGEKIMSCGMDHSLKLWRL
DSERLQRAIRGSYEYNPSKTNRPFVSQKIHFPDFSTRD-IHRNYVDCVRW---LGDLILS
KSCENAIVCWKPGRMEDDRIKPNESNVTILGRFD----YSQ---CDIW--YMRFS-----
-----------------------------M---------------------D--------
---------------FWQKMLALGNQVGKLYVWDLEVE-----------DPHK---AKCT
T---L--TLPRCTS-AIRQTSFSRDSSILIAVCDDASIW--R-WDR----------LR--
------------------------------------------------------------
------------------------------------------------------------
------------------------------------------------------------
-------------
>HOMSAP019638
-MSEREVSTAP------------------PAAK----QKLSSDENS-------NPD----
---------LSGDENDDA---VSIESGTN------TERPDTPTNT---------------
---APGRKSWGKGK----------WKSKKCKYS---F-------KCVNSLK--EDHN-QP
LFGVQFNW-HSKEGDPLVFATVGSNRVT----LYECHSQG---EIRLLQSYVDA-DADEN
FYTCAWT-YDSNTSHPLLAVAGSRGIIRIINPITMQCIKHYVGHGNAINELKFHPRDPNL
LLSVSKDHALRLWNIQTDTLVAIFGGVEGHRDEVLSADYDLLGEKIMSCGMDHSLKLWRI
NSKRMMNAIKESYDYNPNKTNRPFISQKIHFPDFSTRD-IHRNYVDCVRW---LGDLILS
KSCENAIVCWKPGKMEDDKIKPSESNVTILGRFD----YSQ---CDIW--YMRFS-----
-----------------------------M---------------------D--------
---------------FWQKMLALGNQVGKLYVWDLEVE-----------DPHK---AKCT
T---L--THHKCGA-AIRQTSFSRDSSILIAVCDDASIW--R-WDR----------LR--
------------------------------------------------------------
------------------------------------------------------------
------------------------------------------------------------
-------------
>HOMSAP109131
-MSEREVSTAP------------------PAAK----QKLSSDENS-------NPD----
---------LSGDENDDA---VSIESGTN------TERPDTPTNT---------------
---APGRKSWGKGK----------WKSKKCKYS---F-------KCVNSLK--EDHN-QP
LFGVQFNW-HSKEGDPLVFATVGSNRVT----LYECHSQG---EIRLLQSYVDA-DADEN
FYTCAWT-YDSNTSHPLLAVAGSRGIIRIINPITMQCIKHYVGHGNAINELKFHPRDPNL
LLSVSKDHALRLWNIQTDTLVAIFGGVEGHRDEVLSADYDLLGEKIMSCGMDHSLKLWRI
NSKRMMNAIKESYDYNPNKTN---------------------------------------
-LCAGNLARWK-------------------------------------------------
------------------------------------------------------------
-------------------MI---------------------------------------
------------------------------------------------------------
------------------------------------------------------------
------------------------------------------------------------
------------------------------------------------------------
-------------
>BRABEL034361
-MEDAES----------------------PATK----PKLSEHSEG-------KSD----
------VLEKNDSDWEES---CSTTSTPTDDNI---SRSDTPTNV---------------
--------RKGRGKN---------RKAKKAKLA---Y-------KCTNYVK--EDHG-QP
LFGVQICPFYYKESQAIIFATVGSNRVT----IYECHKEG---KIKLLQSYCDA-NMEEN
FYTCAWT-YDEVTRQPMIAVAGLRGVIRIISPVSMQCIKHYTGHGHSVNELKFHPSKPSL
MLSVSKDHSLRLWNIQTDTLVAIFGGVEGHRDEVLSADFNAEGTRIVSCGMDHSLKIWNL
NKEEIHKAIQNSYMYNASKNDRPFKTIKIHYPEFSTRD-IHRNYVDCVRW---LGDLVLS
KSCENCIVCWKPGTIFNEDITPSITNVTVLHKFQ----YHQ---CDIW--YMRFS-----
-----------------------------I---------------------D--------
---------------YWQKVLALGNQVGRLFVWDLGVE-----------DPVK---ARLS
T---L--THPKCTS-AIRQTSMTRDGNLLISVCDDGTLW--R-WDR----------TK--
------------------------------------------------------------
------------------------------------------------------------
------------------------------------------------------------
-------------
>NEMVEC018181
------------------------------------------------------------
------------------------------------------------------------
------------------------------------------------------------
---------------------------------------------------------EES
FYCCAWT-CSPTTGELMLAVAGQRAVIRFISPITMSCIKHYIGHGGAINDLKFHPLDQCF
LLSGSRDHSLRLWNVKTDALIAIFAGVEGHRDEVLNLDFDILGTRIISCGMDHSLKIWSL
ETEQIQKACDESYLYDASKSKRVFPTANVHYPDFTTRD-IHRNYVDCVRW---LGDLVLS
KSCENCIVCWKPQDLDEQKVHIDKIFLVLCILFD----FSQ---CEIW--YMRFS-----
-----------------------------L---------------------D--------
---------------FEQRLVAAGNQQGKVFVWDIGVE-----------DPSK---ARCI
T---L--VHNKCVS-AVRQTAFSRDGKILVCVCDGGTVW--R-WDR----------IR--
------------------------------------------------------------
------------------------------------------------------------
------------------------------------------------------------
-------------
>BOMMOR013102
-MN---------------------------------------------------------
---------FSENEADDT---SSVDSTSNTDNS---SRSETPTNS---------------
---K----KRRRGK----------KKTTKPKPP---Y-------KFNCSAK--EDHG-QP
LFGCQFNH-HLGEGEPSVFAVVGSNRVS----IYECPESG---GFKFLQCYADP-DVDET
FYTCAWS-YEEDTMLPLLAVAGSRGIIRIFHPATQTCIKHYVGHGHAINEVKFHPRDPNL
LLSASKDHALRLWNIMTDVCIAIFGGVEGHRDEVLSADFDLKGERIMSCGMDHSLKLWRL
DKPSMNEAIKQSYNFNPHRALRPFNSLKEHFPDFSTRD-IHRNYVDCVRW---MGDLILS
KSCENAIICWKPGRLEDTELRPGDNSVTMVHRFD----YKE---CEIW--FIRFA-----
-----------------------------V---------------------D--------
---------------YSQRVIALGNQCGKTMVWELGNV------------AGG---SRVS
Q---L--VHPRCVA-AVRQVTLSRNGKILLTCCDDGTIW--R-WDR----------VSAS
N-----------------------------------------------------------
------------------------------------------------------------
------------------------------------------------------------
-------------
>DAPMAG012763
-MT----------------------------SK----PTEQAEAID-------NAD----
---------LSGEDMEDT--ASSIGSSSTLDTA---SRSNTPTLK---------------
---K----RGKPGR----------KKGTKIKIN---Y-------KFSSFIK--EDHG-QP
LFGVQFNH-LLREGQPLVFATVGSHRIS----VYECPEMG---GIKLLQTYADP-DPEEN
FYTCAWS-YDEESGKPILAAAGSRGIVRIISPATMSSIKHYVGHGHAINELKFHPSDPNL
LLSVSKDHALRLWNIRTDQCIAIFGGVEGHRDEVLSADFDLEGRRVISCGMDHSLKLWRL
DTDAIEKAIGDSYTFAPSKSSRPFATVQENFPNFSTRD-IHRNYVDCVRW---LGDFVLS
KSCENTIVCWRPGRLANIRVM-NNNAVTVLHRFD----YRE---CDIW--FMRFS-----
-----------------------------L---------------------D--------
---------------SWNKVMALGNQVGKTFVWDLDTD-----------DPMA---SRHL
V---L--THPKCVT-AIRQTALSRNGHVLLCVCDDATVW--R-WDR----------IL--
------------------------------------------------------------
------------------------------------------------------------
------------------------------------------------------------
-------------
>IXOSCA031253
-MSDIEFGDQAA-----------------KHTR----PRLVYQSD--------HSD----
---------DSPDDIDET---SSIGSASTADNT---SRSDTPTNR---------------
-------RRGKRRR----------NKNKRCKLL---Y-------KCTTHIK--EDHG-QP
LFGVQFNP-HLKDG-LYIFAVVGSNRVT----LYECLENG---SIKLLQSYCDP-DPEEN
LYTCAWS-YDDVTGFPLLAVAGSRGVIRIISPAAMKCTKHYVGHGNAINELKFHPHDVNL
LLSVSKDHTLRLWNVKTDQCIAIFGGVEGHRDEVLSADFDLLGQKIMSCGMDHSLKLWKL
DTAAFAQAIRDSHHYCPSKAHRPFATVRQHYPDFTTRD-IHRNYVDCVRW---LGNFVLS
KSCENCIVCWKPGLLEQLDVRHTDTNTTVLHRFE----YKE---CNIW--FMRFS-----
-----------------------------M---------------------D--------
---------------FEQKILALGNQVGKTYVWNIDVD-----------DPTT---CRST
V---L--THAKCGS-PIRQTNLNRDGSILLCICDDATIW--R-WDR----------IQR-
------------------------------------------------------------
------------------------------------------------------------
------------------------------------------------------------
-------------
>CRAGIG055869
-MSDSEDNVLN------------------LCTK----ARMSLVA---------NAD----
---------GSGDDQDDK---SSTASTIMEDAS---SRSDTPTQG---------------
---G----RRGRGR----------NKKWRTKLQ---F-------KCTNFVK--EDHG-QP
IFGIDVNK-NTKDGEPIVFASVGHNRVT----IYELQENG---KIKLLQAYADP-CADEN
FYCCAWS-FDDVTGQPLVAVAGLRGIIRILSPIALCCVKHFVGHGIAVNELKFHPKDPNM
LLSASKDHTIRLWNIKTDVCVVKFGGVDGHRDEVLSADFNITGNLITTCGMDHSLKIWKT
DTETIQAAMKDSYTYNPANSNRPFPTVAQHFPDFSTRD-IHRNYVDCVRW---FGNFILS
KSCENCIICWKPGPLADYPLRLSDSNVSILHRFD----YKD---CDIW--YMRFG-----
-----------------------------L---------------------D--------
---------------FWQKVLALGNQIGKVYVWDLDLE-----------DPTQ---SKPI
I---L--THPKCYT-PIRQISFTRDGNTMLAVSDNATIW--R-WDR----------VK--
------------------------------------------------------------
------------------------------------------------------------
------------------------------------------------------------
-------------
>DROMEL010275
-MSSDKVKNG--------------------------------------------------
---------NEPEESEESC-GDESASYTTNSTT---SRSKSPSSS---------------
---S--KRRGRRST----------KSKPKSRAA---Y-------KYDTHVK--ENHG-AN
IFGVAFNT-LLGKDEPQVFATAGSNRVT----VYECPRQG---GMQLLHCYADP-DPDEV
FYTCAWS-YDLKTSSPLLAAAGYRGVIRVIDVEQNEAVGNYIGHGQAINELKFHPHKLQL
LLSGSKDHAIRLWNIQSHVCIAILGGVEGHRDEVLSIDFNMRGDRIVSSGMDHSLKLWCL
NTPEFHHKIELSNTFSQEKSTLPFPTVTKHFPDFSTRD-IHRNYVDCVQW---FGNFVLS
KSCENAIVCWKPGQLHQEQVKPSDSSCTIIAEFE----YDE---CEIW--FVRFG-----
-----------------------------F---------------------N--------
---------------PWQKVIALGNQQGKVYVWELDPS-----------DPEG---AHMT
T---L--HNSRSVA-TVRQIAFSRDASVLVYVCDDATVW--R-WNR----------RQTT
SI----------------------------------------------------------
------------------------------------------------------------
------------------------------------------------------------
-------------
>DROMEL020870
-MTETNPSEIS------------------PPSE----PPAEDESTDH--SN--NSSSV--
-----NVVEVNSVDREDT---ASLFSTTT--TT---TRSKSPNTR---------------
-----KLNRLCRRI----------KAPKMVQPL---Y-------KYSSHVR--EDHN-HQ
IFGVQFNP-FLDRGQPQVFATVGKDRVS----IYECERTG-QEGIRLLQVYADP-DTDES
FYTCAWS-YDSVTGDPVLAAAGYRGVIRIFNPVKHQCSKNYIGHGHAINELKFHPTRPQL
LLSGSKDHSLRLWNIQSDVCVAVFGGVEGHRDEVLSVDFDLRGDRIMSSGMDHSLKLWRL
DKPDIKEAIELSSGFSPNKNTGPFPTIKEHFPDFSTRD-IHRNYVDCVQW---FGDFVFS
KSCENSIVCWKPGKLSEHEIKPQESATTVLHHFD----YKM---CEIW--FVRFA-----
-----------------------------F---------------------N--------
---------------AWQKILALGNQLGTTFVWELDCN-----------DPNL---TKCS
Q---L--VHPKSNS-TIRQTSFSKDGSILVCVCDDSTVW--R-WDR----------VN--
------------------------------------------------------------
------------------------------------------------------------
------------------------------------------------------------
-------------
>TRIADH003326
------------------------------------------------------------
------------------------------------------------------------
-----------------------------------------------------EEHG-KP
LFGVHFNYSYSHPDDSKIFASVGANKVS----IYQCTDDG---RIKLLQAYTDP-DPEED
FYTCAWS-YLHNTSELILAIAGARGVIRIINAATTVCIKCYPGQGNAINELKFHPLDPNI
LASVGKDHLIHLWNIKNDTCIAIFGGIDGHRDEVLSVDFDILGKKIISSGMDHSIKMWTL
ESEILEETIKKSYEYNPVTADKSFKILYVDEPQFSTRD-IHRNYIDCVRW---FGNLILS
KSCENSIVCWQPTCLTENPNIKKERNCFERSRFD----YNQ---CDIW--YLRFC-----
-----------------------------L---------------------D--------
---------------YQQKTLAVGNQVGKVFLWDLENE-----------NLSQ---HRAV
V---L--SHPKCSA-AIRQIAISRDGSCLVHACDDGTIW--R-WDK----------KM--
------------------------------------------------------------
------------------------------------------------------------
------------------------------------------------------------
-------------
>CIOINT015780
-MEVESPNIN---------------------------PKVQDENEDE-------------
--------------------PKQVISTKDENTA---VNETGPAQK---------------
-------TKRGKGKSK-------ISKKLPAKGL---F-------KCTNSLK--EDHG-QP
LFGVSFCH-QTSKDEYPMFASVGSNRIA----VYECRDDG---YIKLLQAYSDP-ESEEN
FYSCTWT-VDSTSGHPLLAVAGSRGIIRVLNVSTKQCIKHYIGHGNAVNELKFHPQMPQI
LLSASKDHSLRVWNIKTDVLVCMFSGVEGHRDEVLSCDFNIFGTKIISCGMDHSLKIWNF
DGEDLKSALKASEVYKPNTNDKPFPTLHFHNPYFSTRD-IHKNYVDCARW---FGDFILS
KSCENCIVCWKPGSINCNQLKPKESNVTVLSRLE----FQH---CDIW--YMRFA-----
-----------------------------I---------------------D--------
---------------YWHKYLAVGNQYGKTFIWELDHL-----------DPAK---SKCF
T---L--SNIRCTT-TIRQTAFSKDGSILICVCDDSTIW--R-WDL----------QGK-
------------------------------------------------------------
------------------------------------------------------------
------------------------------------------------------------
-------------
>LEUCOM058389
-MSESLE----------------------PSSK----ARLEAGD----------------
------------------------------------------------------------
--------KQWRG-----------TKQRRQTPQ---Y-------KFSSFVK--EQHK-KP
LFGVAFNY-HVAEGGPILFATVGSNRVT----VYECTSGG---SMVPVRAYADA-EPSED
YYTCAWS-YTS-TGEMLLAVAGARAVIRIIYPGCSQPDKTYTGHGNAINELKFHPKDPSL
LLSVGKDHALRLWNIETDCCVAIFGGVDGHRDEVLSGDFDLTGSWIMSCGMDHALKLWSM
NDDKVVTTVQASKTFQAQSTNRSFNTLSVHFPVFTTRK-IHCNYVDCVRW---FGHLLLS
KSCDNTVSCWKPGGLTDHVVNRSTTDVSIVLRFD----YSQ---CDIW--YMRFG-----
-----------------------------V---------------------N--------
---------------YEQTLLAVGNQVGKVFVWDLMDV-----------DPTKP--SEPA
V---L--SHPKCAT-AIRQTAFSRDGGTLICICDDGTVW--R-WDR----------KKP-
------------------------------------------------------------
------------------------------------------------------------
------------------------------------------------------------
-------------
>MNELEI014702
-MRSKIPPDKKLKVY-----QVVL-----PAAV----LRAIINVRYP--SNMNPLSELVQ
Q---WKLLRRSPENSPAQSVVNQRIVPHNMSHIFGSNPRPNPYPN---------------
-------------------PYPKLSVVEQDAKS--GFSALDVLGQFTSWCK--EDHK-EP
IFGVAFNP-YNHPDHPPVFATVGSNRVT----IYECT-EN---SINVIQSYSDP-CTEEI
FYTVCWV-YSKTEEETMVAIAGLRGLIRVVSLKQLKNLFTLMGCGDSINEVKLHPKDNNL
LLSASKDNSLRLWNLKTRRCILIFGGLEGHRDEVLSCDFDLNASYVLSCGMDHSVKMWSL
ESDDVKDIIESSYTYS----EKPFPVLNKHFPVFSTRN-IHRNYVDCVRW---FGNFVLS
KSCENKIMCWKPNL---KKSSDIPDQSEVLHSFE----YGN---CDIW--YMRFA-----
-----------------------------V---------------------S--------
---------------PNFDAIAAGNQIGKVFLWDISEE------------PGK-----PA
I---L--SHQKCST-AIRQVCFSPDSTIMVAVSDDSSMW--R-WDK----------EVRP
TSN---------------------------------------------------------
------------------------------------------------------------
------------------------------------------------------------
-------------
>DIAGRA034757
-MSESSNKARALV----------------------------------G------------
--------------------LGGKLSNATVETESKAKAEDPPTMI---------------
---KAVAKKRGGSKGS----KKKPKKRKKDTNM---Y-------RFSCSIK--EEHG-KP
LFSVQFNP-FYEK-MRIMFATAGSNRVT----IYECLEDG---SVKALQAYIDP-EPEEV
HYTCAWS-YEPETLDPLLAVAGRQGIIRILRPTKFSHDKSMIGHGQAINELKFHPKDPNL
LVSISADHSIRFWNVKTQVCFCIFGGEKGHRDEVLSADFNLESTKIISCGMDHSLKIWDV
SKPEIIEAIKLSYEFD--KNKKPFKIYVEHFPIFSTCA-VHRNYVDCARW---LGDLILS
KSTDNQIVCWKPGGIDLKRSSYLGDAVTLLHKHE----YTG---CNIW--YVRFC-----
-----------------------------I---------------------D--------
---------------PGYHALAVGNQEGTVFVWDLRSRLTT------VKTKSS-----HY
T---L--KHVKCTT-TVRQIGMSNDGRILICVCDDGTLW--R-WNR----------PLRD
MS-------------------------IE-------------------------------
------------------------------------------------------------
------------------------------------------------------------
-------------
>ARATHA029553
-M----------------------------------------------------------
------------------------------------------------------------
---SKI----TLGNES----IVGSLTPSN-KKS---Y-------KVTNRIQ--EG-K-KP
LYAVVFN--FLDARFFDVFVTAGGNRIT----LYNCLGDG---AISALQSYADE-DKEES
FYTVSWA-CG-VNGNPYVAAGGVKGIIRVIDVNSETIHKSLVGHGDSVNEIRTQPLKPQL
VITASKDESVRLWNVETGICILIFAGAGGHRYEVLSVDFHPSDYRFASCGMDTTIKIWSM
KE--FWTYVEKSFTWT--DDPSKFPTKFVQFPVFTA-S-IHTNYVDCNRW---FGDFILS
KSVDNEILLWEPQL---KENSPGEGASDVLLRYP----VPM---CDIW--FIKFS-----
-----------------------------C---------------------D--------
---------------LHLSSVAIGNQEGKVYVWDLKSC-----------PPVL-----IT
K---L--SHNQSKS-VIRQTAMSVDGSTILACCEDGTIW--R-WDV----------ITK-
------------------------------------------------------------
------------------------------------------------------------
------------------------------------------------------------
-------------
>CYCPAN013770
-M----------------------------------------------------------
------------------------------------------------------------
---TKV----GLGTEP----VIGSIASSKRRVE---Y-------KVTNRLQ--EG-K-LP
LYAIGFN--FVDARYYNIFATGGGNRVT----VYQCLEGG---VIAVLQAYVDG-AKGES
FYTLSWA-CD-VNGSPLLVAGGSNGIIRVIDVANEKIHKSFVGHGDSVNEIRTQALKPSL
IVSASKDESVRLWNVHTGICILIFAGAGGHRNEVLSVDFHPSDYRIASCGMDNTVKIWSM
KE--FWTYVEKSFAWT--DLPSKFPTKYVQFPVFIA-A-VHSNYVDCNRW---LGDFILS
KSVDNEVVLWEPSN---KEQSTSDGVVDILQKYP----VPE---CDIW--FIKFA-----
-----------------------------C---------------------D--------
---------------FHYNAVAVGNREGKVYVWELQSS-----------PPNL-----IA
R---L--SHTQCKS-PIRQTAMSYDGSTILCCCDDGNIW--R-WDV----------IP--
------------------------------------------------------------
------------------------------------------------------------
------------------------------------------------------------
-------------
>CYCPAN015290
-M----------------------------------------------------------
------------------------------------------------------------
---TKV----GLGTEP----VIGSIASSKRRKE---Y-------KVTNRLQ--EG-K-LP
LYAIGFN--FVDARYYNIFATGGGNRVT----VYQCLEGG---VIAVLQAYVDE-DKGES
FYTLSWA-CD-VNGSPLLVAGGSNGIIRVIDAANEKIHKSFVGHGDSVNEIRTQALKPSL
IVSASKDESVRLWNVHTGICILIFAGAGGHRNEVLSVDFHPSDYRIASCGMDNTVKIWSM
KE--FWTYVEKSFTWT--DLPSKFPTKYVQFPVFIA-A-VHSNYVDCNRW---LGDFILS
KSVDNEVVLWEPSN---KEQSTSDGVVDILQKYP----VPE---CDIW--FIKFS-----
-----------------------------C---------------------D--------
---------------FHYNAVAVGNREGKVYVWELQSS-----------PPNL-----IA
R---L--SHTQCKS-PIRQTAMSYDGSTILCCCEDGNIW--R-WDV----------IP--
------------------------------------------------------------
------------------------------------------------------------
------------------------------------------------------------
-------------
>SORBIC040581
TLAGRRDTSNGLHLY-----KALL-----PQPR----KRPPREVTV--------------
------PVA----------NPKPRPPPVQSKENQAPAPEILPLPP---------------
---AKLGPGQGLGCEA----AEGSLVPSR-KRE---Y-------KPCGKHT--EG-K-RP
LYAIGFN--FMDARYYDVFATVGGNRLT----TYRCLENG---SFALLQAYIDE-DKDES
FYTLSWA-RDHVDGSPLLVAAGSNGIIRVINCATEKLAKSFVGHGDSINEIRTQPLKPSL
IISASKDESVRLWNVHTGICILIFAGAGGHRNEVLSVDFHPSDERFASCGMDNTVKIWSM
KE--FWLYVDKSYSWT--DLPSKFPTKYVQFPVLIA-A-VHSNYVDCTRW---LGDFILS
KSVDNEIVLWEPKT---KEQSPGEGSIDILQKYP----VPE---CDIW--FIKFS-----
-----------------------------C---------------------D--------
---------------FHFNQLAIGNREGKIYVWEVQSS-----------PPVL-----IA
R---L--YNQQCKS-PIRQTAVSFDGSTILGAGEDGTIW--R-WDE----------VDHP
STKN--------------------------------------------------------
------------------------------------------------------------
------------------------------------------------------------
-------------
>MARPOL007901
-MAG--------------------------------------------------------
------------------------------------------------------------
---KSV----PFGNEP----VEGVVTILKKKRD---Y-------KVCNRMA--EG-K-RP
LYAITFN--FLDSRFFSLFATAGGNRVT----VYDCLEGG---AIGILQAYVDE-DKDES
FYTVCWA-SD-NAGTPLLVASGSNGVIRIIDCSTENLLRSLLGHGDSVNELRTQSMKPSL
VVSASKDESLRLWNVTTNVCILILAGAGGHRNEVLSVDFHPSDNQIASCGMDNTIKIWNI
KD--FWVYVEKSFSWT--DSPSTFPTKYVQFPVFNA-L-VHSNYVDCTRW---LGDFILS
KSVDNEIVLWEPMF---KEHGT-EGVVDILQKYP----VPE---CDIW--FIKFS-----
-----------------------------C---------------------D--------
---------------FSFNTLAIGNREGKIYVWEPQAS-----------PPNL-----LA
K---L--CASGCKS-PIRQTATSYDGSIILCCCEDGTIW--R-WDA----------VAPI
GPTNL-------------------------------------------------------
------------------------------------------------------------
-------------------------------------H----------------------
-------------
>SORBIC042515
-MAPSKARQ----------------------------KRSLPQITTIGT-----------
-----GPIA----------NSQPASSTLTKEVDQQKEPKIPPLPP---------------
---VNVVPQQGLGCEV----VEGLLVPSR-KRE---Y-------KSNGKYT--VG-N-HP
IYAIGFN--FMDVRYYDVFATASSNSVT----VYRCLENG---SFGLLQAYVDE-DKDES
FYTLSWT-INKVDRKPLLVAAGNNQIIRIINCAGEKLAKSLVGHGGSIHEIRTHASKHSL
IISASKDESVRLWNVHTGVCILIFAGVGGHRHDVLSVDFHPTDGLFASCGMDNTVKIWSM
KE--FWVYVEKSYSWT--DNPSKFPTRHIQFPVLSA-A-VHSEFVDCTRW---LGDLILS
KSVENEILLWEPKP---DKNKPGEGSVDILQKYP----VPQ---CTLW--CMKFS-----
-----------------------------C---------------------D--------
---------------FHFNQLAVGNSKGEIYVWEVQSC-----------PPVL-----ID
R---L--SNKECKS-PIRQTAVSVDGSTILGAGDDGTIW--R-WDE----------VSPS
TSKT-----------KP----------IQAAVAT--------------------------
------------------------------------------------------------
------------------------------------------------------------
-------------
>CHABRA017191
-MSGKK------------------------------------------------------
------------------------------------------------------------
----------------------------KRDRE---Y-------KCTNRLQ--ES-K-RP
LYGLAFN--LTDARYKNVFASVGINRVT----VYKCLPQG---EVTVLQAYVDE-DKDEN
FYTVCWS-CD-DFGCPMLAVSGSHGVIRIIDCSQFRLQKSFTGHGGSVNELRVQPQKPEL
LLSASKDESVRLWNIKTGVCVLILAGSAAHRNEVLSVDFHPSDKKILSCGMDSSIKIWSL
KD--FWRYVEMSFTWD--GLRTDFPTKYVQFPLLSAFD-VHNNYVDCARW---LGDLVLS
KSVDNEIVLWKPPK---LGNGHSDGSVDVLQKYA----VPE---CDIW--FMKFS-----
-----------------------------M---------------------D--------
---------------FHCTTLTIGNREGKIFVFEPQNS------------PLA-----IT
K---L--GTPQCKS-PVRQTATSFDGSTILCCCEDGSIW--R-WDL----------STAS
SKDE--------------------------------------------------------
------------------------------------------------------------
------------------------------------------------------------
-------------
>HALSEO013654
-MPKGKR-----------------------------------------------------
------------------------------------------------------------
------GGKSASGNSG----SRRISCRKGKQGS---F-------KLVNYVQ--ENHR-KP
VYCLAFCQVEYDPGYDRMFATCGSNQLT----IYENKPNG---AIVPLQSYVDE-DKKEE
YFTCAWAPTDSDVSAPLVAVGGERGLIRIIDPAQKRVYQTLQGQGNSINHIVWHPTDRHL
LLSASKDESVRLWNVENGVCIAIFAGEGGHRDEVLAADFHPLGQCFASSGMDNTVKIWAL
DTPEITHAIDESYKFK--NSMYPFHSLCCQFPAFSTTK-IHVDYVDHVLW---LGNLLLS
KSTANHAVLWYPDI------HQAKESATVVREYG----MHD---ATLW--FIRMA-----
-----------------------------L---------------------N--------
---------------PSRTLLATGNGVGNVFVWEIDGET----------SPTPAHCKPLA
V---L--TPPNVKS-TVRHTAFSSDGRSLLYVTDDGRIW--R-WEL----------CDIN
PK--------------------------KISTGE--------------------------
------------------------------------------------------------
------------------------------------------------------------
-------------
>PHAKIR000452
------------------------------------------------------------
------------------------------------------------------------
------------------------------------------------------------
------------------------------------------------------------
---------------------------------------ELIGHGGSIHRLSFHPTDHTL
LLSSSKDESVRIWNVSTGQCIAVYGGHEGHRNEILAADFHKSGSVFVTGGMDNSVKIWAM
LDTTTMTT----------DDKAP----LRHYPVYVTDD-IHQ------------------
------------------------------------------------------------
------------------------------------------------------------
------------------------------------------------------------
------------------------------------------------------------
------------------------------------------------------------
------------------------------------------------------------
------------------------------------------------------------
-------------
>SALKVE009673
-----------------------------PAAT----AKQSIHCADS-------------
-----AAVE----------VHCSAMSSTT-------------------------------
---RRRKKRRAVGRG---------REVAKETPH---F-------VFETRIQ--EDHR-QP
IFGVQFNPYMLDP-PRYIFATVGSNRAS----IYECMPSG---ELQLLQCYVDE-QPEEQ
FYTCTWG-YHAKTLSPYLAVGGAQAIIHLLDPAHHRVEMSLVGHGQAINDLQFHPNDPTF
LLSASKDHALRLWNVETGKCVAIFGGEKGHRDEVLSADFNIDGTRVISCGMDHSLLIWAI
DSELVTQALQDSKD----NPSAPFKTRFVHFPVFSTSA-VHHNYVDCVRW---FGDLVLS
KSINNEIVCWKPGGIVVKRMAYLGELVTKLVEFK----MEK---CELW--YIRFC-----
-----------------------------L---------------------D--------
---------------AAQQLMCIGNQDGDLYVWDLTAD-----------EPQKC----RT
K---L--ARGDDNS-TVRQTAFSPDSQILVSVSDNGSIC--R-WDA----------AEH-
------------------------------------------------------------
------------------------------------------------------------
------------------------------------------------------------
-------------
>HYPCAT018138
-MSSEKATEELG------------------------------------------------
------------------------------------------------------------
----ELRDQSLEGKSS--------GSATRKAPQ---Y-------RFICSIK--EDHG-KA
VYCVSFC--NVGPTYENYFAAVGGNRVT----IYECIPDG---NVSVVQVFEDE-DVEES
YFACTWA-FDEMSETPLLTIGGLRGIIKLIDCTTQSVVMTLIGHGNAINDLTYHPVDPSL
LFSASKDESLRLWNTLTGCCIAIFAGHQGHRDEVLSCDVHILGKSLLSSGMDNTIKIWSL
QEEKTQRAMKASYTD-PRPADRPFETQFIQFPVFSTSK-VHADYVDCVRW---VGNLILS
KSTEDKIRLWKPNM------SRGRDGVTLVREYT----LPH---ADIW--FMKFT-----
-----------------------------L---------------------D--------
---------------SELELLAAGNKVGKLCIWRVDDN-----------KGSE-----CT
K---L--AHPNCKT-PIRKVAYSESGK---------------------------------
------------------------------------------------------------
------------------------------------------------------------
------------------------------------------------------------
-------------
>PHYINF007639
-MSESV------V----------L------------------------------------
----------------------------------------PPTPN---------------
---SPLNDEAADDVAPT------SLLRRLRKKG---Y-------KFSSFAR--EDHG-NA
LYCVTFC--DVLPIYERMFAVAGGNRLT----MYECLENG---GLDVIQVYCDG-DQEEQ
YFTAAWT-VDVLTGSPLLAAAGFRGHIKLINCITQSVVIVLSGHGNSVNELKFHPVDPSL
LLSAGKDESIRLWNSLTGVCVAIFAGHVGHRDDVLSLDIHLKGSCFVSSGMDNTVKIWDL
EDEVVQTAIKKSYT-EPRPKDRPFDTKFIQFPAFCTSK-VHADYVDCVRM---VGDLILS
KSTGNKVIFWKPNP------SRGKDAVTVLREYH----YKD---ADLW--FMKFG-----
-----------------------------L---------------------D--------
---------------SQLEVMAVGNKKGVVSVFDLDAE-----------QERS-----IC
K---L--THNSCKS-TVRQVCFSKSGRTIITCSDDATVW--R-WDL--------------
------------------------------------------------------------
------------------------------------------------------------
-------------------------------------H----------------------
-------------
>PLATAR015684
------------------------------------------------------------
------------------------------------------------------------
------------------------------------------------------------
------------------------------------------------------------
---CVWG-EDGLTGAPLLAIAGLRSIIRLIDCEQQRVVRSLVGHGSGINQLAFHPVDINL
LLSASSDESIRLWNCQTGVCIAIFAGRQGHRNRIISIAVHFTGGYLASAGMDNSIKLWPL
AGKTLEDAVERSFKRS-DDA-KPFQTVRIQQPAFSTDA-VHDDYVDCVCF---LGSLVAS
KSTNGHVLLWKPT----ER---RSDGVVIARQLF----V-H---AQR-------------
------------------------------------------------------------
------------------------------------------------------------
------------------------------------------------------------
------------------------------------------------------------
------------------------------------------------------------
------------------------------------------------------------
-------------
>HALSPE000657
------------------------------------------------------------
------------------------------------------------------------
------------------------------------------------------------
--XLCF------------VGAAGGNRTT----IYECTDSG---SLRVAQAFLDE-DEDEE
FFCLVWM-PHWRDPHALVAVAGNCGLIKILNTQTHQRCRVLVGHGNAVNDLKEHPTNPTL
LLSASKDESVRLWDVRAGVCVAIFAGHNGHRDEVLSIAIHVSGESFVSSGMDNTVRVWSL
QDANVRAAIDRAADLPTSEKRSPFRTHYEQFPAFSTRK-VHRDYVDCVAW---VGDLLLS
KSTKNKLLLWRPDV------SRFKDGVEVLRQFE----LSG---CDIW--FIRFA-----
-----------------------------L---------------------D--------
---------------EAFRYVALGNTMGHIQLFDLDGE-----------SSSP-----TA
V---L--QATGCKS-TVRQTAVSSDQRIVLGACDDGTLW--R-WDI----------PATS
GVHSLSASA------AP----------AGSAAESASTEAYPLDSATATRKGRSSSEAGTA
DPPTPLA--------VVRHVAPRSSRQQPSD-------GAVCRAVWRAALGVNDQPMNHD
RAAACRGAPVPRTAWA---PTATSKAERMCTWRWFTDHATSGAITLACGG----------
-------------
>BAFFRI008180
------------------------------------------------------------
-------------------------------------QEGPPA-----------------
------------------------VKVAKVSRS---F-------HLSRHVR--EDHG-QP
IFGLAMN--LGHPRRNNLFATAGSNRAT----IYELMPGG---DVEARHVYVDQ-DEVES
YFTVAWS-FAAADDAPLLAVAGQLGIVRVLDCSRQCVARTLMGHGNSINELRFHPYKPQL
LLSASKDQSIRLWDVRCVVCVAIFSGDQGHSEEVLSLDMHLDGEQFVSGGMDNAVKVWSL
EA--CASAIEEASK--PSRSDGPTPTGVVP-PEASV---LHYQGAWELRG---LREMAWG
LYLFHKVVVWKPMPISD---ASKEGAVKVLADCK----YTN---SEIW--FLRFS-----
-----------------------------L--------------------GN--------
-------------ISSERPFMAVGNKVGHIFIWDLANIVDG-------GAPVK-----LA
X---L--QMQNYGS-ALRGL--SHDGRLSVAV-NNPXFW--KFWRR---IQ-----LAHK
KX----------------------------------------------------------
------------------------------------------------------------
------------------------------------------------------------
-------------
>GEMCRY020266
------------------------------------------------------------
------------------------------------------------------------
------------------------------------------------------------
------------------------------------------------------------
------------------------------------------------------------
---------------------------XAHRGEVLSIDFHLDGLRFVSGGMDNAIKVWSL
DQ--CAAAIQKADVLSGAQAMGKFRSXLSGTPLRGLCA-LVRD-----------GDLLLT
KSTHNKVVVWKPAPSTPASKTQGLDSALLLGEYR----YTQ---SNIW--FLRFG-----
-----------------------------I---------------------D--------
---------------PRHNFMVVGNMGGQLLVYDLAGVP----------SGRE-----VC
K---L--HHSQCTS-IVRQTAVSHDSKTILAVTEDGSLW--R-WDA----------VLPK
DK----------------------------------------------------------
------------------------------------------------------------
------------------------------------------------------------
-------------
>GEMCRY046656
-LAEREAKEVIVVEK--------------ETQI----QSVKARSRGAGK-----------
------------------------------------KRRRQPDAA--ADDGEDVA-----
---EGAAGEGEDGKAG------KAAARRAVPRN---W-------QLVKRIK--EDHG-QV
LFGLAVN--LYDERWKNLVATTGANRAT----VYELLPDG---NIDVRQVYVDE-ESSES
FFCCAWT-LAPKARRPMLAIAGQLGIIRVLDLEKHRVSRTLMGHGNAINELRFHPYKPAL
LLSASKDESIRLWNVTSCVCVALFTGDAAHRGEVLSIDFHLDGLRFVSGGMDNAIKVWSL
DQ--CAAAIQKADVLSGAQAMGKFRSAIVQTPIYTTCR-VHRNYVDCVRW---YGDLLLT
KSTHNKVVVWKPAPSTPASKTQGLDSALLLGEYR----YTQ---SNIW--FLRFG-----
-----------------------------I---------------------D--------
---------------PRHNFMVVGNMGGQLLVYDLAGVP----------SGRE-----VC
K---L--HHSQCTS-IVRQTAVSHDSKTILAVTEDGSLW--R-WDA----------VLPK
DK----------------------------------------------------------
------------------------------------------------------------
------------------------------------------------------------
-------------
>GUITHE004901
-M----------------------------------------------------------
------------------------------------------------------------
-------------------------------------------------IL-----D-QV
LFGLAIN--LYDERWYNLFATTGANRAT----VYELLPDG---KIEVRQVYVDE-DQSES
YFCCAWS-VAPCEEQPLLAVAGQLGIIRVLDCMRHCVSRTLMGHGNSVNDLRFHPYQPEL
LLSASKDESIRLWNVATCVCVALFTGDSAHRGEVLSLDFHLDGKQFVSAGMDNAIKIWSL
DQ--CAPAIKQASTLQRGDATGRFRSAIVQLPTYSTTR-IHRNYVDCVRW---HGDHILS
KSTHNKIVIWKPQP----SKAHGSDAALVLGECR----YSS---SDIW--FLRFN-----
-----------------------------I---------------------D--------
---------------PQHNFVAVGNKVGQILLWDLTQLV----------TGKE-----TC
K---L--THSQCTT-TVRQTAISHDGRTVLAATEDGSIW--R-WDA----------TR--
------------------------------------------------------------
------------------------------------------------------------
------------------------------------------------------------
-------------
>GONPAC046106
-MAIHSS-----------------------------------------------------
------LCE--------------------------------PTLP--AV-----------
------------------------------RRI---------------------------
---------------XDLIATTGSNRAT----IYQSTPDG---DTKVLQVYADA-NTDEE
LYTSAWS---ELHGEPFLAVGGLKGIVKVLRLSNMTLLRAFVGHGNSINDVRFHPDKAEL
LLSASKDESCRLWDVVTGNCLAIFCGFNGHRGEVLSLDFHPDGELFVSAGMDNAVKVWNI
KRFLTSDTPATASMEERVHGDKPFKTAIVQEPEFSTTR-VHSNYVDCVAY---FGRLLLS
KSTHNRIIVWKPDPTSE----RVSDAVTLFQEYK----YSA---SDIW--FLRFC-----
-----------------------------I---------------------D--------
---------------RNATSLAVGNKEGKIFVWDLSSL-----------NVHL-----AA
K---L--VHPRCRQ-AVRETAFSYDGSTLYAACDDATLW--R-WDL----------K---
------------------------------------------------------------
------------------------------------------------------------
------------------------------------------------------------
-------------
>MASSPE007696
-MASLA----------------------------------------------SNGNN---
-----KVVNSSANXXXXXX-RNGAASTTTTSTTAHEEEFKTPGEK--TIE--KLD-----
--------KEKEAELK--------ALKLPKNRR---Y-------NFTTAIQ--EERK-KA
IYNIAY---CDFEGVESIFAAVGGNRVS----VYESVSDG---HIDLKQVYVDD-DDTED
YYCCRWT-FDEVNQSPLLLCGGAKGIVKVIDCRRQMLCNGLIGHGNSINEICVHPVDHWL
IFTASKDESIRLWNLTNRVCIAIFAGEQGHRDEVLSMDIHLLGNCFASCGMDNSIKIWAL
DTXXXXXXXXXXXXXXCEPFIKPFKTLFIQFPVFSTTK-VHCDYVDCVRW---IGDLLLS
KSTENVIRLWKPNP------ARKPDAAMILREFK----MVD---AEIW--FVRFE-----
-----------------------------H---------------------D--------
---------------PTCQRLVCGNRSGKIFLFNIHDN-----------ENVEV----SQ
E---L--THLKCNS-TIRHAVFSPDADLIVCYCEECVQM--G-KDRNIG-----VNELKR
KEN------------------------------------G--------------------
------------------------------------------------------------
------------------------------------------------------------
-------------
>MATSPE005985
TMTATSSNSNSRR------------------------HRKKIQSRLPGSADRRSEDQGYC
TFYASSALASTPLASNEEGEVDEASSASDTELI---AGNSAPFTR---------------
---PFRPTKRNKSKWYMQYRKRKGQKQEQRVPA---Y-------SLVSSGT--ESHG-CP
IYCVVFN--FADLRHKQFFATCGANRAT----VYHNLKHG----FEVMQVYMDE-SPTEN
LYTAAWS-VAVDTGDPLLAVAGLDGVIKIINCHNHKMEMVLAGHGNAVNELRSHPRDPCL
LLSVSKDTSVRLWNLCTGHCIAILAGENGHRDEVLSADFHLSGYKIVSAGMDHAIKFWDI
SP--LQDLLRASYTTE--DEDRPFPTKLVQHPVFTTTR-VHSNYVDCVRW---MGDLVLS
KSVDACITFWKPKF------GPKKKDAVIVKRCL----FYD---CDIW--YIRFC-----
-----------------------------L---------------------D--------
---------------AKQRYLGVGNKKGAAFIWDATEPCFG------SNDTAR---SIPK
R---L--TVPGLTT-AIRHVAFNFDASSFITVSDSGSIN--R-FDA----------ESVP
PRFDHSVN-------YPQ---------SRAATSS--------------------------
------------------------------------------------------------
-----------------------------------------HQKELT-------------
-------------
>PALBIL015556
------------------------------------------------------------
------------------------------------------------------------
------------------------------------------------------------
------------------------------------------------------------
------------------------------------------------------------
------------------------------------------------------------
------------------------------------XR-IHTNYIDCVKW---WGDLILS
KSVEEQITLWGKNELAA---PAAKEAVMVVQEYT----YKN---ASLW--FLRFA-----
-----------------------------L---------------------D--------
---------------MSGRLLAVGNEEGKVFLFDLLST-----------SDKA-----YA
V---I--------N--------SX------------------------------------
------------------------------------------------------------
------------------------------------------------------------
------------------------------------------------------------
-------------
>RHIIRR000559
-MSK--------------------------------------------------------
------------------------------------------------------------
------------------------------LEK---Y-------CLKHTLT--DPAK-AS
YFGVSFN--HHDPQNNIVFAVVGGRNII----IARFDDNK--VALSILQTYVDE-NEGEN
YYCCAWS-IDPNVGAPLLAVAGATGIIKILNTSVGSAIKALTGHGGEVNEIKFHPRDPSL
LFSASKDFSIRLWNLKTMQPVVVFGGDRGHREPVLSIDVHLTGDFLVSSGMDNAVKIWTL
CTPIIKNTIESSYNSRCSSHGTTPFPVIVHYPIFSTAQ-LHNNFVDCVRW---YGDLLMS
RAADAKIVLWKPDVLMAAVPSKIQSNFDIICEME----FEH---CDIW--FLRFG-----
-----------------------------I---------------------S--------
---------------YDYRMLATGNQAGQIYIWDFQDIPHYKKAEYSVSESAD---IKKP
I---I--LESSCES-IIRQVDFSKDRQWIVAVCDDASIW--C-WKD----------VGNK
AI-------------------------IDGNSIN--------------------------
------------------------------------------------------------
------------------------------------------------------------
-------------
>RHIIRR013860
-MSE--------------------------------------------------------
------------------------------------------------------------
------------------------------PKK---Y-------CLEHTIM--ETAK-TS
YYGVSFN--RYDPHDNNIFAVVGGRNVI----IARLDSDK--VALKVVQTYVDD-DEGEN
FYCCAWS-VDPNIGAPLLAVAGATSIIKIINTSVGSAMKALTGHGNEINEIKFHPREPSL
LFSASKDLSIRLWNLKTMQTVAIFGGECGHREP----DVHLTGDFLASSGMDCAVKIWTL
CTPVIKHAIGSSINSNCSPHVAPSRAVTVHYPIFSTTE-LHNNFIDCVRW---YGDLLLS
RAADAKIVLWKPDVLVAATPSKQQANFDIICELE----FTH---SDIW--FIRFG-----
-----------------------------F---------------------S--------
---------------YDFRMLATGNQVGKIYLWDTKDIPYYKKAEYLVSKSAV---IKKP
I---I--LESDCKS-TIRQIDFSKNSQWIVSVCDDGSIW--C-WKS----------NIDT
TF-------------------------IKGSGSS--------------------------
------------------------------------------------------------
------------------------------------------------------------
-------------
>RHIIRR011232
-MSA--------------------------------------------------------
------------------------------------------------------------
------------------------------------Y-------TLKHVVSLPTKQA-TR
FYSVCFN--NYDTV-NTAFAVVGGRYVL----VARLDSEK--VALNVTQKYFDE-NEKED
LYCCAWT-IDPIFGAPLLAVAGFTAVIKIINTSVGSVTKTLQGHGGEIHEMKVHPRDPSL
LFSVSKDLSIRLWNLRTMQAVANFAGEGGHREAPLSIDMHLSGDFFASSGMDHTIKIWSL
CTPIMKNAINSSPSTTCSSNSALLKAVTVHYPIFSTAG-VHGNFVDCIRW---YGDLLLT
RANDAKILLWKPDVLEPAAVSKRQSNFKIICEFE----FIH---CDLW--FLRFG-----
-----------------------------M---------------------S--------
---------------YDCQTLATGNQAGKIYLWDMKDVFDYKRLENQINNKNNDKTRKEP
I---I--LSSACDS-TIRQVNFSRDKQWIAAVCDNGSFW--C-WKA----------GSKG
VG-------------------------INDNSVI--------------------------
------------------------------------------------------------
-------------------------------------HDNL-------------------
-------------
>RHIIRR020017
-M----------------------------------------------------------
------------------------------------------------------------
------------------------------PTT---Y-------TLKHVVTLPTKQA-TR
FYGVCFN--NYDTV-NTAFAVVGGRYII----VARLESEK--VALNIAQKYVDE-NEQED
FYCCTWS-IDPISGAPLLVVAGFTAVIKIIDTSAGSFTKTLQGHGGEIHEMKSHPRDPSL
LFSASKDLSIRLWRIDTMQTVAIFAGECGHREAPLSIDVHLSGDFFASSGMDRTVKIWSL
CTPVMKNAINSSISRPCSSNETPLKVVTVHYPIFSTAG-VHDNFVDCIRW---YGDLLLT
RANDARILLWKPDVLEAAVLSKRQSSFEIICEFE----FMN---CDLW--FLRFG-----
-----------------------------M---------------------S--------
---------------YDCRMLATGNQAGKIYLWDVQED--CKRLEYQINESNV---SYEP
I---I--LSSACDS-TIRQISLSSDGRTIMS--ERGFIH--K-WDR--------------
------------------------------------------------------------
------------------------------------------------------------
-------------------------------------H-IPNLW----------------
-------------
>PRACOL006402
-MLDGGGGGRAGG----------------------------------GG-----------
-----------------------------------GAGEQRPLPR---------------
------------------------------PRA---Y-------TFTNRVS--EAHG-EP
IYGLAFN--LVDLRHSNVFATVGANRAH----VYEAKPPG--CELRLLQCYADD-DPEEK
LYTLAWS-LDESTGAPLLIVAGEKGSIKAIDCNAGECRRVLLGHGHAVNDLKVSPLRPRM
LFSASKDEAIRVWDLRSGVCIMILAGTGGHKNEVLSCDLHPSGLRLASCGMDNTVCVWEL
ER--HAQLFEEAAVWE--GPPGRFETRFVTYADFSTHL-VHSNYVDCVRW---VGDLLLT
KSVDSRILMWRPVELSKPLYPYGTGDAELLQQYV----FAD---CSIW--FMRFG-----
-----------------------------L---------------------D--------
---------------LGCSTLAVGTVDGRVYVWDTRAS-----------PPTA-----PL
R---L--SLPRCKR-PVRMASPSADGRMVVACADNGALY--R-FDD----------SAAL
TSSDDS---------------------VDNRAGT--------------------------
------------------------------------------------------------
-----------------------------------------SARANR-------------
-------------
>PLABRA004823
-MVVVGGAGAS-------------------------------------------------
------------------------------------------------------------
------------------------GRPSKPRIG---F-------TLANVVE--EDHG-TP
IYGLCFN--DVDPDLCDCFATVGANRAT----VYRLNETG---AVEPEQIYRDS-DSNET
FYTCLWM-AHWATGAPLLVCAGLTGSIKVIDCSTRAPIKALLGHVGAVNEVRACPTNPVL
LLSASKDRSVRLWNIETTICVAVFSGEAGHMNEVLSADFSLDGQRIVSGGMDHSVKIWAV
DE-VLQGLIELSGTYKCNLARAPFPTKLFQFPIFSTDR-VHSNYVDNVRF---FGDMILS
KSVEEKIVLWVPSF---RKTVNESCPVRVLQECL----YSD---CDIW--YVRFS-----
-----------------------------L---------------------D--------
---------------RPMRLVATGNSIGKVFIWDVGVP------------GAA-----PR
V---L--TSAKSTR-TIRHVAFNHNNIFLVASSDIGSVF--V-WRR----------QSKK
DS--------------------------KASAAS--------------------------
------------------------------------------------------------
------------------------------------------------------------
-------------
>COCSUB009264
------------------------------------------------------------
------------------------------------------------------------
-----------------------------------------------------EEHG-QP
IYCVSFN--FYREGCQNVFASCGSNGAT----IYRCLEGG---AVEILQAYIDE-DVQEE
FFACKWS-VDPDTGDPLLLIAGKKGLLKILNCATQKLEWAAEGHGDAINDISIHPMRPSL
VLTASRDSSLRLWNTKTKVCVLIMNGDGGHRNEVLSIDFNPDGNQFVSCGMDNTVKIWNL
EGRRMLKHVEKSFDYT--EDGIAFDTKFLACPKAHVVQ-VHYNYVDCVRF---IGDLILS
KSVDERIYLWRPDILDE-------VDVHIHYELE----LEDC--AHVW--FVRFA-----
-----------------------------L---------------------D--------
---------------RQCRTLACGTTTGMVLVWDPHTL-----------SPRP-----KA
R---L--KRPGSKT-TVRQTAISADGDIIVSCCDDGTIW--R-FDL----------VPKE
SL--------------------------SAAAKS--------------------------
------------------------------------------------------------
------------------------------------------------------------
-------------
>PICSPE083120
------------------------------------------------------------
------------------------------------------------------------
------------------------------------------------------------
------------------------------------------------------------
------------------MVAGVRATLKVVNIATQQVEQQLVGHGGDISYLTVHPTDHNL
VLTASKDESLRLWNIKKGLCCAIFFGYKGHNGDVLHCAFNHDGSEFVSCGMDSCIKIWSL
SE----------------------------------------------------------
------------------------------------------------------------
------------------------------------------------------------
------------------------------------------------------------
------------------------------A-----------------------------
------------------------------------------------------------
------------------------------------------------------------
------------------------------------------------------------
-------------
>KLENIT011054
-MGSGS-----------------------------------------GR-----------
------------------------------------------------------------
------------------------------EGA---Y-------RAVNAVK--CGAGNNK
VWGVSFN--QLDYGYRNWAAAVAGNLII----VLDVLEDT---QIAVLDIYRDD-DKDEE
FFCVCWA-SNE-DGEPLVCAAGANGVIRVVNVLSGDVYKTLVGHGGSVNDLRVHPRNRFW
LLSGAKDESVRMWNLKSGVMIAIFGGDEGHRGDVLSVDFHVKGPIIVSCGMDKTVRIWQF
PEH-LLPRVHEAQDWH--LSPSKFKTINVKYTVSKERT-LHTEFVDCVRW---VGNLVMS
KAGNNKILLWDPLELEEFDSAEIKRKTNVISEYE----IPR---SHHW--FNKFS-----
-----------------------------T---------------------D--------
---------------FCQRLVACGNDYGEVFVYDIHAY-----------PPCR-----VA
K---C--QSREAQS-QCRQVALSYDGSTILSCHDNGQIW--R-WDK----------NER-
------------------------------------------------------------
------------------------------------------------------------
------------------------------------------------------------
-------------
>GRACHO008827
-MPKRSNSASRRSLT---------------------------------------------
------------------------------------------------------------
------------------------------KGT---Y-------RYVSSVL--EDNSNEP
TYGVQF---DTDKQWRNLFVTCNGNTVR----IYEAKHKE---SPSLLQFYEDS-DTTEQ
FYCVAWT-FNVTGNEYWVCAAGRKGIIRVIDVQNFRLRSSLTGHGDAVNDLKVHPRDPAL
VISASKDESLRLWNLRTGATCAIFCGLRGHRGEVVHVDFSQDGSRFASCGIDNSVRIWDF
YDEDVVKGIKESHKYIETGTRRKTKVPICQFPFFVTRK-VHRHYVDCVMW---VGELLLS
KSVHNRMILWEPEQ---ESLASPATEYTLLEEYV----LDV---CNVW--FIRFA-----
-----------------------------M---------------------D--------
---------------RHRRLVACGNDKGMVSVFDLRLT-----------PSKP-----LC
V---I--KYRYSAQ-FVRQCAFSEDGSILLAVDDTSSVV--Q-YER--------------
------------------------------------------------------------
------------------------------------------------------------
------------------------------------------------------------
-------------
>RHOMAR009496
-MGENGRRPN-------------------NSAK----ERSETSERSS-------------
------------------------------------------------------------
----------------------KVKKRDHSSDE---Y-------TFSVKMK--ETSN-RS
LYSIAFN--TICEAHSSYFATAGCSRIS----IYRYMGRG---NVKLLDAYVDP-DSSES
YYACVWT-PDPSVL--QLAVGGKSGNIKIIDLEQKTVLQILEGHGGDVNDMCFHPADPNV
LFSASKDESIRQWSVRDGLCVCVFGGHEGHRGDILSLSLNQRGDQLASCGMDHTVKIWAV
DYK-LKSP------------APAFRPVIRQIPMFSTHS-LHGNYVDCVRW---VGDYILS
KSVENEVRMWKTHD----------SNWISIHNFR----APK---CDIW--FLRFA-----
-----------------------------V---------------------N--------
---------------SRGEFFAVGNREGDMFVYDVDSL-----------SNSP-----LQ
K---I--VNRSSAA-TIRQCSFNSDARILGWVCDDGTTW--L-YER----------VTPP
TPST-----------GP----------SSVSSKSPSTDADNCGSAVRTSSRLKRRQSCGC
DPRGQ------------------KNRSGP-----------------------------HD
NDDGSQDGGISQ-------DIDMLSQEEN------TRHVVVGISSLKKKI----------
-------------
>CYAMER002946
-MSNRSRADTTGC-----------------------------------------------
------------------------------------------------------------
------------------------------VAS---W-------VLQFAVA--ESHG-KH
NYFAEFAPCATDRGH-NLLATCGGPGAR----VYAAP-TG-EQDLQLLVSYASSLDTDEC
-FCCTWA-FEEATSDVLLCLGYESGIIRVVHLSNDSLCHTLLGHSGAVHCLRSCPKRPSW
LLSASKDESLRLWDLGTGNCFAIFCGLQGHRGEVLFCDWHRSGEKFVSCGMDGTVRVWNI
DAKVLQSFMQHSAAFRPSENASPYRTSFVQFPDQVFRF-VHGNYVDCVAY---VGDLILS
KSVHSKIVLWAPGM---RGLLPSSSEHRVLIEYR----YRG---GDLW--YIRFA-----
-----------------------------V---------------------D--------
---------------PMQTLLAVGSRMGTIYVFQVDDP-----------GGKP-----IA
C---L--THPQATA-AVRHVAFSPDGKMILAVCDDSTVW--R-WDI----------ESLT
R-----------------------------------------------------------
------------------------------------------------------------
------------------------------------------------------------
-------------
>PICSPE081596
------------------------------------------------------------
------------------------------------------------------------
-------------------------------------------------------H----
-----------------------------------------------VQ-----------
------------------------------------------------------------
----------------T-------------------------------------------
--------------------------------------------------------L---
------------------------------------------------------------
------------------------------------------------------------
-------------------TLATGTSNGQIFVWRIGEQL---------ENPAL-----LA
V---L--SDEGCVA-CVRQVSFTGDGKALFACCDDATIW--R-YDL----------SELN
AD----------------------------------------------------------
------------------------------------------------------------
------------------------------------------------------------
-------------
>NEPPYR015811
-----------------------------PAAR----SSIHITTRGR-------------
-----------------------------EDLAQA-------------------------
--------------------GAGAGCDEQNSRQ---W-------KSSNHVK--EDHG-RP
LYGICYN--QVDPKFADCFATVGGNRAT----VYRAEPKG---KIQVLQCYVDE-DKDES
YFTSAWS-VDVDNG-------G--GA----D--RDR------G----------EPRDPRL
PQGEGPPEPAGAWALRAGAPVALHHGTRGRRGP----S---QGHRLPPAGREQDPELRDG
QQ--REDLVPREAP--GRQA----RARVAAGPAALQRQ-IHTNYVDCVRW---LGDLVLS
KSVENKIVMWKPDD----NLSRPKDSVVYLTDFC----YSN---CDIW--FIRFS-----
-----------------------------L---------------------D--------
---------------ASFGRLSIGNRLGNVFVFETSTT-----------PPSL-----VG
K---L--SATGCKV-PIRQTAVSADGQTVLACCEDGSIW--R-WDG----------VPPK
DTKD------------PED--------KDKDADK--------------------------
------------------------D---------------------------------DK
NKDADKD-----------------------------------------------------
-------------
>MICSPE009209
-MPYRKKSNWRRKLK----------------------ARAAADTLGV-------------
------------------------------------------------------------
------------------------HAGATWSGR---Y-------HLTCKVQ--EDHA-QN
LYSVQFN--DVTAGCENVFATVGANRAT----IYRAEPNG---DVKLVQAYVDA-SEDEA
FFACAWC-KASGVSDALLAIAGVSGIVRVINVTTEGVWKDIRGHGNSVNDVCAHPLAPHL
LISASKDESVRLWNINAGVCVAVFAGAWGHRNEVLTLHFKTDGIVFASGAMDNVIKVWSI
AG--YEDVVQKAETWT--DGVAAFPTARIQTPCFSSFR-VHKNYVDCVRW---FGDLIMS
KSVEQSVTLWHPEI---TRPVKPGESFRKVADYA----VKN---ADIW--FVRFS-----
-----------------------------I---------------------N--------
---------------AAADTLLCGNRTGDLFAWKLRAS-----------PPSA---GAIG
Q---L--SHKACKT-CVRQTALSVDGSIALAACDGGGLF--R-WDF----------VEHG
AG-------------APLE--------KRKKEES--------------------------
------------------------------------------------------------
-------------------VVDVTK-----------------------------------
-------------
>CHLREI017260
-MARVHGSASGGG----------------PTAG----AAAAATAQQQ-------------
-----------------------------------ATTSQHPATT---------------
--------------------GAASSKDAANLYK---Y-------KYTGYIQ--EDHR-EP
LFCVAFN--TFDLAHRDVFASVGQHRAT----IYRLLPGG---QFEVLQVYEDGVAAGEH
FYCCKWS-VDADSGAALLLLAGEKALVRVLDVSRGCLLHTFAGHGKSINDIAVHPARPHL
FLTASEDESVRLWNLRSRTCVAIFAGEGGHRNKVLSLDFHPDGHRFLSSGMDNAVKIWSL
GP--IERLIDESDGAVAAGPRRAFPTRVVQQPLFSTLR-VHNDYVDCVRW---MGDLVLS
KSVHDVISLWRPHSASSGVSASGRSRATKIADFH----LADS--LRTW--FVRFG-----
-----------------------------A---------------------D--------
---------------LHFNTLACGSAKGKVFVFAPRVT-----------SAAA---QPKA
K---L--SAPQCRS-VVRQTAVSWDGSTVIAACEDGSIH--R-WDR----------DAAA
AA--------------------------AAAAAA--------------------------
------------------------------------------------------------
-----------------------------------------GASAAMDE-----------
-------------
>LAPGUS029509
------------------------------------------------------------
------------------------------------------------------------
------------------------------------------------------------
------------------------------------------------------------
------S-----------------------------------------------------
-----------------------------------------SG---INAEYMGNIKVWDL
--EVATDHIQRSYL--PTSAARDLTGYMFHFPIFSTEK-VHGNYVDCVRW---LGELLLT
KSVEETIVLWKPHY-------KKNGCFVKLMKFS----YSD---CDIW--YVRFG-----
-----------------------------I---------------------D--------
---------------FFQRIIGVGNKHGVVFLWDMHD-------------PST-----SR
K---V--VLPQCNQ-TIRQVAISFDARFIVAVCDNATVW--R-CDA----------TFLR
DER--------------------------EASPR--------------------------
------------------------------------------------------------
------------------------------------------------------------
-------------
>MONNEG013033
-MV---------------------------------------------------------
------------------------------------------------------------
------------------------------VPK---F-------TNTNCLI--EHHG-RP
IFCAKFN--CCDPSYQDLLATVGKNKAT----IYQCHPGG---RVDVVQIYTDA-DANED
LFVANWS-VRPGTRAPLLLVAGVKAILRVIDCSRQSLVMSLRGHGKDIHDIAVHPSRPHL
VLTASKDESVRLWSLAGACCVAVFKGEGAHTHEVISLDWHPHAHLFASAGMDSSVKIWSI
QG--VWPRVEQSDTWVPQGEGRAFRASLVEHPVFSSQR-IHGNYVDCVRW---LGDLLLS
KSVDGHILLTRPHH---DPQLQTSSEFTKLRSFD----LPS---SSMW--WVRFD-----
-----------------------------V---------------------A--------
---------------LAGDLLACGNGAGSLFLWDPSGG------------PGGGG---HA
V---L--QAKSCTR-VVGGANGIVDASGL-------------------------------
------------------------------------------------------------
------------------------------------------------------------
------------------------------------------------------------
-------------
>NUCSPE108721
AMSDAGTPNSSAS----------------------------------GA-----------
------------------------------------------------------------
-------------------SNGGLGAAPVGPAR---L-------RYVTHVK--ETHR-HP
LFGAAFDPH--DPA-GATFAAVGGPMAY----VYECTSAG---GLALLQVYRDA-SADES
LYTCAWT-MHAVSGAPLLLLGGLAGVLKVLDTSEGRVVQALVGHGHAINEVRTHPHQPQL
VLTASKDTSVRLWNVQTMCCVAIFGGDAGHRNEVLSVDWHHSGLRFVSGAMDNKAMVWSL
TPQKVQDALALSASYSVHVSRRSFKSEVVHQPEFTNST-VHRNYIDCVRY---LGDVILS
KSTDSCISMWLPDRIVSAASQDQEGSIVHLHDFR----FDK---CDIW--FVRFA-----
-----------------------------L---------------------D--------
---------------LEHQQLLCGTIDGRVSVWDLNTNGTA--------QSKS-----AE
S---L--SHARCRA-TVRQVVVGPQSRHVVAVCEDSSIW--R-WDA----------APAD
TK--------------------------DGTAEN-------ILKGRRTQARRAI------
------------------------------------------------------------
-----------------------------------------AAAAADEKX----------
-------------
>PARATL007140
AMSDAGTPNSSAS----------------------------------GA-----------
------------------------------------------------------------
-------------------SNGGLGAAPVGPAR---L-------RYVTHVK--ETHR-HP
LFGAAFDPH--DPA-GATFAAVGGPMAY----VYECTSAG---GLALLQVYRDA-SADES
LYTCAWT-MHAVSGAPLLLLGGLAGVLKVLDTSEGRVVQALVGHGHAINEVRTHPHQPQL
VLTASKDTSVRLWNVQTMCCVAIFGGDAGHRNEVLSVDWHHSGLRFVSGAMDNKAMVWSL
TPQKVQDALALSASYSVHVSRRSFKSEVVHQPEFTNST-VHRNYIDCVRY---LGDVILS
KSTDSCISMWLPDRIVSAASQDQEGSIVHLHDFR----FDK---CDIW--FVRFA-----
-----------------------------L---------------------D--------
---------------LEHQQLLCGTIDGRVSVWDLNTNGTA--------QSKS-----AE
S---L--SHARCRA-TVRQVVVGPQSRHVVAVCEDSSIW--R-WDA----------APAD
TK--------------------------DGTAEN--------------------------
------------------------------------------------------------
------------------------------------------------------------
-------------
>MICMAR105721
-----------------------------PRSQ----TRAPVHAETA-------------
-------------------GMSARASAAA------PKAAAAPSSN---------------
---------------------PRPGIRPRKLPT---F-------RHIGRLG--ESHG-RP
IYCIAFN--TVITEFRSVFAVVGGPFAS----VYCLHRDG---VIEPLQMYKDE-DSNEE
LFACSWA-SIGEDPQPILIVGGEKGILRIINCTT-RTTQVMLGHGNAVNEIKTHPVHHDL
FLTASKDESIRLWSLELNMCIAIFAGDQGHRGEILSLDFHLSGRFFASSSMDYSVKVWSF
DE--GERARNEAHE------PKRFRPTIIQHPIFTSDK-LHRNYVDCIRF---YGDLLLS
KSVHNCVLLWKPSL------RERSGDAAMLTEYP----VPD---CDIW--YMRFS-----
-----------------------------L---------------------D--------
---------------PSQRFMAVGNTKGAVFVYHMGVY-----------PPKR-----AG
K---L--AHHKCVS-AIRTVVFSPDGRTLLCGCDDGSVW--R-WDC----------WVVQ
AT--------------------------RTRGGH-------VYCGERAGVQGMYTA----
------------------------------------------------------------
------------------------------------------------------------
-------------
>CHASUB011980
-LKKKRNKKSEYQ----------------QSNK----TKTENSTNES-------------
------------------------------------------------------------
-------------------RKTGSSGSSRRRLD-----------RFVVSVD--EDHK-QP
VYSVSFYEGLPKEKAVSYLATTGGSHVS----IYKLTPEG---GLDVVQVYCDS-NQEEV
FYSCAWT-THPDTMEPLLACGGLSGLIKIINTAISGLEEILVGHGNAINDIKFHPVDLSI
LLTASKDETLRLWNIRTSVCIAIFSGEKGHRDEVLSMDFHILGNVFASSGMDNSIKIW--
------------------------------------------------------------
------------------------------------------------------------
------------------------------------------------------------
------------------------------------------------------------
------------------------------------------------------------
------------------------------------------------------------
------------------------------------------------------------
------------------------------------------------------------
-------------
>COLSPE011060
-----------------------------QSTK----PKRSPSEPVP----AMNVED---
-------------------FSLDLPGLATENLAI--------------------------
--------KGADTA----------PSMASSQRQ---F-------RFMGFIR--EEHK-KQ
MYDLQFFHTCGDTSYPNIFATVGGHRAT----IYENLPDG---SMHPVQAYIDS-DTEES
FYTCSWS-TAKSTGAPLLAVAGFRGIIKILNSTSNSLYRKLTGHGSSVNELRFHPTDNTL
LLSASKDESVRLWNVHSSVMVAIFAGDSGHRDEVLSVDVHPSGLMFSSCGMDNTIKLWSL
ED--VRQSIELASS----------------------------------------------
---------WEPKP----------------------------------------------
--------------------------------------------------F---------
----------------------VGTQA-----------------------PQH-------
-------QHGESSS-TSTTASSSSSSS---------------------------------
------------------------------------------------------------
------------------------------------------------------------
------------------------------------------------------------
-------------
>CHLVAR003409
-MGSDPGQPG-------------------------------------G--RWTKETAW--
-------------------------------------------------------GRCR-
--------RRQLCRWPF-------NRPAQA------Y----APPGITSRLT--EGHR-QP
IYCGAFN--HFSHQLGDLLATVGGCRAT----IYACQPGG---ELEVLQVFCDA-DSSEE
FYACCWS-LDCDSGAPLLLLAGKSGQLVVVNALTGTLDTCLEGHGSSINDVAAHPTRPQF
VATASRDHSLRLWNLRTGCCVLLFQGDGGHRNEVLTLSWKAGASLLLSAGMDNHTKIWSL
AQ--HQHTLDASDEWRPGGP-RSFPTGRVTMPIFSTER-VHWNYVDCVRW---LGDFVLS
KSVDNCVLGWRPDRTTR--QHEQDGDVQLVQARG----LAEC--ANVW--WLRFA-----
-----------------------------L---------------------D--------
---------------YWCTVLACGTSTGKVLLFDPHAQ-----------QPQP-----RA
R---L--KPRRCAA-KVRQTAVSYDGSIVVACHEDGSLT--R------------------
------------------------------------------------------------
------------------------------------------------------------
------------------------------------------------------------
-------------
>GEFOKE016042
-MS---------------------------------------------------------
------------------------------------------------------------
------------------------------------Y-------RYVCHVN--EQQE-RP
IWSIIFHHL----EFRHIFAGVSKNQAR----IYDVASPK---DITFRQVYVDD-DSAEH
YYTCCWT-SDGKGCEQLLAVGGVASVIKVVNCRDQTFHGALLGHGGAINELASHPKKRHL
ILSASDDESIRLWDIMTCTCLFVFAGHGGHVSKVITVSWHSSGERFASGGLDNSIRLWRL
PE--------------AG------EARIQSLPVFATTH-AHYNYVDCVRW---LGPLIAS
KSCDNELHIWREGS---------NDQAVILREMI----VKK---CDLW--FMRFA-----
-----------------------------L---------------------H--------
---------------PNGRMLAVGSTGGSLFLFDTQKG-----------GDKP-----IA
E---L--SHAHCKK-AVLISSFSIDGRHLLFSCADGTIW--R-YDA--------------
------------------------------------------------------------
------------------------------------------------------------
------------------------------------------------------------
-------------
>LEPVOR039755
QMSRKSLSTSSHS----------------PAIG----TRNSTQ-----------------
-----GGLT--------------------------TTPVDAPTRQ---------------
------------------QQTQQSTSVGAGHFK---Y-------TFHGSVI--QAHR-KP
IYWVVFNN---EPGYTNICATVGTNEAH----VYALNDVSIKVQARLIQAYVDE-NRDEI
FYTAAWTTWDPLRAPPLLVCAGTCGLIKVIDCNQRKLALTLQGHGADVYEVRVHPRNPHV
ILSASKDKSVRIWSLKHAKCLCILAGENGHREEVLSADWDFEG-RVISSGMDHGILIWDL
DQQ-TKDFID-------GNTDEIKRTSIVQFPIFSTSR-VHTNYVDYVRS---YGKLVLS
KSIEEKIVLWSPLL-------DSNGQFYEVMNFP----FKN---CDVW--FVRFD-----
-----------------------------L---------------------D--------
---------------FSHRRLAVGSLIGEVFVWDLEECLGN--------DREP----KHV
Y---L--KHQHCNC-IIRKVSFSFDSKWLAVVGDDACVR---FFMK--------------
------------------------------------------------------------
------------------------------------------------------------
------------------------------------------------------------
-------------
>TELSPE028168
-MAKRKRKS---------------------------------------------------
------------------------------------------------------------
------------------------GDRKGGTSQ----------TSIASEAK--EDHK-KP
IYHISTE--PASEDNTQLFGTAGANRIS----VYELSSDG---EISLLTMFVDN-DAGEV
YYCLAWG-QPESPAGLYLAFAGLNGCLYVRHLARDDPMMCLIAHGGPINMIKVAPNNQNL
ILSASKDESIRMWSTYSGACVAVFAGGQGHTSEVLTIDLNADGTRLASAGMDNTVRVWDV
DLEELKQIAESGHA--ALKG-SYFKPKVIQAPAFVTDY-WAPNYIDCVQW---VGELLLA
KSVHEKVVMFDPPP------RCTRESALVLQDYL----LSN---CNIW--YLRFS-----
-----------------------------V---------------------D--------
---------------PSFRYLAVGNMAGTVTVWDIDEA------------ENP-----IA
K---L--QYEQSNV-TIRHCVFALHNKFVIASTDDGRIV--V-WKS----------GLEL
SNE--------------------------HSNES--------------------------
------------------------------------------------------------
------------------------------------------------------------
-------------
>TELSUB041570
------------------------------------------------------------
------------------------------------------------------------
------------------------------------------------------------
-------------------------------------------------MFIDH-DEKEV
FYCVAWG-RPELPPSLYLAFAGQNGCLFVRHLDQPASTMSLVAHGGPINMIQVAPKDQNL
IFSASKDESVRMWSTFSGACVAVFAGGQGHTSEVLAIDMHMDGKRLVSAGMDNTVRVWDV
DYEHLKTFIEGGHA--AEKG-AYFKPKVVQTPSFVTDE-WKPNYIDCVKW---VGDLLLA
KSVHDRILLFDPSP------RSKKETALVLQDFA----LSQ---CNIW--FMRFS-----
-----------------------------L---------------------D--------
---------------PSCRYVVIGNIAGTAMIWDVDRA------------KAP-----IV
K---L--TYSPS-------------------PRDRNRSR--M-PSS----------A---
------------------------------------------------------------
------------------------------------------------------------
------------------------------------------------------------
-------------
>VERVER008996
-M----------------------------------------------------------
------------------------------------------------------------
------------------------------TTP---Y-------KYTATYR--KSDG-G-
IYAVAFN--VLDPKYYSLLAVVRSNRVE----IYAVEDNG----VKPLDVFIDE--SNEN
YYTCCWA-ENE-RGEPLVLAGGQKGLIRVINLSTKQVERTLVGHGDAINDLVSHPRNREL
VVSASRDESARLWDVVRGRCVAIFAGAGGHTEQVLTADIDASGERLVTGGVDNTLKIWSL
NSAPIQQAIQDARVYDAGSS-VPFKSVMSHFPRYSSNK-VHSDYVDCAKW---WGDLLLS
KAPHQQMTCWTP-----RMILAAEDAMVPLVALD----YPT---GAVW--FIKFA-----
-----------------------------L---------------------D--------
---------------DMQQMCAAGNDRGEIHVWSLHAWL-----------QHK-----VL
T---L--PASEKRR-TVRAVHWSHQARYLAAAVEGGAVY--V-YRR--------------
------------------------------------------------------------
------------------------------------------------------------
------------------------------------------------------------
-------------
>BIGNAT005515
MLRSGNTRMTYG------------MR---KTAVEKHVSSTSSSATAA--AAATTLKRGRS
NNNPATTLEKGPHTSATTTSTAKAAAASSSNSSGSSNSIRLSSRSSHNKDHGGRSRVVDN
INNSNTVFKNGQAAQNNQRHHHH-QQQQQQQQH--DF-------VVCKKIL--EDHG-KP
IYSVRFN--YTDLRHSHMFATVGDRRAT----VYRLRPDI--TDVEPVQVYVDG-NDEEQ
LFTCAWS-QDPLSGAPWLITGGVLGIIKVINCH------TLKVAKIGPYGSGVCGLDASV
LTSISQDLTCNIMMMMMIMMTMMM--------------------VKVSSSMDHTVKIWSM
RLQTHQEEVGKRKR--RRKRRRRIPAKIVQFPLFSTRK-VHTNYVDCVRF---IGDLVLS
KSVENCVVLWSGRYLTS-----PNNSVRRLGEYK----CKH---CDIW--YIRFG-----
-----------------------------M---------------------D--------
---------------YYQKYLAVGNKLGEVFVWDVDTGR-----------NKS-----PA
K---I--GIKGKAA-AVRQVAFDQHGKYLVGVCDDASVW--V-WRR----------KTNG
NARHANKS----------------------------------SAASSAPAT---------
A-----------------------------------------------------------
------------------------------------------------------------
-------------
>COLSPE007130
------------------------------------------------------------
------------------------------KSSASTDNTERPADTSHTQKR---------
--NNNKTNKNNKNNKNNK------NRKKQNTKR---------------------------
---------WSDTSSS--------------------------------------------
----SSS-SSSLHAATALYLSNGLSSSKAETC---------------------CAFD---
------------------------------------------------------------
-------------------------TKIIQFPLFSTSR-VHTDYVDCVRF---VGNLIMS
KSTNNVVQLWKPNL---------QDSVTEINEYR----YSD---CNLW--FVKFC-----
-----------------------------L---------------------D--------
---------------PQKRMMAIGNKAGRVFVFAVDSVS-----------SNC-----IA
K---L--EHKQCKS-TVRQLAFSHDSSSLLFVCDDSTLW--R-FDI----------SS--
------------------------------------------------------------
------------------------------------------------------------
------------------------------------------------------------
-------------
>PHATRI007581
-MTSSNGSSTVG-------------------------TKKARR-----------------
-----SSLS---------------------------------------------------
------------------------------------YTSG--------NVA--EAHK-NP
IYCVAWSTDRVDTGFRQYMATCAARNVS----VYRVESSG---TPQMVQAYLDD-DEQED
FFCCVWSSLDKATGPQLLCVGGFRRGIRVIDVHRNRLLATLVGHGDQIYDLQVCPVDEWV
LASASRDESIRVWNLRTCTTVAILGGHGGHRDAVISVAWHPLGHYLASSGMDTTVKLWDV
REPTTSQAIAVSHR----QARRAFEPARQQFPIFSTNQ-VHTHCVDCVRF---VGDLILS
KSTENKIILWKPLLLENSILLNPPQEILHLRTFE----YTH---SDYW--YFRFA-----
-----------------------------T---------------------D--------
---------------PMGKYLAVGTGKGQIFVWNLAEH------------KRP---AEIL
S---L--RY-PDTQ-LIRCVSFSDDGQILVASTDNGVLW--K-WDI----------NDTL
DQ--------------------------RVTHAE-------------------------T
IPPGL----------------------TP-------------------------------
------------------------------------------------------------
-------------
>RIGRAM013986
GLALQQQ----------------------PKPH----PKIPM------------------
------------------------------------------------------------
--------KRSHSNVSQA-----PPAAAAADSP---F-------RCLASVW--EDAR-HP
LYAVAFNPFFSRTEQIECFATCGGNKAT----VYYVVSSG---EVLPQYRFEDE-DASES
FYTCAFS-FDPETKCPWLLLAGEKGIIRVIDCVAHTAVMALAGHGDQINEIRVHPTDPWV
VVSVSTDESVRVWNLTAPRTIFLFGGDGGHRNNVLSVDFDQLGTLIASSGMDHSVKVGAA
RSDAVDRGDAEARGADVGRTAAGGAAVVERGQGVSSAQ-VHGNYVDCVRW---VGTNWSA
RRAENHITLWKMDL---KVEFSGIDDVQVLNEFA----FKE---CPLW--FIRFG-----
-----------------------------L---------------------D--------
---------------PQKRLLAFGNDDGSILLWDVDCV-----------PSQR-----FA
T---L--ITAKCTR-TIRQLAWSSDSSTLVAVCDDGKVF--V-WQR----------RSSE
------------------------------------------------------------
------------------------------------------------------------
------------------------------------------------------------
-------------
>RIGRAM013987
GLALQQQ----------------------PKPH----PKIPM------------------
------------------------------------------------------------
--------KRSHSNVSQA-----PPAAAAADSP---F-------RCLASVW--EDAR-HP
LYAVAFNPFFSRTEQIECFATCGGNKAT----VYYVVSSG---EVLPQYRFEDE-DASES
FYTCAFS-FDPETKCPWLLLAGEKGIIRVIDCVAHTAVMALAGHGDQINEIRVHPTDPWV
VVSVSTDESVRVWNLTAPRTIFLFGGDGGHRNNVLSVDFDQLGTLIASSGMDHSVKVWRI
TE-AMQRSIEETR-RRVARTSAELRPVVQQFPIFSTQK-VHGNYVDCVRW---VGTNLLS
KAPGNHITLWKMDL---KVEFSGIDDVQVLNEFA----FKE---CPLW--FIRFG-----
-----------------------------L---------------------D--------
---------------PQKRLLAFGNDDGSILLWDVDCV-----------PSQR-----FA
T---L--ITAKCTR-TIRQLAWSSDSSTLVAVCDDGKVF--V-WQR----------RSSE
------------------------------------------------------------
------------------------------------------------------------
------------------------------------------------------------
-------------
>SCHMAN008804
NMTQSNN----------------------SPNK----ERTV-----------NNPHSF--
-------------------SLSPNISPRTIEHP---SQTSLPTNL--MNSLPNVV-----
------------------------ETAAVPNFQ---Y-------KPTCIIR--ETHS-QS
VFGVAFN--SVNRSDPLLFATVASHYVT----VYQCSLKNLESSVCLLQSFADP-GDKEE
FYCCAWS-RDTSSGQQVVAAAGKRGVIRILCPSMASCPASLVGHGSSINELRFHPRDPAL
LFSFSKDYTIRLWNIASHVLVCIFGGAEGHRAEVLHGDLSLTGDLLLSAGMDHCVKIWRL
NTPELANAVIDSFNYRSRSNPKPFPVLVQHFPEFSSRD-VHGNYVDCARW---FGSLVIS
KSCENSVTLWKPGGLDDTPGVPTEHKTSIIHQLK----ATD---CNLW--YIRFD-----
-----------------------------I---------------------D--------
---------------LKNHVLALGTGTGRVYLWDLKYP-----------ENAL-----PA
Q---V--LHPLSHS-AIRQTRFADDGDILLCVGDNGLIV--R-FDK----------I---
------------------------------------------------------------
------------------------------------------------------------
------------------------------------------------------------
-------------
>MALCAL012755
-M----------------------------------------------------------
------------------------------------------------------------
-----------------------------------------------------------P
-------------A-----------------------T--------T-K-----------
--------------TQMLAFAGKTGLIKVVDCEQHTTALTLRGHGGPVNELSAHPTQRHL
LLSASDDQSVRLWDVGTGQCLAMFAGFEGHKCKVITVGWKSDGLRFASGGLDYSVRVWEI
PD--------AVYT----SP----KTVQVQEPLLQECR-VHRGYVDCVRW---LGGLIAS
KSTDNRILVWRPQYMEDPASVPWAGTHCVLSELR----FSG---CDQW--FMRFA-----
-----------------------------L---------------------C--------
---------------PARGICAVGTNQGSARLFTLACNPID---------GVT----AYQ
E---V--SHKEARGCKVLMCAFNYDGSVLLLGCSNGTVW--R-YDA----------RTM-
------------------------------------------------------------
------------------------------------------------------------
------------------------------------------------------------
-------------
>GALSUL003905
-M----------------------------------------------------------
------------------------------------------------------------
-----------------------------------------------------NSHGSSP
LRGVSFCPFPTQEGF--LFAVCGSRYVC----VCLAKPSG---ETVIVHTYSDE-DEKEA
FYCCSWT-MIKDKNDVLLLAAGEKGIIRIINASQGFVERSLVGHGQMVNCIAIHPREGSL
IASASDDESARLWNIRTGSMVAIFAGHQGHRGGVLYVDFDVLGERMVTCGKDKGVKIWEL
KH--CEYEIEASHRYSDSKRKRLFRPRFVQFPLFSTFL-LHDNFVDCAMF---VGQLIVS
KSTSNRILLWQPQA---AALLPWNNQYTVLADFP----LPH---SEEW--FIRFG-----
-----------------------------M---------------------N--------
---------------WDRTLLAAGNTQGTICIWNIDELR-----------SKP-----ME
E---L----NPTKQ-AVAQCAFSPDGHILIAACLDGKFY--R-WDL----------QNAE
------------------------------------------------------------
------------------------------------------------------------
------------------------------------------------------------
-------------
>MADERY011892
------------------------------------------------------------
------------------------------------------------------------
-------------------------------------------------VKKV--HGTEP
VHAVAFPGARLDR-Y--LFAVAGRRHVQ----VFETLADAARVGTRIVQSYHDP-DSSED
FFACTWRV---STKHSWVLFGGEAGVVKAIDAATGPLERRLVGHAEGINCIQTCNADPNL
VVTASKDESLRLWNMLSGALIAVMAGERGHRGQVLHADFNEAGDKVVSCGMDNSIRVWDL
ND--CREEIEASYLYMPGDSKRLWKPKFLHLPRFATRK-VHSHYVDCVSF---YGTVLLT
KSVDQRLVLFTTGMVA--------DPIDVVTEFS----IPK---SQKW--FSKFA-----
------------------------------------------------------------
------------------------------------------------------------
------------------------------------------------------------
------------------------------------------------------------
------------------------------------------------------------
------------------------------------------------------------
-------------
>GEPOCE007885
-XGQRTRRQHATH----------------PVCE------SSLYTTVR------PRHSH--
---------RQPRSAAMSS----------------AAAVKAPSTG---------------
---------------------DVE---DEPQQSALLH------QTAILRIP--EPHG-EP
IYACSFN--HVDTTQASVFATAGGGQVN----IYRVDPDGSKGALVALQTYVDG-DPRER
FYTCDWG-VACDSEHSVLAVGGELRQIKLIDCHSARVEATLQGHGAAIHEVRFLPHRRGL
LASASRDEAVRLWHTASRLCVAVFAGERGHLDAVLSVDVSPDGTALASSGVDGTVKLWSV
DQPAVSAAVARA--AERESSERNLAPAIEQFPQASIGG-LHVAYVDCVRF---GPDTLLT
RGHEGKAVLWRPALLPHSYGVEQRGLDEIVRRHD----VPD---TNVW--FLRYQ-----
-----------------------------L---------------------D--------
---------------PTRRLVAIGSTAGQVRLWRLDSPA-----------ERP-----LL
N---L--SRASAPS-TVRCSAISRGMRFLVCCCDDGSFS-L--LEL--------GLPAPS
SV---------AKLGQPLL--------AAAAAAA-----MVLACSTYVPSGK-------W
-----PS------------------RLGPAX-----------------------------
------------------------------------------------------------
-------------
>GEPOCE017830
---QRTRRQHATH----------------PVCE------SSLYTTVR------PRHSH--
---------RQPRSAAMSS----------------AAAVKAPSTG---------------
---------------------DVE---DEPQQSALLH------QTAILRIP--EPHG-EP
IYACSFN--HVDTTQASVFATAGGGQVN----IYRVDPDGSKGALVALQTYVDG-DPRER
FYTCDWG-VACDSEHSVLAVGGELRQIKLIDCHSARVEATLQGHGAAIHEVRFLPHRRGL
LASASRDEAVRLWHTASRLCVAVFAGERGHLDAVLSVDVSPDGTALASSGVDGTVKLWSV
DQPAVSAAVARADAAERESSERNLAPAIEQFPQASIGG-LHVAYVDCVRF---GPDTLLT
RGHEGKAVLWRPALLPHSYGVEQRGLDEIVRRHD----VPD---TNVW--FLRYQ-----
-----------------------------L---------------------D--------
---------------PTRRLVAIGSTAGQVRLWRLDSPA-----------ERP-----LL
N---L--SRASAPS-TVRCSAISRGMRFLVCCCDDGSFS-L--LEL--------GLPAPS
SV---------AKLGQPLL--------AAAAAAA--------------------------
------------------------------------------------------------
------------------------------------------------------------
-------------
>PRYPAR043563
-----------------------------PTAF----WRERRELCV-------SLSHSYL
GASTKTCLF---------------------------------------------------
------------------------SLVLTAATS---FRV-TEARRLRSSLHAAGGHR-TP
VYAVAFNQT--DTTLASHFATIGSNCAT----VYRIHSGGKKVSLETVQHYRDA-DEEES
FYCCDWG-VLEVDGSSLLAVGGQQRQIKAINCRTGKVHSVMQAHGGAIHDLRFHPIQPSL
LLSGSADESIRLWHVLTRDCIAVFAGAQGHRDAVLSLDVRLDGAVFASSGVDGCIKVWDL
QSAALRRRIEAATP--MGKATHKMLPLVVHFPLLSEAS-LHRRYVDCVRW---VGDLILS
RGSEGRAVLWMPTGLD-------TGALNVLGEYH----MRSA--SGIW--FLRFG-----
-----------------------------L---------------------N--------
---------------PRRTLFAMGDARGETSVWEIDRR------------PVR----PLA
T--SLPG--PASSK-TVRHTAISGDSRYLVCAHDDASVA---VWAL----------PTKS
------------------------------------------------------------
VPPSA-------------------------------------------------------
------------------------------------------------------------
-------------
>ELPMAR016254
-M----------------------------------------------------------
------------------------------------------------------------
-------------------------------------------------------H----
--------------------------------V--------------LQTWHDE-AWDEV
FKCCIFAV-DKTTSDPLLIVAGKLGVIKILNCKTQKMQKALVGHGYGINYLLNHPLDDNI
VLSCSDDESFRIWNIHTKHCVAIFCGHDAHRSSVVCADFHVDGKHIMSXVEDNS------
NT----------------EHNKHVQTQLVQMPIYSKYK-VHTNYIDHLRF---YGDIVVS
KSNESVLKMWM---IP---FTNTEKSIQTIAELR----YKKG----QF--GSQFA-----
-----------------------------V---------------------H--------
---------------TGYDLVAIGTDNGQIYIFEMDKYFAA---------AQG-------
----L--------D-TMKN-----D---VV---DEKQ-----------------------
------------------------------------------------------------
------------------------------------------------------------
------------------------------------------------------------
-------------
>THETRA007528
-MSGSGGARVQRQDY---------LR-----------STTAVGVAIN--EEATDSDDDQH
AVSTAASLGVHPSVKRER-AASDLVEDLAAAAAEGRSKAFAPHMSRRTAVRAEIRALRER
DVRSGTIPAVADALASLDAPVDPSKPATDNKAEADAYSTSGWDKRLASSLDALEADSPAP
VNAIKFSQTTLNPRL-DVFAVLLGTGVA----VLQCCANG---SMRLLQLY-DE-SSART
LYSLAWLH-EPATGHALLAVGAADGVIRVMDTTTQKVVHTLRGHGGAVHELRVHPLDDCL
LFSASEDHSARLWNVQTERTVAIFGGDGGHVSEMLTLDIHPDGTEMATGSMDRSVRVWQL
NTVRLLRAMEASYK---ADPSRPWKAVFVSHPAFWSFR-IHTNYVDSLRY---VGDTLCT
KSVESTIVRWTPLALSDTALVSHGGFVDVLAAMR----YTG---GDLW--YTPMD-----
-----------------------------L---------------------S--------
---------------ASARFLAVGTSQSQVFVFDVDAE---------FSSGTA---TPLY
T---LPG---EASGFTIRAVSFSAHGPLLVAVADDGVIH---LFNS----------AAVE
PK----------------------------------------------------------
PPSAATS-----------------------------------------------------
------------------------------------------------------------
-------------
>NUTLON022825
------------------------------------------------------------
------------------------------------------------------------
-----------------------------------------KERQLSE-L-----HR---
VKDAAFLP--------H-FANT------LTVPMTELRA---Q-NVFALNSHPDMV-----
----AFEE------TVIIAVGGEDRRIVVYSMLEETHVATLMGHSKAVTGVKFAPHAPGL
LASCGLDKTIRLWNWQQATLLVIFS---GHTQVINDFGFIPDENRLISISSDHSIKTWRP
AQ-----------------------------PTL------HTNAITALTF----------
----R-----N---------------------------HMAA----VA------A-----
------------------------------------------------------------
---------------------LAGG---ALR---V-------------------------
----L---------------SL--------S-----------------------------
------------------------------------------------------------
------------------------------------------------------------
------------------------------------------------------------
-------------
>OSTTAU004052
-MPGRQRTKTR-------------------------------------------------
---------YAPTS----------------------------------------------
-------------------------------------------------V---AS-SNAP
AYGAAFCSLGADARL-KTFATCAGPRAE----VYECEDDG---GMRVVASFE--ASGNEE
FYVCAWCAIDAASGTPCLALGGTGSVVRVVDCVTGRTHVDLVGHGGTVNTIATHPTEPTV
IATGSKDLSVRLWHANTGVTMAIFAGGLGHRNDVLSVDIHTDSMKILSGAMDNCVKVWAT
PS--FKRSFRDAATWD--KPLAEFKTIVVDAPMFSSNR-VHEDYVDCVAW---CGDAALS
RSVDGVTKMWDP--LHA------QGEQRLVGEFP----QEDA----LW--WLKFS-----
-----------------------------L---------------------S--------
---------------ASRNVLASGNMKGAVSVWRLDEPD------------------VLD
R---LKSTH-QKSNSVVRQCAVSADGSIIVAACDNGIIC--R-WDE----------CRDD
ES--------------------------------ESGDE---------------------
----------------------------------------------------------SD
RTNANDD------------------------------HT---------------------
-----HE------
>DIPROT028207
-MSSGAST----------------------------------------------------
----SRKVTHSPSSK---------------------------------------------
--------------------------------------------RLIPSI---MG---DP
IFSIKYSP---D-G--QYIAAACGD---AVIRVYNTST-G-R-LAYSLTGKFSRV-----
-TNLRFRPANLQKTKNILLAS-AEGIVRHWHVTSSKCLHTISEPDNNIYAIDYTSD-A-K
FCSAGKDFKLRLYDESTKQLVSTLTGTVGHANRVFSLKFHPNENLIISGGWDDTIQVWDV
RD----------------Q--------AVR--IF----G-HGDSVDA------VGN-ILS
GRPDHQLQLWD---FG-------TG--KLIRDIP---A-KSTEPCLLY--AAQFS-----
--------------------------------------------------HG--------
---------------NDGELIAAGSGSNEARIFDKKT-------------AT-----HLG
T---VTG------K-GSYSLDFDPSNKHLAVAGADALI---RVWDE--------------
------------------------------------------------------------
------------------------------------------------------------
------------------------------------------------------------
-------------
>ROZALL002808
-MSSAKTA-VA------------------------------------------NTDEAEI
F-----CLKFSNDD-------------------------------IAAACGDSSIKL-V-
------------------------------------YHS-KTGNSLG-NLVE-PN-S-KP
CTTLCFRPQVANQK--NVLLAGYTD---GHIRHWHSTS-G-R-KLSEISEGDNQI-----
-FTVDFFN-D---G-SQFVSAGSDYTLRVYDENTQSLIVSMAGHSNRIFCAKFHPKDPNI
LVSGGWDNTIQVWDIRAQCSIRSIYG--PHI--GEGVDFTDNGEKIITGSYDQPLQIWNF
QT---------------GN--------LIEW-TISDKK-LY-----CAQYS--HGNFIVA
GGGLNEAKIFN---TSY------KN--QCFGTIQ---N-SNA----IY-T-VALS-----
---------------------------------KSETQLAVGGGGKTLYMYDVDKYQLIQ
MLKC-PSAIKS----PNGRVIVSGAQDKEVKLGDVETANPP------TPKGDLTES-DLQ
TKSDLYGTHNNSKDLSIVSVTFSKEGEMLTSGSIDGTVMLLTMWKL--------LYLTSR
AINSFFKKA------------------KSVEQESMSPDREVIMRRPEEFKIACLKD---E
NPFCAGF--------------VLSYRSVPCSGEIKLFSSTYTKLTELADQLFPPL---NT
KEIIDNNNPL---------LIETTEANPT------------EDSEDESSY----------
-------------
>VERVER012483
------------------------------------------------------------
------------------------------------------------------------
------------------------------------------------------------
----------------KTITSCSYD---RSVKVW---T-S-S-DYVEIVGHEARL-----
-LAVHFRK-D---G-KFVATGSRDKSIKIWDTLTFKELTQLDGHQSNVFCIRWSPD-GNF
LCSASRDHTLRVWTGNSGQVFKVLE---GHTGNVNGCDWSPDGRFILSCSDDKTLRLWDS
KD---------------FQ--------CVG--IL---YG-HRAPITSCTFNH-RGTRAAS
CGLDKTVKLWD---TR--------GKQFKVATFC---GHKRT----IT-K-LVFS-----
------------------------------------------------------------
---------------PDDKTLVSGGEDRLLIEWDTSN-------------AK-----QLA
T---MVK-H---NE-EVTDIDFTPDGRYLMSVSTDSSFI---LWDA----------KTKK
IVCMFAGMA------------------CCVSACA-----KTVALGDGSGGLYLL------
KP----------------------------------------------------------
------------------------------------------------------------
-------------
>DYSBRE002271
-----------------------------------------MS----------CPDIATL
HTFKSARVKLDLHPS-------------------------RPWAL--ASLYSGDLIIYD-
---THTGRTIKS------------------------------------------------
------------------------------------------------------------
IDICVHPI---IPNSSRVVAGADDGFIRVYDVITQTRISQIKAHSDYIRTLVVHPRRP-L
IYTAGDDAVIRVWKMTPKAQLTCQAVLEGHTYFVMALALDAAGTKIASASLDKTVRLWDA
--------------IPTSSS----VPPTQEYPLYSLRG--HEQGVNAVCFS--AAPFIVS
GADDCTIRVW-----N-SRACERVDQVTAI--VD----HPKL--G-V------FA-----
--------------------------------------------------TA--------
---------------AEDGTVAIIDTASLELVWSLAITSRSNVLTVGLRAGEAR---PIA
---------RGGKV-AVRKVEFSANGRFCCFSSDREYAV---FSALQGGEAHV-PECEGG
TATLHARVP----------LYGGPLLARVVRQINVTADRSAVEAGELDPTEGYEEAPIG-
EPVSHVCAYILPGETVLPELA------LPLSALLARSGGALELGPLEFKRLVTSKQMAEA
RAFVEKEAPVECCAFLKVQAYELAREPQRLAMQLE------ELALQCQAL----------
-------------
>TELSUB055653
-MG---------------------------------------------------------
---------CSPTKE---------------------------------------------
-----------------------------------------------------------P
IRSRS-TPE----R--PLLAVSGCD---NVVQVWSASS-G-N-LVQEYPDHT--I-----
IRQNPFSP-D----RRLMAAGRKGGVIKVWDTKTEKCIRVLYGHAVSVTCVCFSPD-GTL
LASGGLHGSVKLWNVESGRLL--WS-SGTRRGLVRTVSFSPDGVQLASGGSDHTIRTWDV
SS---------------G--------------TM-----LH-------RF----------
KARDKDTLVYD-------------GQKRP---FT--SGH----------AYLGVG-----
-----------------------------IQ-----------------------------
---------------PN--------ADA-----D--------------------------
----F--------S-----ASF---A--LTAASLDNPLF---CF----------------
------------------------------------------------------------
------------------------------------------------------------
------------------------------------------------------------
-------------
>GEFOKE009131
-MSNV----------------------------SVFADHGA------------ELT----
------WCDFHSST---------------------------NMLV--SSDVTGGVRVWNI
-----------------------------------DLET-----PLVNSF---VPHA-AR
VNMCRFAP---T-G--DALVSASTD---STVNFTDLTT-G-Q-CIRSLTVSNSAV-----
-FCIAFSA-D---G-QLLAAGSADRTIRIFDTTDYNCAQIFSGHFDAVNSIAFHPD-GNL
LASGSDDKTVALWDLTTKQRAATLR---GHTAGVNCVAFSPDGQLLASASSDGSVLLWNV
AT--------------PGSG-------TVK-------EG--AKEVYC-IFSP-DGAALLT
ASNDAVIRVW----TR-------TH--RQLTELK----HSQM----VS-C-LAYS-----
---------------------------------HDGAQLASSSFDLSLRVWDVVSSAVLR
SLRSQANPIENLSIAPESSTVLSASEDGSVAKWDVRTIA--PHTKVVAPPANKAPS-LLA
AAQ-LSGRHAQAAE-AVEEITFTADGQTLVTGSEDSVVQVTRV-KV--------SAAAKK
PASPAPKPAASPAVTKPVK---------------VQPESSALAVRRLSATIERRPA----
EPQRAAYSSPVHTMPSVDRTP------QPSA-------GSIARVSPMTKVTQPPVVKERA
RRPLGEG----------------------AGAQLKPK----ASTSTSTKV----------
---VDEHNSAIAL
>DIPROT037820
-MESGQETVEVSNPRPSLARDMFLLR---KLVVLEYE----------------AVKDMAP
PNTTNSFVAPAPIA-----SPSPVTSATLQEAKDT----AHPYPAGTKLREETAATVAPI
AEN---FENMLQSLPKPARGPTSNALARRSVVDKPEWHYP----KLMRVI---SAHL-GW
VRSVTVDP---T-N--DWFATGSAD---RTIKIWDLAS-G-T-LKLTLTGHISPV-----
-RGLAVSD----RH-PYLFSAGEDKQVKCWDLEQNKVIRHYHGHLSGIYCLDIHPT-LDL
LFTGGRDSVVRVWDIRTKTQVHVLG---GHQNTVASVKTQAD-PQVVTGSMDSTIRLWDL
AA---------------GK--------AMT--TL---TN-HKKSVRSVCIHPT--EYFGS
ASAD-NVKKWKP-----------EG--QFMSNLT---GHNAI----IN-T-MAIN-----
------------------------------------------------------------
---------------QEG-VLFTGADNGSMAFWDWRS-------------GY-----KYQ
D---TPG--SDSEA-GIFCSTFDRSGSRLITGEGDKSI---KIWKE----------DTTA
TPESHP------------------------------------------------------
---------------------------KP-------------------------------
-----------------------------------------SIPQK--------------
-------------
>RIGRAM011105
-M--------------------FLLR---KLATYEFG----------------AVRDL--
-----APVAGAPGG-------ASVSAADLKNALDE--------------------TAASQ
GTS---FDQLLQSLPAPAADNQTRAVVAREAINKPQWHAP----KMMRVV---SGHL-GW
VRSVAVDP---T-N--EWFATGAAD---RTIKVWDLAS-G-T-LKLTLTGHINAV-----
-RGLAVSD----RH-PYLFSCGEDKMVRCWDLEQNKVVRHYHGHLSGVYCMALHPT-LDI
LITGGRDSTARVWDIRTKTQVHVLG---GHQGTVDAVKTQSD-PQVITGSMDATVRLWDL
AA---------------GK--------TLT--TL---TN-HKKAVRTLAVHPT--EHFLS
GAPD-NLKKWKP-----------EG--KFLLNFS---GHNAI----IN-T-VSLN-----
------------------------------------------------------------
---------------ATG-VAVSGSDNGGLAFWDYKT-------------GH-----MFQ
R---APG--SESEA-GIYCSTFDQTGSRLICGEADKTV---KIWKE----------DPDA
TPETHP---------------G--------------------------------------
---------------------------VP-------------------------------
-----------------------------------------ALQAK--------------
-------------
>PYGBIF003158
------------------A-----------------------------------------
--------AAGPDH-----SSMSVT------------------------RHKQIARL---
----------------------------RGTANMPDWHAP----KLYRVV---SGHV-GW
VRSLAFDP---T-N--EWFATGAAD---HLIKIWDLAS-G-T-LKLSLSGHINTV-----
-RGLAVSE----RH-PYLFSCGDDKLVKCWDLEQNKVIRHYHGHLSGIFALCLHPT-LDV
LFTAGRDSVIRVWDIRTKAAIHVLE---GHQGTVCSIDSQGD-PQIISGSADSTVKLWDL
AA---------------GK--------VMS--TL---TH-HKKSVRALRIHPS--DFFVS
CSAD-NIKKFKP-----------DG--KFLHNFQ---RTQTI----TH-C-CDVT-----
------------------------------------------------------------
---------------RDN-VVATGCEDGTLKMWDWKT-------------GY-----NFQ
I---ISG--SASDA-GVLACGFDKTGSRLVTCESDKTI---KMYKE----------DLDA
TPESFP------------------------------------------------------
---------------------------TP-------------------------------
-----------------------------------------ELQRK--------------
-------------
>NEUCRA000864
-MQICRDRANLC------------------------------------------------
-----PSLDANPSRSETRQ-----------------------------------------
---------------------------------KRHFQ--ANGSSLSR-IRSQEHHSNEP
VSSIAFYPY--NPG--AVFAIASKKHV-----I-DSST----NPVEVLK---DD-DDDAA
--SCCWSK-DMETGQPWLCIAGADAKVKVYDVKQGKLVKTLVGHGGGINDLVTSPLTPSL
IASCSDDTTVRLWSLSAQPCMFILGG-DAHTWDLLSIAFHDTGRYLLSAGHDQTINLWTI
PS----------------EP----HPLVIHYPHFSTKE-IHNSLVDCVSF---FGDLILS
RAWEETIVLWS---ISG------SSSSSPSSSFQ---GHPTTDPSKFW-TYMRFK-----
-----------------------------I------------------------------
-----------LH--AQGKVLAFCNARNKFMFWDLETYSSTTAANYNRASGKQQQQ-LLS
ARPGLGGWH-QCDT-TVTVVAWSPEGNWCVVVGNSNRIF--R-W----------------
---------------------GK-------------------------------------
------------------------------------------------------------
------------------------------------------------------------
-------------
>BASMER001716
-MPPRSVKLSAT------------------------------------------------
-----KSTKPQPKNS---------------------------------------------
------------------------------AAEESDFFVEEPPAKIGS-LADERAHSKAP
VWACEFEPPSVDEG-SNIVATCGGN--T----VFDCHQ-G-K----IMTKYT--LESTEE
FYTLSWTTLE-DNNSHILAVAGKLGVVRLINPLQGVCFRYLVGHSKQINQIRFSTKNPRW
LFSASYDDTIRLWDIGSSICLAKFSGV-GHL---NSFCVHPD-QYLFAGCVDGGIYKYNV
SD--LLHH--------PSRQ-------GIA-PSLNQED-THNSAIECMTFN----DLVVS
AAEDGRIVVWN---AT-------KSARTLICEMI---GFPEN-------SVIKFT-----
-----------------------------V------------------------------
---------------PDGTLFISGDPAGNIHIIELSDTEEP-------------------
----VIGEYPQCNR-LIRDVAISDS-KYIVSVDIDNRIM---IWKH--------------
------N-----------------------------------------------------
------------------------------------------------------------
------------------------------------------------------------
-------------
>MORVER001770
-MGWPRRAHIVSSDE----------------------SKSESS----------SLKRTRT
RSNSKSTIKAPPTPARGGRFLEAVVSEASDDDLEDQELASRPNSD---------------
------------------------------QEESKWFYPDAKGTTAIKSIDQTRAHSRST
TWACAFQPT--DPG-SSIVATCGGNTVC----L-DCQ-LG-K----VMKSHMEE----EE
FMCLAWTTHDTKDGSNILAAAGHLGSIKLMNPVQNTCYRYLAGHTDSVLRLRFSLTNPRW
LFSASADGSVRLWDIGSAGCLAKFV---GLDNAVTAIGVS-E-KYLIAGTEKGLMAQYDL
KS--IKQE--HSKT--NGKSAHLY---SVQ-PKLYPQE--HESSVD-IVY-PYDGEFIAS
RAFQGEILVWD---AT-------KSTDDALKSFE------------IA-SWTKFT-----
-----------------------------VA--------------ENL--YG--------
ST---------AA--TRQNVLVAGSTDGQLVLYDMGKKAKR---------GN-----IVA
Q---I--VH-DSTE-LLRDVAVSED-SMIVAGDWSNRVF--S-WNY----------RDDT
MRRAFK------------------------------------------------------
------------------------------------------------------------
------------------------------------------------------------
-------------
>CRAGIG005135
KMKQDTKTLTVN---CQVLRALMLIK---PEVTIDFVQTSHKIEAVLGDQHIKQVQAKFE
VEEFQKAVSFASANSETEKIIEQLVTEVAEEVRSGVQTPQTPRSAPKTSDSSATTSLLD-
----SPTLKMPQSPISPIRDSDQGELTQKSKRD-RKYSPLMRKNTVVDSLPSVPDHSEGP
VWRCSFEPS--DPE-TNMLATCGGQT--VCLI--DCNT-G-K----VMKRYKDS-NKYEC
FYTMAWTTNNRKEKTNLLAVAGQSADIKLVHPSQFVMYATLEGHRKYVSCLTFHPNHPTI
LFSGSNDRKIIIWDIRDYTVL--FK--KLHVDDALNL-LSP-SQTLLAGCEDSCF--WKA
DN--IKKILR------PDQ--------FYL-PTVSSVS-TARETVDGLAA----KNYVVN
KVGDDIISVWN---VKD------NDKARKVKARSV--GKPAA--------LLHYT-----
--------------------------------------------------QDV-------
-----------INMGTNKEMMVVGDDSGNLRLYNINELTNR---------SKS---DDIM
R---LE--WPEIAEGIVNSACVSHDGEYIACGTDNNLVC---VWRQ----------SRDS
SEEEMILD----------------------------------------------------
------------------------------------------------------------
------------------------------------------------------------
-------------
>ROZALL002943
------------------------------------------------------------
------------------------------------------------------------
------------------------------------------------------------
------------------------------------------------------------
--MC------------------SN--VKVW---S------LK----KVK---------KA
ILNSKEENNIKTSDY-----L------KDQS------DFS-S-NELL-------------
---------------------------GISYPCYSTGR-IHRNYIDCIEW---YGDLLLT
KSVQNKILLWKPFILD-KPQGIGNGKSHLIAELH-AEG------CDVW--FLQFT-----
-----------------------------L---------------------S--------
---------------TDMKNLFVGNKDGFFMHWNLEKQLST---------ADKVNI-LFE
I---LSARSKRAKT-TIRQIALSGDGSKALAVNDGGQIL---MYRK--------------
------------------------------------------------------------
------------------------------------------------------------
-------------------------------------NI---------------------
-------------
>DIAGRA012533
ELEKEVEAEKGKAAK----------------------SKAAQQRTARGH----DVDDE--
-PEVDATVSASKKSRQTST----------------VSPAPAPALT---------------
----------------------------------------TLDKQLITSLSKLRAHGNQP
VYACAFAPTNVDIG---LVATAGGN-------VFECE-VG-R----VVKKYT---HTGED
FYTLAWTSSDSQTQSLVVAAAGLQGDIKLIDYDQMVCYAQLGGHDNYITDLKFHPTKQDW
LASCDADGVVFVWEIRA------YD---THN--T-------D------------------
-T-----------------------------------S--H------V-----MGQ----
--CDA-----E---------------------------------CMVI--TITFS-----
------------------------------------------------------------
---------------PN-TQLVAGCEQGRIKMWDID------------------------
----IKP---TSSS-SLKA---STNGNTTTA-TKPGTVA---------------------
-----------------------------------------------------------P
TPTTTT------------------------------------------------------
------------------------------------------------------------
-------------
>IXOSCA002435
-MVSEDDILALSACK---VKVLDLLR---PDLELTFLVSADRNIAVS------SLDGSSC
N----RKLELGPDMSDDDVFKVESLGEEIKEKVSQASLVSSPRVSKESSTPSKLA-----
------------------------------RKELKAYLSSSPTKKVKASLQKAKGHSLDP
VWQAGFEPT----G-QSVFATCGGR-------IFDCST-G------TVKRYRHS-NPKEE
FFCLAWSV---IEGSAVLAVAGKACQVSLIHPEQ-VCYHSFDAHKKHINCLTFCPQHPTW
LFSGSTDDTIHLWDISTEKLLTLLP------KEILQLQVS-SKRLLLAAC-HGGLFAWDF
DE---------------GS--------LVK-PQF---EG--KDGIR-V--EPVDGDIVVS
KSGSGMIGRWS---LSA------SDRHRKVQRLRV--SYEQT----RW-SQVDY------
------------------------------------------------------------
-------------FYPSTDIVACGDDAGAIWLYDLANG------------GDT---PPLK
T---L---HTESKGFNVNAVCLSPDGQFIVACTDINIVC---IWKT--------------
------------------------------------------------------------
------------------------------------------------------------
-------------------------------------H----------------------
-------------
>GUITHE010510
------------------------------------------------------------
------------------------------------------------------------
-------------------------------------------------M---EGHT-AP
VNRVRFSS---D-G--LRILSASED---SSMCLWDAFS-G-E-LIGKL-GHYLPI-----
-LSAPSSL----AS-EEASSAAADKTMKVFDLASGQEVKQLKGHIGRVLDVSFSPD-GSV
LATGSDDETVRLWNVQTGEEIKCFL---GHDNAVMSVDYSSNGELVLSASLDGTLKVWDT
KR---------------GQ--------LVQIPTL---FG-HQGSVNTVAVSPDDGDLLVS
CGQDGSIKLWD---GK-------QG--LFLREVA----H-----CS---A-VSFS-----
--------------------------------NGMGFNIATGSDDGTVKFWSADDGTLKG
SLDAHFAAVNDVSYSPDNGQLVSCSSDMTVKYWD-----------------------LVS
T---LRG-H---SG-PVLSASFDSAGKRVLSSSADGTV---RVW----------------
------------------------------------------------------------
------------------------------------------------------------
------------------------------------------------------------
-------------
>COLVIE005035
-M-------------------------------LSFSRTVAWH----------TFD----
-----KSVTCSSDGS------------------------------FFVSAGDNVIKCWS-
------------------------------------F-------SCVKTF---EN----P
VSSVALTP---N-S--RYLVSGGMD---FSVKVWDLTA-N-S-CIHTLYGHSGGV-----
-RCVTVTG-D---G-RRVVSGGDDQSVVLWDLLGGEKLRVFEGHRGFILAVTVTPD-NLH
IISASEDKTVKIWDLNTGACKHTLM---AHKLPVSSLAVSPDSRLVFSASLDQSVMVWEV
AS---------------GN--------LVR--TQ---TG-HQ-PIRSLTMSA-DGRWMVS
GATEKEIIMWE---TA-------SG--RLVRTFP----Y-------AL-S-LCF------
-----------------------------V---PDGSRVICGSDDRSIKMYKLAKGTLKN
VLPGHSSHITTVALTPNCKYALSASHDSSLRVWDVRK-------------SS-----CLH
V---LRG-H---QG-AVTCIATTADSKMAVSGSEDATL---RVWRVSKNGL-----KKAL
QASELLVHT----------LTGHTAPITLIRIAG-----DILHSYDAQNVHKVWAIRTG-
---------------THANAA------VP--EKVR-----------------------GV
RVKFSDS--------------------------------FSDEEEEGKN-----------
-------------
>MONBRE005153
-MQS--------------------------------------------------------
------------------------------------------------------------
-------------------------------------------------V---TAH--GP
VMHVVVSH---D-G--SRVATASRD---RTAKLFDLRA--ET-PIRTLKGHADRV-----
-NAVCFSSNDL-----LLASCSKDKTIKVYKANTGQLVHTLRGHGGEVFSIAFTAD-GGK
LISSGADANVIVWDVERATIVKKLV---GHSGSIFAIAASPAGRLIASGGEDTVLKIWNA
NT---------------GK--------LMR--SY---GG-HSDAITGVAFSPLDSHLVVS
GGRDGVVHIWH---VE-------S---SMMKIVT---THADA----IT--HLAFD-----
------------------------------------------------------------
---------------HGG-LLATASADATIKVWHVDD-------------CS-----EAR
T---FSG-H---KS-TVSACCFSPTQHLLLSSSWDESFK---YWDV--------PDRDAQ
RP-------EHTGLSLPLHCNGLGIHT--------------------------------F
WPRSWQG----------------VHRA---------------------------------
-------------------------------------HS---------------------
---IT--------
>CYCPAN000293
-MLELNSSRRNRFTR---------------------------------------------
-GATATCLLGAPDS------------------------PSIPRFA----------TLLVM
AGNNTEFISIKPK--------QYNRKQPPRSTD-CKFWKA-------------KNQ--A-
VTRIDFCPELHD------FAVTSSTKIS----IYDGDS--CE-LKKTI-RFKDVA-----
-YSGVFRS-D----GQIIAAGGESGIIQVFDVNTRMLLRQLKGHGRSVRVVRYAPQDKLH
LLSGSDDSMVKWWDVATQEELINLE---GHKDYVRCGAFSPNANLWATGSYDHTVRLWDL
RN---------------SK--------TVL--QL---Q--HGKPVEDVLF-P-SGGLVAT
AGGN-IVKVWD---LG--------G--RLIHMME---SHQKT----VM-S-MCIS-----
--------------------------GQALA--DAPSRLVTASLDGYMKVFDLNHFQVTH
SA---PAPILSMGISPL-TTMAIGASSGFIRYFDVKKPKKGRHFRYTLRTGDPKCIAVME
E---L--NH-VSNN--VEEVKFVPESRFLVTGSDDEKVFTPRVWDR----------EKGE
CVKVIRSVP----------MIGIDVLR--------------------------------L
GPSLRKN------------------RS---------------------------------
------------------------------------------------------------
-------------
>JAKBAH004922
-MSSSSSAS---------------------------------------------------
-SASASATE---------------------------------------------------
---FGAFRRLEQRIPS----VVSSRSVGLVSED-AKYWSK-------------KTH--GM
VKHVEFAPTTNDP-----LAVVSATRVE----LLSSRT--MA-RSATLGRFRDVV-----
-HTASFRS-D----GRLIACAGEQGVVDVFDIDTRTQLRRLKGHKRAIYATRFVRD-KLH
LVSGSDDRTVRLWDVTSGTCVTTLGA-EGDADYVRTIDWI-DGATVVAGSFDQSVRLFDV
RS---------------GH--------AERL-AF---Q--HAHPVERVLMHP-SGSVLFA
AGGN-EIRVFD---VS--------GRPEPIVTLC---NHQKN----VT-S-LALT-----
---------------------------------RDAHRLLAGGLDHFVKVFDTTTYDVTH
SM---SAPILSMALSRDDAHLAVGMADSSMRYFDVEGVRKKRRFQYHLNTRNAQTVSVMD
E---LGG---DTAE-PLLQVKYHPNSSLLVAGSVDELLFLLRLLEMSASVSLEDEKRNEE
AIAALARVP-------PVDAVGDISAIMAPSMAD-----STIATKTMTTTTTMDLDSIS-
TPSSA----------SRSRVA----R-IPASRQIVDFDSSTTANDETLELLDGDASTMDS
DADADEA----------------LSRSTSPSSTLGST----TTTTAASTT----------
-----DE------
>MORVER001945
-MSSD-------------------------------------------------------
------------------------------------------------------------
------FKSLTVK--------KYPRLPGRKTSE-SRYWRK-------------KSE--AA
VSSIHFSESPHD------FAVTASTRVQ----IYSSKT--HQ-VKKTISRFKDVA-----
-YSGTIRA-D----GRLVVAGDATGLIQLFDIGSRAILRTFRDHRHPVHVAKFSSD-KTQ
IMSASDDKTVRIWDMPSETPVTIFA---GHDDYIRAGMVSHNPHLILSGSYDQTVKLWDM
RT--------------QG---------CVM--TM---N--HGAPVECVMF-P-DGGVVVA
AGGP-SLKVFD---LA--------G--RPMHVLS---NHQKT----VT-S-MCFD-----
---------------------------------NSYSRLLTGSLDHHVKVYNVQDYSVVH
SV---PAPVMSVAISPDDTHLVAGMAGGSIKYFDLESQKKRKSFQYGLRTNQPHVVSLIQ
E---LSG---DISE-PLVQVRNNPRTAILTTGSIDELFVRLRLFEMAKSTS---AVHNEI
TT----------------------------------------------------------
APSS--------------------------------------------------------
-----------------------------------------ATTSSASSI----------
-------------
>SPIPUN008573
--MSD-------------------------------------------------------
------------------------------------------------------------
------YRKVPIK--------KFSKPAGRKTAE-ATYWRK-------------KSE--AA
VSSIHFSPVPYD------FAVTSSTRIQ----IYSTST--QS-VKKTISRFQDTA-----
-YSGHIRG-D----GKLLVAGDASGLVQLFDLNSRAILRTMRGHDGPVHMTRFSP-DHQQ
ILSGSDDNTVRVWDVATETPLAVFE---DHEDYVRTGLVSTNPHLVLSGSYDHTVKLWDL
RS---------------KV--------CTM--TM---R--HGFPVESLLF-P-GSGLVAS
AGGN-QIRIWD---LG--------G--RHLQTLA---NHQKT----IT-C-MTFD-----
---------------------------------GSGTRILTGSLDHHVKVYSARDYKVVH
NI---PAPIQSIGVSPNDTHLVVGMNNGSIKYWDVEAHKGKRRFRYALSGNHRSVISVLE
E---LGG---DKSE-PVLRMKHNPRSNFLIAGAIDELIARIRILMTSAAT----------
------------------------------------------------------------
------------------------------------------------------------
------------------------------------------------------------
-------------
>THETRA003261
---MD-------------------------------------------------------
------------------------------------------------------------
------FKRLVLQ--------AYPQAPERQSSE-ARWWKR-------------KAK--GA
VSHIEFSPAPHA------FAVTAGSRVH----VYSAAT--KA-ETRTLTRFPDTA-----
-YCGTWRG-D----GKILAAGSEDGLVQLFDASSRLILRKLKGHTRAVRALGFGS--KSS
LYTASDDFTARIWDVPTETSTMTLS---GHTDVVRSATLMPSEHLLLTGSYDHSIMLWDT
RT---------------GS--------STL--SL---D--GGGPLEALVL-P-SSGLVVS
AALN-SLSVWD---LA--------G--KKLLSVS---NHRKT----IT-A-LALD-----
---------------------------------STGARLLSASLDQQVKVYDVTDYSVTH
TI---ESPLLSLALAPDNSLLVAGGVNGAIAHADLASFRRKKKFEYKLNTRDP-VVSLIA
E---LKG---DTSE-PILEIRYVPRAPLLLAGFLDEQFVQLAVFEVEEGQR---------
------------------------------------------------------------
------------------------------------------------------------
-----------------------------SA----------STSADGSRL----------
-------------
>ANDGOD000788
-MSLTSEEVNYLV--------------------YRYLQESGFSHSAF------SINTQDV
PSFIQKGIQLEIEASLADE----------------ASAPGTPAVA---------------
---------------------------------ASAFQSQGIPSTLFATL---RGHQ-GE
VPIVRWNPV----A--NMLASGSGD---CTARLWSFNP--DR-SIV-L-PHDKDV-----
-TALEFSP-D----GQLLLTGSMDGVLRIWRSADGQLVQQFNGHRGCVFNAKWNRS-GVY
VASVAKDKTALVWNPATNSV---YR-QYPHG-PVLDIDWR-DNTMFATSCVDRLVRVFDL
ET--------------PG---------PVR--VF---EG-HEHDVNSVRFSS-SGELLAS
CSDDRTIKIWN---VA-------NSALSPVYNLT---GHTDA----VF--VIRWS-----
------------------------------------------------------------
---------------PRQNLLLSGSSDGQLRLWDITS-------------GL-----CVG
Q---LRE-H---KE-GISAAAFSPDGTYFASASADGRIF---VWSV----------RDQK
IVKSFSSDS-------PAF-----------------------------------------
SPSGE--------------------R------------ASF-----------------DS
RVVIFEW-----------------------------------------------------
-------------
>BIGNAT013483
-----------------------------------------------------MIARTQL
-EFMGYSVAWSPFN---------------SGRISV-----------STSQHFGIVKQIIM
DMK--------------------------------------KTLSKVHVEEMSDG-----
-----WSQT--SE---NHLVYVCGD---GSVTLLDLAS--KK--VRTYKEHTAEV-----
-YSVDWSGAN---K-RYILTGAWDNLVKVWNPERTQCVRTFSEHKNCIYSTVWSPHEPEL
FASTSGDCTLKIWDMNDKKAIQTIP---AHKYEILTMDWNKDKHIIATGSVDKTIKIWDR
RA--------------LDKG-------ELC--TL---EG-HDFAVRRIKWSP-HKPVLAS
ASYDMSLRIWD---IN-------RD--QKSGP-------------------QK-------
------------------------------------------------------------
----------------------------------------------------------FN
E---FDH-H---TE-FVLGVDFYMEN-IVATCSWDETVT---VFDI----------SKP-
------------------------------------------------------------
-PAKS----------------------GGTS---------------------------TK
------------------------------------------------------------
-------------
>LAPGUS056231
---DLSSG----------------IN-------AEYMSRPHDPT---GK----TMPAFQT
-DFMGYSVEWSPFE---------------ETKLAV-----------STAQHFGIIKQYVL
DVT--------------------------------------AGIREVASFDTRDG-----
-----WSEV--NE---NHLISASGD---GSVKMWDMKS--HE-PIRSFEEHTAEV-----
-YSVDWNLVE---K-ERFISGSWDDSIKLWHPEQPHSLRTFREHQYCVYTTVWSPSNPDL
FASVSGDCTLKIWDCNDERSVQTIK---AHDYEILSCDWNKNENIIATGSIDKSIRIWDL
RN--------------PSQ--------PVT--TL---QG-HNYAVRRLKFSP-HSEMLAS
VSYDMTVCLWD---ML-------EE--DAL------------------------------
------------------------------------------------------------
----------------------------------------------------------IK
K---HEH-H---TE-FVLGVDFFVEG-LIASCSWDSSVY---VWRI----------GEE-
------------------------------------------------------------
-PSR--------------------------------------------------------
------------------------------------------------------------
-------------
>GONPRO004440
-----------------------------------------------------MLRTFRT
EGHNGYACPFSPFF---------------ENRIAV-----------ASAANFGIVRLWIL
DIN---------------------------PAP-------GGGVALQRSYDTQDG-----
-----WSEL--NE---NQIVACSGD---GSIKLFDTGV--PD-PIANWREHSREV-----
-FSVSWNQVK----KDTFVSSSWDHTVKVWNPTHPRSLLTFSEHTHCVYTAAYHPSHPDL
LASCSGDHTLKLWDLKTPRSVATIR---AHANEVLSCDWNKKEHVVVTGGVDHEVRVWDT
RN--------------PAA--------PVT--VM---RG-HEYAVRRVRCSP-HNEIVAS
AGYDMTVRFWD---TN-------------LAA---RAG----------------------
------------------------------------------------------------
---------------PG------GAGAGCVFVHD--------------------------
-------RH---TE-FVLGVDFYVEG-LVATAAWDEWVH---VF----------------
-----------------------------------------------------------A
PPVVGRR-----------------------------------------------------
------------------------------------------------------------
-------------
>CAPOWC004640
------------------------------------------------------MQRWQT
PGLHGCGLQFSPFV---------------SDRIAV-----------AASQHYAIAALLVY
GLG-------EAMVAGS---------RIGPGAP--------GASRLLRRLDYKDS-----
-----WSEL--SE---HHALTSSGD---GSVQLWDVSL--LQ-PVRIYAEHTKEV-----
-MAVNWSMTD---K-RNFVSASWDGTVKLWDPTSSQSLATFAGHRGLVYDAMFHPRRLGV
LASVSADGGLMVWDVRPATAVQRVQ---AHNTEVISMDWNKSDVLAVTGSVDRTIKGWDL
RR--------------AAQ--------PLF--VL---EG-HDYSIRRVRCSP-HHSVIMS
CSYDMTVRVWD---TG-------SS--AAASV-------------------PGLP-----
------------------------------------------------------------
---------------PRPR--------------------------------------NMT
I---VDE-H---PE-FVVGIDFAEDG-VVANCAWDETVS---VFNL----------AQP-
------------------------------------------------------------
-PGPA----------------------MPR------------------------------
------------------------------------------------------------
-------------
>COLSPE005249
-MSDDTMQIELKSET--------------------------------------TTDGPAA
PTEEPEYLPLPEYSQEAKAKHEDTLRQLEQKKARSLRELGEPITLGPGDRRERLR-----
------------------KPEEEKPKEREDEEEKYPFYTE-GPPELRKSIAAAEDEQIG-
LQCGSFDPS----G--AVYATGSVT---SLIKLWSIPN--CN-QLAELRGHRDRV-----
-NDISFHP---HSGESNLVSCGIDGLVNVWSLDQKTPLRTLEGHEDRVNCVRVHPS-GLF
AGSTSHDKTWRFWDLKTGQELLLQE---GHTRPVYAMTFQPDGALVMTGDLGGIGRVWDL
RT---------------GR--------AIL--TL---QG-HVKQLITADWHP-NS-MIAT
GSDDNTVRIWD---IR-------KK--KAVYTIP---AHSKL----IS--RVKFN-----
------------------------------------------------------------
----H----------VDNNVLLTSSYDHTVKLWNPKD-------------WS-----IIK
T---LAG-H---ED-KVSSVDISRDGKHIISTSFDKTFK---LWKQ--------DLPTSS
HS----------------------------------------------------------
HPLSNEN---------------------------------------------------AA
TVEHAEG-----------------------------------------------------
---LS--------
>GEPOCE013036
SMSGARSHIHYGSLA------------------ERLAAETKQK----------ATKGGAP
AAPVPETIELSGSSQQAIARQQELKDTLARKRARELRDAGEPICLGAPERRERLRDVMAA
AIDGEPGDELRGAQTMLDSHEAARPAEWQAEKQKEEFYTE-GSQALRASLADEEANNFGP
VSYCAFAPG----G--GTCATGSWS---SVIKLWSVPD--CT-QVATLRGHTERI-----
-SGLAWHPADKSSGEAALVSAGCDSLAKLWS-SSGQELGELRGHASRLSRVAFHPS-GRF
IGTASFDTTWRLWDAERRETLLLQE---GHTRPLYAIAFHPDGSLVATAGLDALIRLWDL
RT---------------GK--------CVQ--LL---HG-HVKQVLGLDFAP-TGTSLAS
GSDDHTVRLWD---LR-------KK--RCAYTIP---AHSAL----IS--HVRYA-----
------------------------------------------------------------
---------------PGGKFLMSTSYDNKVKLWSTKS-------------SAT---ELIK
T---MEG-H---EG-RVMC-DISDDGKHFATAAMDHT----KLWGT--------------
---------------------G--------------------------------------
------------------------------------------------------------
------------------------------------------------------------
-------------
>PHYINF000231
DMVSSSVRNASGNGH--------------------------------------AIRAGNV
NNVETEVLQLSESSRAAQEKHAQLLRRIEEKRARNLRQLGEPITLRPADRRERLREILSR
L-------ELEAEETGFV------------KQDDQLFYVPIKNEALKSTLKREEQHQNGP
LASVRYSA---D-G--AHVATGSWS---SLVKVWDATN--AN-EVKLFRGHEDRV-----
-TGVAWHPTNATDGASCLCSGSADGTARLWGASRNEPLAVLRGHKARLGKVAFHPL-GNY
IGTTSFDHTWRLWDVATAQELLLQE---GHYKEVYAIAFQKDGALAATGDLNGNGRVWDL
RS---------------GK--------AIL--PL---QG-HSKQILSMDFAA-NGQ-LAS
GSDDRSVRIWD---LR-------QQ--KCSYMIP---AHSNL----VS--DVRFS-----
------------------------------------------------------------
---------------PGGELLLSASYDSSIKLWRTRD-------------WK-----LMT
T---LRG-H---DG-KVMSADFAPDEKHVVSCGFDRTFK---LWAH--------------
------------------------------------------------------------
------------------------------------------------------------
------------------------------------------------------------
-------------
>MALCAL001429
-MGAASRK-----------------------------QRTGCKCAVF-------------
-----ASVA------------------------------------VESRVQTGIL-----
------------------------------QTEPDDWKQYHRYERMKRAL---KGHKND-
VEDCCFSP---D-G--QRLVTVSND---RTMRIWDVHA--QR-CVSTMEGMESAI-----
FYGCDWSSPDTLKGGEFLAAGGKE--ACVWDTISQQCTATLRGHSQKVIACTWSPVNITQ
LATASGDSNLRVWDIATQQCLATLT---GHSKSVMDCVYVPDGKLLVSVAADKTVRFWDA
SM--------------P-R--------CIA--TMTA-S--H-------------------
-GYD---------------------------------G------------FLRCS-----
------------------------------------------------------------
-----------LT--PDGNVLAAAGRDHALWLWELGA-------------RR-----CLT
T---LKG-H---EN-EVEACAFGPGGTLLAS-TSMNSVY---LW----------------
-----------------------------------------------------------A
PPL---------------------------------------------------------
------------------------------------------------------------
-------------
>PLATAR001483
HMAAGTKIPTLKSLF---------LR-----------SRASRD----------ALEPFME
ADKDINNLESGPKSTERIK----------------VRKQLRPGVAVESFLEMRVLTVWPW
MHGRDRFLRLTYAKRGRPGGADGSAAAATESAEAAAVEGKDEAGSAEKSAAAEEGHKREA
VDTVAWSPEEEDVAY-NLMAAVGSDEVKRTVLVYDFRTDGSSLDVHTFEAHGKGV-----
-KSISASHTD----KDVIVTGGYDRLVRIYNIRTGVCLGQFCGHRSIVSWVAFSADD-LL
VASASFDATLRVWNCKTAKCMVSFV---GHRDSVLDADWSPDNALLLSASMDSTVRLWDA
HT---------------GA--------CYR--VF---HA-HESWVKAVCFTP-DG-MFVS
CGLDRQVVVWS---LA-------ADAVRPTRFWD---GHDDY----IL-A----A-----
------------------------------------------------------------
-----------VT--PK--VLLTTSKDGTLKLWNLDS-------------GT--------
----LPGF-----S-SASTVAFSPDGKLFVCATFDNYIL---ILNS----------ASGR
VLRQLRVHN------------------LVVRFSA-----TEVICGTSSGRIQI-------
LPL---------------------------------------------------------
------------------------------------------------------------
-------------
>ENTSUL006602
-MIYFPHSLLVVV-----------------------------------------------
-----FALA---------------------------------------------------
----------------------------------------TPTPVLRS-LG----HE-G-
VLAAAF----------K-YATI-----A----V-NTSH----------QAHT--------
-----------REG--AVATGGQDGAVRLWDPSTGQLYPQLRGHTDHVAALVTHPSDPSL
LLSTSWDKTFRLWNSTTATSLATFAGTLHHQAAVYTVAFGPHG-TLLSGGVDGAVKVWDL
TT---------------GT--------QVN--QL---N--H-GSVYSLAINPLDPE-VLT
ASQDKAVRLWD---WE-------TG--KLIRIFH--AG--------VQ--AVTF------
------------------------------------------------------------
---------------PG-AKFLTGAADGRITVWSKET-------------GAE-------
----L--YH-VGES-GVSSLGLDPR-R-VVSSALEANVAALRLWNL--------------
---------------------G-------------------------------------Y
HPLKRSA-----------------------------------------------------
------------------------------------------------------------
-------------
>MALJAK006643
------------------------------------------------------------
------------------------------------------------------------
------------------------------------------------------------
------------------------------------------------------------
----------------------------------------MQGHRS--------------
--------------------------------GLLSVSWRHDGARVATGSFDRSVRVWDI
PAD-MQQR--------AAKA----RPLLLHYPSFTT-S--HR-CVDCVLW---VGDMVVS
KSVKGRISVWKPPPLEYTPTAAASGTTEVLREFN----YADS---NAW--WPKFD-----
--------------------------------------------------VN--------
---------------AAAQLLAVG-APGVVYVYDFVT-------------GK-----QLA
T---LVGVH-ESSA-PVLAVAFAP-GRTLLAATGDGRVC--R-FDY----------AGNS
EE----------------------------------------------------------
------------------------------------------------------------
------------------------------------------------------------
-------------
>CRYNEO006748
-MLARSESAH--------------------------------------------------
-----STLD---------------------------------------------------
------------------------------------FGSE--------SLPSAESH---P
IHSVIFWPF--D-GFEDTVAFCGLNKL-----IWDMS----------FE---DT------
LYTLAWTY---FTCHPLIAVAGANALIYIIDIITKRCIRTLKGHGDEILCLAFAPLNPHI
LASTSSDRSIRIWNISSGNVVAVLAGKGGHRAYVVSCAFHPTKRAIATCGMDYTAKIWPL
PS--IPTP--------LG------RPIIMYFPLFSTSR-LHYGFLD-IEWT----DILII
R-GDKVMVTWDP--LSM------SGSFRVLTDFR-HRGHPTS--AD----LARFS-----
---------------------------NNIVT----DPLLACPHQ-----MD--------
-----------MRWYPE-NFLMA--RDGELYIYNIEKENTE---------GSKMRKQVVK
R---IEGAHPPTKE-PLRSVAISPEGRYFVSGSASSTVMGRRVWRT--------SIAESE
KLTDLRLCP--------------------------------------------------R
LPIDDRL------------------RE---------------------------------
------------------------------------------------------------
-------------
>HEMPHA052206
------------------------------------------------------------
-----QQLTAGPGAFGGGG----------------------PGFGQKRSRQYDYA-----
------------------------------------YQPKNPFCQLINRLGCRKEHGGEP
FTCLCWTP---D-G--RRLISGNSR---GEFTLWHGTS--LASEMRT-QGHEDAV-----
-TSVQWLD------MEFMLSADDKGVVKYWAPNMN-CLGKVETREQRVRELTLSPSS-SK
FACASEDGVIRVWDCKGTSQERELQ---GHGGDVTTCHWHPSQSLLASGSSDKTVILWDP
RC---------------GE--------RIS--SM---LG-HTNTVTRVRWNPGYP-WLLT
ASKDSTIKLFD---IR-------K---REVHAFA---GHRRD----VL--AIDWH-----
------------------------------------------------------------
---------------PQHTLFASGGMDGILAYW-VGTGRVE---------GDV---RDVT
R--AV--AH-RNPN-PVVDCLWHP-GHMLATASWEAK-----FWNKETEEV---PDFAQE
AATAAPKNPERAAPGGPLLAQGGLPSAVPPAIGGVSPGKPYLPKGGKGGYM-----GGGY
SPDAGKG-----------------------------------------------------
-----------------------------------------WMAAKGKPWAMPTV-----
RPHF---------
>NEOSPE006807
-MQPDSKFIIN-------------------------------------------------
------------------------------------------------------------
-------------------------------------------------LPSPSSHSTNP
VNVVRWTP---D-G--RRLITGSSS---GEFTLWNGLT--FN-FETILQAHDTAV-----
-RSMIWSH------DNWMVTADHSGTIKYWQSNMN-NLKAFQGHKEAVRDLSFSPSD-TK
FASCSDDGSIKVWSFADAQEERVLT---GHGWDVKCLDWHPYKGLLASGSKDSLVKLWDP
KT---------------GK--------SLT--TL---HG-HKNTILGLKWNK-NGNWLIT
ASRDQVIRIFD---IR-------T---KEFQNFR---GHKKE----VT--AVQWH-----
------------------------------------------------------------
---------------PIHDLFVSGGSDGSIMFWRV---------------GVD----YLS
D---MEAAH-ESN---IWSLDWHP-GHILVSGSNDHS----RFWNRDTMHDF--NVSRKE
AE-----------------AEGD-------------------------------------
------------------------------------------------------------
-----------------------------------------EGEGESSKL----------
-------------
>PERSWS002201
-MHSHANRGGDFNHH------------------HGFRNNNAQNDNSF-------------
-ISEQQQIMMASGGGAGGT----------------IHIDNKPVFNMRDQKERKLV-----
----------------------------------------DPHSTIITQLYRPERHSKNP
INVVAFSPS----G--KRLVTGSAK---GEFTLWDGK--GFH-FVT-IQAHDDPI-----
-RAMQWDH----AG-RFLVSGDQSGLVKYWETTMN-NVKQFRGHGAAVRDISFAPND-GT
FVTCSDDCTLKLWEFKTSTNVNSFK---GHGSEVMGVEWHPYHALIASGSKDHSIRLWDV
KS---------------GK--------QVA--QM---ES-HKSTVFRVKWNK-NGNWLLS
[truncated: 52,480 more chars]
