# Supplementary material for: Uncoupled evolution of the Polycomb system and deep origin of non-canonical PRC1
Source: Commun Biol. 2023 Nov 10;6:1144. doi: 10.1038/s42003-023-05501-x (PMC10638273; doi:10.1038/s42003-023-05501-x)
Supplement: Supplementary file 10 — Supplementary Data 7 [file 42003_2023_5501_MOESM10_ESM.zip › Supplementary Data 7/EED_newick.txt]

(((ROZALL004999:1.5811091212,(((MONBRE005153:1.4781246106,DICDIS000524:1.3568834278):0.2658551443[98],(TELSUB055653:1.8376953061,(ANCTWI008159:0.8264789016,(SORBIC034665:0.4714014280,MARPOL002207:0.3113302430):0.7005611156[100]):0.7285654384[100]):0.1264216550[85]):0.1370623038[82],((GEMCRY043092:1.7087925591,CARMEM003081:1.3123590929):0.0783049775[24],(TELSPE027296:1.4093959777,(HYPCAT011189:1.2298727973,(BARSPE002641:0.9333787254,(CARMEM000999:0.5734702080,((PERMAR014679:0.0105748428,PERMAR002297:0.0000022947):0.4743994511[100],((PYGBIF003006:0.7737362975,LENLIM012546:0.3475465508):0.0831257819[51],(((PERSWS005405:0.6250938760,(SPISPE008737:1.0480005299,(BREMOT001717:0.0121606851,BREMOT001716:0.0057396644):0.6250852902[100]):0.0871152746[96]):0.0560810991[90],(CIOINT001737:0.3795201148,(TRIADH009850:0.2847465080,(BRABEL004411:0.1534895535,((NEMVEC012166:0.1887004318,CRAGIG004591:0.1599158936):0.0257246601[60],(HOMSAP061802:0.3066205630,ACAPLA008921:0.1206691273):0.0476103183[100]):0.0227048477[61]):0.0609951320[98]):0.0476718670[98]):0.1998505362[100]):0.0660985317[93],((MALCAL000349:0.3105421114,GEFOKE007795:0.3120365341):0.1568113582[100],((PRACOL000026:0.3132825989,((PLAMIC011013:0.2981244163,NUTLON021555:0.3082284763):0.1484062940[99],((PLABRA003911:0.6586327056,MATSPE000531:0.2868843060):0.0600085085[99],(LAPGUS039803:0.0000021860,LAPGUS039802:0.0345393780):0.3067321515[100]):0.1041110511[99]):0.0670216566[97]):0.0578052131[87],((RHYHUM010305:0.2922748503,(EUGLON004949:0.1237204853,(HEMPHA060453:0.4358250740,(PAPANK027368:0.1564813630,((COLSPE013228:0.1161346534,(TRYBRU008491:0.2180633533,LEIMAJ001128:0.2330602035):0.1749102946[100]):0.0124518920[98],(LAPGUS033720:0.1203117410,(TELSPE003458:0.0087770694,(TELSUB010392:0.1177373704,ANCTWI015316:0.0000028330):0.0397355953[100]):0.0985941901[100]):0.0393198008[100]):0.1005860883[100]):0.0422250568[100]):0.0416304261[91]):0.0477583559[91]):0.1660264658[100],((TRIMAR001114:0.2512777175,PARPYR002964:0.3335391938):0.2732276416[100],((TELSUB034190:0.0522622238,TELSPE059167:0.0291652748):0.2033350208[100],(((GONPAC036873:0.1431716768,(GUITHE015833:0.0618723383,GEMCRY007392:0.0716263124):0.0766063317[100]):0.0706468332[100],(CYAPAR000437:0.0662563562,(GLOWIT000654:0.1299777935,CYAGLO002576:0.1154111767):0.0165033439[99]):0.0602035385[100]):0.0362142844[100],((ANCTWI000362:0.1692759570,(DIALUT003084:0.1223464667,(GEPOCE032970:0.1253826951,PRYPAR006492:0.0957109418):0.0365533527[100]):0.0847619416[100]):0.0244738133[98],((MASSPE011603:0.1818090145,((PLATAR022171:0.2010505127,(HONFER004808:0.0128493992,AURLIM011644:0.0304725638):0.1663248601[100]):0.0201602727[95],((SAPDIC003629:0.0380467663,PHYINF012875:0.0193043621):0.0606115493[100],(HYPCAT014801:0.0822049542,(CHASUB006357:0.0756830149,(CLAOKA019112:0.0688914668,DIAGRA021910:0.5063673237):0.0809230994[98]):0.0660299728[98]):0.0086722858[97]):0.0320736466[98]):0.0290481263[95]):0.0824316490[100],(((SYMSPE042762:0.0691255831,CRYCOH018612:0.1394474437):0.0678624861[100],(VITBRA013188:0.5483358252,(HEMSPE067736:0.0588288563,HEMSPE036308:0.0045066095):0.2039250012[100]):0.0546261749[87]):0.1157690118[100],(COLVIE001260:0.1382086837,(COLSPE002066:0.0982365300,((STEHIS022112:0.0000020168,OXYTRI024814:0.0000025308):0.2799585928[100],(PSEPER003572:0.2928418610,(STECOE006894:0.0144460466,STECOE006060:0.0166810083):0.2678464734[100]):0.1005626211[100]):0.0625177933[100]):0.0415328225[100]):0.0405416516[100]):0.1032642834[100]):0.0521494891[97]):0.0378769829[98]):0.0357480295[99]):0.0346261651[100]):0.0283207664[50]):0.0320072385[55]):0.0341641338[65]):0.0418713160[67]):0.0695874283[90]):0.0617079230[49]):0.0329740392[51]):0.1322884570[97]):0.1852976600[100]):0.3284888093[100]):0.3463190988[97]):0.1030112886[26]):0.0448647276[32]):0.0496300699[31],((APISPI056030:1.1418547639,(VERVER012483:1.6751415100,HEMPHA066268:1.0596639280):0.3183924521[98]):0.2165054236[85],((((CRYNEO000922:0.9770103947,(SECSPE004057:0.7740479987,((PARATL004733:0.0000019992):0.4367157865[100],(NEOSPE012415:0.5287572539,(HONFER010832:0.1129251190,AURLIM013750:0.0909014572):0.6776525134[100]):0.1079395917[98]):0.2089165923[99]):0.1782033711[100]):0.8059128513[100],((DIPROT028207:1.6230652425,ANDGOD002879:2.8041188496):0.3612679416[91],(RHOMAR013528:1.6843401132,(PHAKIR006180:0.7207185810,(TRIADH005753:0.7846502649,((TELSUB056950:0.6822109975,CHOSPE038109:0.8070375067):0.1552850658[98],((CRAGIG002943:0.6992088580,SPIPUN007489:0.7098487580):0.1270031819[96],(HOMSAP051438:0.6720105315,BRABEL015158:0.4866853155):0.3561173005[100]):0.1388664028[98]):0.1064944262[99]):0.1809063409[100]):0.5709354459[100]):0.1956530953[95]):0.1162081264[93]):0.2462096589[99],((ENTSUL056750:1.1079672564,ENTSUL043815:1.0986976639):0.0412493900[86],((ENTSUL014801:1.0356836597,((ENTSUL015263:1.4221215465,ENTSUL024027:0.9772191285):0.2307257515[100],(ENTSUL017034:0.6789895704,(ENTSUL056005:0.5065415146,(((ENTSUL042596:0.1728416483,ENTSUL042595:0.1832713088):0.3785831073[100],(ENTSUL042600:0.2157648521,ENTSUL042592:0.2389684302):0.1035291251[100]):0.4619707055[100],(ENTSUL056003:0.5318419967,(ENTSUL019663:1.0123652798,(ENTSUL020894:0.9843191975,ENTSUL064596:0.3494559650):0.1282706313[87]):0.0717171596[56]):0.0831738017[61]):0.0788249798[60]):0.1756454088[96]):0.0717293560[76]):0.1217530432[98]):0.1083189379[99],(ENTSUL007513:0.2789515842,(ENTSUL063559:0.8378731177,(ENTSUL046976:0.1641427595,(ENTSUL015845:0.1740259822,(ENTSUL004454:0.3222148255,((ENTSUL004483:0.3040792757,((ENTSUL064701:0.6677208455,ENTSUL025273:0.1036841378):0.0474646655[6],(ENTSUL007593:0.1176554982,(ENTSUL013737:0.2724257940,ENTSUL024209:0.2639130914):0.0819226675[10]):0.0705601347[10]):0.0632184213[73]):0.0121634044[47],((ENTSUL033236:0.1526776449,(ENTSUL033225:0.0482848382,(ENTSUL033235:0.0000021593,ENTSUL033227:0.0285556733):0.0433034718[100]):0.0340445884[100]):0.1022954172[100],(ENTSUL007516:0.3382201454,(ENTSUL049087:0.2568551799,(ENTSUL003765:0.1222770765,(ENTSUL007591:0.5218548233,ENTSUL003766:0.2838406625):0.4198657946[100]):0.2635542971[91]):0.1179490965[22]):0.1816367489[95]):0.0716101632[85]):0.0477915376[82]):0.0561490878[91]):0.0714756588[96]):0.1556174537[99]):0.1526979756[100]):0.4647569602[100]):0.1101450597[87]):0.4030218869[100]):0.2155833237[53],(((PORPUR001490:1.0744260334,(APISPI001314:0.9312785292,(PORPUR004890:0.8886623804,PORPUR007258:0.1734461290):0.2490166040[100]):0.1146241125[75]):0.1756258748[88],((PAUCHR002792:1.4582375872,(PICSPE034434:0.5649312454,(GEMCRY015282:0.9791684828,(GEMCRY033903:0.2163236179,GEMCRY000160:0.2038339044):0.6993520840[100]):0.2749711903[100]):0.0920630355[36]):0.2299757823[36],((GEFOKE009131:1.6445309476,((TELSUB040388:0.9528266360,(PTESPE001315:1.3785790958,EUGLON045877:1.3382066747):0.1614781205[59]):0.1413393079[54],(MALCAL001429:1.4787072864,(PTESPE017282:1.7497130739,MALJAK023566:0.6382768825):0.1002242383[82]):0.1688165275[78]):0.0840892484[76]):0.1089737204[81],((GUITHE006349:1.5791343334,((PARTET021991:0.7146155093,((PARTET012909:0.6613651932,PARTET022380:0.1885304301):0.0695315970[100],((PARTET014849:0.2298524296,PARTET033493:0.2373113047):0.0777362462[100],(PARTET020395:0.2003565932,PARTET005300:0.3841682932):0.1061111432[100]):0.0731696614[100]):0.3230502728[100]):0.1748275325[100],(ARCINT013007:0.8428876053,((ARCINT036044:0.6913849306,(ARCINT006839:0.6586189238,ARCINT027462:0.4301417441):0.0830249858[100]):0.0467411686[87],((ARCINT001122:0.0071447049,ARCINT001121:0.0194362886):0.3431383950[100],(ARCINT036968:0.8631795413,(ARCINT032922:0.2471399907,ARCINT030127:0.5552964839):0.0836530536[93]):0.0552184268[92]):0.0386785004[79]):0.1266608158[98]):0.1626493054[100]):0.1023223418[100]):0.2154895537[85],(RIGRAM014157:0.7749625492,(RIGRAM009790:0.8209266794,(PAUCHR027732:0.6521505921,(RIGRAM013787:0.6698487090,(RIGRAM014113:0.4193427377,((RIGRAM014788:0.2948105969,RIGRAM009430:0.1960107322):0.3312466610[100],(((RIGRAM014159:0.0316237711,RIGRAM014158:0.0481845731):0.3449662048[100],(RIGRAM006067:0.3002656672,(RIGRAM002444:0.0335328984,RIGRAM002443:0.0000020305):0.6363368483[100]):0.1027218105[100]):0.0600542272[99],((RIGRAM025786:0.4773663783,(RIGRAM026520:0.2331816663,RIGRAM023755:0.3520395623):0.1390220672[100]):0.0584857855[33],(PICSPE020229:0.5409197762,((PICSPE074693:0.7411849977,PICSPE023822:0.5170646371):0.0168019293[22],(PICSPE062669:0.3984929781,(PICSPE014352:0.0863149898,(PICSPE040388:0.2012830530,PICSPE021840:0.0801353349):0.0940587078[100]):0.2809073457[100]):0.1527170531[100]):0.1410076341[94]):0.5451542989[100]):0.2843816230[100]):0.0264214242[98]):0.0213232214[97]):0.0538595537[98]):0.0541262975[94]):0.0374178584[94]):0.0224906966[91]):0.2046618348[100]):0.1529634987[85]):0.0761993487[76]):0.0816344036[30]):0.0997963058[27],((STECOE019265:1.1233155228,(STECOE019264:1.0450136951,((STECOE015979:1.2656725922,STECOE024878:0.9823838857):0.2740226678[80],(STECOE022286:1.1416071513,(STECOE004093:1.1074700204,(STECOE029953:1.3963433050,(STECOE027135:0.8912425816,STECOE020034:0.6055066806):0.2298020326[100]):0.1397718277[77]):0.1000273402[75]):0.1826486167[78]):0.1674157781[78]):0.0838361776[77]):0.4197997141[100],((COLVIE005035:1.4944332317,(PLATAR015683:2.2227618845,((ARCINT012439:1.1716284292,GUITHE014943:1.1804772740):0.3563901381[80],(VAVCUL002378:1.8157292697,(NEOSPE018938:0.1172940956,NEOSPE008639:0.0417076248):1.0347803250[100]):0.1951941637[77]):0.1197194700[93]):0.0512128524[48]):0.1509924025[80],(((ANCTWI030073:1.0538401400,COLVIE001163:1.3032188968):0.2061727020[100],(ACASPE029835:2.3808380498,(GUITHE001367:1.6586257089,ANCTWI016762:1.2205188994):0.1770182211[94]):0.1582566983[69]):0.1318160786[95],((VITBRA002884:0.8714095151,(DIAGRA004315:0.5714138517,(MNELEI014963:0.2553719842,LEUCOM018566:0.5303418871):0.2188022007[95]):0.4150230091[100]):0.8092064691[100],((COLVIE000288:0.3796546258,COLVIE013794:0.9245651500):1.0558395880[100],(GUITHE010510:1.5105922292,(NAEFOW014142:1.2184073122,(NAEFOW003400:0.5546401379,(PHAKIR002868:0.6312233099,((EUGLON032220:0.9860635854,CHOSPE039279:0.5255292870):0.1476169437[13],((SECSPE008499:0.4969674754,(DIAGRA025198:0.6628942671,(TRIADH008113:0.2360811547,CIOINT008740:0.3053085690):0.2292896261[100]):0.1653923531[100]):0.0871031564[88],((GEFOKE000936:0.4430261342,(MALCAL008061:0.2345490648,(MALJAK021241:0.0063247088,MALJAK015484:0.0254452400):0.2930543426[100]):0.0851465101[100]):0.1714630762[100],(((LAPGUS025352:0.6150679966,(SAPDIC017379:0.8131262852,MASSPE000720:0.6441174633):0.0882556237[70]):0.0810035693[58],(TELSUB025318:0.8331190997,(SPISPE002916:0.2867975212,HEMKUK011415:0.3200300852):0.2629964007[100]):0.0414483545[3]):0.0565620605[18],((CYAPAR020231:0.5545637012,(GEPOCE025035:0.5922084095,DIALUT012720:0.3511008096):0.1569141609[95]):0.0707589551[92],(ANCTWI007872:0.4887795031,(CHLATM007583:0.3243482857,(KLENIT005616:0.4840053513,(NEPPYR028584:0.1740638663,(MICSPE004197:0.6029971912,PRACOL001741:0.3451166977):0.0985805923[98]):0.0443436638[81]):0.0393876865[95]):0.1807831661[100]):0.0754862291[93]):0.0706080233[89]):0.0606853308[19]):0.0665169626[14]):0.0647122570[13]):0.1326642084[14]):0.1667576744[91]):0.3428668985[49]):0.6080754885[100]):0.0932191370[7]):0.1020585028[30]):0.0627466758[42]):0.1244712546[39]):0.0699132832[17]):0.0418945491[7]):0.0410279698[6]):0.0451633393[31]):0.0572171189[28]):0.08026703515[94],((((ARCINT031563:0.6004607852,ARCINT017128:0.4507097430):0.6842999337[100],(LEPVOR040737:1.0638806394,(((EUGLON029771:1.1637639232,CREFRA002339:1.0524163710):0.3468564787[99],(AURLIM005425:0.5413617720,(HONFER008153:0.3328569715,AURLIM014206:0.3146609165):0.7097688520[100]):0.1554774354[99]):0.1456588447[99],((NEPPYR025332:0.6827096100,LAPGUS032330:0.5744783535):0.1801947036[87],(SORBIC005870:0.5611559212,(SALKVE020504:0.6248750974,(MALJAK002158:0.2173576158,(GLOWIT006981:0.4040862498,(BASMER015356:0.2174017042,(TRIADH004637:0.4569876231,PARTRI002554:0.3402250502):0.0816163713[33]):0.0605037839[33]):0.0608870816[96]):0.0718208753[89]):0.0575813604[87]):0.0408813170[85]):0.0778133892[98]):0.0648460845[92]):0.1182034179[98]):0.7875414370[100],(((POLPAL009621:2.1559380195,STECOE014440:1.3138547979):0.1988564358[7],(CHRVEL010894:2.1408579448,(NANOCE077838:1.8086303633,(HONFER009621:0.6245058704,HEMSPE041398:1.1877329075):0.8500722530[100]):0.2484893181[73]):0.1036621746[66]):0.2527143459[70],((GUITHE023238:1.3885573877,(ACACAS014270:1.7800820586,(CYCPAN001116:2.3261072427,(TRIADH001007:1.6133065154,(PYGBIF003158:0.3944602692,(RIGRAM011105:0.3310229067,DIPROT037820:0.3136030578):0.2140087706[100]):1.5119697130[100]):0.0957721514[91]):0.0707769193[73]):0.0706994267[66]):0.1461801508[68],((GIAINT003678:0.8916236238,DYSBRE002217:0.8262910805):0.2602367641[100],((TRIVAG056260:0.7838091660,(MADERY003482:0.2942074142,GRACHO009133:0.3467520967):1.6771951150[100]):0.1912190884[99],((ANAIGN024013:0.4430239700,ANAIGN010509:0.4126548232):0.2917876027[100],(TETTHE000862:0.7978020680,(((PHAKIR008271:0.5895884027,NAEFOW000852:0.4794606602):0.0509345024[94],(BODSAL017232:0.4297879524,((JAKBAH002063:0.4012968013,HEMPHA041052:0.1729400592):0.1907048307[92],(EUGLON043517:0.1099908542,ENTSUL009547:0.1605768717):0.1136583081[100]):0.0756662149[92]):0.1373800193[93]):0.0772311162[94],((PTESPE013072:0.2044448121,(MICMAR050989:0.5506265714,(TELSUB053056:0.0635430551,(TELSPE058509:0.0158441120,TELSPE058507:0.0000027450):0.0918655661[100]):0.4121365956[100]):0.0494346285[61]):0.0289216263[44],(((PLAFAL001399:0.7974792070,VITBRA011791:0.2560987842):0.1725773751[99],((ELPMAR006644:0.6386190981,PLABRA002273:0.4308921589):0.0986840628[100],(STECOE019593:0.6302184878,BREMOT004130:0.3825032554):0.0734676496[96]):0.1215962171[100]):0.0807187650[94],(((ARCINT023299:0.4574411319,PLAFUN016400:0.3458297332):0.0435053137[72],(ACACAS012900:0.2785055625,(MASBAL011244:0.4779990389,POLPAL011400:0.3388110579):0.1055677986[100]):0.0452938762[81]):0.0456854789[70],((MARPOL007150:0.0779488896,(MONNEG002531:0.2756656467,ARATHA026484:0.1085501326):0.0457181616[100]):0.1637246085[100],((CIOINT010363:0.3295633088,DIAGRA032252:0.3358754742):0.0689994201[92],(((SYNPLU003772:0.3592122683,USTMAY001930:0.3001684654):0.0411834726[29],(MORVER010999:0.1768090751,UMBRAM009756:0.1571488812):0.0289057810[40]):0.1360686733[100]):0.0438780134[41]):0.0768321895[100]):0.0445175795[83]):0.0365944595[52]):0.0326055151[54]):0.0335130323[57]):0.0742378874[66]):0.1042549517[98]):0.2159508321[100]):0.2203783245[99]):0.8835464185[100]):0.0535099602[68]):0.0880281657[68]):0.0418382608[12],(ROZALL002808:1.9791563335,(((COLSPE005249:0.5765996546,(PHYINF000231:0.7704506358,GEPOCE013036:0.6743566887):0.1369923640[98]):1.4314988320[100],((BAFFRI015827:0.9365959210,(NUTLON021467:0.9702819520,(VERVER010920:0.8587363756,ACACAS004142:0.6969582283):0.1365845466[100]):0.1992638391[100]):0.9862399887[100],((((PERSWS002201:0.7437038804,NEOSPE006807:0.7193902630):0.4212389617[100],(PAPANK037578:0.9347738082,HEMPHA052206:0.7600724422):0.2978244910[41]):1.1611125040[41],(ANDGOD000788:1.4198587598,(CAPOWC004640:0.8793569236,(GONPRO004440:0.6044576739,(LAPGUS056231:0.3685779481,BIGNAT013483:0.8287203590):0.2961306654[100]):0.2857597486[98]):1.0884786170[100]):0.2620189810[99]):0.1296773985[34],(ENTHIS005069:0.9031965183,(ANDGOD003021:0.5465791244,((MICMAR142533:0.5414516996,(GUITHE013101:0.1060940152,(BAFFRI026220:0.7019979486,BAFFRI007420:0.0341145139):0.2045983443[100]):0.3504064893[100]):0.1050875936[100],(TELSPE059965:0.6136482350,((PSEPER000039:0.9057554362,CHLVAR001037:0.6657682748):0.0717947102[93],(CYCPAN004970:0.2108872139,(SORBIC019624:0.2162527007,ARATHA037938:0.2740922361):0.1085273869[99]):0.1836839604[100]):0.1586243724[100]):0.0948600874[100]):0.0869764161[93]):0.2500446213[100]):0.6900553637[100]):0.1672719311[35]):0.0628856350[30]):0.0743474712[30],((((PICSPE025111:0.0488768471,PICSPE000704:0.0275759453):0.7951626828[100],(TOXGON006227:0.9123083926,BIGNAT013759:0.6610764235):0.0978691503[54]):1.1398216790[100],(JAKBAH004922:0.7495486589,(CYCPAN000293:0.9599029052,(THETRA003261:0.9416559073,(SPIPUN008573:0.5279356042,MORVER001945:0.3263617682):0.1966780576[100]):0.1936966398[100]):0.1964714287[99]):1.0326827180[100]):0.1857465326[82],((PLATAR001483:1.2418680553,(ALLMAC004908:0.7885417674,(NEMVEC018191:3.2152239723,GONPRO013355:0.4333158212):0.2518440715[33]):0.3888452856[33]):0.6788094063[33],((NUTLON022825:2.0005544930,(CAULEN001041:1.0703924927,(STEHIS001221:0.0000028231,OXYTRI003252:0.0000021658):1.5832832260[100]):0.6578361711[100]):0.4775643513[84],((ENTSUL006602:1.4396567841,(ALLMAC009065:0.0442595519,ALLMAC004586:0.0820103067):1.3408244190[100]):0.4607788153[99],((DYSBRE002271:2.7296112871,((MASBAL006651:1.8285984895,LENLIM013568:1.8429000763):0.0886191567[81],(PYGBIF008426:1.2255877499,(ACAPLA025247:1.2424283298,(HYPCAT016214:0.9344186815,COLSPE005465:1.3031091925):0.4815227693[100]):0.4808528850[100]):0.4013515738[96]):0.1759767070[86]):0.0000029384[40],((PLAMIC007226:1.2871935831,(((HONFER004784:0.3966788124,AURLIM007390:0.3755834746):1.1657052000[100],(CHLREI003906:0.8968612248,(NEPPYR012325:0.8066146988,CHLVAR003458:0.6239704939):0.2320309619[94]):0.5616181239[100]):0.1453865586[100],(GEFOKE007817:1.3193552958,((PLAFUN015580:0.8972211572,ACACAS009706:0.9002216072):0.2099875344[100],(COEREV002937:0.8994580855,(SPIPUN008734:0.6379323069,(MORVER008181:0.4676297344,(BASMER007618:0.6798406256,BASMER005781:0.2819630760):0.3899823202[100]):0.2151402938[100]):0.2036323828[100]):0.3575686701[100]):0.1390533843[100]):0.1457503992[97]):0.1207336485[97]):0.5524811135[100],(((RAMVAR017395:0.8662280941,RAMVAR008060:0.2171080020):1.5087200530[100],((SALKVE019341:1.2444074115,DIAGRA012533:1.2535571030):0.2234336305[96],(((GEFOKE022760:1.4328324708):0.0731367766[86],(PLAMIC011387:1.1893673381,NUTLON004785:1.1982061415):0.6370850003[100]):0.1977514593[86],(ACAPLA014246:1.2672401752,(IXOSCA002435:1.0477550330,CRAGIG005135:1.3225279399):0.2697832267[100]):0.3886374176[100]):0.1372293238[96]):0.1984161728[100]):0.2094752028[97],(((NAEFOW004964:1.7541848826,CRYNEO006748:1.5111798467):0.1528961270[96],(CARMEM006322:1.7329905082,(PSEPER009009:1.5391827431,((STEHIS013991:0.0000029013,OXYTRI008573:0.0000025902):1.9802259500[100],((STEHIS002507:0.0000024022,OXYTRI005824:0.0000027196):1.5229038220[100],(PARTET008985:1.7133899449,TETTHE008796:1.8298907466):0.2769799594[98]):0.2072354396[62]):0.1767550440[33]):0.2796009077[99]):0.1974544764[65]):0.0970975504[54],(((ALLMAC009561:1.7342989992,NEUCRA000864:1.5549226740):0.1874281060[66],(THETRA007528:1.3928230189,(SPIPUN003430:1.4988375028,(MALJAK006643:0.9424454111,(DIPROT000451:0.0191698002,DIPROT000450:0.0088748420):1.8011531480[100]):0.3116461558[46]):0.0955895683[33]):0.0619933271[46]):0.1144666375[84],(PLAMIC001057:1.4703377342,((PHATRI007581:1.1877047026,(ELPMAR016254:1.4480234953,((STRRAT011197:0.5527411967,STRRAT006368:1.0657851323):1.4107272790[100],(VAVCUL002124:0.9374223449,ENCINT001195:2.0885518449):0.7276247277[100]):0.1641813781[99]):0.3588060362[98]):0.1698735706[92],(((RHOMAR009496:1.1095730942,(TELSUB041570:0.3827477645,TELSPE028168:0.3149052312):1.1483607380[100]):0.2516564384[19],(CYAMER002946:1.1730206227,((MADERY011892:1.1597820288,GALSUL003905:0.8845356525):0.2620979134[100],(GRACHO008827:0.9872430395,PICSPE083120:1.0337844393):0.0897568755[86]):0.1292453225[88]):0.1662424199[21]):0.0805077025[26],(((PHAKIR000452:1.1072533266,(VERVER008996:1.2323187432,(RIGRAM013987:0.0027999810,RIGRAM013986:0.1333855227):1.0897697450[100]):0.1853195827[93]):0.0888886836[33],((MALCAL012755:0.9840400884,GEFOKE016042:0.8256077894):0.7269908180[100],((MONBRE000743:1.1130016025,ROZALL002943:1.9639981174):0.3433227102[92],(MICMAR105721:1.1209297499,(OSTTAU004052:1.3004242938,(PARATL007140:0.0000029830):0.9042977000[100]):0.1695702860[99]):0.0976204073[82]):0.0247096250[10]):0.0520232375[48]):0.0824279625[52],((KLENIT011054:1.4854126216,((MICSPE009209:1.1886546528,CAULEN004192:0.9623505013):0.1261784740[80],(((MONNEG013033:1.0781612491,CHLREI017260:0.6437204243):0.1464811894[94],(CHLVAR003409:0.9293282904,COCSUB009264:0.7276179283):0.2040292854[94]):0.2174706405[100],((NEPPYR015811:1.2233981945,PRACOL006402:0.9683216267):0.0951728648[64],(CHABRA017191:0.3593117011,(MARPOL007901:0.2906962318,((SORBIC042515:0.3977847699,SORBIC040581:0.0937107517):0.1878306705[100],(ARATHA029553:0.3843709687,(CYCPAN015290:0.0000020485,CYCPAN013770:0.0269278835):0.1244146467[100]):0.0590632446[100]):0.0998948102[100]):0.2699587213[100]):0.4143476788[100]):0.1561367066[65]):0.0926080155[61]):0.0926759479[61]):0.1588822685[93],((PALBIL015556:1.0619749104,((PRYPAR043563:0.8913333292,(GEPOCE017830:0.0000021764,GEPOCE007885:0.0000027247):1.0988374820[100]):0.6327250096[100],((HALSPE000657:0.9737131972,(COLSPE011060:0.9517331161,(PICSPE081596:1.0362469573,HALSEO013654:0.6572528551):0.1431849767[78]):0.0895654154[59]):0.1043747615[53],((CHASUB011980:0.8443816246,MASSPE007696:0.9163324510):0.2676096130[98],(PLATAR015684:1.0899558032,(PHYINF007639:0.5584949336,HYPCAT018138:0.5122073658):0.1320864679[100]):0.0606973548[18]):0.1368042879[69]):0.0626807250[64]):0.1306385473[68]):0.0256873968[3],((COLSPE007130:1.0815902893,(GONPAC046106:0.8384763855,(BAFFRI008180:0.8451092233,(GUITHE004901:0.1474785296,(GEMCRY046656:0.0000026964,GEMCRY020266:0.0798512152):0.4335087171[100]):0.3148337952[100]):0.2615574234[100]):0.2271951227[98]):0.0976757072[39],(((LAPGUS029509:0.9245195403,MATSPE005985:0.9083750001):0.2656427660[97],((LEPVOR039755:1.1604625568,(BIGNAT005515:1.2549029207,PLABRA004823:0.7980320336):0.0687963827[99]):0.0850750516[64],((RHIIRR020017:0.2134601253,RHIIRR011232:0.1695875797):0.2904849708[100],(RHIIRR013860:0.2006580305,RHIIRR000559:0.2654597929):0.1746333641[100]):1.0203892860[100]):0.1089083403[57]):0.1294593724[65],(LAPGUS037347:1.2538738299,((SALKVE009673:0.7712070533,DIAGRA034757:0.6331416753):0.1729602192[98],(MNELEI014702:1.0676446598,((LEUCOM058389:0.6036907522,TRIADH003326:0.6063121998):0.0971834690[100],(NEMVEC018181:0.5439443909,(CIOINT015780:0.7269316072,(((BRABEL034361:0.3498654471,ACAPLA015743:0.4247057632):0.0836012936[100],(DANRER011163:0.0693152401,(HOMSAP109131:0.0352547746,HOMSAP019638:0.0000025237):0.0630569457[100]):0.3080804833[100]):0.0725291842[100],((SCHMAN008804:1.2246439964,CRAGIG055869:0.3344452287):0.1482361873[100],(IXOSCA031253:0.3492127475,(DAPMAG012763:0.3272662755,(BOMMOR013102:0.3766262874,(DROMEL020870:0.3343136772,DROMEL010275:0.5634237196):0.2690787448[100]):0.1140222740[100]):0.1235092660[100]):0.0704580687[100]):0.0667556582[100]):0.0888975707[100]):0.0393417462[7]):0.1175745343[100]):0.1148024165[100]):0.1669379692[100]):0.2392876528[98]):0.0001861024[74]):0.1313070737[59]):0.0500295978[19]):0.0987856607[25]):0.1498546094[51]):0.0761849554[69]):0.1270991619[92]):0.1312398447[93]):0.1354676551[84]):0.1346244019[88]):0.0749318413[64]):0.0914217206[87]):0.1593797887[98]):0.2501603677[94]):0.0445590282[63]):0.1385504654[90]):0.0433611279[13]):0.1327958852[33]):0.0723020565[68]):0.0453785512[19]):0.08026703515);
