# Supplementary material for: Uncoupled evolution of the Polycomb system and deep origin of non-canonical PRC1
Source: Commun Biol. 2023 Nov 10;6:1144. doi: 10.1038/s42003-023-05501-x (PMC10638273; doi:10.1038/s42003-023-05501-x)
Supplement: Supplementary file 10 — Supplementary Data 7 [file 42003_2023_5501_MOESM10_ESM.zip › Supplementary Data 7/EZH_alignmentfortree.trim10.aln]

>ACAPLA020138
MA----------GRP----RPYKGS--REKLQRQEKARRERLKREK------ILARA-KG
QQKKVALEANLTPASKR--LDKKNTS----------TSV---------------DSVMSS
PPSAT----------------------LPRYVENDD----AKMTSLPSKPSSASSPKAL-
---------------------F------ADLSSDED--RDYRPGSGVPNAQNKLLQRYKR
AILGP----------KGQEQTVS-------KPDAE---AEKKPLLATPILQEVKGS----
-------QKLAKDKKPSPLSSE-----VKTPQHS-VSKQM--------V----PAKM---
P----------GPRIKHV---LPQEDRGQVEEP--K-PCQRKDDCGECEFCLDKTKFGGP
NTKRQA----------VPV---------------PD--------------------AVRR
FYQSSDKQGAGPQSRTPFKQRSR----LGKP------------------KLKAK--PQIE
PLKITH----------------------ILSSPRTV---------RP-----LEGETENW
CCRRCPTKGAT--TPGQ-FDRGN--E--SKMMQCDWVHAKCEGLT---------------
----D--DMYHI------MTDLPESVPYHCVKC-EPV---AKWE---EEMEAGFNVLRAM
FHCRS-----SEKKVKMLSPESSTSEPDQSSREHSE--PDTDCLADNPKDLKAVS-----
--------R-RVKNKHYKTV-----RNNRTACSV------PDGMLSQAVLP---------
--------P----HSDHEYA------PFSPTSRT---QVTPLAEP----------ETDD-
---TRRCCLGGRLWIHINCGLWSAEVF------EEMDGSLINV------HAAIWRGRQLR
-CEG-C-KFGATVGPNYHFMCAREED-KK--VFCN-THRDKVD--------RNFTQGLEV
SRINVM----TLYPL---------EFRCQRV----PLDVNHTTAHS----EMDEDGAQIL
GLEKPGVEMMD----KHLPQ-GAITNQRM--AQCGRIEE-----------ITCITTMNSP
EVPSSETA--TRTDAGSEEMSNMPSQTLTS-------PRTSSSCGSLAEGDLLSVTEGD-
-----PDAKVTDKDA--------VDRYGESPRTAR-QVSVTDE------ASCSSSLG-GE
SESCTPSEGGPGSAGE-IPKVS-----QHIAQAEVNSQPACSDQEEPVKMD--------S
KDSERSMPTTPISDRSLSL--LVTGGESEVTHMYSRSEKGDDHVIL----PDSSRVPRRK
RNS--SSASSSKEMSL--GTPQLPMKRR-----------RGRPPKSITATLNNKIT----
T--V---DGQKPEV---KENVSTSLVPRSVSR--NPQNKTGTSECMITSFERTAASLGFQ
IGQ---L-SRVSTAQSILR-PF-AEQAQEPSPVRPALTSAYSTLLVPNTGT------VNT
PRSIK-TLPS---QDDQL-------QHPSSQEDSPTKADDTETAYG------SL------
-----------TSRRPTKVQASDENKENLVDRGSAPRP-------SDDGFETAETMEE-A
W-------RQVVEKVQE---RR------------NDT-----RL------KSLSFAGVHD
ALVFLIEQLEAATEEEP-----P--------L--------NPH-----------------
--G------------CARAE---PFQSRSH--HDI----FDFLASRHRHPPELE-EDTQE
Q--------------D--------VQHK----SAKR--------------ATSLD-LPMA
------------------------MRFRHLKESAREAVGVYRSNIHGRGLFCKRPIEAAE
MVIEYSGNVIRSILTDKREKYYESKGIG-CYMFRIDDFDVVDATIHGNAARFINHSCDPN
CFSRVIQVDGKKHIVIFASRKIHKGEELTYDYKFPI-ED-V--KIPCNCGALRCRKY---
--LN--------------------------------------------------------
------------------------------------------------------------
------------------------------------------------------------
------------------------------------------------------------
-------------------------------------
>DANRER010769
MAHS--------ARP-----PLKSKLKNASMAQETSTTAPRTAKKK------LLQRAKKG
AQKKKLLEKDSVGTQGK--PESSRSTSPSLDD----SSC-SEPE----------------
PDHIVL------EHSRRGRRGQSHRRGSPTASSSSS----PPLLSPPQPPQTASSNAAEH
HSHHDKRRSILREPTFR----W------TSLSCAEN-KDNFRPPPLTAFTPSPAHSRIFE
SVTLP--KGSRFS--RGQPRSPS----HS--PSPQDWDKRGKSLPSEASPSSISSF--TQ
KR------TPGRKKSVTVDCAEASPSALTQAGQ--TDRRVVRLLKKAKA----PKL----
-----------GPRIKHV---LPWEEREKILS---R-GCQVPNDCGVCTNCLDKPKFGGR
NIKKQC----VPPPKDEP----------------PRK--------------KSETPPPAQ
GDDKQKQSSPASSPKDSACRKERKQQPSSSPTFL----PPAQ-------PLKPK--PK-E
KEKQLP---KSTLNSQSTPSTGGT----ILTSPRVV---------RP-----HDEQWENW
CCRRCPTRGAT--KPGK-LTKGN--D--SKMMKCDWVHAKCESLT---------------
----D--DMCEL------MSSLPENVVYTCTNC-TES---AEWE---KEIQRSMQVLTAL
FNSRT-----YRQAV--LNPETEESLPSRRS-------PD---------DLESVE-----
--------K-KMDSGCYKSV-----KANSMLKSF------NSGLLPNVVLP---------
--------P----SLDHNYA-AHPKAPGEPNSLMA--EDSPVIPPPPG---------GD-
---NRQCALCGRLWAHVNCALWSAEVY------EDVDGALKNV------HMAVSRGKQLQ
-CKN-C-KPGATVSTNYHFMCARQED-KK--VYCQ-HHKDLVK--------RKFVNGLEP
DNIHMV----KLFPV---------GYQCSRV----AQEENHTVVHS-------------I
DSTKP----------RPLPSPDGFNNTGH------RSIG----SK---------GRVSSG
ETSFSREPNSERVDGSKETKKHSDGESLKSS------KANPNKEGNMT-MDAIQPKAGSK
EVPLVHTERLSMQ----HEEDS-KKRTGSSKRSAEGQVDGADD------MSTSSS---GE
DEEEISISTSSTTTAT-TSSTQK----RDSRKNQKDN-------DVNQRKD--------A
VEESYGLPLELPSDLSVLT----AGKGSTVSSKSPQEGCADSQV------P----IPATT
VTS--GPAPIT-------AASQL------------------KPGPELSGGISTSQS----
I--F---KGLVPVS----HH---IGVTEAGHRHDSKKQARPKTQPTL--IKRPKQGVMYL
------V-SGLNTSQSVL--------SEQPMVLHPGT---------PMMSH------LTN
PAQT--SIASS-ITQSSRQSNET--EKPSTAGKAFVDTPDQRD-----------------
-----------------------SGRDSSLDHKPKK---------SDDGFQICESIEE-A
W-------KSLTDKVQE---AR------------SNA-----RL------KALSFDGVHD
AVVFLLEQL-PEETDYL-----P--------V--------NPH-----------------
--G------------SARAE---VYHRKSV--LDM----FNFLASKHRQPPVYNPQEEDE
E--------------E--------MQQK----SARR--------------ATSTD-LPLP
------------------------EKFRQLKKASRDAVGVYRSAIHGRGLFCRKNIEPGE
MVIEYSGNVIRSVLTDKREKYYDDKGIG-CYMFRIDDYEVVDATIHGNSARFINHSCEPN
CYSRVVNVDGQKHIVIFATRKIYKGEELTYDYKFPI-EE-PGNKLPCNCGAKKCRKF---
--LN--------------------------------------------------------
------------------------------------------------------------
------------------------------------------------------------
------------------------------------------------------------
-------------------------------------
>DANRER038730
MAAA-----------D----P-RITIKSAHVKLKTKTPASESSAGDT---SPSKKKKKKK
KKKK--NRKESERNKDSDPKDSLQESQKVENT----ASTVTEPE--LENSENMLQKTTTS
PDHKV--------RNKLHQSAARKKR-ARPSQENSALLVLPTEVPAPVESKPKRHLD---
-KIIENEEVLVLEPSVK---LK------RRIKHAKRRREPTDGCPPTT--------RITS
IQSLE--QDQLSTQEESDSFSVKTDQDHDLEPASEIPKEKISKVVSSPAKAPKKELPGVV
RKVSICVRALSAKLLAQHQA-----K-SEDPE---ANKRMFNLLKKAKV----PKER---
PVK--------GPRIKHV---LPLHERSDI-----R-GCLHEEDCGRCINCLDKPKFGGP
NTKRQC----SPSVRKQP----------------------------------RRHVTPRS
YCDLLDYDWIG--SSNPGRRRT---------------------------KRKVE--KS-P
QEQTPP-------SVLAALANGFA----VLTSPSCV---------RP-----LEENKENW
CCRRCP-KGVT---PGK-FDQGN--D--SQMMQCNWVHAKCEGLT---------------
----D--DLYEI------LSSLPESVVYSCQPC-LKE---AGWD---QELRTGLRLLSCM
MGSTV---------------CKKCSTLGSSN-----------------CDLSAIG-----
--------K-KFEGGHYTSL-----KHTALARSY------PAGMLSHAVMP---------
--------P----NYEHVYA-G---------------QGKSDLETGWS---------DD-
---ERQCALAGRLWAHVNCSMWSAEVF------EEDNGSLLHV------HSAVARGRLMR
-CER-C-RTGATVGQNYHFMCARFDD-KK--VFCY-KHRDLIS--------RKFLTGLEP
ESINLM----KLFPV---------GYECSRW----DHGENCTIAHS-------------L
SSTNP----------RPLPSPGAAPSKPH------R-------GPIPS--HPKSSQTTSP
MFPL----------GATELLTSSSARPVGR-------NRSLTSPTHLS-IASPQEHLSEL
SMPKVPYTSIHEDEGEDNQED---NKSKMSSQRLSCTVDPCREDW---GNSSS-------
DEDETSLANSDNHAMK-LSNQT-----PHEQTASNGL----------------------Q
SLAEPETPLILER----------------CDPQESKELYLDPSS-----------VP-ST
ELL--KPA------------PLL------------------EPSSSLNPH-PEQRH----
P--A---GGALPYVPANQKP---YMQPIGST---S-AIQPASAPCVINGFVKNPESNTFQ
------L-SATLAAAGSL---------APP---PPADVK------KPRRNT-RTKKESST
PRRTKSTSTS---TTVSPDMERIKTEEPSSDSNKPTWDPANRSGLS------DL------
-----------LSCSDDEL--PSDGEEHVPLSRDQP---------SDDGFSIADSIEV-A
W-------SAVLEGVQE---AR------------AAA-----GL------RLLTMCGMHD
AVVYLVEQL-ASQDDDL-----P--------V--------NPS-----------------
--G------------CARSE---VYLRKST--FDM----FNFLASQHRQLPDTDLYDEEE
D--------------E--------VLLK----STRR--------------ATSLE-LPMA
------------------------MRFRHLERTSKEAVGVYRSAIHGRGLFCKRNIEAGE
MVIEYSGIVIRSVLTDKREKYYDGKGIG-CYMFRIDDFDVVDATMHGNAARFINHSCEPN
CYSRVINVEGQKHIVIFALRKIYRGEELTYDYKFPI-ED-ASNKLGCNCGAKRCRRF---
--LN--------------------------------------------------------
------------------------------------------------------------
------------------------------------------------------------
------------------------------------------------------------
-------------------------------------
>HOMSAP082295
MAHS--------ARP-----P-GVKIKP----LKSKFKTGKLQIGRK-----LLQRAKKG
AQKK--IEKEAAQLQGR--SDSSRSSSPSVDT----ST-------------------SQS
PENES--------NDRRSRRYSVSER-SFPQQQTSS----PPLLTPPPPLQPASSIS---
-DHQGKRKSILREPTFR----W------TSLKHSRSEQDNFRPPPLTPFTPSEAHSRIFE
SVTLP--KRKVFSPIRSEPRSPS----HS--PGSQEKRKKGSEIQSSSALYPVGRVSSSA
KK------ATGRKKSSSHDSG----TCLSTPSS--TDKRVASLLKKAKA----PKA----
-----------GPRIKHV---LPWEEREKILS---K-GCQVPEDCGVCTNCLDKPKFGGR
NIKKQC----TPSAREDPA---------------PKK--------------SSSEPPPRK
PVEEKSESAPGPESKQPASRKSSKQ--VSQPAL----------------PVKQK--PK-E
KEKPPPVNKQGTLNILSTLSNGNS----ILTSPRVV---------RP-----LEDQLENW
CCRRCPTKGST--TPGK-FAKGN--E--SKMMQCDWVHSKCENLSGTE------------
----D--EMYEI------LSNLPESVAYTCVNC-TER---AEWE---KELQISLQVLTAL
LNSRT-----YRQAA--LNPETEESIPSRSS-------PD---------DLEGVK-----
--------R-KMDQGNYTSV-----KANSMVKSF------NSGMLPNAVLP---------
--------P----SLDHNYA-AKPKGPGEPDS-----EDSPELNPPPG---------ED-
---NRQCALAGRLWTHVNCALWSAEVF------EDDDGSLKNV------HMAVIRGKQLR
-CEF-C-KPGATVGTNYHFMCSRADD-KK--VYCQ-RHRDLIK--------RKFLNGLEP
ENIHMM----KLFPI---------GYQCSRV----EHDENRTIAHS----------AEII
SPPSP----------RPLPSAGSPTPTTH------RSIG----TDLES-S---LGQNTST
SSNLQRTV--SHLDGSSSEMKQSSASDLVS-------HNTTSRELNVS-LEPGQVTTGEL
SMPGVPPMQVESKDGPKPQEDG--GK-KRGKRSAEGQVDGADD------LSTS-------
DEDETSVTATTRKSSQ-IPKRN-----GHKNEPKMDN-------DSNREKD--------S
AEEQFELPLELPSDLSVLT-------EKSVASSESDPALLSPGV------P----VPNST
DSP--GPSQIS-------TPPHL------------------KPATELNPSLPTSQS----
L--F---KGLLPMS----HH---LLVSESSQRTDNKKLAPSSTPSNI--IKRSKSSIMYF
------V-SGLASSSSVL--------QDQPVALPPSSGM------FPQLGT------SQT
PSTAAITAASS-IVQASPGTGTGQPQNPANEQEESFSSPL--------------------
-----------LWLQQEQ-----KRKESITEKKPKK---------SDDGFQIAESIED-A
W-------KSLTDKVQE---AR------------SNA-----RL------KQLSFAGVHD
AVVFLIEQL-PEEANEP-----P--------L--------NPH-----------------
--G------------SARAE---VHLRKSA--FDM----FNFLASKHRQPPEYNPNDEEE
E--------------E--------VQLK----SARR--------------ATSMD-LPMP
------------------------MRFRHLKKTSKEAVGVYRSPIHGRGLFCKRNIDAGE
MVIEYAGNVIRSIQTDKREKYYDSKGIG-CYMFRIDDSEVVDATMHGNAARFINHSCEPN
CYSRVINIDGQKHIVIFAMRKIYRGEELTYDYKFPI-ED-ASNKLPCNCGAKKCRKF---
--LN--------------------------------------------------------
------------------------------------------------------------
------------------------------------------------------------
------------------------------------------------------------
-------------------------------------
>TRIADH002163
------------------------------------------------------------
------------------------------------------------------------
------------------------------------------------------------
------------------------------------------------------------
------------------------------------------------------------
------------------------------------------------------------
------------------------------------------------------------
------------------------------------------------------------
------------------------------------------------------------
------------------------------------------------------------
------------------------------------------------------------
------------------------------------------------------------
------------------------------------------------------------
------------------------------------------------------------
------------------------------------------------------------
------------------------------------------------------------
------------------------------------------------------------
------------------------------------------------------------
------------------------------------------------------------
------------------------------------------------------------
------------------------------------------------------------
------------------------------------------------------------
------------------------------------------------------------
------------------------------------------------------------
------------------------------------------------------------
------------------------------------------------------------
------------------------------------------------------------
------------------------------------------------------------
------------------------------------------------------------
------------------------------------------------------------
------------------------------------------------------------
----------------------------------------------------------MA
------------------------MRYRHLAATAKETVGVYRSDIHGRGLFCKRIIEAGE
MIMEYAGTKIRSILTDKQEKYYEGKGLG-CYMFRIDRDEVIDATLSGNAARFINHSCDPN
CYCKIVPIDNIKKIIIFALRRIYPGEELTYDYNFAK-ED-I--KLPCNCSSKKCRKF---
--LN--------------------------------------------------------
------------------------------------------------------------
------------------------------------------------------------
------------------------------------------------------------
-------------------------------------
>IXOSCA002333
MA------------------P-GGK------------------------------RTWTG
KEEQ--TERGGAAALAL--PDGK--------P----NT-------------------AAD
AEGEP--------YAAGTTRVGLFDR---PLVVQGK----KPSLKVQMRLSEAN------
---SCCRESIKRDMVSR----Y------AEIMATKE--DTVEVPANSPLRLSQRTLR---
-------QPLDESPGEEGPREA-----------NR--KCKGCLLHSCWTLFEIPATGGPR
HQ------QLTRKRKSSRTVG----E-LSSPE---------------------LDA----
-----------GPRIKHV---LSEEDKNLLVR---K-GC-LAEDCGKCANCRDKKKFGGK
NLLKQA----------DPV---------------PSS--------------RTEKDPPEP
AAEKTSDAAPSEATPDPV---ASKL--PGKPSL-----------------VARK--NG-W
REGGPVAKREGTVHSLDRVGGASSSAG-LVSSVQAV---------AP-----QGLDKESW
CCPRCPSKGTS--SK---REKGN--E--SMMVQCQWIHARCDGIS---------------
----E--ELYQV------LSLLPETELYLCRIC-EPN---RLWE---RVLQDRLCIMNSL
LELQK---------------KDKCQVLEQAV-------PDL-------VDLIAVQ-----
--------R-KLECGEYTAV-----VSVQMVREL-----MPCGLLPDAVLP---------
--------P----HADHVYA-G-------------------------S---------AD-
---SRRCVLSGRLWVHVNCALWSAEVF------EHVDGSLHRV------HSAIWRGRCLR
-CEL-C-NVGATVGPNFHFGCARAAD-RR--VFCS-LHQGNIN--------QKAWQEKIA
KGISVI----VLVPI---------NYRCRRL----AHAD---------------------
EPYAP-------------------------------DIA----PDLDDLDFAELLENISR
SCDPAK----SGADGAGGQTRQNGAADSAKA-------PPASRGANYS-GKVATAATPS-
-----------RC-----------------------------------------------
---ITSVSCDKFEVYE-VPG-------IPRHHYRLEN-----------------------
------MPLALQP-------------------LVANPSMVGPGI------S----VPSNT
-----GPA-----------PPHP------------------ALSTQ------QSRS----
S--F---QCTKCVV----LP-----------------------------PPRSRTS----
-----------------------------PDLLPP-----------PQPPF------SPS
PQ-----------QDGWP--------------RLAFDRPY--------------------
---------------------------------------------SEDGFLHSHDVHE-A
W-------RYVFEKLQD---AR------------AAA-----NL------QPLTADDVHK
TVVYLTEQL-RNSVKLA-----E-----------------NPS-----------------
--G------------CARLE---QFESRGD--HDM----FKFLASAHRCPPRYDPSESGE
E-------------VE--------VLHK----SSRR--------------LTSLD-LPMA
------------------------MRFRHLKNTAKEAVGVYRSSIHGRGLYCKRNIDGGE
MIIEYAGEVIRAALTDKREKYYESKGIG-CYMFRIDDHEVVDATMHGNAARFINHSCEPN
CYSKVITVDNKKHIVIFALRSILKGEELTYDYKFPI-EE-V--KIPCSCGSRRCRKF---
--LN--------------------------------------------------------
------------------------------------------------------------
------------------------------------------------------------
------------------------------------------------------------
-------------------------------------
>LEUCOM009273
MLDM-----------------------SG--------PAAWHSSADY----VAKPPRTLR
RRDK--ERIRRERNREN--KDAKQQPVRAATPTP-KASVS-------TDDERGRERALDG
PLALR--------RDRIVQKL-KQKA-ARQQQQQ--DA--EVPMSPPPPASPQSA-----
----------------------------------RRRGKPSPPPPPMA---SFVSEDDLD
ALNMY--QR----------------------PRSQ---------------------ASSA
NQA-----ALAPPPSAGHEA-------SVSPETQRAAKRSGGLEKRMKS----PTKR---
PAA--------------------------------T-PCQVDENCGECTNCLDKREFGGK
NIKKQA-----PKSMLDPR---------------PDD--------------GNASGP---
RVKKKSLEFTAELQQQKRAREELRQ--QRQVDMQ----QQQQ-------SAKQR--KQ-Q
QQQQPAAEE----RVLESLPTHTS----AVTTPLPV--------ARP-----L-------
LCLRCPTKGAI-------RQEGH--S--LAMVSCSWVHALCQGLS---------------
----N--EEYEI------LGELPEAVVFVCSVC-SRQVRGPDWR---AEVHSGVKVFAAF
TARCK-----WPSLR--LN----HSAASSSP-------AD----------LDQIT-----
--------D-KVEAESYTSI-----EHVDRMRHD------PAEIKRRSRRPDPSQ--E--
-----FAMP----SADHSYA-SRAGGRGEQ---------SPATAPPPA----DVEEPED-
---DRACSF-GRLWAHFHCALWSSEVY------ERDDGTLMQV------QTALMRARHLR
-CES-C-SGGASIGSSFHFHCARKEN-KN--VFCR-EHAAVTKS-------RRFQFGMLP
DQVRLT----YLLPI---------GFVSRRL----HPAEHSVISHS----------VEVE
EEDGG-------------PVNGGSTSKDH------DSVV----IDVSS--HVDESDSARP
VSPIASS-------GVSSLVSPAAGSDCAV-------ADSTASPTLVS-AASDSSSLS--
-----PSTSFSGTDGTPTKRG------ELASDLWSAASLRVRE------AKSM-------
EEK---------------------------------------------------------
------PPPLLKR-------------------KRHREIFPKPNN-----------LANSS
PSA--TSSKST-------SQSRL------------------QP---FDDH-PEQQQ----
Q--Y-----------GLQWH-------------------PASNPAVA--GSHGQSS----
------V-ASLSSGSS-------------PVRRPAILSH------LPRPAM--SARSSSS
PAQSLQSIPT---FTQSMQTAQATTNSPSTDA------PKGRH-FA------TL------
-----------------------LFQKFVPLPGTTV---------SDGGFDEGYCFEE-V
F-------RKLMDRLSA---VR------------MEQ-----ALP----HAALEARTLQE
RIVRLLEQFCGSSADDL-----D--------L-----AKENPH-----------------
--G------------CARAE---VVKQSCT--YDM----FNFLSSRYRARPSRKSVDAAG
S-GISAGPTAP---LA--------ALPE----SSER-A------------LTSKD-LPLP
------------------------MRFRQLKKSVKTMVDVFRSDIHGRGLFAKRDIEAQE
MVIEYSGQLIRSELTDKREKLYEERGIG-CYMFRIDRQDVVDATMCGNAARFINHSCSPN
CYSKIVVVDGIKKIVIFADRLIVCGEELTYDYKFAK-EE-D--KIPCTCGADGCRKY---
--LN--------------------------------------------------------
------------------------------------------------------------
------------------------------------------------------------
------------------------------------------------------------
-------------------------------------
>LEUCOM074398
------------------------------------------------------------
------------------------------------------------------------
------------------------------------------------------------
------------------------------------------------------------
------------------------------------------------------------
------------------------------------------------------------
------------------------------------------------------------
------------------------------------------------------------
------------------------------------------------------------
------------------------------------------------------------
------------------------------------------------------------
------------------------------------------------------------
------------------------------------------------------------
------------------------------------------------------------
------------------------------------------------------------
------------------------------------------------------------
------------------------------------------------------------
------------------------------------------------------------
------------------------------------------------------------
------------------------------------------------------------
------------------------------------------------------------
------------------------------------------------------------
------------------------------------------------------------
------------------------------------------------------------
------------------------------------------------------------
------------------------------------------------------------
------------------------------------------------------------
------------------------------------------------------------
------------------------------------------------------------
------------------------------------------------------------
------------------------------------------------------------
G-GVSAGPTAP---LA--------ALPE----SSER-A------------LTSKD-LPLP
------------------------MRFRQLKKSVKTMVDVFRSDIHGRGLFAKRDIEAQE
MVIEYSGQLIRSELTDKREKLYEERGIG-CYMFRIDRQDVVDATMCGNAARFINHSCSPN
CYSKIVVVDGIKKIVIFADRLIVCGEELTYDYKFAK-EE-D--KIPCTCGADGCRKY---
--LN--------------------------------------------------------
------------------------------------------------------------
------------------------------------------------------------
------------------------------------------------------------
-------------------------------------
>HOMSAP051693
MAAAAGG-----GRP-----P------TIPKPEPPPPVVPVKHQTG------EQKLDDEE
EEKKEEEEKDKEGEEKE--PEEQEESPPPVVP----ATC--PPE----------DSPTVA
PKSTT----------------------MPRFMDEDPVLRPPITTSPPVPQEPAPVPS---
---PEKRRSILREPTFR----W------TSLT------RELPPPPPAPFTPSEAHLKIYE
SVLTP--------PPLGAPEAPE-------EPEPRLSLPRFAPVVTTPVKAEVSPHPQTQ
AQLLQPLQALQTQLLPQ---------QQMPPLE--VEEKMFSLLKRAKV----ISDRG--
PVR--------GPRIKHV---LPLRDRQDL-----R-GCLRVQDCGSCVNCLDKPKFGGP
NTKKQC----------PPG---------------PRR--------------GAGAGGPR-
-------AHPGPEEQDSA-RRCVKQ----RPSYDIFEDPPAP-------QLKAR--RRLD
KDALAP-------GPFASFPNGWT----VLTSPPMV---------RP-----LPQHHDTW
CCRRCPTRGAT---PGK-YEKGN--E--SKMMQCDWVHAKCEGLS---------------
----D--EDYEI------LSGLPDSVLYTCGPC-AGA---PRWS---GALQGGLQVLQGL
LSSKV-----CTQC------------------------PD---------GLQAVS-----
--------Q-RFEDGHYKSV-----RAGGQMKGL------PNGVLPNAVLP---------
--------P----SLDHVYA------PGDPSAAFQ----------------------ED-
---PRQCALAGRLWTHVNCAIWSAEVF------EENDGSLKNV------HAAVARGRQMR
-CEL-C-KPGATVGLNFHFMCARADD-KK--VFCQ-KHTDLLDG-------RKFLTGLEP
DAINVL----RLFPI---------GYQCSRL----AAEENQTIVHS---------DTDVL
VPGAP----------GPLPSPGSPSSLTH------------------------RSRRPSP
LAP----------------------------------------------VTALTPTSGE-
-----------------SAADL---------------AAGAMG------SSHGGP---SE
EESDA-------EAVQ-QPRGQ-----GDRARPPED------------------------
------PPLANGSQPSQGL-----G---------------APGV--------------RV
LSL--GPA-----------PEPP------------------KPATSISPTAPTSWT----
L--P---LGVLPVV----------------------------------------------
-----------------------------P---PP-----------PPLTL------SSG
PAS----------TFSGRDEDGMKTEPAGEESQVP-DGPPDLLLES------QW------
-----------ASSSEEEP--SPDDKENQAPKRTGP---------SEDGFSVAESLEG-A
W-------RTLIEKVQE---AR------------GHA-----RL------RHLSFSGMHD
AVIFLAEQL-GEGQEEP-----P--------L--------NPH-----------------
--G------------AARAE---VYLRKCT--FDM----FNFLASQHRVLPEGATCDEEE
D--------------E--------VQLR----STRR--------------ATSLE-LPMA
------------------------MRFRHLKKTSKEAVGVYRSAIHGRGLFCKRNIDAGE
MVIEYSGIVIRSVLTDKREKFYDGKGIG-CYMFRMDDFDVVDATMHGNAARFINHSCEPN
CFSRVIHVEGQKHIVIFALRRILRGEELTYDYKFPI-ED-ASNKLPCNCGAKRCRRF---
--LN--------------------------------------------------------
------------------------------------------------------------
------------------------------------------------------------
------------------------------------------------------------
-------------------------------------
>NEMVEC007788
MA----------------------------------------------------------
------------------------------------------------------------
------------------------------------------------------------
------------------------------------------------------------
------------------------------------------------------------
------------------------------------------------------------
------------------------------------------------------------
------------------------------------------------------------
------------------------------------------------------------
------------------------------------------------------------
------------------------------------------------------------
------------------------------------------------------------
------------------------------------------------------------
------------------------------------------------------------
------------------------------------------------------------
------------------------------------------------------------
------------------------------------------------------------
------------------------------------------------------------
------------------------------------------------------------
------------------------------------------------------------
------------------------------------------------------------
------------------------------------------------------------
------------------------------------------------------------
------------------------------------------------------------
------------------------------------------------------------
------------------------------------------------------------
------------------------------------------------------------
---------------------------------------------NDDGLRIADSHKV-A
W-------RMIFDLVRD---SR------------SSH-----LL------KDLPFIGVDE
PVTYILEQLNGEDGLTP-----E-------------------T-----------------
--Y------------CVNAF---CGYRKKM--YDM----FAFLASEYRTPPQLDDNYDEL
E------AAEQ---AW--------GNMT----TIKR--------------PTTLD-LPMA
------------------------MRYRHLKQNNKGTIAVFRSGIHGRGLYCTRHIAAGE
MVIEYSGMLIRSTLTDKREAYYESKGIG-CYMFRIDGTYVVDATTSGNAARFINHSCEPN
CYSRVVTIDGNKKILIFASKSISRGEELTYDYKFPL-ED-E--KLPCHCKSKRCRKY---
--LN--------------------------------------------------------
------------------------------------------------------------
------------------------------------------------------------
------------------------------------------------------------
-------------------------------------
>NEMVEC018441
MA----------------------------------------------------------
------------------------------------------------------------
------------------------------------------------------------
------------------------------------------------------------
------------------------------------------------------------
------------------------------------------------------------
------------------------------------------------------------
------------------------------------------------------------
------------------------------------------------------------
------------------------------------------------------------
------------------------------------------------------------
------------------------------------------------------------
------------------------------------------------------------
------------------------------------------------------------
------------------------------------------------------------
------------------------------------------------------------
------------------------------------------------------------
------------------------------------------------------------
------------------------------------------------------------
------------------------------------------------------------
------------------------------------------------------------
------------------------------------------------------------
------------------------------------------------------------
------------------------------------------------------------
------------------------------------------------------------
------------------------------------------------------------
------------------------------------------------------------
---------------------------------------------NDDGLRIADSHKV-A
W-------RMIFDLVRD---SR------------SSH-----LL------KDLPFIGVDE
PVTYILEQLNGEDGLEL-----K--------E--------NPT-----------------
--G------------CCRTE---PHHRRLM--YDM----FAFLASEYRTPPQLDDNYDEL
E------AAEQ---AW--------GNMT----TIKR--------------PTTLD-LPMA
------------------------MRYRHLKQNNKGTIAVFRSGIHGRGLYCTRHIAAGE
MVIEYSGMLIRSTLTDKREAYYESKGIG-CYMFRIDGTYVVDATTSGNAARFINHSCEPN
CYSRVVTIDGNKKILIFASKSISRGEELTYDYKFPL-ED-E--KLPCHCKSKRCRKY---
--LN--------------------------------------------------------
------------------------------------------------------------
------------------------------------------------------------
------------------------------------------------------------
-------------------------------------
>DANRER027074
MAAAGGGLAASAGRP--SVRP------NDKTTVDEDDTNVKSQTHGS---EEVSAKPMAK
QKRGRKSAADKLALKSP---RRKRGQRRLL-----------------------LSVSDTD
PQEQALLE---------STSGGQAEE-KPRFMDDER--PERAALKKPALTELPTDLS---
---NDDEKSVLEKMQSQ----------------------GVKPALSSSIGQSADHYKIYW
KLKKL------------------------------LAKRKMQRMAGDSSRLTEEDAPGVV
PKVAIRVGDHSDQTPLASLAEASSKEQGGIPQRMSANRRMIHLLKRARV----PATAGR-
---------IGGPRIKHV---LPLHEREGITASPVI-GCNRLEDCGRCVFCLDKPKFGGP
NKKRQS----FSPTRRQPR-----------RRVTPRS--------SDTESASSDQTKPSG
TQKTQITAPPEEATKQ-AQRRNDKK--LEPPSSCS---PPAP----PASVVQAAM-PQSE
SQRVLCEEPVTPSSVLTPLSNGCT----ILTSPQCV---------RP-----KEENKENW
CCRRCPKPGV---TPGK-HSKGD--D--SSMMQCAWVHPKCEGLT---------------
----D--DLHEI------LCRLRKSLVFSCAPC-SKS---SGWQ---EVLRNGLKIMGGL
KNSLN-----CAQCE-----------------------PDFEVVGRSGCCLHPVE-----
--------K-KLENGLYTSL-----RPTSQAKLY------PRGMLPEAIIP---------
--------P----SNEHSYA------PGSPQSKDQQK---------------INSKPLD-
---ERQCSLAGRLWAHVNCCIWSAEV-------QETNGALLHV------HSAVARGRFMR
-CER-C-QTGATVGQNYHFMCARAHD-KK--VYCY-KHRELIN--------RKFLTGLEP
ESVNVM----KLYPV---------GYQCSRWSFMVDQGENHTIVHS--------TDSESF
SPGLP----------RPLPSPGNALSTSH------RS------MALRSGGNPRSLSFSPP
VSPLGATEN-PRRRGRPPSLSPSSIISGPSP------SPSSALPSTVHDLSEPEEAAGA-
--PVLPDTDVAAVDCDPQGAEGENAGRKDLSSIAEMQMETDDEV----------------
---EANADDNTQEVGSSLSQDTEADSVDENAKPETQNIEQ----DSSNQQE-------FT
DGLNATTPVVYKGSDLIAT-------EEILAESESSAGSLDDTS--TTADPEGSVVLNRA
LSPVEKPAAAVKSSATHVVAPSMPAKRRF-------------------------------
-------PGSQPKTFQMVATNGFGAIPKEALKGR---------------LVKNPQNNTYQ
--------ARIIHGSNVLQRPVPISYSSNSGAAPPTQVLIRR---IPQSFP--QLSGVSP
PLEKAGSISEGG-TTASPDQMAIKADSKVAEHKEPTHANDSQDGGKSH-LSSKLGDSSD-
-----------AGWSSDEE--PSPGKQEKCASLYQP---------SEDGFSVADSMDV-A
W-------KAVMDGVQE---AR------------IGC-----RM------EQLPFNSIHD
AVLFLLEQLHEIPEEEL-----P--------E--------NPN-----------------
--G------------CARAE---VYVRKST--FDM----FNFLASQHRQLPESRPCDDDE
D--------------D--------IMLK----SSRR--------------ATSTE-LPVA
------------------------MRFRHLEKTSKEAVGVYRSAIHGRGLFCKRNIEAGE
MVIEYAGNVIRAVLTDKREKYYDSKGIG-CYMFRIDDFDVVDATMHGNAARFINHSCDPN
CYSRVINVEGQKHIVIFALRKIYRGEELTYDYKFPI-ED-N--KLHCNCGARRCRRF---
--LN--------------------------------------------------------
------------------------------------------------------------
------------------------------------------------------------
------------------------------------------------------------
-------------------------------------
>IXOSCA009381
MA------------------P---------------------------------------
------------------------------------STA---------------------
------------------------------------------------------------
------------------------------------------------------------
------------------------------------------------------------
------------------------------------------------------------
-----------GP--------F-----------------------------LDLNRVVGP
----------YTMSYVQP------------------------------------------
------------------------------------------------------------
----------------------------LLST----------------------------
-----PSK----------------------------------------------------
----Y--DVFQV----------PGTLVVPRSAQ-VPSYL----Y---SPLQPPL------
--------------------------------------PS--------------------
----------------------------------------HYAFLNNSLMP---------
-----FSLP----------------VPSYPSP----------------------------
--------L---------------------------------------------------
---------GPT------------------------------------------------
----------KLYP----------------------------------------------
---------------PPL------------------------------------------
-----------------EVLADASSQVSFS------------------------------
-----P------------------------------------------------------
------------------------------------------------------------
------WPKEVPSMLSPPM----GG-----------------------------------
------------------AEPELPLCH---------------------------------
-----------------------------------------------------PSSNTHE
-----------------------------PSTYEPLPSTY-----EPLPAT-----YEPD
PNSF--------------------------------------------------------
---------------------------------------------DVYAFEASDEESG-A
L-------R---------------------------------------------------
----------RHEDKLA-----K--------Y--------CYG-----------------
--G------------SARTQ---PLRRRGG--HDM----FDFLSSVHRKAPTAEPVCRDE
E-------------TE--------ESGQ----RRRG--------------IQDKE-LATI
------------------------ISFHCLKDSAKATVGVYRSLIHGRGLYSKRNIDAGE
MVIEYAGQVVRSVLTDKRERLYESRGIG-CYMFRMDEDQVVDATTHGNAARFINHSCDPN
CYSKVIAVFGQKHIIIYALRKIYKGEELTYDYKFPK-EE-V--KIPCSCGARRCRKF---
--LN--------------------------------------------------------
------------------------------------------------------------
------------------------------------------------------------
------------------------------------------------------------
-------------------------------------
>NUCSPE123688
------------------------------------------------------------
------------------------------------------------------------
------------------------------------------------------------
------------------------------------------------------------
------------------------------------------------------------
------------------------------------------------------------
------------------------------------------------------------
------------------------------------------------------------
------------------------------------------------------------
----------------------------VLTS----------------------------
------------------------------------------------------------
------------------------------------------------------------
------------------------------------------------------------
---------------------------------------------SSAVLP---------
------------------------------------------------------------
------------------------------------------------------------
------------------------------------------------------------
------------------------------------------------------------
---------------EPAPS----------------------------------------
------------------------------------------------------------
------------------------------------------------------------
------------------------------------------------------------
------------------------------------------------------------
------------------------------------------------------------
------------------------------------------------------------
------------------------------------------------------------
------------------------------------------------------------
------------------------------------------------------------
------------------------------------------------------------
------------------------------------------T-----------------
--G------------AAKD-----------------------------------------
--------------------------------------------------KGPVI-LPLS
------------------------MRFRQLRAAAKRRTAVLKSSIQGLGLFATEDIEANE
MCIEYIGELVGNAVADKRERVYERRGIG-CYMFRVDWYRIVDATFAGNTARFINHSCAPN
CTCRIIHVDGEPKIVIFAKDRIPAGTELTYDYQMPY-ED-A--KIPCRCGARTCRGF---
--MNWR---TMHMDH-EHTNTWK-------------------------------------
------------------------------------------------------------
------------------------------------------------------------
------------------------------------------------------------
-------------------------------------
>PARATL008799
------------------------------------------------------------
------------------------------------------------------------
------------------------------------------------------------
------------------------------------------------------------
------------------------------------------------------------
------------------------------------------------------------
------------------------------------------------------------
------------------------------------------------------------
------------------------------------------------------------
----------------------------VLTS----------------------------
------------------------------------------------------------
------------------------------------------------------------
------------------------------------------------------------
---------------------------------------------SSAVLP---------
------------------------------------------------------------
------------------------------------------------------------
------------------------------------------------------------
------------------------------------------------------------
---------------EPAPS----------------------------------------
------------------------------------------------------------
------------------------------------------------------------
------------------------------------------------------------
------------------------------------------------------------
------------------------------------------------------------
------------------------------------------------------------
------------------------------------------------------------
------------------------------------------------------------
------------------------------------------------------------
------------------------------------------------------------
------------------------------------------T-----------------
--G------------AAKD-----------------------------------------
--------------------------------------------------KGPVI-LPLS
------------------------MRFRQLRAAAKRRTAVLKSSIQGLGLFATEDIEANE
MCIEYIGELVGNAVADKRERVYERRGIG-CYMFRVDWYRIVDATFAGNTARFINHSCAPN
CTCRIIHVDGEPKIVIFAKDRIPAGTELTYDYQMPY-ED-A--KIPCRCGARTCRGF---
--MN--------------------------------------------------------
------------------------------------------------------------
------------------------------------------------------------
------------------------------------------------------------
-------------------------------------
>ACASPE027155
---------------------------GSSIAESAKLRRTEKEQ----------------
--------------------------KVVFDENY--------------------------
------------------------------------------------------------
------------------------------------------------------------
----------------------------------------------EKQQLLQQ------
------Q-----------------------------------------------------
------------------------------------------------------------
------------------------------------------------------------
------------------------------------------------------------
------------------------------------------------------------
------------------------------------------------------------
------------------------------------------------------------
------------------------------------------------------------
------------------------------------------------------------
------------------------------------------------------------
------------------------------------------------------------
------------------------------------------------------------
------------------------------------------------------------
------------------------------------------------------------
------------------------------------------------------------
------------------------------------------------------------
-----------------------------NQQVGLEE-------QMQIDEQ---------
------------------------------DKTQKEE-----------------------
------------------------------------------------------------
----------------------------------GGCVSARAMPYSRSK---KRKAAAY-
--------------------------------TPGEGLE---------------------
-------------VGAGD------------------------------------------
----------------------------ALPKTRR-------------------------
------------------------------------------------------------
------------------------------------------------------------
------------------------------------------------------------
--------------SS---------QHH----V--------------LDE----S-ITDL
------------------------ISFNQLKRR-KKRLRFAKSSIHEWGLFALEQIKAND
MVIEYVGEVIREKVADLREKRYEKQGIGSSYLFRIDADAIIDATKKGNLARFVNHCCDPN
CFARVITVEGQKRIVIYSKRDIEVGEEVTYDYKFPI-EN-E--KIPCLCGSAKCRGS---
--LN--------------------------------------------------------
------------------------------------------------------------
------------------------------------------------------------
------------------------------------------------------------
-------------------------------------
>BASMER014952
------------------------------------------------------------
------------------------------------------------------------
------------------------------------------------------------
------------------------------------------------------------
------------------------------------------------------------
------------------------------------------------------------
------------------------------------------------------------
------------------------------------------------------------
------------------------------------------------------------
------------------------------------------------------------
------------------------------------------------------------
------------------------------------------------------------
------------------------------------------------------------
------------------------------------------------------------
------------------------------------------------------------
------------------------------------------------------------
------------------------------------------------------------
------------------------------------------------------------
------------------------------------------------------------
------------------------------------------------------------
------------------------------------------------------------
------------------------------------------------------------
------------------------------------------------------------
------------------------------------------------------------
------------------------------------------------------------
------------------------------------------------------------
------------------------------------------------------------
------------------------------------------------------------
------------------------------------------------------------
------------------------------------------------------------
------------------------------------------------------------
-------------------------MNR----VNHR-RL--------MEL-SANM-DSDT
------------------------FKFNQLKVR-KKQLKFAKSPIHDWGLFAMEKIEAND
MVIEYIGEIIRQKVADHREKIYERSGIGSSYLFRVDEDTM------GNIARFINHCCTPN
CNAKVISVDGQKKIVIYAKRDIEEGEEITYDYKFPI-ED-D--KIPCLCGSKHCRGT---
--LN--------------------------------------------------------
------------------------------------------------------------
------------------------------------------------------------
------------------------------------------------------------
-------------------------------------
>MORVER008794
---------------------------GSKTLEAEPSTIASSSS----------FP----
--------------------SNVRNFKVLYDPFL------DLT----EEDRSDP----LD
PRR-----------TAA-NYSYLISK-PVRFERDNN-----SITQH---GVLISHLA---
---FNTTTLDLEIL-------F------AGCGDILD---ERHPV-------TGTGLGFGR
V---------VFAGSDAEAA---------------SDGS-GTKFRKAKANVMAR------
------IEAAKAKAALAAE-NNH-------------DRDLY-------------------
---------------------------------------------GSSTATLPPTTSTTS
T---------RIPIPLPPT---------------PRARIP----------------LP--
--------EKPPPELH------GNR--PQPPK------EEED--------LYRM--APKS
RDI-------PGPNPILLSPGIGRGDW-YDRRSYF----------MP-----FERYERYP
GRRR----PG---WPDS--------------------PRRLSARGRTE------------
--------------------------------------KRE--------------PEAGV
GWQRD-----NRDCL------------------------RISIE----------------
----------------EFD----------------------------KFGPE--------
--------R----VERHGEN-LQKPLLGQKISIT---------------------EPGD-
---DKL---LPRRRRPSD------SGR------KSASSNASRA------KTPSKDEALVR
-WTS-D-IMRELFQG------------NR--VIAP-TIYDFLN--------------KKE
QDEDT-------LTP---------LNNLTEA----RQQA---------------------
---------------PRYRSQS-------------RPH---------------PGMSASR
SRSRG---------------RTTSRFVDSG-------ERSKLSGVQSSEKKNSKQR----
-----LSS-------------------------------------------SDDG-----
---EQPLGDSSDDY---SADEDVDDDEITDREGALGT-------ASAADDE---------
--------------------------RRTSQEVEKKAPKAVM------------------
-----DP-----------------------------------------------------
----------------------------FMD---GTKARKGKKAKRLPI---KKSQ--ID
-----------------------TRSDDDRDVVMDEDMS---------------------
-------------LGLGRYFD-LYE-ETDKGA------DQKNSLPM------DF------
-------------GDEEDF----QFMKLALEIERKR------------------------
---------AEEEEGRR---GD------------LIT-----DID-------SAALAQRP
TP--------------------------------------HRT-----------------
--G------------SARTE---GFYKISD--MAK----AIYLPHRNTAQV---------
----TASARIS---SR---------MNR----VNNR-RMLV----------GMAT-DSDI
------------------------MKFNQLKVR-KKQLRFAKSPIHDWGLFAMEKVDAND
MVIEYIGEVIRQKVADHREKRYERMGIGSSYLFRVDDDTVIDATKMGNIARFINHCCTPN
CNAKIITVDGQKKIVIYAKRDIEEGEEITYDYKFPI-EA-D--KIPCLCGSRGCRGT---
--LN--------------------------------------------------------
------------------------------------------------------------
------------------------------------------------------------
------------------------------------------------------------
-------------------------------------
>NEOSPE012280
------------------------------------------------------------
------------------------------------------------------------
------------------------------------------------------------
------------------------------------------------------------
------------------------------------------------------------
------------------------------------------------------------
------------------------------------------------------------
------------------------------------------------------------
------------------------------------------------------------
------------------------------------------------------------
------------------------------------------------------------
------------------------------------------------------------
------------------------------------------------------------
------------------------------------------------------------
------------------------------------------------------------
------------------------------------------------------------
------------------------------------------------------------
------------------------------------------------------------
------------------------------------------------------------
------------------------------------------------------------
------------------------------------------------------------
------------------------------------------------------------
------------------------------------------------------------
------------------------------------------------------------
------------------------------------------------------------
------------------------------------------------------------
------------------------------------------------------------
------------------------------------------------------------
------------------------------------------------------------
------------------------------------------S-----------------
--G------------CARTE---PYQKIPD--HIK----ALYLYQKRDSI----------
----NRSSKIS---SR---------TNR----IHWR-KLNI-----ELDY-SLPT-VSEI
------------------------LKFNQLKAR-KKELKFAKSAIHEWGLFAMERIDAND
MVIEYIGEIIRQKIADIREKQYERMGIGSSYLFRIDDDTVIDATKKGNLARFINHCCDPN
CNAKIITVDGHKKIVIYAKRDIEEGEEITYDYKFPI-EV-D--KIPCLCGAKNCRGS---
--LN--------------------------------------------------------
------------------------------------------------------------
------------------------------------------------------------
------------------------------------------------------------
-------------------------------------
>NEOSPE015701
------------------------------------------------------------
------------------------------------------------------------
------------------------------------------------------------
------------------------------------------------------------
------------------------------------------------------------
------------------------------------------------------------
------------------------------------------------------------
------------------------------------------------------------
------------------------------------------------------------
------------------------------------------------------------
------------------------------------------------------------
------------------------------------------------------------
------------------------------------------------------------
------------------------------------------------------------
------------------------------------------------------------
------------------------------------------------------------
------------------------------------------------------------
------------------------------------------------------------
------------------------------------------------------------
------------------------------------------------------------
------------------------------------------------------------
------------------------------------------------------------
------------------------------------------------------------
------------------------------------------------------------
------------------------------------------------------------
------------------------------------------------------------
------------------------------------------------------------
------------------------------------------------------------
------------------------------------------------------------
------------------------------------------------------------
------------------------------------------------------------
------------------------------------------------------------
------------------------LKFNQLKAR-KKELKFAKSAIHDWGLFAMERIDAND
MVIEYIGEIIRQKIADHREKQYERMGIGSSYLFRIDDDTIIDATKKGNLARFINHCCDPN
CNAKIITVDGHKKIVIYAKRDIEEGEEITYDYKFPI-EV-D--KIPCLCGAKNCRGS---
--LN--------------------------------------------------------
------------------------------------------------------------
------------------------------------------------------------
------------------------------------------------------------
-------------------------------------
>UMBRAM005275
------------------------------------------------------------
------------------------------------------------------------
------------------------------------------------------------
------------------------------------------------------------
------------------------------------------------------------
------------------------------------------------------------
------------------------------------------------------------
------------------------------------------------------------
------------------------------------------------------------
------------------------------------------------------------
------------------------------------------------------------
------------------------------------------------------------
------------------------------------------------------------
------------------------------------------------------------
------------------------------------------------------------
------------------------------------------------------------
------------------------------------------------------------
------------------------------------------------------------
------------------------------------------------------------
------------------------------------------------------------
------------------------------------------------------------
------------------------------------------------------------
------------------------------------------------------------
------------------------------------------------------------
------------------------------------------------------------
------------------------------------------------------------
------------------------------------------------------------
------------------------------------------------------------
------------------------------------------------------------
------------------------------------------------------------
------------------------------------------------------------
--------------SR---------MNR----VNNR-KLLV-----GMDL-TTAT-DSDI
------------------------LKFNQLKSR-KKQLRFAKSPIHDWGLFAQERIDAND
MVIEYVGEVIRQKVADHREKAYERCGIGSSYLFRVDDDTVIDATKKGSVARFINHCCSPN
CSAKIITVDKQKKIVIYANRDIELGEEITYDYKFPI-EA-D--KIPCLCGSKYCKGT---
------------------------------------------------------------
------------------------------------------------------------
------------------------------------------------------------
------------------------------------------------------------
-------------------------------------
>SYNPLU003041
------------------------------------------------------------
------------------------------------------------------------
------------------------------------------------------------
------------------------------------------------------------
------------------------------------------------------------
------------------------------------------------------------
------------------------------------------------------------
------------------------------------------------------------
------------------------------------------------------------
------------------------------------------------------------
--------------MDG---------------------RRLALEFRTE------------
--------------------------------------P---------------------
------------------------------------------------------------
------------------------------------------------------------
---------------------M--AISKHKNSAY---------------------EALD-
---RRL------------------------------------------------------
--TT-C-IKDNLLDT------------NK--IISG-RIFDFYE-----------------
------------------------------S----RHH----------------------
---------------HGYDSEF-------------EP-----------------------
---------------------DWDSFMDG--------------------RRPAKQR----
-----LSS-------------------------------------------TD-------
---QRPFTSSSE------SDEDG------DKQATMEE-------AMELDTD---------
---------------------------ITTQSTETKT-----------------------
------------------------------------------------------------
----------------------------------SGRTATTTTTNRINR---KRSSNATN
-----------------------IRMEDERYATAAERLV---------------------
-------------TEQGE------------------------------------------
-------------TNDEGC----ARTHLALMRKTK-------------------------
----------------------------------------------------------LP
DS--------------------------------------PLT-----------------
--G---------------------------------------------------------
-----AMARLT---SR---------LNR----ANHR-QWMV-----GMDA-AAAA-DSDI
------------------------FKFNQLRVR-KKQLRFARSSIHAWGLFAMERIEAKE
MVIEYIGEVIRQKVADHREKQYEKSGIGSSYLFRIDDDTVIDATKKGNVARFINHCCAPN
CIARIITVDGEKKIVIYAKQDIEEGEEITYDYKFPI-EV-D--KIPCLCGSSQCRGT---
--LN--------------------------------------------------------
------------------------------------------------------------
------------------------------------------------------------
------------------------------------------------------------
-------------------------------------
>PARTRI005820
---------------------------GQRVRASSSERRPHSTS--------RDFPPTST
SDRQRPLSY----------RSEKRDYRLLFDPAV------SVA----GHPDIPV----AD
PRL-----------SAAGGRSLQVER-LCDFVADSN-----WIADSIPPSIFVSNLP---
---RNMTSAQAKSH-------F------SSTEHQVDR--LVDPL-------TSIGTGMAR
V---------VFYPSPASLS---------------VDHF-GYRFKLEKMRLRDA------
------ADRASALAAVSAP-Q---------------------------------------
--------------------------------------------------ILAPPVVAEH
T---------RDPVV---------------------------------------------
-----------------------SR--REPPS------KPE-------------------
---------------ILV----------------------------P-----FAHHD---
--------SK---KP---------------------------------------------
------------------------------------------------------------
----------HCSSL-----------------------GKVNSD----------------
----------------FFA----------------------------DFKPD--------
--------L----IFHDMEN----------------------------------------
------------------------------------------------------------
------------------------------------------------------------
------------------------------------------------------------
-----------------------------------EL-----------------------
---------------------FGYTLRLS--------------------ARNLSPS----
-----KSSL----------------------------------------VFKD-------
---VRDLSKAVI------KNLKQ------KEQVELKH-------PLKVSTF---------
---------------------------HSSDPKEEKLE----------------------
------------------------------------------------------------
----------------------------------RKRKKLQKISNKPKK---LKSRPATN
D-----------DDDTFI-----MDLDVESWTPPAPR-----------------------
-----------------------YE-ESLIEK-------PSKDVPD------DL------
--------------DDEDL----IYISMAID-----------------------------
------------------------------------------------------ELSATP
SPSSLLA---------------N--------R--------NLS-----------------
--G------------CARAE---GFYLIPQ--AEK----SKYLVHRNKALQQQQQDQPQ-
----NAPKISS---SR---------MTR----VDNR-RLLA-----DIEE---TS-NSDV
------------------------LKFNQLKAR-KKQMRFAQSAIHDWGLFALERIEANE
MVIEYIGEVIRQKVADHREKRYEKIGIGSSYLFRVDEDQVIDATMSGSLARFINHCCGPN
CTAKIITVDNEKKIVIYAGRDIEVGEEITYDYKFPI-ED-E--KIPCLCGAENCRGS---
--LN--------------------------------------------------------
------------------------------------------------------------
------------------------------------------------------------
------------------------------------------------------------
-------------------------------------
>AGABIS007995
------------------------------------------------------------
------------------------------------------------------------
------------------------------------------------------------
------------------------------MGETAA---EL-------------------
------------------------------------------------------------
------------------------------------------------------------
------------------------------------------------------------
-------------------------------------TF---------------------
------------------------------------------------------------
------------------------------------------------------------
------------------------------------------------------------
------------------------------------------------------------
------------------------------------------------------------
------------------------------------------------------------
------------------------------------------------------------
------------------------------------------------------------
------------------------------------------------------------
------------------------------------------------------------
------------------------------------------------------------
------------------------------------------------------------
------------------------------------------------------------
------------------------------------------------------------
------------------------------------------------------------
------------------------------------------------------------
------------------------------------------------------------
------------------------------------------------------------
------------------------------------------------------------
------------------------------------------------------------
------------------------------------------------------------
------------------------------------------------------------
------------------------------------------------------------
------------------------------------------------------------
------------------------IKFNQLQTR-KKHLRFAKSPIHDWGLYAMERIARGE
MVIEYVGEVIRAAVADKREKAYERQGIGSSYLFRIDEDLVVDATKKGNLGRLINHSCDPN
CTAKIITISGVKKIVIYAKQDIELGDEITYDYHFPF-EQ-D--KIPCLCGSAKCRGF---
--LN--------------------------------------------------------
------------------------------------------------------------
------------------------------------------------------------
------------------------------------------------------------
-------------------------------------
>SPIPUN006265
---------------------------SARTETQSTGYFPASSALGS------------S
ADREGNLSI----------AFRKSDWKVLYEPEL------PLKE---GDPVIEL----QD
PRL-----------EILD--YAQAGR-RVMYQSDDA-----SSRSPIVRSIFVSGLP---
---FSITATELKTL-------F------ESFGDIAS---EVHPH-------TAQNVGFAS
I---------IYAGDAQQAA---------------VDSMDGHIVEHKPLRVQLD------
------PDGSKKRAAI--------------------------------------------
--------------------------------------------------LLRPPSAAAH
------------PPPHPPL---------------PYATFH----------------PP--
--------PPPPP----------HR--QRPP--------------------YFS--RPPS
HM-----------------PGLRRPVW-HDSRPYS----------RP-----YDDHER--
--------GDI--LPVS--------------------ADRDRSLQFSA------------
--------------------------------------TSL--------------ASAKY
PAQDT-----HRDSA------------------------NSNLE----------------
-----------------------------------------------DVPPA--------
--------R----SSYTMQN-TADSDIRQRVSVR---------------------LGTD-
---SQQGGLTPQSRKSRDSSPHDTSGS------SRFSSSASHS------ARPT-------
-------------------------------AASP-KQADSRE--------------HRN
RTTSS-------IPL---------VDSYRPA----RHSEGHRSVAL--------------
----P-----------RSLSHS-------------RSR---------------RSLSSSR
SRSHGRFRDRDRYRARRES-RDRDASRDR--------RRLRPSRSRSDDRSNSSGRRAV-
-----PASSL--D--DVHNCDT--CEREEARVQSEVEHESVKEG-----TLADIP---IA
D--LAKLPAALE------RDVRQ------AQTLEESHIIRDRAAPLKKETE--------T
GRTE--------KGKLGKQ--------HLVDSSDEEDVVGSIKQ----------------
----PEP-----------------------------------------------RQ----
R--VEY-EENV-------------AEKDAAE---RERKYEESTRDERRKLNGLRSRGSFD
DL----------DEDEVVRAEG-VKVDIEAEDASAKDKKIKGKARRGKAS--------AP
P------------AAGASDFDELQQREEDMDA------LDEASLRE------RL------
-------------MGEDDR----HYLKKALEEEQQ-------------------------
--------------KRR---QK------------RAA-----KIA-------AREAREAP
SPVGYLP---------------P--------A--------HTT-----------------
--G------------AARTE---GFYKLSD--EAK----ASAAKARNDAAAAAANGAETT
A---KAAAKAG---SR---------ANR----IHHR-QLLA----------ANEN-LSDS
------------------------MKFNQLKGR-RKRLKFAKSPIHDWGLFAMERIDKNE
FVIEYIGEIVRQKVADHREKIYERQGIGSSYLFRIDGDHIIDATKRGNMARFINHNCEPN
CSAKVITVAGKKRIVIYANRDIEDGEEITYDYQFPI-EE-D--KIPCLCGAPGCRGT---
--LN--------------------------------------------------------
------------------------------------------------------------
------------------------------------------------------------
------------------------------------------------------------
-------------------------------------
>PHYPOL018607
------------------------------------------------------------
-----------------------------------------------------------D
PRL---------------------------------------------------------
------------------------------------------------------------
------------------------------------------------------------
------------AAAVA-------------------------------------------
------------------------------------------------------------
------------------------------------------------------------
------------------------------------------------------------
------------------------------------------------------------
------------------------------------------------------------
------------------------------------------------------------
------------------------------------------------------------
------------------------------------------------------------
------------------------------------------------------------
------------------------------------------------------------
------------------------------------------------------------
------------------------------------------------------------
------------------------------------------------------------
------------------------------------------------------------
------------------------------------------------------------
------------------------------------------------------------
------------------------------------------------------------
------------------------------------------------------------
------------------------------------------------------------
------------------------------------------------------------
------------------------------------------------------------
------------------------------------------------------------
------------------------------------------------------------
-----------------------------------------ATQV---------------
--G------------AGRT-----------------------------------------
--------------AR---------ANR----LDIR-NQNI-----AITLKVADK-ERDL
------------------------IKYNQLKSR-KKRLKFERSTIHEWGLFALEPIVADD
MVIEYVGEIIRQKVADEREKRYEQCGIGSSYLFRIDDDTIIDATKKGNLARFINHCCDPN
CYAKIINFGNMKKIIIYSKRDIAVGEEITYDYKFPL-ED-N--KIPCLCKTAKCSGY---
--LN--------------------------------------------------------
------------------------------------------------------------
------------------------------------------------------------
------------------------------------------------------------
-------------------------------------
>PLAFUN015215
---------------------------IIAPGTEEIRVTPAIEVI--------------K
RDRVLLLPIR---------P------RLVMQTNLC-----IAEQ---EDISART---PED
PRR-----------RITE--KMEGRE----YDYDIH-----SLGAAPSPTLLITSLS---
---HNVDYNLLLRD-------F------ATIGSIDH-----------------------R
LS-------GVYYRLSCGLT---------------QDHL----LLGTPIRIRRL------
------QHNESLTAAVSAAIQ---------------------------------------
--------------------------------------------------EQPPPPVAA-
----------VDMQVDDEL---------------P---------------------PP--
--------PPSVPWR--------SQ--PTPPW------RPE-------------------
---------------TTG-TSAESP-----------------------------------
--------EET--TP---------------------------------------------
------------------------------------------------------------
----------ILSSL-----------------------DRDMEG----------------
----------------HFG----------------------------HFRPK--------
--------T----IAWNGA--L------------------------------------D-
---SQISGLKLERARETN------VTQ------NQELTAAMKE------HIEGR------
--AF-D-VVSKLIST------------RS--IMDP-VLVQSME--------------MKD
Q------------PL---------VNTI-------RTHTNLKLSSL--------------
----K-----------ESSSDS-------------ASD---------------KKEREDR
EKKEREERKREREEERREK-REEEKQRER-------------------------------
------------------------------------------------------------
-----------------------------KQEERERK-------EKKREER---------
------------------------------EKLQRERE----------------------
------------------------------------------------------------
----------------------------------VQRPKMVQPPRPRNK---ESSSESSS
-----------------------NSGEDEYYANIMAEQEN--------------------
------------------------------------------------------------
--------------------------------QQK-------------------------
--------------LRE---EV------------KSS-----QTI-------DIEEEL-P
CP----------------------------------------S-----------------
--G------------AARTE---AY---SR--EKL----KAYYQAKLNVGKVQGFTQNRT
T---ATSSIAS---SR---------NSR----HDQR-RLA-------LES-GIVG-HSDT
------------------------LKFNQLKGR-KKRIKFAKSTIHDWGLFALERIEQND
MVIEYIGEIIRQKTADVREKRYEKVGIGSSYLFRIDEDTIIDATMKGNLARFINHCCDPN
CYARIITVDSQRKIVIYSKRDIEVGEEITYDYKFPL-ED-E--KIPCLCGSEKCRGT---
--LN--------------------------------------------------------
------------------------------------------------------------
------------------------------------------------------------
------------------------------------------------------------
-------------------------------------
>GLOWIT001992
------------------------------------------------------------
-------------------P----------------------------------------
---------------------------------------------PPPPT---TAPS---
---STTESSLFSED-------F------GSLRYIRS-----------------------S
L---------------------------------------------PSFKIRR-------
------------------------------------------------------------
--------------------------------------------------KPSPPPVPIS
S----------------PL---------------PDMMM-----------------PP--
--------SP-IPSG--------NK--PSTPL------PQD-------------------
---------------YSG------------------------------------------
------------------------------------------------------------
------------------------------------------------------------
------------SDL-----------------------SGEEMG----------------
------------------------------------------------------------
---------------------V------------------------------------D-
---SEISSW-----EEDN------DTN------NNSSKRRHTG------VDEGE------
---------------------------------------------------------LPA
QGDAT------------------------------RGEKKARTSKK--------------
----P-----------DKYSDD-------------VSLSF---PPSSSA----AAASNKK
VSKPRKEAGRPRKDHRRKG-ESDEKEKPS-------------------------------
---------------------------------------------------SD-------
D-------------------------------------------EDEVEEE---------
------------------------------EGGGKEGA----------------------
------------------------------------------------------------
----------------------------------SGRLGS------------STSSEEQE
-----------------------GSSSKKPRKGLSKTQKQ--------------------
------------------------------------------------------------
--------------------------------QQE-------------------------
----------------V---LL------------AAA-----AVH-------AQEDSE--
------L---------------P--------V--------NKS-----------------
--G------------CARCE---EYSIIKA--MKK----EARYRSWMRNQNEAARHIGRD
A---KMPLGAS---AR---------SHR----LSYR-RQTA-------ES-QFVT-QSEV
------------------------LKFNQLKSR-KKRLKFEKSTIHEWGLFALEPIAAGD
MVIEYIGELCRQKVADDREKRYEKMGIGSSYLFRIDDDTIIDATKRGNLARFINHCCDPN
CVAKIVTVDNAKKIVIYAKRDIAVGEEITYDYKFPI-EA-D--KIPCLCGSPKCRGA---
--LN--------------------------------------------------------
------------------------------------------------------------
------------------------------------------------------------
------------------------------------------------------------
-------------------------------------
>NEMVEC005070
------------------------------------------------------------
------------------------------------------------------------
------------------------------------------------------------
------------------------------------------------------------
------------------------------------------------------------
------------------------------------------------------------
------------------------------------------------------------
------------------------------------------------------------
------------------------------------------------------------
------------------------------------------------------------
------------------------------------------------------------
------------------------------------------------------------
------------------------------------------------------------
------------------------------------------------------------
------------------------------------------------------------
------------------------------------------------------------
------------------------------------------------------------
------------------------------------------------------------
------------------------------------------------------------
------------------------------------------------------------
------------------------------------------------------------
------------------------------------------------------------
------------------------------------------------------------
------------------------------------------------------------
------------------------------------------------------------
------------------------------------------------------------
------------------------------------------------------------
------------------------------------------------------------
------------------------------------------------------------
------------------------------------------------------------
---------------SARTE---GYYKIDM--KEK----AKYAENIRRQVQ-------RD
E---ASKGKQQ---SR---------ENR----AMQR-RLQL-----AV---CNED-FGDI
------------------------LKFNKLRVR-KKQLKFAKSSIHDWGLFALEPIAADE
MVIEYVGEVIRQAIADYRERCYEERGIGSSYMFRLDETTIIDATTMGNFARFINHCCDPN
CYAKVIAVENMKKIVIYSKRDIQVDEEITYDYKFPI-ED-E--KIPCLCGAPQCRGT---
--LN--------------------------------------------------------
------------------------------------------------------------
------------------------------------------------------------
------------------------------------------------------------
-------------------------------------
>CHABRA015859
------------------------------------------------------------
------------------------------------------------------------
------------------------------------------------------------
------------------------------------------------------------
------------------------------------------------------------
------------------------------------------------------------
------------------------------------------------------------
------------------------------------------------------------
------------------------------------------------------------
------------------------------------------------------------
------------------------------------------------------------
------------------------------------------------------------
------------------------------------------------------------
------------------------------------------------------------
------------------------------------------------------------
------------------------------------------------------------
------------------------------------------------------------
------------------------------------------------------------
------------------------------------------------------------
------------------------------------------------------------
------------------------------------------------------------
------------------------------------------------------------
------------------------------------------------------------
------------------------------------------------------------
------------------------------------------------------------
------------------------------------------------------------
------------------------------------------------------------
------------------------------------------------------------
------------------------------------------------------------
------------------------------------------------------------
------------------------------------------------------------
------------------------------------------------------------
------------------------------MAR-KKKLKFQRSKIHEWGLVALEPIEAGD
LVIEYVGELIRRKVSDFREKKYEAMGIGSSYLFRIDDDYVVDATKHGGLARFINHCCEPN
CLTKIISVEGQKKIVIYSKRAIAPGEELTYDYKFPI-EE-N--KIPCFCGADRCRGS---
--LN--------------------------------------------------------
------------------------------------------------------------
------------------------------------------------------------
------------------------------------------------------------
-------------------------------------
>SORBIC001078
SG----------GCS-----PI----------TENTGVFPAMQEYA--------YP----
-------------------A------GAYMQHQHFEG---LPQS---LAVYAVFGGKTAD
PVQ-----------LIF----------QFLSQWNVG-----AMASTPNASTETAKVA---
---SH-----------------------------------------------------AK
M---------VF---PDSLS---------------IYHVHG-------------------
------------------------------------------------------------
--------------------------------------------------KFGPFTLVS-
------------------------------------------------------------
------------------------------------------------------------
---------------LMG-------MW---------------------------------
------------------------------------------------------------
------------------------------------------------------------
------------------------------------------------------------
------------------------------------------------------------
-------------------------------------------------------EATD-
---NDSASF---------------DIV------DDVSHQLHAG------IMKSARRVLI-
---------------------------------------------------KKTEKQLAA
KLKNQ------------------------------VSNKKDSTVKV--------------
--TVP------------------------------------------------CSAAIQF
TAVHGKFAG-------------------------------------------SAVQQTV-
-----PSTSISTD--DATECDM--CWKSP---------ESSLSP-----SLLEVN---KT
D--LRMLANDLY------ISSKQ------FEEVIAEEI------EMTGGDE--------A
TRTSLTEP-TSAETSTAAE--------HV-----EEHLSMSYAR----------------
----VPPGMETGL------VPVPLMDKN------------------RYITLALCRQ----
K--L---HENVVRE---------NAVPKSADG--RKRKFEKTCQAKSSKNKALTSKKVSF
-----------------------PVANDAHDLNIQQDLTL--------------------
------------------------------------------------------------
-------------------------LSSEVPKRAR-------------------------
----------SSHPTKK---HM------------VAN-----RTP-------TVNDNVSQ
KVKPMIS---------------C--------P--------ESD-----------------
--G------------CARA-------------SIN----GWEWRNWARNATPSERARVRG
Y-KNSQAKVSS---AR---------TNR----VKLR-NLLA-----AAE-------GAEL
------------------------LKITQMKAR-KKRLRFQRSKIHEWGLVALELIEAED
FVIEYVGQLIHRRVSDIRESQYEKSGIGSSYLFRLDDDFVVDATKRGGLARFINHSCEPN
CYTKVITVDGQKKIFIYAKRRIYAGEEITYNYKFPL-EE-E--KIPCHCGSRRCRGS---
--MN--------------------------------------------------------
------------------------------------------------------------
------------------------------------------------------------
------------------------------------------------------------
-------------------------------------
>CYCPAN018744
MG----------DCV------------RQKLWNGEGQSSTEASV--------HE---SRH
ATGAYCLSS-----------NQKEGCTRYVEGACLEG---LPKE---LPVYRVLDAGLAD
PVP-----------LKS----------QSFNCTDTGVHHFQNISGPPSALFNETLHP---
---GNWSQNVCTSHTLS----Y------NPMEFQAEPQCDLSSL-------SSMEVGQIQ
F---------PFFQVGCRKQGNHLIQ---------ISHS---------------------
------------------------------------------------------------
------------------------------------------------TEKFVSNTLEL-
------------------------------------------------------------
------------------------------------------------------------
---------------LLI------------------------------------------
----------------------------------------GTDLSFSE------------
--------------------------------------LN--------------------
------------------------------------------------------------
------------------------------------------------------------
----------------------------------------------------------C-
---KDVSSV---------------DIM------EEVCLQLHSG------SMKMARRVVL-
---------------------------------------------------KKAQ--QHA
KIEPQ------------------------------RQGGHDGERDV--------------
---PP-----------DTELHG-------------RLQ---------------SCRMMRT
TAKVNHHDA-------------------------------------------STTHMQL-
--P--NAKGVPMS-----ELDM--SLKSA---------TNIKQP-----SSVAVT---GG
DSSEKSVRDALY------SATIK------FEDLVNMELKK----CVSHSEE--------G
GACVVEPP-PSGLKGMAVN--------------SEECCLKSSDV----------------
-EP-PPPGLEEDL------KPVQYLHSN------------------KYVALAIFRQ----
E--L---QKAVVKA---R----SGGLPKSTSAFQQVKDYLNLCTKSVTE---LKSECVSH
N-----------QTGTLN-----GNISANSSCSPGGSVQCSS------------------
-------------VGCG-NLKKIKK-KQFLNS-------KSRTVCM------EL------
--------------SKEEH----TPSEKAAHASSAA---------SEGKPLC-ESSLE--
---------QNGAIRRS---SS------------TSS-----KGP-------ILNKRHRQ
KRKTSKSEV-----TDL-----Y--------P--------KSD-----------------
--G------------CARS-------------SID----GWAWHRWSRNAGLTERARARG
I-RLLNCKSQS---AR---------TNR----VKLR-NLV-----------AAAE-GADL
------------------------VKITQLKAR-KKRLKFQRSNIHDWGLVALEPIEAED
FVIEYVGELIH-----IRERHYEKMGIGSSYLFRIDDEYVVDATKCGGLARFINHSCEPN
CYTKIITVEGQKKIFIYAKRPISEGEELTYNYKFPL-EE-K--KIPCNCGSKRCRGS---
--LN--------------------------------------------------------
------------------------------------------------------------
------------------------------------------------------------
------------------------------------------------------------
-------------------------------------
>RAPHET015161
------------------------------------------------------------
------------------------------------------------------------
------------------------------------------------------------
------------------------------------------------------------
----------------------------------------GY------------------
------------------------------------------------------------
------------------------------------------------------------
------------------------------------------------------------
------------------------------------------------------------
------------------------------------------------------------
------------------------------------------------------------
------------------------------------------------------------
------------------------------------------------------------
------------------------------------------------------------
------------------------------------------------------------
------------------------------------------------------------
------------------------------------------------------------
------------------------------------------------------------
------------------------------------------------------------
------------------------------------------------------------
------------------------------------------------------------
------------------------------------------------------------
------------------------------------------------------------
------------------------------------------------------------
------------------------------------------------------------
--------------------------------APGQGLE---------------------
-------------VGAQD------------------------------------------
------------------------------------------------------------
------------------------------------------------------------
------------------------------------------------------------
------------------------------------------------------------
----STNMKKG---NR--------SEGR----VGQR-HAQ-----------QDEG-VQDQ
------------------------QSFNLLKRR-KKMLRFAKSSIHEWGLFALEPIKARD
MVIEYVGEQVRNEIADIREKRYEVKGMGSSYLFRIDEEWIIDATLKGNLARFINHCCEPN
CTAQIINVGSTKRIAIYSKRDIDVGEEVTYDYKFPI-EV-D--KIPCLCGASKCRRS---
--LN--------------------------------------------------------
------------------------------------------------------------
------------------------------------------------------------
------------------------------------------------------------
-------------------------------------
>CHOSPE022246
------------------------------MGDEDMDELSHSESV--------QAP----
-------------------P----------------------------------------
------------------------------------------------------------
------------------------------------------------------------
------------------------------------------------------------
-----------VQAALA-------------------------------------------
------------------------------------------------------------
------------------------------------------------------------
------------------------------------------------------------
------------------------------------------------------------
------------------------------------------------------------
------------------------------------------------------------
------------------------------------------------------------
------------------------------------------------------------
------------------------------------------------------------
------------------------------------------------------------
---------------------------------------------------------VPA
ISTAE-------------------------------------------------------
-----------------------------------------------------LVKTRRR
GATPNAQNG-------------------------------------------PSTSTPS-
------------------------------------------------------------
------------------ASQAQ------AQAAIMSD-------EPMIEAE---------
------------------------------------------------------------
-SP-QPPTVVN--------VPEQPVPEN------------------RKRGVGVAMQ----
P--L---DETAPHV--------------------NSCTAARITPFERKP-----------
--------------------------------TPGVGVE---------------------
-------------VGARD------------------------------------------
------------------------------------------------------------
------------------------------------------------------------
------------------------------------------------------------
------------------------------------------------------------
----PQRNKRA---GR---------YTR----SAE----------------QTTG-VVSE
------------------------EHTNQLKRR-KKRLRFAKSSIHEWGLFALEQIKQND
MVVEYVGEVVRQKVADIREKRYEEKGIGSSYLFRIDEHTIIDATRKGNLARFINHCCDPN
CYAKVIQVGDEKRIVIYSKRDILEGEEVTYDYKFPI-EP-D--KIPCLCKSPKCRGT---
--LN--------------------------------------------------------
------------------------------------------------------------
------------------------------------------------------------
------------------------------------------------------------
-------------------------------------
>RHIIRR011861
------------------------------------------------------------
------------------------------------------------------------
------------------------------------------------------------
------------------------------------------------------------
------------------------------------------------------------
------------------------------------------------------------
------------------------------------------------------------
------------------------------------------------------------
------------------------------------------------------------
------------------------------------------------------------
------------------------------------------------------------
------------------------------------------------------------
------------------------------------------------------------
------------------------------------------------------------
------------------------------------------------------------
------------------------------------------------------------
------------------------------------------------------------
------------------------------------------------------------
------------------------------------------------------------
------------------------------------------------------------
------------------------------------------------------------
----------------------------------MAE-----------------------
------------------------------------------------------------
------------------------------------------------------------
------------------------------------------------------------
------------------------------------------------------------
------------------------------------------------------------
------------------------------------------------------------
------------------------------------------------------------
------------------------------------------------------------
------------------------------------------------------------
---------------------------------------------------DVAT-DADI
------------------------LLYNPLKAR-EKELTIAKSKIHHYGLFALERIKANE
FVIQYTGELIRQAVADLRERKYKAEGIDGSYMFRVGDDTIIDATKMGNNARLINHSCDPN
CNAKILTIKGKKKIAIYAKRDIEFGEEITYDYKFPI-DKHD--KIPCHCGASNCRGS---
--LN--------------------------------------------------------
------------------------------------------------------------
------------------------------------------------------------
------------------------------------------------------------
-------------------------------------
>BOMMOR000308
------------MCV----------------EQSDSNTRWSDDER-------KDRDRERD
KDRDRYRARER--------P-------------------------------------PYD
PYY-----------LQGYG--------------------YGYTASSTPGAVWWGDWRH--
---QHGHHSHLEGATSG----A------SWTAAPAP---APAPA-------PAPHPPPA-
A---------VTAPPERSPEP--------------TPGLDNHKETPSVENKVIDVV----
-----PPEDEADGKEPE-------------------------------------------
-------------------------------------------------TKPPPPAEESK
N---------------DTR---------------IAMLLKGA---------GGGLAPPF-
-------LPSKIPDL--------DA--HNPPT------DDEG-----------S--ASED
RESIVSV---VDPEPLSTTPS-------------------------P-----YLSRELY-
-LEC-----KL--LPAI---------------------KIGSDISSSE------------
----D--ELLTG------PRRSPAA-P-PSQDR-DQDNLD------------------QM
SLSSL-----IEEQV------EAYYYPPH---------PHYYQT----------------
----------------H------------------------------TAYPP--------
--------P----PYRAGAA-TYATYSGPQTHA----------------------ELDN-
---PHFSTI---------------SVI------ERVTAELKQI------LKKDFNKKMIE
---------------------------------------------------SRKMRQVKP
KEDNQ--------PL---------QD----------------------------------
---------------LDLGGYGIG-----------RAA-----PKMPSF----RKKRKIP
SPVLMDEDSSKRLSDQEEH-SDEEKEVPT--------PRNRSTGSYLS-RRQSSSSSR--
-----SSSSRS-------------------------------EE-----SESEHK---PR
IY-DSELDEAELKV---VSN-KE------SDSEEESR-------ASDTEER---------
---------------------------RVYSDSEEEREYQERRR---------------Q
PEK-PPDDSTHDS------KPDAPISSP--------------------------------
----------------------------------GEITSEDETLKSRRK---EKRQRAIS
A---------VKDGSSAV-----SQASQLSQASQASQVALDHSYCR-------------P
P------------PDAEP-----KRKRKHETKVQ----FAAREIMG------EM-----Y
-EFLT------RGIDREDV----EYLRRAYEALLS----------GDAHGYW-TDVL---
----------YGPPRKK---SK------------R-------------------HNNI--
-----LQG--------------------------------HSS-----------------
--G------------SARTE---GYYKLDA--KIK----AKYKYHHGRTTA-AAIQAPPD
D---SK-MQLL---SR---------EAR----SNQR-RLLT-----AFGT---DT---DL
------------------------LKFNQLKFR-KKQLKFAKSGIHDWGLFAQEPIAADE
MVIEYVGQMIRPIVADVREAHYEATGIGSSYLFRIDLDTIIDATKCGNLARFINHSCNPN
CYAKIITIESQKKIVIYSKQPIGVDEEITYDYKFPL-ED-E--KIPCLCGAPQCRGF---
--LN--------------------------------------------------------
------------------------------------------------------------
------------------------------------------------------------
------------------------------------------------------------
-------------------------------------
>MADERY011748
------------------------------------------------------------
------------------------------------------------------------
------------------------------------------------------------
------------------------------------------------------------
------------------------------------------------------------
------------------------------------------------------------
------------------------------------------------------------
------------------------------------------------------------
------------------------------------------------------------
------------------------------------------------------------
------------------------------------------------------------
------------------------------------------------------------
------------------------------------------------------------
------------------------------------------------------------
------------------------------------------------------------
------------------------------------------------------------
------------------------------------------------------------
------------------------------------------------------------
------------------------------------------------------------
------------------------------------------------------------
------------------------------------------------------------
------------------------------------------------------------
------------------------------------------------------------
------------------------------------------------------------
------------------------------------------------------------
------------------------------------------------------------
------------------------------------------------------------
------------------------------------------------------------
------------------------------------------------------------
------------------------------------------------------------
---------------XA-------------------------------------------
--------SSS---AR---------RQR----LTMR-QLAP-----QL--------SYSV
------------------------LQPNLLRGR-KKKLKFARSEIHEWGLFACEPIEKDD
MVIEYIGQTIRQKVADRREKQYEARGIGSSYLFRIDEDKIVDATFCGNLSRFINHSCEPS
CYAKIIDVEGEKRIAIYSLRKVEAGEELTYDYKFPL-ED-E--KLPCFCGAPACRGY---
--LN--------------------------------------------------------
------------------------------------------------------------
------------------------------------------------------------
------------------------------------------------------------
-------------------------------------
>CHRPER001707
-------------------------------SSSSSSSRPPVQEI---------LTASTN
SDRRRFMV-----------P----------------------------------------
----------------------------------------STVGSSAESVVLFTNLN---
---DNTDKNLLRGQCEK----Y------GRVGKIRL---SVNPV-------TLKHIGIAY
A---------VFVDAEGARRA--------------VEGLDGRKLMGNTIGAVLD------
------PHHETRRRLVR-------------------------------------------
-------------------------------------------------EKLAPPGTANN
N---------------NEA---------------PSLLL-----------------PP--
-----------------------------PP-----------------------------
------------------------------------------------------------
----------L--LPAA---------------------SSSS------------------
------------------------------------------------------------
SSSSA-----LNSRL-----------------------PGYYRE----------------
----------------YFD----------------------------RFYPR--------
--------A----VY---------------------------------------------
-------------------------------------------------IHRRYDRYCVE
---------------------------------------------------EYVMDMERD
RE----------------------------------------------------------
---------------FTGGADG-G-----------RSE-----HQGSSA----SSSSQRG
GGGAGGDKQGTRTA---YN-KDGNKESPS--------PPMGDDGDHGD-RKKKAGDSNY-
-----TGGSVK------KRIDM--------RVK-----ERCLEE-----SVKYIK---MR
----RSISNILMKC---VGPWHE------SHQAEARK-------SASIGIR---------
---------------------------FRRTNSEEDGDGLRKRL----------------
-------EETDVD------KPEPAVAAA--------------------------------
----------------------------------DVAVEPLQKVKSETK---KESSGSMN
S-----------DASDVL-----GKVKNLPNTPNRGKE-------R-------------K
P------------AQGQP-----YLREKIHTSVH----FGQNTLF---------------
------------EMDKEDAEKLHDLMKKAAPELLS----------SE---YF-GAIL---
--------------SKK---AK------------RSI-----PKG-------TISSNLTG
TESSELSG--------------A--------M--------HRT-----------------
--G------------SARTE---GYYKIEE--EDKI---APYAYMGADSSA-SGIAVAQQ
M---SNSAKSG---SR---------SNR----YNQR-RLAS-----AMNE-AGDS-TNDL
------------------------LKFNKLKVR-KKKLRFLPSAIHDWGLFAMEPIEKDD
MVIEYVGEMIRQSVADEREKRYEKSGIGSSYLFRVDDDNIIDATKCGTLARFINHSCEPN
CYAQIITVGGKKKIVIYSKQDIALGEEVTYDYKFPL-EE-D--KIPCLCGATNCKGF---
--LN--------------------------------------------------------
------------------------------------------------------------
------------------------------------------------------------
------------------------------------------------------------
-------------------------------------
>DANRER048347
---------------------------SSSLANGMDNSHP--------------------
-------------------IHHWRSYKLIIDPALKKGS--------------------RD
PRI-----------GRLWTKYKETD--VPKFKIDEC-----YVGRVPPKEVTFAKLN---
---DNVREGFLTDMCKK----F------GDIEEVEI---LYNPK-------NKKHLGIAK
V---------VFETVKAAKDA--------------VQNLHNTSVMGNIIHVELD------
------PKGENRQRYFQRLINGSY---LTLP----PSRRLFEGGSSVVA----PQS----
-----------TPFSQDS------ANRA-------K--------PSPAFTHTPPPPTSA-
----------RRPPQAPPP---------------PSTDFLPV---------RPT-TPP--
--------IPEPPPAP-------QP--TTPPSS-----TPEP---------FLN--ERGD
SDAEV-----MDGSPISSSSSQLSPIP---SRPSST---------TP-----LPDSEDDE
PIR-----GEP--RTAI-------------------HQSSGEDMEISD------------
----D--EM-------------PGT-PIASGDC-DKNIVVS-------------------
----------LIQTI------PPPGFPPL---------AGFPL-----------------
----------HSYGMMHFLP-----MQTQMLSRM-------AQSQHPYAYPY--------
--------P----APSANPA-LVVSAPADTLHGQ---QFNPA-VPPPG-------QKED-
---PHKATI---------------GVL------MAIVKELKAI------MKKDLNRKMVE
------------------------------------------------------KQELSA
KATLT--------PV---------KTG--------RAKPKETMSSH--------------
---------------EGLGFEGMG-----------RG-I-----RLPSF----KVKRKQP
PEPTSTSDN-KRVRPSTPELEDEESERMGRT------RPARPLELDSEEGKEESSLSDH-
-----ASERLSGD----HSSES--------------SSDSSDDE-----ASSSSS---GS
DS-E---EEEEERI---VGMDDE------SSSDEEEVVEV----EAVDEAE---------
----LRPPTPTGSFADSDQ-------------------------------PS--HVPDPQ
SLL-PPPET----------LPDMPVRGRL-----------------RARGLGKLQS----
-------TDTVPVT---GSD-SA-GIPRT-----PGRDLTFAPAFPDSA--SLPNNAASS
PFP--------------------NSFPASPKELPVPMIDVPVPLDD-------------T
PSKKKLVR-----DSEEPEKEEVEEKTRRQRRRRP--SFMPRSDFE------EM-----Y
-DIWN------DGIDEEDI----RYLKITYDKMLQ----------QDNAHDWPTNMG---
----------SATGVKK---KR------------KED-----GI----------------
----------------------R--------D--------HVT-----------------
--G------------CARSE---GYYKIDK--KDK----MKYLNSSR-----LQSEEPDV
D---PQVSTRA---GS---------ERR----SEQR-RLLS-----SF-----SC-DSDL
------------------------LKFNQLKFR-KKKIRFCRSHIHDWGLFAMEPIAADE
MVIEYVGQNIRQVIADMREKRYEDEGIGSSYMFRVDHDTIIDATKCGNFARFINHSCNPN
CYAKVITVESQKKIVIYSRQPINVNEEITYDYKFPI-ED-E--KIPCLCGAENCRGT---
--LN--------------------------------------------------------
------------------------------------------------------------
------------------------------------------------------------
------------------------------------------------------------
-------------------------------------
>HOMSAP029459
----------------------------------MENSHPPHHHH--------QQPP---
-------------------PHHWRSYKLMIDPALKKGH--------------------ED
PRV-----------VGIWTKNKELE--VPKFKIDEF-----YVGPVPPKQVTFAKLN---
---DNIRENFLRDMCKK----Y------GEVEEVEI---LYNPK-------TKKHLGIAK
V---------VFATVRGAKDA--------------VQHLHSTSVMGNIIHVELD------
------TKGETRMRFYELLVTGRY---QTLP----ALKRLKDGGLSAGC----PNSY---
-----------TPFSQDS------FSQ--------K---------SATFAHTPPPAQATP
AP--------RRAPAPPPL---------------PPAEPL-A---------KPG-TPP--
--------GPPPPDTN-------EL--GGRPTFG----SPEP----RTKLLFLR--EP-D
SDTEL-----MEGSPISSSSSQLSPLA--SSRPSST---------TP-----LPDSDEDE
ELDLGPPEGDR--TPTS-------------------QQSSGEDMEISD------------
----D--EM-------------PSA-PITSADC-PKPMVVA--------------A----
----------LAPTL------PPPGFPPLP--PPP---PGFPMP----------------
----------MQVDMSH--------MQTQVLSRL-------MTGQG--ACPY--------
--------P----PFMAAAA-S--SGPG---RGQ---KFDPS-VPPPG-------RQED-
---PHKATV---------------GVL------LVVLKELKAI------MKRDLNRKMVE
------------------------------------------------------KKERMA
KASLT--------PV---------KSG--------RPKPKDRIASC--------------
---------------EGLGYEGLG-----------RGAI-----RLPSF----KVKRKEP
PDTTSSGDQ-KRLRPSTS--EDEESERERDR------RPARPLELDSGELSASSSSSAS-
-----TSPS-SAD----EEAEE--------------EEEEVPRS-----QLSSSS---TS
DK-NTALSEASEKD---EGDSDE------SESSESSEFES----EEEEEEE---------
-----EPPLPVGVEEPADS--------------QEGAMLLSPEP------P---RPPRPP
SPP-PEPETTDASH----SVPPEPL---------------------LCGSLAKSQS----
-------TETVPAT---GGE-SSGGLPRT-----PGRDFSFTPTFSEPSLPAVLRAQARA
PTP--------------------KRKPGRPRRSPPSMLSLDGPLVR-------------P
PAGAALGRE----STHDPELDNVTEELAKSRGPQP--LFRPRSEFE------EM-----Y
-DIWN------GGIDEEDI----RFLCVTYERLLQ----------QDNGMDW-TSLS---
----------SA---KK---KK------------RDD-----GI----------------
----------------------R--------E--------HVT-----------------
--G------------CARSE---GFYTIDK--KDK----LRYLNSSR-----ASTDEPPA
D---PHASTRA---GS---------ERR----SEQR-RLLS-----SF---TGSC-DSDL
------------------------LKFNQLKFR-KKKLKFCKSHIHDWGLFAMEPIAADE
MVIEYVGQNIRQVIADMREKRYEDEGIGSSYMFRVDHDTIIDATKCGNFARFINHSCNPN
CYAKVITVESQKKIVIYSKQHINVNEEITYDYKFPI-ED-V--KIPCLCGSENCRGT---
--LN--------------------------------------------------------
------------------------------------------------------------
------------------------------------------------------------
------------------------------------------------------------
-------------------------------------
>TRIADH008309
------------------------------------------------------------
------------------------------------------------------------
------------------------------------------------------------
------------------------------------------------------------
------------------------------------------------------------
------------------------------------------------------------
------------------------------------------------------------
------------------------------------------------------------
------------------------------------------------------------
------------------------------------------------------------
------------------------------------------------------------
------------------------------------------------------------
------------------------------------------------------------
------------------------------------------------------------
------------------------------------------------------------
------------------------------------------------------------
------------------------------------------------------------
------------------------------------------------------------
------------------------------------------------------------
------------------------------------------------------------
------------------------------------------------------------
------------------------------------------------------------
------------------------------------------------------------
------------------------------------------------------------
------------------------------------------------------------
------------------------------------------------------------
------------------------------------------------------------
------------------------------------------------------------
------------------------------------------------------------
----------------------------------------HKT-----------------
--G------------CARCE---GYYRIDK--ADK----ARHVQDAATAAAAAESNE---
----PSKGRQV---SR---------ENR----ASNR-RIIS-----FF---QASD-AGDL
------------------------LKLNQLKTR-KKQLRFGRSQIHEWGLFAREPIAADE
MVIEYVGQTIRQTVADEREHRYEKIGIGSSYLFRIDDNYIIDATKCGNLARFINHSCSPN
CYAKIISLESQKKIVIYSKYDIQVNEEITYDYKFPI-ED-V--KIPCHCGALQCRGA---
--LN--------------------------------------------------------
------------------------------------------------------------
------------------------------------------------------------
------------------------------------------------------------
-------------------------------------
>GONPRO009584
------------------------------------------------------MNSGES
QDRNR-------------------------------------------------------
------------------------------------------------------------
------------------------------------------------------------
------------------------------------------------------------
------------------------------------------------------------
------------------------------------------------------------
--------------------------------------------------------TP--
------------------------------------------------------------
------------------------------------------------------------
------------------------------------------------------------
------------------------------------------------------------
------------------------------------------------------------
------------------------------------------------------------
------------------------------------------------------------
------------------------------------------------------------
------------------------------------------------------------
------------------------------------------------------------
------------------------------------------------------------
------------------------------------------------------------
------------------------------------------------------------
------------------------------------------------------------
------------------------------------------------------------
------------------------------------------------------------
------------------------------------------------------------
------------------------------------------------------------
------------------------------------------------------------
------------------------------------------------------------
------------------------------------------------------------
----------------------S--------P--------HKT-----------------
--G------------SARTE---GYYPLTP--SQK----PHLRDRSTTLLPDSSSAPKNP
K---AHVPKIS---SR---------AIR----SSQR-NLVA-----GLEQ-AAGD-AGEV
------------------------AGLGQFKER-AKKLRFGRSRIHNWGLFAQEPVDAGD
IVVEYIGQLIRQRVADQREHQYLSSGIGSSYLFRVDEDTIIDATKMGNLARFINHSCDPN
CNAKIINLDGQKKIVIYAKKDIEEGDEITYDYKFPL-EA-E--KLPCYCGSKNCRGS---
--LN--------------------------------------------------------
------------------------------------------------------------
------------------------------------------------------------
------------------------------------------------------------
-------------------------------------
>LEPVOR008731
------------------------------------------------------------
------------------------------------------------------------
------------------------------------------------------------
----------------------------GAV-----------------------------
------------------------------------------------------------
------------------------------------------------------------
------------------------------------------------------------
------------------------------------------------------------
------------------------------------------------------------
------------------------------------------------------------
------------------------------------------------------------
----D-------------------------------------------------------
------------------------------------------------------------
------------------------------------------------------------
------------------------------------------------------------
------------------------------------------------------------
------------------------------------------------------------
-----------------------------------SSDAAEGATAA--------------
------------------------------------------------------------
------------------------------------------------------------
------------------------------------------------------------
------------------------------------------------------------
------------------------------------------------------------
------------------------------------------------------------
------------------------------------------------------------
-------------------------------AAGAAMLAVGA------------------
----------------------------------------------------AM------
------------------------------------------------------------
------------------------------------------------------------
------------------------------------------------------------
--G------------SA------G------------------------------------
----VAGALGS---AR---------SSR----AAMR-ELAV---------------AAEG
------------------------FRPGQLKGR-KKKLKLVRSRIHGWGLLSLERIEPED
FIIEYIGVQIRSSVSELREQMYESEGIGSSYLFRIDEDWVVDATRAGGLARFINHSCDPN
CYTKVIVADGTKHVVIYSKRAILPGEELSYDYKFPI-EE-D-CKIPCLCLTRRCRGY---
--LN--------------------------------------------------------
------------------------------------------------------------
------------------------------------------------------------
------------------------------------------------------------
-------------------------------------
>MARPOL002284
---------------------------AVERKDAEDRWLPRSTDVD-------EKPYDRL
EDRSNYRKDN---------PDRSRSRERSYDPNQEEWRT-GKN------------TDLSS
PLS-----------SRWRTPGGEDD-------IDSG------------------------
---EKQERRFLGQTHSR----FS-----GHLNRENY---SHQPII-----EGKSHTRDAQ
VS------HGMIEQRGTTTSAT-------------EENDHGERTNSKRSRVAYDEL----
------SDGGSSKRTISVFSRLSWGQ-EDAPSKELKSTCLSSGGSSMLA----PHR----
---------HPSPNHIDE---TSLSEKS-------R-----MEFHSGAVVHPVPYSTSSS
NNGDQLSGEQGYPAEPPQL---------------PGPMWPPV-------STGVGHFPP--
--------LPVLPNSG------YTS--HTEPSCSTMP-FPTPMQNGNVAPLYYG--QP--
--------------PAVFPTAIGIPEP---SEPNMR----------P-----MPEHHES-
--------GLE--GP------------------------------FTL------------
----D--QL------------------------------------------------SQW
FHSGQ-----IHDSL----------IGPL-------------------------------
------------VSMAHAG----------VLSRH-------L-----TSKPS--------
--------Q----VHAGIQL----SFPGKAV------------------------SVAD-
---ERNPDL------------SWKATK------DHKETCLTGL------LNEDQSSEAGS
---------------------------------------------------PHFETSQDA
KGSP---------PC---------KVSL-------RASASEAVTTK--------------
-PSDP----------SKSNTVGCSTD---------LSSV-----KSEDF----SIKRHKI
MDKVKVVAGGKKVKSGREPMKRHTSESLSGR------HISEP-------LSISAAKSQS-
-----VGNRVLEG----EEVSV------------QSVSHLLPDC-----SLASSK---ID
DS-VSAVGGELQKILKKVKAWKK------DSSERVDIVEKPSSLSKDVEVE---------
------------------T-----------GGSQRRHASLNKKL------P---RVVKKK
SKL-DKKLVANSGSKT--DLPHKVVDAGMD----------------RKNGVLQKES----
Q--V---GEDLPLS---YQE-DA---PEDLR---GNQEKFQKLARKVVRMDSSQNTQFIN
S--------KVRDTQRLS-----KRTKRDSSVSSAKKVRIEGHVTRNKNS---------V
PQKGRLTV-----LNEGGNVASVGTAEEVASGEEP--MEEKKKFRV------EK------
-DVTNPPCVERVRVSDEDKEKTPRFQNRAKIALLDIGT-------QTSAFAKAEAILTKD
S-------SYAVQPTAK---KK------------KNC-----GEHKQA-DKKSLHYNNRP
SLGGPISGLRSTTPSAV-----R--------T--------HRSQG---------------
-LG------------SGRSE---GCATIKQ--KLNGCANARGAPRLQKVAVLSGVTGQRP
V-KMPFSTPSS---AR---------TNR----AALR-KLAI-----AAE-------GSDV
------------------------LKLSQLKAR-KKRLKFQRSKIHEWGLIAVDPIDPED
FIIEYVGELIRTKISDLREHLYESRGIGSSYLFRIDDEFVVDATMRGGLARFINHSCDPN
CYTKIITVDGQKKVVIYSKRHIRAGEELTYDYKFPL-EE-K--KIPCCCGAAKCRGF---
--MN--------------------------------------------------------
------------------------------------------------------------
------------------------------------------------------------
------------------------------------------------------------
-------------------------------------
>CYAPAR004331
-------------------------------------STPPYDVVAF-------------
------------------------------------------------------------
------------------------------------------------------------
---------------------F----------------KTFGPT-------AARQEGAGF
V---------VSFGTRQNRD----------------------------------------
-------------RAIAMLQGAQYG-----------IRRLK-------------------
-----------------------LSER----------------FSAPAPARPPPPAPARP
RR--------ARHPAPTPR---------------PRPQPL---------------AKP--
--------LPQPVAEL-------QQ--ESFP-------QPQP------------------
----------------SGRSQRRGPRP--LSR----------------------------
-----PP-GDR--RREP-------------------PRETAQERALRE------------
------------------------------------------------------------
------------------------------------------------------------
------------------------------------------------------------
-------------------------------------------------------EMEG-
---KLEPEL---------------KAA------AALRDKIREQ------VVRDVQRTVVQ
---------------------------------------------------------LAA
QSSRV--------AE---------AGG--------AAQAAERAAKA--------------
---------------AGVGDRGRA-----------REAM----PARPAP----PAMRRIP
VKAGFEPRPRRRRPAS---------------------PPAAP-------VKEEAQAEAA-
-----------------QAARS--------------DEASGPEG-----AASAAA---SR
SS-EEAVRGGRGRK---------------SSSSISSGERS----AGDADAD---------
---------------------------RRVGPVESRSAKADREL----------------
-------------------------------------------------------Q----
K--L------------------------------------------------NSRIPAFN
AGG--------------------AVRPRKAAAAAGQRIKATIELAEG-------------
----------------------VLR-----------------------------------
-----------NLVDPEVL----SRQKFAAAAAAA-------------------------
----------AAAAAAA---ES------------AEP-----EL----------------
----------------------P--------V--------NPS-----------------
--G------------CARCE---DYTAFRS--LKKE---ARYRTVSRLRDAARLASAAAV
S---DRSVTAS---AR---------TQR----VQNR-RQAG-----GF---AEAA-DTES
------------------------AKFSALKSR-KKRLKFERSTIHEWGLFALEAISRDD
MVIEYVGEVIRQKVADEREKAYEKVGIGSSYLFRIDEDSIVDATKKGNTARFINHCCDPN
CVAKIITVDGAKKIVIYAKRDIAVGEEITYDYKFPI-ED-E--KIPCLCGAARCRGT---
--LN--------------------------------------------------------
------------------------------------------------------------
------------------------------------------------------------
------------------------------------------------------------
-------------------------------------
>PALBIL014779
------------------------------------------------------------
------------------------------------------------------------
------------------------------------------------------------
------------------------------------------------------------
------------------------------------------------------------
------------------------------------------------------------
------------------------------------------------------------
------------------------------------------------------------
------------------------------------------------------------
------------------------------------------------------------
------------------------------------------------------------
------------------------------------------------------------
------------------------------------------------------------
------------------------------------------------------------
------------------------------------------------------------
------------------------------------------------------------
------------------------------------------------------------
------------------------------------------------------------
------------------------------------------------------------
------------------------------------------------------------
------------------------------------------------------------
------------------------------------------------------------
------------------------------------------------------------
------------------------------------------------------------
------------------------------------------------------------
------------------------------------------------------------
------------------------------------------------------------
------------------------------------------------------------
------------------------------------------------------------
------------------------------------------------------------
------------------------------------------------------------
------------------------------------------------------------
--------------------------------------------------IADEDINAGE
MVIEYIGEIITQEMADKREKVYDRKGFGATYMFHLDKDSVIDATRRGNAARYINHSCEPN
CYSTIISVNGQKKVVLYAKKSIRKGDELNYDYMFTV-ED-EDKKVPCLCGAEKCRXF---
--MN--------------------------------------------------------
------------------------------------------------------------
------------------------------------------------------------
------------------------------------------------------------
-------------------------------------
>CAPOWC005413
-------------------------------------------------------MSGSA
QDDAVARG-----------APSTKDFKVLVDPGLSHDRH-------------------VD
PRR-----------GRPPRYTATLD--IPRFKFDEH-----SVGDAPNRILFLSELN---
---DNVESSFLLDELRK----L------GSVETAKV---HHHPQ-------TGRHLGIAS
V---------VFPSVRECTRL--------------LPLIDGRTFMGKPVKAELD------
------GSETKRRTEYARLTGTAA------------------------------------
-----------APLTQ---------------------------APAPTPATPTPPPTSRP
PP--------QQPPPPPPP---------------PTQLPE---------------LPP--
--------PPPPPTEP-----PPKP--AAPPSRWG---KPSD-----------------D
SDVST-------ATPMATSHASSAGDA-SIERPNI-------------------------
------------------------------------YQSPGDRIWIVE------------
-------------------FFNPNDRDRALNRF-DRTTVDSLS-----------MAPAPV
PVPVP-----LPGTI-----MPGGSIPTH----AP---PGAAKP----------------
----------------HLLP---------------------------AAAPP--------
--------P----ATSSSSS-LPASAAK---------TSKPS-QPSP---------RNV-
---PKESLE---------------RVI------KILQQDLIAA------VARDLRAQHVE
------------------------------------------------------KQAATL
KD-----------PK---------RSG--------TAAATDSNNSL--------------
---------------LGLGA---------------RSAV-----ALPSFRKPGASERRQE
HQPSSSSGSGSRLEHGRR--FDAGSQRKDS-------KPARQ--------SSSSGRSER-
-----------VD----QSSSE--------------SLDSDSED-----SRSDGK---QT
PS-ASVHANALANQ---------------ASSARGAKRKA--------------------
---------------------------HELDDNDSEAAGL--------------------
------------------------------------------------------------
----------------------------------PAAGKPDSRPKSSSR-----------
--------------------------DDLDAEAAAASLE---------------------
------------------LSALLADRMVVSDN----------------------------
-----------SHLDEEDS----WYAAAAARYLEAR---------MDGGAQG--------
--------------AAK---LP------------VAS-----DAL-------THQDRT--
----------------------R--------L--------HAT-----------------
--G------------SARSE---GFYKPSH--EDKK---LRNTMYAVTGASDASPQTPGT
S---GMANASV---NR---------ANR----LQLR-QFAA-----VI---EQAT-NSDT
------------------------FSLDMLKSR-KKLLKFQRSGIHAFGLFSQENISAND
LVIEYVGEVIRQSISDIREHHYERRGIGSSYFFRIDEDHVVDATYKGNLARFMNHCCEPN
CYAKIIMVDGHQRIVIYSKRDIKKGEEITYDYKFPY-EE-N--KIPCLCGAVNCKKF---
--LN--------------------------------------------------------
------------------------------------------------------------
------------------------------------------------------------
------------------------------------------------------------
-------------------------------------
>MANPLA012114
------------------------------------------------------------
------------------------------------------------------------
------------------------------------------------------------
------------------------------------------------------------
------------------------------------------------------------
------------------------------------------------------------
------------------------------------------------------------
------------------------------------------------------------
------------------------------------------------------------
------------------------------------------------------------
------------------------------------------------------------
------------------------------------------------------------
------------------------------------------------------------
------------------------------------------------------------
------------------------------------------------------------
------------------------------------------------------------
------------------------------------------------------------
------------------------------------------------------------
------------------------------------------------------------
------------------------------------------------------------
------------------------------------------------------------
------------------------------------------------------------
------------------------------------------------------------
------------------------------------------------------------
------------------------------------------------------------
------------------------------------------------------------
------------------------------------------------------------
------------------------------------------------------------
------------------------------------------------------------
------------------------------------------------------------
------------------------------------------------------------
------------------------------------------------------------
----------------------------------------------------MERFQPNA
MVTEYIGELIRSSVAEKREKAYEEKGIPSCYLFRITKDYVVDATLKGNLARFMNHSCEAN
CYADVVDVNGEPRILIYSKQVIEPGDEITYDYKFPY-EE-E--KIPCYCGTPSCKGF---
--LN--------------------------------------------------------
------------------------------------------------------------
------------------------------------------------------------
------------------------------------------------------------
-------------------------------------
>PTESPE012591
----------------------------------------------------TWADEAEE
SDAVVEQEKQKFSVVRE--P---EDLKMIYESASDNDDDYSKPV-------RKQKPQTKK
P-----------------------------------------------KSAANQNLS---
---GHANSNAAKSYNES----G-----------------VLDPS----------------
----------TWMTAAERAKL--------------------RRTQDKPVSSNLE------
------------------------------------------------------------
-------------------------------------------------QSTTPPSQPSS
T------------------------------------------------------TPP--
-----------------------------APLI---------------------------
-------------TPLSSDFSASIDDK---------------------------------
------------------------------------------------------------
------------------------------------------------------------
------------------------------------------------------------
----------------YFL-----------------------------------------
------------------------------------------------------------
-------------------------------------------------------RLVIQ
-------------------------------------------------------QQQQE
KEDGV--------PL---------------------------------------------
------------------------------------------------------------
------------------------------------------------------------
------------------------------------------------------------
-----------------------------QEQEHLGGVEC--------------------
------------------------------------------------------------
------------------------------------------------------------
----------------------------------SACTCVRGRPYERKD---PINTEVY-
--------------------------------APGQGVE---------------------
-------------IGAKD------------------------------------------
------------------------------------------------------------
------------------------------------------------------------
------------------------------------------------------------
------------------------------------------------------------
----SKVSRSE---HR---------INR----VHRR-ADN-----------DDEV-PTDL
------------------------LSLNQLKCR-KKRLRFAKSSIHQWGLFSLEQIKAHD
MVVEYVGEIVRKKVADIREKRYETKGMGSSYMFRIDDQVIIDATKKGNLARFINHSCDPN
CYARVITVEGQKKIVIYSKRDIDVGEEITYDYKFPL-EE-V--KIKCLCGSPKCRGA---
--LN--------------------------------------------------------
------------------------------------------------------------
------------------------------------------------------------
------------------------------------------------------------
-------------------------------------
>PTESPE012592
------------------------------------------------------------
------------------------------------------------------------
------------------------------------------------------------
-------AEYMGSYNES----G-----------------VLDPS----------------
----------TWMTAAERAKL--------------------RRTQDKPVSSNLE------
------------------------------------------------------------
-------------------------------------------------QSTTPPSQPSS
T------------------------------------------------------TPP--
-----------------------------APLI---------------------------
-------------TPLSSDFSASIDDK---------------------------------
------------------------------------------------------------
------------------------------------------------------------
------------------------------------------------------------
----------------YFL-----------------------------------------
------------------------------------------------------------
-------------------------------------------------------RLVIQ
-------------------------------------------------------QQQQE
KEDGV--------PL---------------------------------------------
------------------------------------------------------------
------------------------------------------------------------
------------------------------------------------------------
-----------------------------QEQEHLGGVEC--------------------
------------------------------------------------------------
------------------------------------------------------------
----------------------------------SACTCVRGRPYERKD---PINTEVY-
--------------------------------APGQGVE---------------------
-------------IGAKD------------------------------------------
------------------------------------------------------------
------------------------------------------------------------
------------------------------------------------------------
------------------------------------------------------------
----SKVSRSE---HR---------INR----VHRR-ADN-----------DDEV-PTDL
------------------------LSLNQLKCR-KKRLRFAKSSIHQWGLFSLEQIKAHD
MVVEYVGEIVRKKVADIREKRYETKGMGSSYMFRIDDQVIIDATKKGNLARFINHSCDPN
CYARVITVEGQKKIVIYSKRDIDVGEEITYDYKFPL-EE-V--KIKCLCGSPKCRGA---
--LN--------------------------------------------------------
------------------------------------------------------------
------------------------------------------------------------
------------------------------------------------------------
-------------------------------------
>BIGNAT005714
------------------------------------------------------------
------------------------------------------------------------
------------------------------------------------------------
------------------------------------------------------------
------------------------------------------------------------
------------------------------------------------------------
------------------------------------------------------------
------------------------------------------------------------
------------------------------------------------------------
------------------------------------------------------------
------------------------------------------------------------
------------------------------------------------------------
------------------------------------------------------------
------------------------------------------------------------
------------------------------------------------------------
------------------------------------------------------------
------------------------------------------------------------
------------------------------------------------------------
------------------------------------------------------------
------------------------------------------------------------
------------------------------------------------------------
------------------------------------------------------------
------------------------------------------------------------
------------------------------------------------------------
------------------------------------------------------------
------------------------------------------------------------
------------------------------------------------------------
------------------------------------------------------------
------------------------------------------------------------
------------------------------------------------------------
------------------------------------------------------------
------------------------------------------------------------
-----------------------------M-----------PSQIHAWGLFATEHIGRHE
MVIEYLGELIRQSVADVREKKYDAEGIGSCYMFKLDEDYVVDSTSRGNISRFINHSCDPN
CYTEVVSSGGANKIVVLAKRDIYKGEEITYDYKFQS-EKGE--GILCYCGAANCAGR---
--LN--------------------------------------------------------
------------------------------------------------------------
------------------------------------------------------------
------------------------------------------------------------
-------------------------------------
>LAPGUS048112
------------------------------------------------------------
------------------------------------------------------------
------------------------------------------------------------
------------------------------------------------------------
------------------------------------------------------------
------------------------------------------------------------
------------------------------------------------------------
------------------------------------------------------------
------------------------------------------------------------
------------------------------------------------------------
------------------------------------------------------------
------------------------------------------------------------
------------------------------------------------------------
----------------YMGS----------------------------------------
------------------------------------------------------------
------------------------------------------------------------
------------------------------------------------------------
------------------------------------------------------------
------------------------------------------------------------
------------------------------------------------------------
------------------------------------------------------------
------------------------------------------------------------
------------------------------------------------------------
------------------------------------------------------------
-------------------------------------------------QCALWSSEVTE
GPN-------CRETGATVTC-C-NRFF-CEMH----LSKADSK----------------K
LLALTDPI-----RADKKHFDNLGKDSRYHSS---------RCLFR------CE-----D
-DTAQPL----TASDDLAH----VVARTASAAWWEC------------------------
--------SPSGDTYA---------------------------------------FGLLP
HSMRLIEELKKTQPLEL-----P--------V--------NPS-----------------
--G------------CARTE---VYVKRKY--SEK----MAFLAPFKTDAR---------
--SASSSSSLH---AR---------LYE----SNQR-KQAS-----DN---SQAH-VPLL
------------------------TKYRRMKSQ-PRKVVVGRSKIHQWGLFATEQFQAND
MVIEYVGEEIRQKVADLREKMYESLGIGSCYMFRMTEDSIVDATKRGNIARFINHSCDPN
CYSKVLEVDGRNKIIILARRVIEAGQEITYDYQFPI-EA-E--KITCSCGAANCIGR---
--MN--------------------------------------------------------
------------------------------------------------------------
------------------------------------------------------------
------------------------------------------------------------
-------------------------------------
>LAPGUS048113
------------------------------------------------------------
------------------------------------------------------------
------------------------------------------------------------
------------------------------------------------------------
------------------------------------------------------------
------------------------------------------------------------
------------------------------------------------------------
------------------------------------------------------------
------------------------------------------------------------
------------------------------------------------------------
------------------------------------------------------------
------------------------------------------------------------
------------------------------------------------------------
----------------YMG-----------------------------------------
------------------------------------------------------------
------------------------------------------------------------
------------------------------------------------------------
------------------------------------------------------------
------------------------------------------------------------
------------------------------------------------------------
------------------------------------------------------------
------------------------------------------------------------
------------------------------------------------------------
------------------------------------------------------------
------------------------------------------------------------
------------------------------------------------------------
------------------------------------------------------------
------------------------------------------------------------
------------------------------------------------------------
------------------------------------------------------------
------------------------------------------------------------
-----------------------------------------------------AH-VPLL
------------------------TKYRRMKSQ-PRKVVVGRSKIHQWGLFATEQFQAND
MVIEYVGEEIRQKVADLREKMYESLGIGSCYMFRMTEDSIVDATKRGNIARFINHSCDPN
CYSKVLEVDGRNKIIILARRVIEAGQEITYDYQFPI-EA-E--KITCSCGAANCIGR---
--MN--------------------------------------------------------
------------------------------------------------------------
------------------------------------------------------------
------------------------------------------------------------
-------------------------------------
>VERVER005620
---------------------------GSHNNVANQGHTNGFEDFAQ------DLDEIEE
EDDYIPIESA---------PQPEPQATVVKEPEPETKVE-EPTV---VVPIVEVHYTSKD
PVS-----------ERLE---------VCGSTGDSM----SYHTFCLTPKVVVENLNSVA
EW-SEEDKLIMCDKCDR----C----------------FCLDPPLQ---QVPNESWRCSH
C---------IKCDRCGTRTP--------------GEGLEAKWTHSYTLCWTCG------
------QEYDKRLAEIKQDLVEQS---VPPP----KAPVSTSEEKAEMV----PPSY---
---------------EDE---TSLSGIE-------S-----IKEGYITTEGKTPERTMGS
N---------ASPMKPQPP---------------PSS------------------VHPAT
RS------RPERPISP------PTA--AAAPVV-----EKKP--------PMTS--ATKE
ATAPV-----VPSAAQMTRSTELSNDY-EREKSMED-----------------ESSDRSM
PINI-PNGFDD--EANH-------------------YHAHRQSMQHDE------------
----D--DL---------------------------------------------------
----------HKQAL------RPMEFPAF-------------------------------
---------------MYNGA-----PDTSLL----------------AMYPT--------
--------A----GYNTGFH--------------------------------------D-
---NHGPAVFNHK--------GINRTS------DLSHMDFFDG------GSAYASRPIIQ
---------------------------------------------------QVARQNNFA
NSPKL-------GPS---------HMGF-------HSSPPDSILKP--------------
---DP--------------------------------------SQLPMLNSY-QNGQTQI
LSPTPTKRGRGRPR------KYPPSETPTP-------GRGRP-------GTPQPGTSQS-
-----LSQSIPA-----LESDP--------LIQ-DEMTNSANEL-----LLSLTT---LV
DVTLAKRGRGRPRKYP-IGEPRP-----KAEPTEPRRIVT----ASSVDED---------
--PEFKGPRPLA---------------LSSNSAASEGSLLKRGR----------------
-----PPKLRDSFG-----TPILSRSSGF-----------------LKRPVGRPKK----
S--LHYFNESTPLT---NTI-DLSVEPTATES--LNITTLDKHVHPHTKNCASWSSEVFE
SEE-------CRGSGATVSC-N-DKFVNCEAHAPTSIVKSEAK----------------D
PANPNRVI-----TQNKK----LGQKKAFSNALPK--LFLPRCLYR------MQ-----I
-D-GEPC----TCEDDPDV----IVGKTAADAWRQV------------------------
--------LSNIELYKK---MD------------VEP-----LSRLL-----LIRNNLSP
TVTKMIEKLNREIKTEL-----P--------V--------NPS-----------------
--G------------CARTE---PYSKKNN--DEK----MEYMGAYGFQAL---------
--SLAGR--------K---------INN----STRE-EYKH-----AD---TIKE-LPIG
------------------------VLYRQMRQK-LSKIQVMRSPIHEWGVFAKQEIKEND
MIIEYVGEEIRQKMADLRENRYNSKGIG-CYMFKIDEDVIVDATEKGNIARFINHCCDPN
AYTRIVAVEGRKKIIIFAKKDIKPGEEIAYDYMFPI-ED-E--KVPCRCGAASCRGT---
--MN--------------------------------------------------------
------------------------------------------------------------
------------------------------------------------------------
------------------------------------------------------------
-------------------------------------
>PAUCHR011930
------------------------------------------------------------
------------------------------------------------------------
------------------------------------------------------------
-----------------------------------------------------------K
L-----------------------------------------------------------
------QQKGKRSRKLRSI-----------------------------------------
------------------------------------------------------------
-------------------------------------------------------VKP--
-----------------------KH--EEVPL----------------------------
----------------------------DLAR----------------------------
------------------------------------------------------------
----------------------------SGGKV-NKT-----------------------
------------------------------------------------------------
------------------------------------------------------------
------------------------------------------------------------
------------------------------------------------------------
-----------------------------------------------------LNRNPRA
RLGQS-------GPH---------LMGF--------------------------------
------------------------------------------------------------
------------------------------------------------------------
------------------------------------------------------------
-----------------------------GHTAVMELIER--------------------
------------------------------------------------------------
-------------------LP---------------------------------------
------------------------------------------------------------
--------------------------------VPKKQVELQVDATGM-------------
------------------------------------------------------------
-----------ERGGREDL-----WGEVSAESSAN-------------------------
------------------------------------------------------------
----------------------P--------A--------NPT-----------------
--G------------CARTE---PYLPRKE--RQR----SEGRSA---------------
----SSTWLRQ---LR---------EER----KRNK-VLLE-----QKEQ-AGAD-QEDV
------------------------ALYHKMKSS-PWQPRVGRSEIHEWGLFASRRHAKDE
FVIEYLGEIVRQSVADLREKKYESEGLYSSYMFRIDEEQIVDSTKRGNVSRFINHSCDPN
CVTRVVNINGLKKIVVLASRTLEAGDEITYDYFFAS-EK-D--KIECNCGAFSCAGR---
--LN--------------------------------------------------------
------------------------------------------------------------
------------------------------------------------------------
------------------------------------------------------------
-------------------------------------
>MALJAK015557
------------------------------------------------------------
------------------------------------------------------------
------------------------------------------------------------
------------------------------------------------------------
------------------------------------------------------------
------------------------------------------------------------
------------------------------------------------------------
------------------------------------------------------------
------------------------------------------------------------
------------------------------------------------------------
------------------------------------------------------------
------------------------------------------------------------
------------------------------------------------------------
------------------------------------------------------------
------------------------------------------------------------
------------------------------------------------------------
------------------------------------------------------------
------------------------------------------------------------
------------------------------------------------------------
----------ARKRLSRR--PPPLSEQPSSH------------------ATPAAATVAV-
-----PAMSVPVR-----------------RVLASLFNDNDEDT-----ATTATT---TA
NT-VRAMSDLRADLTA-VTQPQP---------QQLQQLLQ----EAEDEEE---------
----------------------------LLQQTHKRTAAAAAAY----------------
---------------------------------------------------TSARK----
K--LIL----------------------------SAAATDTSSPQLAS------------
-------------------------------SWPRLTLESEQEFYRGIVRS------VLP
PA--------------------LGQ-----------------------------------
-----------------------SKLSVTADTAQQ-------------------------
------------QQQQQ---DK------------DNG-----------------------
------------AESEL-----P--------V--------CVS-----------------
--G------------SARTD---GYRPISM--FEK----TQYRQARRRAMEQGQEFALGK
N-ARNSSSSSA---VR---------TAR----LFQR-RLAS-----IIP-------AGGE
------------------------AEREFFKNRPRKSVRFGKSAIHAWGLFAEEPAAANE
AVIEYVGEVVRQRVADWREKRYEREGISSSYLFRIDEDAIVDATRAGNLARFINHSCDPN
CRADIVQVGGTKKIVLYAARDIAAGDELTYDYQFPL-ED-E--KIPCYCGAANCKGT---
--LN--------------------------------------------------------
------------------------------------------------------------
------------------------------------------------------------
------------------------------------------------------------
-------------------------------------
>MALJAK017277
MAIEQIEL-----------RPV--------------------------------------
-----------------------------------------------------RVTALLD
P-----------------------------------------------------------
---------------------F------GAIERQQVDLIIPQPPIQTAPTSSSSHLDFDS
M---------IYAGQYGSMTALRQ-----------LRASMQSQQQQQQLQLQLQQQ----
------QQQQQKEARLRATFGADADSAEHVPGRHA------------------PKL----
-----------NPTAVEMLQ-SDRRDRDYVRDR--R---QQQQQSYGASRFSAAPAAASD
RDRMVSR-------------------------QTPASAAARTLS-----SGGTAIEPPM-
-------HAPFTPTSA-----------DSAPTTTAAVAVPSG------------------
----------------------------ERSRPSVI-------TARP-----LLSNRES-
-----PTGAVT--VPAAV-----IIDGDSAIAAA--AAAGAAALQTDEH-----------
--ATD-NDVTAAAAA---VSRSPPSRNNSSGRFGARGGFSSNY-----------------
--SSR------------SDQQQQPPLPPQPQSVPFRSKPAATSA----------------
----------------YASQ--------------------TAAAASAAASSIGWSQ----
--------P----ASYYQQQ----------------------------------------
---QQQSTL------------------------RQITAPCIAVDYDN-FREADIRSLFSE
----------------FHVTG----------TF----HD------------EPERENALA
RRRNDARPALSVPPA---------GTELPQ-----IATAKTAASAT-------------S
GSGWP----------LPVGSESLSRLLPYQ-----RAGVTLVIPQLPQQQIATATATATP
SKPAGTVSAAARKRLSRR--PPPLSEQPSSH------------------ATSATATATA-
-----PAIAVPVR-----------------RVLASLFNDNNEDT-----ATATTT---TA
S--VRAMSDLRADLTA-VTQPQP------QQQPQLQQQQQ----EPVDEQE---------
---------------------------EQQQQTHKRTAAAAAAY----------------
---------------------------------------------------AGARK----
K--LIL----------------------------SETAATTSSPQLPSL-----------
-------------------------------SWPRLTLESEQEFYRGIVRS------VLP
PA--------------------LGQ-----------------------------------
-----------------------SALSLTADTDQQQQ-----------------------
------------QQQQQ---EK------------ENG-----------------------
---------GIGEESAL-----P--------L--------CAS-----------------
--G------------SARTD---GYRPISM--FEK----TQYRQARRRAMEQGQEFALGK
N---KSSSSSA---VR---------TAR----LFQR-RLAS-----IIP-------AGGE
------------------------AEREFFKNRPRKSVRFGKSAIHAWGLFAEEPVAANE
AVIEYVGEVVRQRVADWREKRYEREGISSSYLFRIDEDAIVDATRAGNLARFINHSCDPN
CRADIVQVGATKKIVLYAARDIAAGDELTYDYQFPL-ED-E--KIPCYCGAANCKGT---
--LN--------------------------------------------------------
------------------------------------------------------------
------------------------------------------------------------
------------------------------------------------------------
-------------------------------------
>BRABEL009448
-------------ML------------AWVDDDDDDDSRTRVEKTSDGKNGFLHLLSAKT
KECVSSLKMNSDVSAAT--PGHWRAYKLLVDPALQKGGHQ------------------RD
PRR----------LSRLWRRNEPAD--VPKFKVDEF-----YVGSPPRRQITFSNLN---
---DNINTGFLQDMCRK----F------GTVEEMKI---YHHPK-------TRKHLGLAK
V---------VFATTTAAKDA--------------SNKLHRTSVMGNIISVQID------
------SKGKIREQLYDSIVH------AQDP-----PRRLSM-----------PHAF---
-----------------------------------R-----MPEAHHRPEGPLPPAPLPP
ARHE------VVPPVYPPV---------------PQPEVHPA--------GVPTGVPPGV
YQPPRQE-PPFVPYENYHSNTPGLS--ESTPSYVP---TPQS-RTFPALGGAVS--PAYS
EDDKQAA---LDRSPTPPPLESFTPPH-QNSTPSGS---------GS-----LADSDEDR
NRER-DNR-DE--EKGE---------------------SSGND-SDDD------------
----D--KM-------------SLS-PLSSPEQ-SK-LVVAPF-----------------
----------HPPNV-----FPPPNLPPPMLPNPS---PXXTFD----------------
----------------YSGN-----QQQQYLARM------NMQPKGPFPFPP--------
--------P----PSTNQSP---ARPFGQGGNFR---VFDPT-VPPPG------AEKVD-
---PHKATI---------------GVM------ERVVWELKEI------MRKDLNRKMVE
------------------------------------------------------MEEEKT
KV-----------PV---------KSE--------VVEPEVKVKPK--------------
----------------PFGPSGLG-----------RAAM----PRMPSF----KMKRKPP
DSPAAEDGLPKRSRLASP--MDDGSASDSDA------------------LSQDSDMSRH-
-----EGDDARGP----DEEDE------------EEDDDFEEEE-----AAEAEA---EE
EE-ESEGSESGDDSDSYVSSSDE--EREFSEAEDSEQVPDSDT-VSPVQEQ---------
RKQGLATP------------------EHAYSKQATSPILLSPRL------PR-------P
TVL-SPPLIRTDVA-----AGEDVVRSGLD--------------------LPTERS----
A--FGFMLEDLPRT---GGN------PPLLAQFATATATTTTPPRLLASLFSPARAAANN
QSN-------LLAASRTL-----TETSSEPEVSVEDQVEERTVTTT-------------T
PRQRVCPY-----ARQPPDKENKEERKTSSEKPEP--RFDPRDNLM------EM-----Y
-EFLK------TGIDLEDV----RYLQSSYDSLLQ----------QDNSGVD-TRI----
----------PNPPRKR---RK------------DDP-----TL----------------
----------------------G--------E--------HKT-----------------
--G------------CARSE---GFYKISF--KEK----TKYLHRARLASVVEKPEDDLM
E---AKQATQS---SR---------EAR----SNQR-RLLA-----SFGA-SCGD-ISDL
------------------------LRFNQLKFR-KKQLSFRKSRIHDWGLFALEPIAAEE
MVIEYVGQCIRQTIADERERRYEEQGIGSSYLFRVDHDMIIDATKNGNLARFINHCCNPN
RYAKIITVEGYKKIVIYSRRDIAVNEEITYDYKFPI-ED-E--KIPCLCGAENCRGT---
--LN--------------------------------------------------------
------------------------------------------------------------
------------------------------------------------------------
------------------------------------------------------------
-------------------------------------
>COEREV000722
------------------------------------------------------------
------------------------------------------------------------
------------------------------------------------------------
------------------------------------------------------------
------------------------------------------------------------
------------------------------------------------------------
------------------------------------------------------------
------------------------------------------------------------
------------------------------------------------------------
------------------------------------------------------------
------------------------------------------------------------
------------------------------------------------------------
------------------------------------------------------------
------------------------------------------------------------
------------------------------------------------------------
------------------------------------------------------------
------------------------------------------------------------
------------------------------------------------------------
------------------------------------------------------------
------------------------------------------------------------
------------------------------------------------------------
------------------------------------------------------------
------------------------------------------------------------
------------------------------------------------------------
------------------------------------------------------------
------------------------------------------------------------
------------------------------------------------------------
------------------------------------------------------------
------------------------------------------------------------
------------------------------------------------------------
---------------SARTE---GYQSLDP--ELK----SRYLRQNLRAE----------
--------FST---GR----NI-DVGGY----SD-R-KSSA-----ATGILSANS-SSDL
------------------------LHFNQLTWR-TKRLQFSKSAIHDWGLFASEPIFRKE
FVIEYIGERIRSVLADLREEQYEREGIGSSYLFRLDDNTVIDATKCGNVARFINHCCEPN
CVAGKIVVDGTMRVVIYAARDIQIGEEITYDYKFPL-EE-E--KIPCLCGAANCSGY---
--LN--------------------------------------------------------
------------------------------------------------------------
------------------------------------------------------------
------------------------------------------------------------
-------------------------------------
>DANRER032548
------------------------------------------------------MDPDSG
ADTQRTLS------------LQWKSYKLVQDPALRRVT--------------------RD
PRP-----------RRIWSRHTELS--VPKFKLDEY-----YVGPIPLKEVTFARLN---
---DNIKEPFLAEMCAK----F------GEVEEMEI---LFHPK-------TRKHLGLAR
V---------LFTNTRGAKDT--------------VKHLHNTSVMGNIVHVQLD------
------IKGQQRMKYYDLIVSGSY---QTVP----IRRRLSTDQMAAPA----PPSSMGG
PYT--------TPFSQDS---PPLSDRER------G-----SNSSHHSSNSLSPPSATSS
FG--------APPPPPPPL---------------PPASVIAAAVA----KRHPS-TPP--
-------LPPRTPPTS----SIPSS--STSPSSTSLP-SPPP----KAKFSFLA--SDDE
DDEKDEVRE-KDGGNKLREHGGERPSH-RRSRKRQV---------TP-----TVHSLVSE
SLQG-PPPGEA--QPS--------------------PRSSGEDMEISD------------
----E--DD---------TITTATSHPAASSSS-SPAASSP-------------SQTTDP
SASPA-----FSTTM------PIPSYPPHL--------PGFSLQ----------------
----------HMYD--YASS-----MQTHMLSRL------QMRMASSNSTAA--------
--------P----PAEVPPA-PHPHHPYMDQDGNVASQQFPSHYPPPG---QMAIMGHN-
---PCEAVV---------------QVL------AALIEEMKNI------MQRDLNRKMVE
------------------------------------------------------RKERKA
K------------PF---------QTAMR------KKEEKTTTTMT--------------
----P-----------DWAKSG-G-----------RGAL-----RLPSF----KVKRKEP
QELVEGDEL-KRARPSTP--EDEDSYQGKSA------SRAKARKPY--------------
-----EGEETSGS----DESED------------ALSADSDDES-----VSSSSS---SS
SSAEAAESESLDTM---------D-----TEKDERDKASL----EDKQEEE---------
------PPLKKRRKTVSFS-------ESEVKPSVQSSTASSPSP------P---SRPSES
SAL-TSPASPSAILTV--LRPDEPKKSP--------------------------------
-------GKDSPRT---PAP-----LPTTQKG--RARGRPRTLSQSASAEELEQQLKLRE
QLG------VLAD----------SEETETSDEAEEHKLEEEEGDFFA-----------PH
PRQPLLDPEGL-FEAPEEDKENLERKEEVRKSLPR--SYKNRSEFE------QM-----Y
-DIWN------SGLDQEDM----RLLKSTYEKLLQ----------DDHGTDW-TNI----
----------PNPRRKK---KT------------ADG-----QL----------------
----------------------R--------E--------HVT-----------------
--G------------CARSE---GYYAISR--KEK----DVYLELDQPVTL---------
----TAGSNRV---LS---------ERR----SEQR-RLLS-----AIGT-PAVM-DSDL
------------------------LKLNQLKFR-KKKLRFGRSRIHEWGLFAMEPIAADE
MVIEYVGQSIRQMVADNREKRYAQEGIGSSYLFRVDHDTIIDATKCGNLARFINHCCTPN
CYAKVITIESQKKIVIYSKQPIGVNEEITYDYKFPI-EE-N--KIPCLCGTESCRGT---
--LN--------------------------------------------------------
------------------------------------------------------------
------------------------------------------------------------
------------------------------------------------------------
-------------------------------------
>MATSPE006321
AAAAAGG-----------------------------------------------------
------------------------------------------------------AFASAK
P-----------------------------------------------------------
------------------------------------------------------------
------------------------------------------------------------
------------------------------------------------------------
------------------------------------------------------------
------------------------------------------------------------
------------------------------------------------------------
---------------------------------------------AP-------------
------------------------------------------------------------
------------------------------------------------------------
------------------------------------------------------------
------------------------------------------------------------
------------------------------------------------------------
------------------------------------------------------------
------------------------------------------------------------
-----------VLPV---------------------------------------------
------------------------------------------------------------
------------------------------------------------------------
------------------------------------------------------------
------------------------------------------------------------
------------------------------------------------------------
------------------------------------------------------------
------------------------------------------------------------
------------------------------------------------------------
------------------------------------------------------------
------------------------------------------------------------
------------------------------------------------------------
-----------------------------------------AA-----------------
--G----------------EE-----------KVK-------------------------
--------QTG---GR---------EGR----AERR-KLTAL--------CAEAG-RTDL
------------------------LAVNALTAR-QKKVQLRASPIHAWGVVAAEVIEPGQ
VVIEYVGEYVRQAVADLREKRYEAEGIDSSYLFRVSDDTIIDATKKGNLARFINHSCDPN
CVPRRISVGDTERIVIYSKHTVQIGEELTYDYSFPE-EE-E--KIPCLCGAEKCRGS---
--L---------------------------------------------------------
------------------------------------------------------------
------------------------------------------------------------
------------------------------------------------------------
-------------------------------------
>CRAGIG061332
------------------------------------------------------------
------MEVD----------KKRRNYKLLVDPMLRGGS-----------------VHVKD
PRSR---------LQRLWSQRMPAD--IPRFKYDHY-----YVGEPPPNEVTFTNLN---
---DNISKDFLENMVKQ----F------GLLEEVKI---YYNPK-------NKKHMGIGK
V---------IFMSSKAAKMC--------------ADKLNQTSKMGNIMSVYVD------
------SGGKERQRIIEDLLSEQPK-----PS---PRSRRLSASFSGNA----PENL---
NIH--------TPMSAFS---PPQNDRNFHRQDS-D------------------------
----------EKEQPPPPR---------------PQ-------------------TPP--
-------MPPEP-----------------TPTE-----EPRP---GGISDGFGS--PSDE
STSDSR----KEQTPPSGRYNNKHGDL-RIPKPKEN---------TP-----FDYGQDYT
PASL----TNF--TP---------------------PTGTSEDITQDD------------
----D--EM-----------------SISSGNSDDQNIEV--------------------
--------------------IPDVTVSDV---------ANFVAN----------------
---------------MNFGT-----NMQVYNQNF------DMMNQ---------------
-------------------------------------------SPMIG-------AESE-
---AMEKKF---------------NVL------EGFVKELKSV------MQKDMCKKMVE
------------------------------------------------------DESSKH
KQVQSA----RLIPE---------KSYDK------VTIGKSEVTST--------------
--FEP----------GEINMGGFMG----------RGGI----PRLPSF----KKKYKAP
SPPP----------------EDEESKQSSS-------KPSRIRKPIYS------------
-----------------EDSDA-----------EEEETEDKDNL-----DSSDDE---NV
DS-ESEEEEESEEEE--ESSEEE--KKEEIEEKKTNKVENKE--EDEKEEE---------
--------------------------EKEVIESHKKQISKEPQI----------------
-------------------IPEEPEASGFE-------------------TLLKASE----
I--L---EQDKKLV---PAP----SIPAEVKE-----------------MDLEKEKPSF-
----------LVEHDYVL-----TMSAEEDENTTPYEVFMDHNYCL-------------P
PQ--------------------VNDRSKGSREPPKIKKFPPRKMEE------ER-----F
-DMYS------KGIDDEDI----RYMKKTYDHLLE----------SDDPMGY-TNIP---
----------DPIPSKK---RK------------KNE-----NEFP--------------
----------------------K--------P--------HKT-----------------
--G------------CARTE---GYYKLTN--KDK----TWLSNPQE-------TEKPEP
P---REKKTQK---SR---------EAR----HENR-RLQV-----TI---ADSQ-YLDL
------------------------FKFNQFRLR-KKQLKFARSGIHDWGLFALEPIAADE
MVIEYVGETLRQSLADLREKKYEAEGCGSSYLFRVDTETIIDATKCGNLARFINHCCNPN
CYAKIITVESQKKIVIYSKRDIDVNEEITYDYKFPI-ED-E--KIPCLCGAPNCRGT---
--LN--------------------------------------------------------
------------------------------------------------------------
------------------------------------------------------------
------------------------------------------------------------
-------------------------------------
>PAUCHR021649
SASAS-------------------------------------------------------
------------------------------------------------------SALLSS
PSS---------------------------------------------------------
---------------------F--------------------------------------
------------------------------------------------------------
------------------------------------------------------------
------------------------------------------------------------
------------------------------------------------------------
------------------------------------------------------------
---------------------------------------------NP-------------
------------------------------------------------------------
------------------------------------------------------------
------------------------------------------------------------
------------------------------------------------------------
------------------------------------------------------------
------------------------------------------------------------
------------------------------------------------------------
------------------------------------------------------------
------------------------------------------------------------
------------------------------------------------------------
------------------------------------------------------------
------------------------------------------------------------
------------------------------------------------------------
------------------------------------------------------------
------------------------------------------------------------
------------------------------------------------------------
------------------------------------------------------------
------------------------------------------------------------
------------------------------------------------------------
------------------------------------------------------------
--G----------------ES---------------------------------------
--------NPA---ER---------GRR----AHNR-SISL-----VFQD--EAT-L--L
S---------G-------------AQLNLLRTR-QKKLRFDRSKIHEWGLFATEPIQANQ
MVIEYLGEWIRPSVADHRERIYESKGLDSSYFFRVDKELIIDATVKGSIARFINHSCNPN
CIPRVIVVNNTKRIVIYSRADIAAGEELTYDYKFPL-ED-E--KIPCHCGAP--------
------------------------------------------------------------
------------------------------------------------------------
------------------------------------------------------------
------------------------------------------------------------
-------------------------------------
>SECSPE010810
------------------------------MDTEEGEILDSVESPTL----SELRAASPG
RERAKLRSPDRE-------PHHHSSHHSSHHSAHHSAHHAAPP----------FHHQHNA
PVQ-------------------------------------QYSASTPAAAAASSSNGYER
D--RERERERERERDRQ----Y------AQQQYRRE---EHSPERHRQSRSPSRRAPAAS
ASA-----ASVHAGSASTSRS--------------AQHSHRQHSSSSRHHSRRSPASHSR
SRSQSRSRSRSRSRSFSLSRSPSPEE--TPPSVRALPAASSSSSSSAAA----PPASA--
-----------MPTTDAN---AYLSTRSP------T------DWKLLADKAHAPPVSVNG
YHHYQ-----PPPPPPPPP---------------PASASHPGA------------APP--
-------PPPPPPPPP-----AHAP--PPPPLQTMLLAQPPP------------------
-------------GGAAAANA-------HLSQPSTP---------AP-----LP------
-----PPP------PPH-------------------PPAPPSSLKLPQ------------
----H--TP---------------------------------------------------
--------------I-----AAPLGVPPPAL-------PPLHQP----------------
---------------LHGAP--------------------------SGAIPP--------
--------P----L---------AARPGVAAAGT------PARGPPT-----RPAQQSL-
---PAAPTI----------AMQQRHIR------KTYLKISRFP------MSAECERDIVQ
------------------------------------------------------------
-----------FLPF---------KAHRRE------------------------------
-----------------------------------RDKI----KRAEQF----VSERQMV
QIKTRMAKVS--------------------------------------------------
-----ETQNVLVS---------------------ARFCDTVRKS-----LAFAVA---RT
DLT-SVMTQEKQKL---------------QQQQQQQQQQQ----SSSTSTP---------
---DLHSP------------------VRRPSAARSGGALSSPHT------P---ATAARP
SMF-SPPSAAMSPHAL--TVPAPPHASA----------------------LQQQQQ----
Q--V---AYSTPTV---PS-------PSSVASSRSPSSAGSSTPDVFSRMPPARSAEAYH
SDE--------------------PKKRPAPRKSDVAAISADSADVAPVDE--------EP
PRK-------------------AEQLEAQREA----RVVQERT-----------------
-----------VTVVPEDI-------RAKYSHMSP----------WDPRLRVAETVL---
-----------VPRSER---SI------------LKE-----IL----------------
----------------------S--------L--------NKS-----------------
--G------------CARTE---GLTLAEI--RERK---AATYDALTSALGLSGAVSASG
S---ESRPAKS---GR---------QNR----IARR-FLSR-----QIES-MDVS-GGDL
------------------------NKFHTLSTR-KKRLQFARSDIHDWGLFALEEIGARD
MVIEYVGEIIRKEISDIREKRYEKRGIGSSYMFRLDDEAIIDATKTGNFARFINHSCDPN
CVAKIITVNGEKKVVIYANRDIPIGAELVYDYRFPL-EE-E--KIPCHCGAKNCRGT---
--LN--------------------------------------------------------
------------------------------------------------------------
------------------------------------------------------------
------------------------------------------------------------
-------------------------------------
>NAEFOW001395
---------------------------------------PRSSYNTN------------G
DSVDPSRQPNS--------V-----------------------------------ISRIT
PEH-----------------------------------SNDHTNVSFQNKASDSTLG---
---DG---DNRKLLTDS----TL-----GSKEDLMKGS-SVNSR------NNNSIVNNNG
RRI-----YGATTPSNSTTNTDSV-----------SRRLYEGSSSSGQQG-FND------
-RGRYGSQSYNRNRGSNRYYNGES-----------------------------PNQS---
---------------------HSQNNRNV------N------------RRYTNTSGGASS
SNYSNR----TLHNQYNPF---------------PP--------------HMMHHHYPET
MYN----YPPFHPVDS-----ASHP--YAAHHPTE---STTP-----------D--SHYN
EDY---------------------------------------------------------
------------------------------------------------------------
------------------------------------------------------------
------------------------AMPYPYLQYP----PYF-------------------
-----------------------------------------------YPVAH--------
--------P----MSY--DK-----------------SFNR-------------------
------------------------------------------------------------
------------------------------------------------------------
----------------------------------------EEVKDT--------------
-----------------------------------------------------TIEKNKE
NITAND------SSKSEPKL-QEEEEQIIES------------------L----------
----------------EDKGDA----KSK-KKKYIQSTKSIKKS-----EYFSKI---TT
---IEYLRSLTVKKQPKISEIPKT-EFDAYYNKETDQVIF----ELHDDKS---------
----ISNP-------------------NLISGKKREQEKKEEKL------S---------
-------------------YP-------------------------------QPSS----
R--F---LKVLTKY---RSK-----------------------------DDLTSAYQHLN
NHV-----------GYVM-----TETSIQEKLYDRIKLKIKEALLKRFRKN------VFA
PFAK---------KDSEDDFQSSEENDQHQTN----------------------------
-----------EGVTSEET----NLKKRKHHDLKKA-----------------------K
K-------KAQNVPFKL---SK------------EE--------Q-------EIDEKL--
------------------------------------------TD----------------
--G------------CSKLR---GLKEIRE--MK----------------EIKKPVSESV
V---AKKNTNE---SR---------RQR----AESR-RALK-----MA---------QDD
------------------------TKVNQFQNR-AKKLKFAKSPIHDWGLFALETIEKDE
MVIEYVGEVIREALSDIREKRYEQIGIGSSYLFRLDDDYIIDATKRGNLARFINHSCDPN
CCAKIIEKDRQKKVVIYATKRIEIGEEITYDYKFPL-EE-N--KIPCHCGSAKCKKW---
--LN--------------------------------------------------------
------------------------------------------------------------
------------------------------------------------------------
------------------------------------------------------------
-------------------------------------
>TELSPE006401
------------------------------------------------------------
------------------------------------------------------------
------------------------------------------------------------
------------------------------------------------------------
------------------------------------------------------------
------------------------------------------------------------
------------------------------------------------------------
------------------------------------------------------------
------------------------------------------------------------
------------------------------------------------------------
------------------------------------------------------------
------------------------------------------------------------
------------------------------------------------------------
------------------------------------------------------------
------------------------------------------------------------
------------------------------------------------------------
------------------------------------------------------------
------------------------------------------------------------
------------------------------------------------------------
------------------------------------------------------------
------------------------------------------------------------
------------------------------------------------------------
------------------------------------------------------------
------------------------------------------------------------
------------------------------------------------------------
------------------------------------------------------------
------------------------------------------------------------
------------------------------------------------------------
------------------------------------------------------------
------------------------------------------------------------
---------------IA--Q----------------------------------------
--------------AR-----------R----ASMR-NLSA-----EYFA-------SGL
------------------------LRDGTLFER-KKRLTCKPSKIHGWGLFAMEPVSKDE
MVIEYVGELIGNALADVREARYEAVGIGSSYLFRVDAEYVVDATKKGNIARFMNHSCDPN
CTAKVVEYQGGKKIAVFADRAIGIGEEITYDYKFPY-EE-D--KIPCHCRSEKCKKF---
--LN--------------------------------------------------------
------------------------------------------------------------
------------------------------------------------------------
------------------------------------------------------------
-------------------------------------
>PERSWS009116
---------------------------GGSAGEVSNEMVPSKAELKH------AGNEAAS
DSVAADLSTDF--------P-----------------------------------NGTTV
PKR-----------------------------------SDQETTTSGESQKQSEELT---
---TNSAPDTTTPSNDS----TS-----NSLPSLNTTA-QFKST------PRXSHIKNTR
IPT-----EGASLDESAAVQSSSH-----------SPNLMDDGSKSPPRGRVLD------
-ENDLDTESSSRRRNFSRNPNGSA-----------------------------PPR----
----------------------GGGFRNQ---------------------FTPPPGAGFD
PN--------AVPPPMSMY---------------PPS-------------QSMGMPPPQY
FDG----YPPNMPYGG-------QP--YPPPDAMN---APPP-----------Q--EDYN
EDYDN-----YDNNYDTNYAAGGGPPP-------------------P-----MDN-----
------------------------------------YQDMGGDSGDYE------------
----N--EYYQ-----------------------DQH-----------------------
---------------------GGPGVPPPYMRGA----PYYDEG----------------
------------HD-DYYGN-----------------------AGGYYGAPH--------
--------P----SSYRSNG-----------------QFHHE-LPPQS-------PENI-
---PHPSA---------------------------------SI------SYRDFNPKFFQ
------------------------------------------------------------
-------------PT---------KVA-----------PRSKVMYT--------------
-----------------------------------------------------VWKKRRS
TVTVNGHSIKVFSTPSQPRFTSESQEQYLNS------------------FGIPSQIDPV-
--P--NDQQIK-----SKKNDA----NRL-PFTLIRFTNVQEAK-----SAFEKV---TT
NFS--YLREA------------------GYTNEDFD--------EFY-------------
--------------------------------KNRDQAAIDEHF------SV--------
------------------TYPRKKVCMN----------------ADFYYEYDHNRA----
Q--F---ERSSPVY---RGK------PPGVAR--VPCVRVLPTPNDASEGPAREAARLLT
GSV-----------GSML--------NLKKKL------------------S------PIH
PGGA---------ESAPDDLDELLQREQQQKQ----------------------------
-----------ESPAASKK----KLKKRKSSAIRSGP----------------------R
K-------KKQITAMEP---EK------------KEI-----MIP-------DIDDDV--
----------------------------------------QAVE----------------
--C------------CRCTT---GFDDVQN--MKKG------------RPEVKEESAPEV
E--------------R---------KQR----LDNR-RHVR-----LAGS------MRSH
------------------------LGLDALNAR-RKQLKFAKSRIHDWGLIALEPIRKDE
MVIQYVGEYIRHHVADKREKRYEVQGIGSSYLFRVDDDYIIDATKKGNLARFINHSCDPN
CCAKIITVENSKKVVIYALKDIGIGEEVTYDYKFPY-EE-D--KIRCLCGSENCKQF---
--LN--------------------------------------------------------
------------------------------------------------------------
------------------------------------------------------------
------------------------------------------------------------
-------------------------------------
>BOMMOR000202
MS----------GKP--LKKPKLKRL-SYDKEREHQDENSNVECSEK---ASSSSSTSSG
SESEESWESDSAEGSGE--PVIIREARLQLSPAQTTSGL-DGPF-------MLTSASSNN
PPTTVTCGVC--GAVRF------------RFVKQARESCRKFITKLLKRDKMAHRMGPVS
MHCRSQQWKLLRCTNKT--KAFQ-----ASLTAMLPPMPSVKPTPLSPVPTTNAAVTSQP
VFGLSDNETNIFGSLTSTKKTVEE-------PEKVTEENNEDFCASRKRQLT--------
-RIKVRKKDKSEAKQIE------------------------------------PKRQKM-
--------ELKGPRVKHV---MEEKDKHDKVIS------EEDNTVSTIDKDIEAPDLSSE
ESEVDLEN------------------------KVPQIILEAVSVK----DVEESPVEPKK
--------------------------RKVDPLLAKQGK------------------ESSE
DETVMDLIPKTIQKPLSNITNVRGRTQ-LIGT---------------------------W
RCARCPAA-----PPDHR------SDW-PQMMECGWVHASCEGLS---------------
------GEEYQL------LSALPPSIEYICCKC---------W----EHLKGRLHLLKLL
AKSKK-----LTPHK-----MEKEDIPHTSHKVVNLQEPNVEK-------LLDIK-----
----------RVNNDEYVSL----------LKKI--------------------------
--------PNLEVEGELEDS-----------------SAQSIERPQDQ-ENDENKIEEDL
I--SRTCVLEGRLWIHANCALWSAEVF------EEIDGSLQNV------HSAISRGKMIK
-CAA-C-TKGASVGSTYHYACARKDD-KR--VFCP-THGKDVPK-------KKKKRYGEI
NKVQFI----FLIPV---------DFSCTRL--LQNGSSKSALMLSNDKSLDNVCKQEQQ
DDEEPQNTA------MLLQTHGRGQQRSSSWQ---RGGIVVE-EKEESTAGSESSCGSRP
SSPRENDFSPYRASGTESSTSESESENPKSPTIVETPSPGPSNEMTMT-LTIPSNQQGN-
-MPNSPTIVVPVAQLQTNNQTG-VANQNIMSAYVEALSQQQNQNMQ--IATIAPQGDFQT
ESGNTIHTQNGATLIPQITTQTATTIIPNALQTQGNTLTGATILQASKIEP-------VT
AQSVQSSPASMKAVKTSVP-------EKALNNSIRQTPKSSPLT---QSTPNSTTTFSMQ
PIPLSQPIVTSSIAPSSSNVPTISVAQSIKNAHTENKIEMQGTGKTKINALSKTEGGHEI
MKSFQNLMNNAPAISIIPSQTNTSNMPHGNMQIVSGRSFHENMMSSQQNMNMQQNSGMHH
QHQ-----RCAMDHSSIMQHQMNASQSLNTQISNNSQVNLNNSMAEPLRGKGNVSGIAND
PISFQQKNESSGTPTQQSDSDLLSTTSSASDNVQPILIEKDRNKAPA---PAKLSTAT-L
-----------HHTDKKNEKKPSKLSKENKPTLSKPGP--DIP--SEDGFNYSSSLND-L
W-------AKVIEAVQN---AR------------KQS-----GLPL---IQYNLPPSTNN
ALRYLVEQLDLDLSEGF-----K--------E--------SPW-----------------
--G------------SART----GIARKPN--HDM----FSWMASPFREEP---------
--------------GQ---------ETE----SSSR-RLAT---------------LPPA
------------------------MRFRQLKETSK-SVGVYRSHIHGRGLFCKRDIEEGD
MVIEYAGEVIRAVLADQREKRYEARGVGGCYMFRIDDNLVVDATLKGNAARFINHSCDPN
CYSRVVDIHGHKHILIFALRRITVGEELTYDYKFPF-EE-V--KIPCTCGAKKCRKY---
--LN--------------------------------------------------------
------------------------------------------------------------
------------------------------------------------------------
------------------------------------------------------------
-------------------------------------
>CRAGIG022656
MA----------GRP------------EMKKSRKDSKSTETLKQKAY-----LQRAKTCK
KDKVSPEQTTKRKISAK--PFANASTKLQIETEK------QSPL--YDQPLIVEGKRARK
PSLKVRMKMSDSSFKKFKERSLEKKL---KVKLNEQEGRKLFLSPSKLSVSLTSKLP---
---ALSERERLEKLERE-----------ALVKRMRG------------FQLNRAALNRSK
A---------LARTLKKELKMEA------------IQESQKNKSAPSASGVRLEQADGKH
YICRICERGMNAPRRRSGILTCESCRGKAVPCP--LEERRTSLDPNSQS----PSMLS--
PMA--------GPRIKHV---LPSGEKVKLWK---R-GC-TSEDCGVCNYCLDKPKFGGR
GVMKQA----KYPRYSRLA---------------PGSLMRAR--------SDGSSISP--
-------SSPSQQARYAAKLNNDKSLASKRPFSEVL--TPED------------------
----------SDAMVMHSVTSARGWSA-LTVSVRVI---------RP-----HEIHSDNW
CCKKCPTKGAT--TPGS-MDKGN--D--SKMVQCEWVHAKCEELT---------------
----D--EMYER------MSVLPDDVHYICKIC-SPR---RHWK---DSFLDGLSVFNTV
TQAKC-----IDEKK--VETLSALTTPGVSRGVSP---PRVGTE--YPKDFNAVK-----
--------L-KMINEEYSSV-----KATNSVRSM------PPGMLPDAVLP---------
--------P----FEDHTYA-----------------------QPSPF---DLEDSGED-
---IRRCILAGRLWVHVNCALWSAEVY-----EEEHDGTLQNV------QTALSRGRVMR
-CDS-C-RAGATVGPNYHFMCARHED-KK--VFCP-QHREKVD--------KTWSKGLDP
STVSVI----LLLPV---------EFSSTRV----DTSGDCEILNS-----ASDVGNDSL
SSSWPVVKKRKTSDPSPIPTMSLQKQLSMN-----EDSIE---SELSDEDITEAIERSRS
EQATDESMVSSKIQGKTSNTKEPSPKEGINA------QETRSVSDSVE-TSCSEETSNTV
ERPDLGDETMPSE--STNKSDI-DKEECEKQKTCESETADIDEDKTTAESSSSSNRE-RT
EEESKIKAESLAKSSPGVSTSDEKKVVMEIEQKERESESAARKEEVKAEDDECADKT-GI
EKRGRGRPRKSSLMTEEDI-------KRGRGRSRRESAASDSTS--P---PDRKVTPEKK
TGVRGRPSKLSVRHVL--SRPVRRKKGV--NLE--------YPGVTIKRGRGRPRK----
F--T---NEEHEKVKVKKVELLKCPVPNVKSTSESGNLYVLRNPESKNKKDQGSSSSGEK
SSV---L-SSVSASSHFTQA---PVNQQLPMMSPSPMLASPQPAITPMYSV--QKTYLLP
PNQNLITVPQSQLNQSPVAKLNCSSRSETSLSLLP-SIKLQRDEGE------MM-----K
-TLGVKPYIIRKGVDLEKNMMSVRVKTKAAVKAKEKKKVEETPLCSDDGFSCGETMEE-A
W-------QQVIEKVQD---VR------------SSA-----RM------KNLSFTNLFN
SVIYLLEQLITDLEEEP-----P--------E--------NPS-----------------
--G------------CIRSE---PYETRKP--FDI----FSFLMSQYREMPGSKERKNDV
E------------------------VHK----SARR--------------ATSMD-LPMA
------------------------MRFRKLKEHAREAVGVYRSHIHGRGLYCKRNIDEGE
MVIEYSGEVIRGSLTDKREKYYEGKGIG-CYMFRIDDYDVIDATLHGNAARFINHSCEPN
CYSKVINVDGKKHIVIFAMKSIKRGEELTYDYKFPI-EE-V--KIPCTCGAKKCRRY---
--LN--------------------------------------------------------
------------------------------------------------------------
------------------------------------------------------------
------------------------------------------------------------
-------------------------------------
>CLAOKA018889
ME----------ARD------------PGRRPKKSKEEASSVEAVLE----NPTKKPSKG
LEKAIIAAKVEVGKMAE--AQDRRPSSSTQDGKMKKTAVGQPPGPVSMALMVGSGSSATE
PKRPGMSHVA-SGVNRPHPHPSASPRG--RKAPERE--------PAPPAPSSSSSGG---
---DGKAQKLVKDGTPCFGRDFSSGGADGSIGRVELG-GGLRPPLSMMSTASGRTWRSGS
VAS----CGSVAGSVAGSVAGSVA-------PRSRGKANEGFALVGKMIRLHRDDVNGRW
CEADVQQWSPTQQKYLLSYRGLGSAWNVAAPTSPAESVRNGSRESESAA----PRVEEG-
----------VVAAATDE---EPPADKSETAVP--NLVC---------PGCLDPPMTPRE
IASIAQGKEE----------------------------------------AKCEGLSTEE
YQMLVDGAQPVTTAIA----------IVKEPMDLKTMTAPGEAAAAATAAAAAA--DAAA
ADAAAAAARAHPYQTKAGVHAKAVHEQ-QQEKPAAI---------AP-YGA-DAKARAGW
RCPNCGQPN----VP---KRRDE--D--NSMAECKWVHDSCDRGVRLAF--------FCK
ACLGQ--DKIDLRCSRLDHTTLPASVEVGQAAA-ARAEAAEEAKAA-EEAVHAAESAARV
AEQKA-----AKEAVG-LPPAPAPRQPGKLLLSRQENEPG-DCPGGCGGGGGSPQ-----
--------QSMAAARDYERF-----RASRATKSA-----GGVGAVARRAGPRAGG-----
--------P----KGITQRR-LAMAVAGTASATASAA-------PLMG--------WED-
---IRPCSLAGRLWVHTHCGLWSSEVYM--PHEQENFGKIRKL------YKARGRGRQLE
-CSL-C-EPGATVDEVFHFECALEAN-MD--IACP-LHHG--------------------
----------APYPL---------TPATEA-----TAASSGAMTAT-------------T
NQPDP----------AATRVAGAGPAAS-------RAAE----PSLPS----------LP
QPPGSANVGE---------------------------------------AAAAAAAAAA-
--P--PAAALAAA------------------------------------AAAAAA---PA
VAP-PALAPAVAPAPA--------------------------------------------
------AP------------------------------------------PA--VAPAPA
PAPAPAPAPAPAPAPV--PAPAVPPAREM----------VKTPA------LTKSRK----
T--L---VEDPPKYMEAPGKSKTHIYPVGFRSTRRNADAVLGAGRKRRRPPANASSPAGE
AGD--------------------NGKGKAPRRDVRRDVDGDAMEEAP----------GAP
PREG------------------SSEDKPGDDREGG-------------------------
-----------AAVRGEDR----ERGEGEREGVEESGA-------MDDPERADSDLER-L
Y-------GRIVAAVDE---SL------------APL-----REA----RNTRTSFGLYT
AVRSAVEAWQAAEKAGV-----K--------E--------NPN-----------------
--G------------CARVE---VLSESST--TART---GRITRTLVRAAEKLGTAHDGG
D---GGSSAAR---GG--------LGGG----GSQQ---------------------SQQ
------------------------SQYRILKTKTGHGLKVRRSHIHGWGLFALEEFPKDT
MLVEYMGEVVRQCVADLREIKYEEMGVGSCYLFRAEADAIVDATRKGNLARFINHCCDPN
AIARIVSLDSTKKIIIVAKRHIKPGEEITYDYKFER-ED-G--QLPCHCGADSCYGS---
--MN--------------------------------------------------------
------------------------------------------------------------
------------------------------------------------------------
------------------------------------------------------------
-------------------------------------
>NANOCE017914
--------------------------------------ASHLESFL---------NPAGN
LEGQIRLLMEEV------------------DGEMMKK-----------------------
-----------------------------KFAKDRT------------------------
---EGKQEQ--------------------------------QKIFELQ------------
----------VAEAMKERVTAAV----------------------GRLFKLFSKKITGGW
LTGVVRLYSKKSKLHLIVYDDTGRA----------AGVRQATMKP---------------
----------HDQLMMDE------------------VGC---------PLCVDLARSKPG
GRHCTAPGGGRDSASPPPR-------------SSPQSQAAAAAQW-----ARCERLPPEE
YDAMNNPAEPVTEEIA----------VIRRPMDLTTMATNSKRGAGGIGAIEAV--FEAE
VQNQRQKEQLQ-HHSQLGMSCGGVDGGG----PAQL---------VPGIEQ-DAYTRATW
RCANCAVADGA--PP---QEKNA--E--KVLVQCRWAHASCDATSRII------------
----E--EKKKLLSAQ--------GIVVGN----ARIWTRQDWQEA-EQERHRLE-----
----------EQEQL-----------------------PGWDVAGVYSNPAAAVA-----
--------QQIQQQHPFTVP-----QAAQAAQTA-----GSTSSTSLQSAPSC-------
--------P----PSLSSSSLLQRKAAAAATAAVQDGSSSLVIKPLLG-------LWED-
---QRHCSLLGRLWIHLNCAAWSSEVF-------ESEGGLYNV------GAARSRAKNLK
-CVA-C-VSGATVGKNYHFICSLGAD-RR--VFCK-NHQ---------------------
-----------------------------------------------------------T
KGGKP-------------------------------CKP----DLLEET----SFLKIIP
APPTSSG-----------------------------------------------------
-------------------------------------------------AAAAAA---GG
VKS-QGLSEGVA------------------------------------------------
------------------------------------------------------------
------------------------------------------------------------
--------------------TERFIFPKGYRASR--------------------STDDKE
GGN--------------------KKKEKKSKRVKREEEEEKKKEE---------------
------------------------------------------------------------
-------------------------GEEQREE-EEVIA-------MDNPERVGGEIEA-V
Y-------AELLHAVKA---CQ------------GSA-----VEALRATGSKVGTYGLNP
TVKRFIEGMEAAKRMHM-----V--------E--------EPR-----------------
---------------CARVD----------------------------------------
------NNQVY---AE--------VAGR----MARR---------------------SVS
------------------------QLYRELKAVFSQRLLVKRSRIHGWGLFAKEAIKKDA
MVAEYIGEVVRACVADLREKMYEESGQGSCYLFRLDRYDIVDATMQGNMARFVNHCCDPN
CYARVISVDTEKKIIFLAKRDIAAGEESSSSSSFAD-ED-E--ELATFCLSSTLIMG---
--IF----CTSRLGS-ARNIEYK-------------------------------------
------------------------------------------------------------
------------------------------------------------------------
--------------------MILAGKLVVFG-----------------------------
-------------------------------------
>NANOCE050105
------------------------------------------------------------
------------------------------------------------------------
------------------------------------------------------------
------------------------------------------------------------
------------------------------------------------------------
------------------------------------------------------------
------------------------------------------------------------
------------------------------------------------------------
------------------------------------------------------------
------------------------------------------------------------
------------------------------------------------------------
------------------------------------------------------------
--------------------------------------------GVYSNPAAAVA--VAM
APPHLPQQQQIQQQHPFTVP-----QAAQAAQTA-----GSTSSTSLQSAPSC-------
--------P----PSLSSSSLLQRKAAAAATAAVQDGSSSLVIKPLLG-------LWED-
---QRHCSLLGRLWIHLNCAAWSSEVF-------ESEGGLYNV------GAARSRAKNLK
-CVA-C-VSGATVGKNYHFICSLGAD-RR--VFCK-NHQ---------------------
-----------------------------------------------------------T
KGGKP-------------------------------CKP----DLLEET----SFLKIIP
APPTSSG-----------------------------------------------------
-------------------------------------------------AAAAAA---GG
VKS-QGLSEGVA------------------------------------------------
------------------------------------------------------------
------------------------------------------------------------
--------------------TERFIFPKGYRASR--------------------STDDKE
GGN--------------------KKKEKKSKRVKREEEEEKKKEE---------------
------------------------------------------------------------
-------------------------GEEQREE-EEVIA-------MDNPERVGGEIEA-V
Y-------AELLHAVKA---CQ------------GSA-----VEAL--------------
---------EAAKRMHM-----V--------E--------EPR-----------------
---------------CARVD----------------------------------------
------NNQVY---AE--------VAGR----M---------------------------
----------------------------------ARRLLVKRSRIHGWGLFAKEAIKKDA
MVAEYIGEVVRACVADLREKMYEESGQGSCYLFRLDRYDIVDATMQGNMARFVNHCCDPN
CYARVISVDTEKKIIFLAKRDIAAGEEVSYNYHFTL-ED-E--KIPCYCGAATCVGS---
--MN--------------------------------------------------------
------------------------------------------------------------
------------------------------------------------------------
------------------------------------------------------------
-------------------------------------
>NANOCE071637
------------------------------------------------------------
------------------------------------------------------------
------------------------------------------------------------
------------------------------------------------------------
------------------------------------------------------------
------------------------------------------------------------
------------------------------------------------------------
------------------------------------------------------------
------------------------------------------------------------
------------------------------------------------------------
------------------------------------------------------------
------------------------------------------------------------
------------------------------------------------------------
---------------------------------------GGVEGGSPTDGASL-------
--------G----PGLNS------------------------------------------
------------------------------------------------------------
------------------------------------------------------------
------------------------------------------------------------
------------------------------------------------------------
------------------------------------------------------------
------------------------------------------------------------
------------------------------------------------------------
------------------------------------------------------------
------------------------------------------------------------
------------------------------------------------------------
------------------------------------------------------------
------------------------------------------------------------
------------------------------------------------------------
------------------------------------------------------------
------------------------------------------------------------
-------------------D----------------------------------------
----------------------------------KR---------------------SVS
------------------------QLYRELKAVFSQRLLVKRSRIHGWGLFAKEAIKKDA
MVAEYIGEVVRACVADLREKMYEESGQGSCYLFRLDRYDIVDATMQGNMARFVNHCCDPN
CYARVISVDTEKKIIFLAKRDIAAGEEVSYNYHFTL-ED-E--KIPCYCGAATCVGS---
--MN--------------------------------------------------------
------------------------------------------------------------
------------------------------------------------------------
------------------------------------------------------------
-------------------------------------
>NANOCE133974
------------------------------------------------------------
------------------------------------------------------------
------------------------------------------------------------
------------------------------------------------------------
------------------------------------------------------------
------------------------------------------------------------
------------------------------------------------------------
------------------------------------------------------------
------------------------------------------------------------
------------------------------------------------------------
------------------------------------------------------------
------------------------------------------------------------
------------------------------------------------------------
------------------------------------------------------------
------------------------------------------------------------
------------------------------------------------------------
------------------------------------------------------------
------------------------------------------------------------
------------------------------------------------------------
------------------------------------------------------------
------------------------------------------------------------
------------------------------------------------------------
------------------------------------------------------------
------------------------------------------------------------
------------------------------------------------------------
------------------------------------------------------------
------------------------------------------------------------
------------------------------------------------------------
------------------------------------------------------------
------------------------------------------------------------
------------------------------------------------------------
-----------------------------------------------------------S
------------------------QLYRELKAVFSQRLLVKRSRIHGWGLFAKEAIKKDA
MVAEYIGEVVRACVADLREKMYEESGQGSCYLFRLDRYDIVDATMQGNMARFVNHCCDPN
CYARVISVDTEKKIIFLAKRDIAAGEEVSYNYHFTL-ED-E--KIPCYCGAATCVGS---
--MN--------------------------------------------------------
------------------------------------------------------------
------------------------------------------------------------
------------------------------------------------------------
-------------------------------------
>CHOSPE029824
------------------------------------------------------------
------------------------------------------------------------
------------------------------------------------------------
------------------------------------------------------------
------------------------------------------------------------
------------------------------------------------------------
------------------------------------------------------------
------------------------------------------------------------
------------------------------------------------------------
------------------------------------------------------------
------------------------------------------------------------
------------------------------------------------------------
------------------------------------------------------------
------------------------------------------------------------
------------------------------------------------------------
------------------------------------------------------------
------------------------------------------------------------
------------------------------------------------------------
------------------------------------------------------------
------------------------------------------------------------
------------------------------------------------------------
------------------------------------------------------------
------------------------------------------------------------
------------------------------------------------------------
------------------------------------------------------------
------------------------------------------------------------
------------------------------------------------------------
------------------------------------------------------------
------------------------------------------------------------
------------------------------------------------------------
------------------------------------------------------------
------------------------------------------------------------
-----------------------------LLAQ-PRDLVIAKSPIQGQGLFTREQLAERD
LIIEYQGDVIRTPVANVRERLYDKAGLG-TYMFKADDDNIVDATMKGNKARFINHSCTPN
CTTRVLNLDGVKKIVIVAAMAIPPGTELTYDYKFEI-ET-DIKRIPCGCGSSGCRGW---
--MN--------------------------------------------------------
------------------------------------------------------------
------------------------------------------------------------
------------------------------------------------------------
-------------------------------------
>CLAOKA013683
MTAKTLK------------RP------SWSSSSSSSSSSSPTSSSSR-----KQAPESVG
EDKQQQRREERDD-------HIISGSRRSLKPQVFTYQE-------------GSGSATEE
PERDET--------------KGASER---RRRDDSN------------------------
---GDASQGMPKKKEKK---------------------KQHNPD-----EQSGQEAGGAK
S----------------------------------EEADGDARNNGAPPRLPDDAG----
------ANGKSKSRGNRSRGGGSCNAGGAGPLAS-------------------PKGKA--
-----------GPGTRRS---YVTHDRTSLVAE--S-GS--REEPSPGVHAEEPAESAGK
GAR------------------------------GPCR-------------AGEGPVRPGQ
Y------RAPAAEDLQ----------EFAAPLSSSLH----------VEDIKLM--RPPH
ADSSGG------GGSASQRAAGGTGKEGRRTRPSGE---------DP-----SAQRQENW
RWAMS---GGG--TGGG-VAEGD--Q--RGM---DFVHGKAEVFEACRM-----------
----S--DACAC------SSCEPDTAVTTAAASGEQDRSR--------------------
--------------------GESRAVPACRL-------ATLKVE----------------
----------KVVNDPYQPQ-----RSTSAAAAA------VSVEIGALGSPAGVR--E--
SG--LHRLP----SPRSTKA-TSPAGSGRDSPVIGWEDTSTPVDPAAS-------DGHD-
---PRRIYLTGR-CGNRFCAPCASERSGTHP-AREAFGGSADV------GGGAGSG----
-----C-TPEPWMGG-----C---AD-QG--L----------------------------
-------------PV---------TTGSLL-----AASTPKKMVGW--------------
VKDDP----------ECVGEEATAGHVGHE-YYC-RGGVH---IRLAEFG---GPGGQFA
TPPTGEGAVGERWRAALVEAGERGGRGASGL------NPGQAARANLA-YAAAVRATGV-
--P--PPTSVGGP---TAGADG---------------------------AARGASR--PP
ESRDVALSSGITRRPPC--------GPDHARPAGVERRPW----QFHAEEK--G------
----------------------LGG-AVSGSGASRKPYSVAKEA------PS--------
----KTPLPANATAAV--RSPQRPQQQAVG------------------------------
-------EDGSPSG---------SGGPGNKKRPRAGASADQSHPARGGE---DESTGHRE
SNG--------------------AAAARKSETGGHRLARRDRRLRLP----------AGN
PASVR--------TASGA----MQA-----------------------------------
-----------TGLDRDMAGSAGDDGEGASPAAGE----------NDGGGGPDDEVRNSR
S-------VVLVDGTAA---AA------------AAA-----TAATAT-KTSAASTAIGE
VVIVAGEAS-------------------------------SEN-----------------
--G------------AAAAA---AFSSVKE--VDLES--SRPLRMCSSEAPISLTEDGSF
L-TTLKDVSRK---DR---------MQR----MDQR-RMRR-----QG---QTLV-DAGL
------------------------LNLDVLQSR-RKKLRFGRSSVHAWGVFADEPIAAGD
LVIEYRGEIIGNAVADKREKLYENMQIGSDYMFRVDEDTVVDATFKGSLARFINHSCDPS
CTTRIIAVEGSKKIVIYAERDIVMGEELSYDYKFPL-EP-DEARVPCLCGSEKCRGF---
--IN--------------------------------------------------------
------------------------------------------------------------
------------------------------------------------------------
------------------------------------------------------------
-------------------------------------
>HYPCAT013369
MTSR--------------------------------------------------------
------------------------------------------------------------
------------------------------------------------------------
------------------------------------------------------------
------------------------------------------------------------
------------------------------------------------------------
------------------------------------------------------------
------------------------------------------------------------
------------------------------------------------------------
------------------------------------------------------------
------------------------------------------------------------
------------------------------------------------------------
------------------------------------------------------------
------------------------------------------------------------
------------------------------------------------------------
------------------------------------------------------------
---------------------------QG--Y----------------------------
------------------------------------------------------------
------------------------------------------------------------
------------------------------------------------------------
------------------------------------------------------------
------------------------------------------------------------
------------------------------------------------------------
------------------------------------------------------------
------------------------------------------------------------
------------------------------------------------------------
------------------------------------------------------------
------------------------------------------------------------
------------------------------------------------------------
------------------------------------------------------------
------------------------------------------------------------
------------------------------------------------------------
-----------------------------------QPLLTGKSKIHAWGVFAEEPLAADE
MVLEYRGEVIGNAVANKREKLYSRQQIGSDYMFRVDDNTVIDATKKGSLARFVNHSCEPN
CYTKIIEVSGQKKIIIYAKRDIASGEELCYDYKFPI-ED-K--KIPCFCGAATCRGT---
--MN--------------------------------------------------------
------------------------------------------------------------
------------------------------------------------------------
------------------------------------------------------------
-------------------------------------
>HEMKUK018146
-----------------------------------------------------YQRRVHG
EDNN--------------------------------------------------DVSWNQ
PSNKRR--------------------G---------------------------------
----------------------------GTLEEERE------------------------
------------------------------------------------------------
------------------------------------------------------------
------------------------------------------------------------
----------------------------------PKR-----------------------
------------------------------------------------------------
------------------------------------------------------------
-------------------RRGD-------------------------------------
----D--DR---------------------------------------------------
------------------------------------------------------------
------------------------------------------------------------
------------------------------------------------------------
------------------------------------------------------------
------------------------------------------------------------
------------------------------------------------------------
-----------------------------------RGRD---------------------
------------------------------------------------------------
------------------------------------------------------------
------------------------------------------------------------
------------------------------------------------------------
------------------------------------------------------------
------------------------------------------------------------
------------------------------------------------------------
------------------------------------------------------------
--------------DSEDM----EYMGVVIENNGEV----------------ADLMGK--
------------------------------------------------------------
----------------------------------------FMH-----------------
--S------------CARTK---GVVRLSE--HEK----TKLFNR-------GGYDVDPT
D---APEGRST---QR---------SNR----VQRR-TPAV-----Q----SEGT-AGDL
------------------------QKLSQLKSR-KKLLRFQRSRIHDWGLFALEPIDAND
MVTEYIGEVVRQKVADIREIRYMARGIGSSYLFRIDDDCIIDATMTGNLARFINHSCDPN
CYAKIINVESQQKIVIYSKRDIAMGEEITYDYKFPL-ED-E--KIPCHCGTSRCRGY---
--LN--------------------------------------------------------
------------------------------------------------------------
------------------------------------------------------------
------------------------------------------------------------
-------------------------------------
>NUCSPE059638
AAAAAAALAYGAAPP-----P------TADRSDFSADLEAAMSAGGR----ASGAASAAH
ADTAPVLEIAIEPVM----PDWCNGYRLLLDPELEKFAQ------------------PAE
PHD----------KERIERPFERSDM-RPWFTFRLMFNDEATTWPAPRYLIVSMDMQ---
--------------------VY------GRIVELEV------------DDASGAPIGLVS
V---------LFASMAAGRTVLQF-----LAPSMAVQTDPKKEMYVQTQRIMLDEM----
------AAAEKKATEARAIISQ-----VPAPAQQT---------KTAHA-----------
------------------------------------------------------------
----------------------------------PSGETRKCVLL---------------
-------------------SDDGERLVTMHPRDAA-------------------------
----------------------------SLSRPTLV---------TPR------------
------------------------------------------------------------
----D--DRVRHV----------VRIYFTENDC---------------------------
------------------------------------------------------------
--------EACLHAHEYYS---------------------RHRIRGSHVKPRL-------
-------------------------------------FEQPAAAPPI-------------
-------------AVEVPRVLTPDELL--KQALAHALAELERA------VAEDLKRKWMD
------------------------------------------------------------
----------EAKPK---------RSNLEK-----EPPEPPKEKKA------------FL
KRREP------------------------------RSAIF----------DPMAAQRAET
KSSDALD---GRDHGSSDAAEGKPRERKRSR-----------------------------
-------------------------------------------------AYSSDS-----
---E-------------VVEVDE---------------------EMSQDED---------
-ETARRAPTHVA----------VPG-----KKSRKRRAPADDGTIL----PA--------
----AQPA----------PAPAKRSKTR--------------------------QS----
K--VIEVDDYLPLV----------------------------------------------
---------------------------------------------DP----------DWP
PDDSDDARKED-------------------------------------------------
-----------AELDDEDL----ALLEEAARRTLDAT---------------AQRVLN--
--------RPLYHVAKR---EQ------------SAP-----HTAV--------------
---------LGSAATSA-----A--------V--------AAT-----------------
--T------------CSRTD---G---------------AQAPAALQPSAPSAPVAVVQE
D---AAAATTS---SR---------GTR----LKHR-FLVS-----NI---EHQS-DSDL
------------------------LKFNALQSR-RKILKFARSKIHEWGLFAMEPIAEND
MVIEYIGQVVSAAVADLRERRYEERGIGSSYLFRVD-DHVIDATRMGNMARFINHCCEPN
CYAKVLTVEGRKKVVLFAKRNIAVGEEITYDYKFPL-EP-D--KIPCLCRAAHCKGF---
--LNER------------------------------------------------------
------------------------------------------------------------
-------------------------IVVHHLLQRDFA-----------------------
----EQR-----------------------------------------------------
-------------------------------------
>PARATL016833
AAAAAAALAYGAAPP-----P------TADRSDFSADLEAAMSAGGR----ASGAASAAH
ADTAPVLEIAIEPVM----PDWCNGYRLLLDPELEKFAQ------------------PAE
PHD----------KERIERPFERSDM-RPWFTFRLMFNDEATTWPAPRYLIVSMDMQ---
--------------------VY------GRIVELEV------------DDASGAPIGLVS
V---------LFASMAAGRTVLQF-----LAPSMAVQTDPKKEMYVQTQRIMLDEM----
------AAAEKKATEARAIISQ-----VPAPAQQT---------KTAHA-----------
------------------------------------------------------------
----------------------------------PSGETRKCVLL---------------
-------------------SDDGERLVTMHPRDAA-------------------------
----------------------------SLSRPTLV---------TPR------------
------------------------------------------------------------
----D--DRVRHV----------VRIYFTENDC---------------------------
------------------------------------------------------------
--------EACLHAHEYYS---------------------RHRIRGSHVKPRL-------
-------------------------------------FEQPAAAPPI-------------
-------------AVEVPRVLTPDELL--KQALAHALAELERA------VAEDLKRKWMD
------------------------------------------------------------
----------EAKPK---------RSNLEK-----EPPEPPKEKKA------------FL
KRREP------------------------------RSAIF----------DPMAAQRAET
KSSDALD---GRDHGSSDAAEGKPRERKRSR-----------------------------
-------------------------------------------------AYSSDS-----
---E-------------VVEVDE---------------------EMSQDED---------
-ETARRAPTHVA----------VPG-----KKSRKRRAPADDGTIL----PA--------
----AQPA----------PAPAKRSKTR--------------------------QS----
K--VIEVDDYLPLV----------------------------------------------
---------------------------------------------DP----------DWP
PDDSDDARKED-------------------------------------------------
-----------AELDDEDL----ALLEEAARRTLDAT---------------AQRVLN--
--------RPLYHVAKR---EQ------------SAP-----HTAV--------------
---------LGSAATSA-----A--------V--------AAT-----------------
--T------------CSRTD---G---------------AQAPAALQPSAPSAPVAVVQE
D---AAAATTS---SR---------GTR----LKHR-FLVS-----NI---EHQS-DSDL
------------------------LKFNALQSR-RKILKFARSKIHEWGLFAMEPIAEND
MVIEYIGQVVSAAVADLRERRYEERGIGSSYLFRVD-DHVIDATRMGNMARFINHCCEPN
CYAKVLTVEGRKKVVLFAKRNIAVGEEITYDYKFPL-EP-D--KIPCLCRAAHCKGF---
--LN--------------------------------------------------------
------------------------------------------------------------
------------------------------------------------------------
------------------------------------------------------------
-------------------------------------
>ACAPLA023093
MDDFSSQR------------P---------------------------------------
--------------------KKWRSYKLLIDPILKKGQQ-PGPS---------SVTVLRD
PRS---------RLSRFWKGREKYD--VPKFKYDKY-----YVGELPPKQCTITNLN---
---DNVREAFLRNMFEK----F------GTIEDISI---CFHPK-------TRKHLGLAS
V---------TFSTTRAAKQA--------------VTELNRTSVMGKIIIVQID------
------AGGTEYERIYDCLVNSSTPSGLATPDTPTPDHQFAYP----------PPGSAGN
P------GNHSGPYPQDFNPGHPSANYNMYQDNQAW-GVHHDSDSSYSRGNFSDRKSNRD
RSREADNSAD--------------KSRTHQRDSLPTSVDEDSNTV-TPVQDEEEKLPPAA
EEEAASESEPSMSLDSDSTSNNAAGEFSPCPSPADGDSSPFP---DSTDRFAAD--DSCS
RDSVTSLK--RDTDKASTIPSGSSTPTGLISRPSPA-------SGSP-----VEHQGSV-
--------GSTESEPQSSFSSTQ-----EQQVQASTAESSPSDMDVDD------------
----D-MSMSSISSG---EVNIP-------------------------------------
-----------------GPPMLPPPPPPSTRSSLN---PGYS--------FSGIQ-----
--------SQFLSTNPYAIPSSIN-QFGQMPTNPLGGFPMPSFNLNQPGFPPGQN-----
--------P------------QRMPATGQANQLNTPWPQQFQTPPMPN---HSSPPKAD-
---PREELI--------------SELL------KTTYIELKKI------MKKDLGRKMVE
------------------------------------------------------------
----------SKEPL---------RVSTDN------EKPSPKVQPS--------------
----PLMSF------LGLESIG-------------RATM----PRMPSF----KVKRKVA
EEEEDRE---KKPRAETPDASDTEQDKYDKS------KPRKSVISDDE------------
-----------------EEDDA-EDEDEEDEELEESDSDYEDEISMKSGSESSEE-----
---ESDVSESEESSSESVSSSEE--VLDIKREEKLARIPEEGEEKKAVNGD---------
--------------------------DKMEEKKSKTRVTASDKA---KEKPSEK------
----SKPDRTSRLNSFLEDAPKEVAKETME--------------------SSKEMEA--E
L--LQTM-------------KGLQLTPSKEDGIR--------------------SAGGRD
AEH-----EVVMESVEDMELEI-GAKKGQKAALPKEMADEQQ---LPFLDH-----QRPP
PSPIRKTPPKDA------DQELKKQ-------AIPKPQFMPRNYYE------EW-----Y
-QILA------VGIDQEDS----YYLRKSYESMLQEGQ----------------------
--------TAIPDPPKK---KR-----------KVDD-----------------------
-------------------------------------VRVHAT-----------------
--G------------SARTE---GFYKITT--QEK----KKYLARLRSLPQETGENNEDS
S-ASGGKHMEL---SR---------EAR----SDQR-RAMA-----TLTR-QDGA-VSDL
------------------------LKFNQLKFR-KKDLKFLKSGIHGWGLYAMQPISADE
MVIEYVGESIRQSVADEREMRYEKIGIGSSYLFRIDSDSIIDATKTGNLARFINHSCMPN
CYAKIISMESQKKIVIYSKQNISTGEEITYDYKFPI-ED-E--KIPCLCGTAQCRGT---
--LN--------------------------------------------------------
------------------------------------------------------------
------------------------------------------------------------
------------------------------------------------------------
-------------------------------------
>LEUCOM065189
------------------------------------------------------------
--------------------------------------------------------EEVE
P-----------------------------------------------------------
------------------------------------------------------------
------------------------------------------------------------
------------------------------------------------------------
------------------------------------------------------------
---------------------------------VPEEV----------------------
------------------------------------------------------------
---------------------------------------------YP-------------
----------------------------RSFLECEFMHG---------------------
--SED-LEAYTIMK----------------------------------------------
------------------------------------------------------------
--------------------------------------HLPYASQPLAIHP---------
--------PTLD------------------------------------------------
---------------------------------KERTGGV--------------------
------------------------------------------------------------
----------AVTPR---------------------------------------------
------------------------------------------------------------
----------KRSRASDS------------------------------------------
-------------------------------------------------TSSAGS-----
------------------------------------------------------------
------------------------------------------------------------
------------------------------------------------------------
------------------------------------------------------------
------------------------------------------------------------
------------------------------------------------------------
------------------------------------------------------------
------------------------------------------------------------
----------------------------------------HKT-----------------
--G------------CARSE---GYYKITK--AKAV---MARLSSQARLIDQFEKPAEKS
A-APTTSSRSS---GR---------DHR----AEAR-RQQA-----AIG---FMD--GAL
------------------------SSFNQLQIR-HKRLKFSRSPIHDWGLYAMEFIGADE
MVIEYVGERVRALIADRREQMYEKSGIGSSYLFRVDGHCIIDATKTGNVARFVNHSCQPN
CYAKIITVGDEKRIVIYSKHEIHVGQEITYDYKFP-------------------------
------------------------------------------------------------
------------------------------------------------------------
------------------------------------------------------------
------------------------------------------------------------
-------------------------------------
>LEUCOM087736
------------------------------------------------------------
------------------------------------------------------------
------------------------------------------------------------
------------------------------------------------------------
------------------------------------------------------------
------------------------------------------------------------
------------------------------------------------------------
------------------------------------------------------------
------------------------------------------------------------
------------------------------------------------------------
------------------------------------------------------------
------------------------------------------------------------
------------------------------------------------------------
------------------------------------------------------------
------------------------------------------------------------
----------------------------------ERTGGV--------------------
------------------------------------------------------------
----------AVTPR---------------------------------------------
------------------------------------------------------------
----------KRSRASDS------------------------------------------
-------------------------------------------------TSSAGS-----
------------------------------------------------------------
------------------------------------------------------------
------------------------------------------------------------
------------------------------------------------------------
------------------------------------------------------------
------------------------------------------------------------
------------------------------------------------------------
------------------------------------------------------------
----------------------------------------HKT-----------------
--G------------CARSE---GYYKITK--AKAV---MARLSSQARLIDQFEKPAEKS
A-APTTSSRSS---GR---------DHR----AEAR-RQQA-----AIG---FMD--GAL
------------------------SSFNQLQIR-HKRLKFSRSPIHDWGLYAMEFIGADE
MVIEYVGERVRALIADRREQMYEKSGIGSSYLFRVDGHCIIDATKTGNVARFVNHSCQPN
CYAKIITVGDEKRIVIYSKHEIHVGQEITYDYKFPL-ED-D--KIPCLCGAPNCRGF---
--LN--------------------------------------------------------
------------------------------------------------------------
------------------------------------------------------------
------------------------------------------------------------
-------------------------------------
>DROMEL025664
MQDVR------------------------NINLVNNSSNSHDSSLAN-------------
--------------------KMPRNFKLLSDPQLVKCGT---------------TITPRD
PRN---------PLIRIRARAVEPLM-IPRFVIDSD-----YVGQPPAVEVTIVNLN---
---DNIDKQFLASMLDK-----------GTSDEINI---YHHPI-------TNKHLGIAR
I---------VFDSTKGARQF--------------VEKYNQKSVMGKILDVFCD------
------PFGATLKKSLESLTNSVAGKPKVTPQWTFEDTEFIHG----------PEKNGE-
-----RNWNRDKERERDRHF-TSIRRRRTFYRR--R---QPREKREHYYNSSKDREYRGR
DRDRSA----YYSASSLPI----------NSCSFPSIENIKT----WSDRRAWTAFQPD-
-------QPPPPPPEE---EEHDKN--SIVPTHYGCMAPPVP---GNAPPFLQM--DSSD
SETDQG---------------------------------------KP-------------
------------HQPNEA------KDK-SKLSLC--KEVNDDNMSLSSLSS---------
--QED-----------------P-------------------------------------
------------------------------------------------------------
--------IQTKEGAEYKSIM------------------SSYMYSHSNQNPFYYHA----
--HYLSGIP------------ARLFSNGAYVHSEYLKNFDSFSKPYDY------SDQND-
-----------------GIRQKVKQVI------GYIVEELKQI------LKRDVNKRMIE
------------------------------------------------------EHTSKA
RSK----------PL--------------------FEKADSTVNTP-----LNCIKDTSY
NEKNPDINL------QSYSSIG-------------RAAM----PKLPSF----RRIRKHP
SPIPTKRNFL--------DLSDQEEMVQRSD------------------NVEISDTARS-
--PI-------------QESDS---------KSHTSGLNSKRKGSASSFSSSSSS---EA
EYETRNLNQRTTTIRNRVINVRN--GSNEFKKENVTKRTKKN--YSDTDED---------
-------PALKEKNISTIL--------SDLEEISKDSCIIEPTI-L----PKLNEECRRS
LTPVPPPGYNEEEIKKCKQKPSFEYDRIYS----------------MEREFLEEQE----
K-RIEKS----------NN-VKNNNSPRNKNDETTAISQTRSCFESASKNDINE------
--------FGPHEEGDVLTNGCNYSEGGSSQASQASQVALEH--------------YSLP
PHSVSLGDYPSG------ETKNPRKKKKRDLAFVPCDMYKTRDQNE------EM-----Y
-TFLT------KGIDAEDI----NFIKMSYLDHLHKEP----------------------
------DRAFWPPPSKK---RR------------KDD-----ELIR--------------
----------------------------------------HKT-----------------
--G------------CARTE---GFYKLDV--REK----AKHKYHYAKANTEDSFNEDRS
D-KLISKMQGI---SR---------EAR----SNQR-RLLT-----AFG---SMG-ESEL
------------------------LKFNQLKFR-KKQLKFAKSAIHDWGLFAMEPIAADE
MVIEYVGQMIRPVVADLRETKYEAIGIGSSYLFRIDMETIIDATKCGNLARFINHSCNPN
CYAKVITIESEKKIVIYSKQPIGINEEITYDYKFPL-ED-E--KIPCLCGAQGCRGT---
--LN--------------------------------------------------------
------------------------------------------------------------
------------------------------------------------------------
------------------------------------------------------------
-------------------------------------
>PYGBIF007659
------------------------------------------------------------
------------------------------------------------------------
------------------------------------------------------------
------------------------------------------------------------
------------------------------------------------------------
------------------------------------------------------------
------------------------------------------------------------
------------------------------------------------------------
------------------------------------------------------------
------------------------------------------------------------
------------------------------------------------------------
------------------------------------------------------------
------------------------------------------------------------
------------------------------------------------------------
------------------------------------------------------------
----------------------------------------RAL-----------------
------------------------------------------------------------
----------ARWPL---------------------------------------------
------------------------------------------------------------
------------------------------------------------------------
------------------------------------------------------------
------------------------------------------------------------
------------------------------------------------------------
------------------------------------------------------------
------------------------------------------------------------
------------------------------------------------------------
----------------------------------------------------ELAI----
------------------------------------------------------------
--------------------SR--------------------------------------
------------------------------------------------------------
--G------------CARTQ---PYRRIPR--EVK----NTYLKFRELSTDPNPS-----
--MLTVGPLDS---ER---------DRR----SLAR-TYMG-----------LTE-AVDS
------------------------LKYSKDKLR-QKQLVFDKSPIHDWGLFALEPIAKDD
YVIEYVGEVIRHRVGDLREREYERTGIGSSYLFRIDKEWIVDATKKGNLARFINHSCAAN
CYAKIITLESNPHIVIYSKRDIRVGEELTYDYKFEY-ED-E--KIPCCCGAVNCRKT---
--LN--------------------------------------------------------
------------------------------------------------------------
------------------------------------------------------------
------------------------------------------------------------
-------------------------------------
>HOMSAP051679
MDQEGGGD----------KAPS--------------------------------------
--------------------FQWRNYKLIVDPALRRPSQ----------------EDLQD
PRSKNR---------------------VPKFKLDEF-----YIGQIPLKEVTFARLN---
---DNVRETFLKDMCRK----Y------GEVEEVEI---LLHPR-------TRKHLGLAR
V---------LFTSTRGAKET--------------VKNLHLTSVMGNIIHAQLD------
------IKGQQRMKYYELIVNGSY--PQTVPTGGKESRRRSSSTAAYPA----PSSFG--
----------STPYSQDSAY-ASTTASTAIAATTA----ATASSSASSSSLSSSSSSSSS
SSSSQFRSSDRATREEPPG----------TAERFPPS--------------YTSYLPPEP
SRPTDQDAPPPEPPEP-PSPEREEVRTSPRPASPARSGSPAP----SKFSFLAS--DTEE
EEENSSMVL-RDTGSEVPSGSGHGP--------------------TP-------------
-----PANGSG--EPGATKANGQ-----NQASPC----SSGDDMEISD------------
----D--DR---------PAPTP-------------------------------------
-----------------PPPPPPPPPPPPYLASLP---PAYLLP----------------
-------------------------MQTQMLTRL----RQGKGLIAASAGPPGGAF----
--AFLPFPP----PQEAAYG-PALYAQGQEGRGAYSRPMPMAAEPLPS------REEAEL
---------EGKT----PTAGTVGRVL------AMLVQEMKSI------MQRDLNRKMVE
------------------------------------------------------------
----------KAKPF---------QNAAKQ----QAKEEDKEKTKL--------------
--KEP----------KSGGTTG-------------RGAL-----RLPSF----KVKRKEP
SEISEASE--KRPRPSTPDEDDPEQEKEAGE---GTKPPKRDEERGKT-GEEASQESSS-
-------------KKETEVSDG-EDEESDSSSKCSLYADSDGENDSTSDSESSSS---SS
SSS-SSSSSSSSSSSES--------SEDEEEEERPAALPSAS------------------
------TPAPVEVPVPERV-------EQEASPARPAGPTESPPS--P---PAPRERPSSP
IPLLPPPKKRRKTVSFVVPAPEPPPATPPQ------------------------------
A-------------------PASRKAPRGVERTIDHASLVKSWPEEVSR-----EEEAEP
GTE-----AVLADLALTPARRG-SEATETSDEAERPRPLLSHILLKPTPPA------LRP
PEPVPAPAALFS------EGEELRR-------PPPPRAYEPRSEFE------QM-----Y
-DIWN------SGLDSEDM----SYLRLTYERLLQQTS-------AD-------------
--------TNLTTPKRK---RR-----------PQDG-----------------------
----------------------P-------RE--------HQT-----------------
--G------------SARSE---GYYPISK--KEK----DKYLDVCPVSARQLE------
----GVDTQGT---NR-------LSERR----SEQR-RLLS-----AIGT-SAIM-DSDL
------------------------LKLNQLKFR-KKKLRFGRSRIHEWGLFAMEPIAADE
MVIEYVGQNIRQMVADMREKRYVQEGIGSSYLFRVDHDTIIDATKCGNLARFINHCCTPN
CYAKVITIESQKKIVIYSKQPIGVDEEITYDYKFPL-ED-N--KIPCLCGTESCRGS---
--LN--------------------------------------------------------
------------------------------------------------------------
------------------------------------------------------------
------------------------------------------------------------
-------------------------------------
>BRABEL008538
MVRPRSM-------------P---------------------------------------
------------------------------------------------------SRNSTP
P-------------------------G---------------------------------
--------------------------------------------------ATNNRTKGLS
VKRGN-------------------------------------------------------
------DNGNSKDKQAG------------------------------------PSSSGV-
------------------------------------------------------------
------------------------------------------------------------
--------------------------QRPRPIRAG-------------------------
----------------------------ILAS-------------RP-----LDGREQDW
CCRRCPTRGRT--TPGQ-FDMGN--E--SKMMQCEWVHAKCEMLT---------------
----D--ELYEV------LSCVPDTVHYTCPTC-------PEW----KELYTGFQVLGTL
LSHKS-----TAQ----EETAEAEVTPAVTQEVQT---PRDEDMADNPKDLTAVR-----
----------QVEAMEYTSV-----TNTNMIRVL----NLPKGMLPNAVLPHHWSMTMLS
GGGSTSVIP------------------------------------------MEVGDPDD-
---TRQCCLAGRMWVHANCALWSAEVY------EEADGSLQNV------HTAISRGRQMR
-CER-C-KLGATVGPNFHFMCARLED-KK--VFCKE-HKDKVD--------RKWMRGLEP
TIIQVL----ALLPV---------GFVCTRVTTAHEEPASRDCSSK----KAHRNLSTEI
EAASPSTT-------RTRQKSGRSVQSVSSS----RTAQTTVVQLLPSVTSTISIDSVRP
TVTLSSSTPSQRSSGSSSESQDNENVPCSSS--SAEKLPTASTSVGIV-AVSSSPSSSTT
ASPPLPSDAISVTDEMAESDDEYSRNKPVQYYDLETYGTSEDERSEGKMSSGSGS---RS
DPNPKAYSESERNDTGKVEREKKTEGKGKSEERKESKVAGECKKKKELESDL---KPLST
EKEKSPSPSTLASGELTVNKT-----THVASSGNSKVVVPQPSS---LKKPARYKSPSKS
PRLLPKPATTTTASVSAPPPPQVPVSPQVQ----------------IQTVFVTAPNPP-A
L-QVPTVQQGMPVYLVPQQLPGTQPYPLTPQAARQGQATIISSPRVKDLMSMGTNLTTSQ
GIG-----KSPPNAQTVMWTPHMLAQLQHAQMQPMGNASAQKTLLLPQVNIRGQTGMSFP
PLGTPGTVANSL-DSAAP--DDVSSPTPNRRGEQPEKAQKARTARSR---AIQFIITCDA
TTIWNRGKAQGASFEEEAELKLHEIEEEQKRQQAQTTI-------SDDGFKTADTIDA-A
W-------DQVVEKVQE---AR------------INA-----RM------KQLSFAAVHE
SVMNLIEQLDLAEDEDP-----P--------V--------NPN-----------------
--G------------CCRAEV---LSRRSK--FDM----FSWLASQHRQLPVLDYNEEEE
E-----------------------VQHK----STRR--------------PTSMD-LPMA
------------------------MRFRYLRQTSREAVGVYRSPIHGRGLFCKRNIDSGE
MVIEYAGMVIRSVLTDKRENYYNSKGIG-CYMFRIDDYEVVDATMHGNAARFINHSCEPN
CYSRVIQVEGKKHILIFAMRKIYKGEELTYDYKFPI-ED-QNSKIDCTCGSKRCRKY---
--LN--------------------------------------------------------
------------------------------------------------------------
------------------------------------------------------------
------------------------------------------------------------
-------------------------------------
>MADERY001442
------------------------------------------------------------
------------------------------------------------------------
------------------------------------------------------------
------------------------------------------------------------
------------------------------------------------------------
------------------------------------------------------------
------------------------------------------------------------
------------------------------------------------------------
------------------------------------------------------------
------------------------------------------------------------
------------------------------------------------------------
---XD-------------------------------------------------------
------------------------------------------------------------
------------------------------------------------------------
------------------------------------------------------------
------------------------------------------------------------
------------------------------------------------------------
------------------------------------------------------------
------------------------------------------------------------
------------------------------------------------------------
------------------------------------------------------------
------------------------------------------------------------
------------------------------------------------------------
------------------------------------------------------------
------------------------------------------------------------
------------------------------------------------------------
------------------------------------------------------------
------------------------------------------------------------
------------------------------------------------------------
------------------------------------------------------------
---------------DARHE----------------------------------------
---------------------------------------------------------PV-
Y-----------------------IQYKRMKAE-RRRVQVGRSAIHGWGAFVTEAVRADE
MLLEYTGELIRQKIADERERRYDAAGIG-TYMFRIGDDEIIDATKKGSAARFCNHSCAPN
CYTRMHDISGTKVIVIHARHALAAGTELTYDYNFDF-ED-D--KLVCTX-----------
------------------------------------------------------------
------------------------------------------------------------
------------------------------------------------------------
------------------------------------------------------------
-------------------------------------
>PRIPAC001380
MTSRNPHSDN--SRP--YQKPV-----SLPVTKTKEFVEKKINKEVEKMEQVKEVKKEVM
IDGFKKLVTGSYAHHKK--PYYLRLYKVVYDPTYMKTLKT------EKYKQLDQAGAPTD
PRTK-------------YRRIVEKD--IPNLIVDDQ-----YTGIPPKREVTISNLN---
---DNVNHDFLKKMASN-----------HKLKPQEVH-IFHHPE-------TRKHLGMGL
I---------LFEKSKDARAF--------------VDACDGQSVMGLAISCILDPFTLPL
PPLGYLSGMSEHELSLREKITGSAEA--AAPVEGA------------------PAAAVEE
E---AQRDRSLSPMDTSNSP----------------EGL---------------------
----------PPPPSAPPV---------------PQQMYYDDAGT----SSYKVVSPP--
--------PPYSELPP-EERRSESHRRSLDPEGKPRRDSSSS--------------VSSE
RDS-------------------------ILKERTTI-----KKRETP-----MKRRERS-
--------GWS--TPSSDRGRGR-----KRAKE---------------------------
--YTD--DERRA------TPSTPHSSISSCSATPSSASRR--------------------
---------------TASRPSQHAPPPPPMM-------PGGFIP----------------
--MMGGGQTPSMMTPMYGGATPM-------------TPYKSSSAMEEAVAAASSSS----
--STLLSSP------------STSSSSGMARASSSSSGEKGMATPPTS------------
---PRAVTVISQLMKHVASAPSISSLAAASSSSGERRGSMTTMRETK--ESEDERKRKEE
AITRECL-----------------MD----------LQQQIIRDL------KKQKNEGEE
KKKQMI----KKDPM---------EMLAKK--LMSPEGLSSGISKVFSAIKKKNITTDFS
RDGTP----------SSRDSRA-------------RSSTQSR-----------SSSRSSS
SSSVDSSS--RRDRSCESSTVDSDKNEEERG--EVRRRPNMRNIESSQ------------
--P----------DFSSDESDSDRDDEQKDIKEEEMDSDSSQEESA--PSTSSAA-----
-------------------------AARAAEEKVLKKEEEEEEA----------------
--------------------------------------------------PRVA------
----PPPS---------VSAPMPQQQQQPI----------------LQAELLRQQP----
--SMRPDQLGVPVL---TVYYRVPAVPNAAAAAA--------------------TAKAAA
DAAACS---------------------------------------YPAASA--GPAVQLK
PAKKKIEGARVP----------PKKRKQKS--LQP------RTEEE------ELRIR---
-DSFK------CGMDAEDE----KFLALALAELQLNGA--------------PREIEFES
R--RAYTPKELTKPGKA---GR-------VDLYFEDK-----------------------
----------------------P-----------------HST-----------------
--G------------CARTE---GFYRLSQ--KQK----IRIMRRPEAFQDRTEINERDE
--VVTRHQVQA---QK---------EQR----SMNR-RLQT-----MVD---SNP-NSEF
------------------------FKVNQLKYR-KKMIKFARSRIHGWGLYALEPIAPDD
MIVEYIGQKIRPIIADEREKAYERRGIGSSYLFRIDEDEVIDATRQGNFARFINHSCQPN
CYAKVVTVDGDKRIVIYSKSLIQKGDEITYDYKFPL-EE-N--KIECLCGAPSCRGT---
--LN--------------------------------------------------------
------------------------------------------------------------
------------------------------------------------------------
------------------------------------------------------------
-------------------------------------
>NUCSPE093348
------------------------------------------------------------
-----------------------------------------------------------N
PEAKF-------------------------------------------------------
-----------------------------------------------------KFLG---
------------------------------------------------------------
------------------------------------------------------------
------------------------------------------------------------
------------------------------------------------------------
--------------------------------------------------------TAAE
TDE---------------------------------------------------------
------------------------------------------------------------
----------------------PHESVTSTAA----------------------------
------------------------------------------------------------
------------------------------------------------------------
-------------------------------------------------------TTKDG
V--GRVVLL---------------SLA---------------------------------
------------------------------------------------------------
------------------------------------------------------------
------------------------------------------------------------
------------------------------------------------------------
------------------------------------------------------------
------------------------------------------------------------
------------------------------------------------------------
------------------------------------------------------------
------------------------------------------------------------
------------------------------------------------------------
------------------------------------------------------------
------------------------------------------------------------
------------------------------------------------------------
------------------------------------------------------------
------------------------------------------------------------
------------------------------------------------------------
------------------------MQYRQMKAN-KSAITVAASQIHSKGLFACKPFDRDD
MVIEYVGEIIGQKVADKRETQNDQKGLG-TYMFRLDHDRIIDATYCGNAARFINHSCQPN
CYAKTVVIDGEKHVLIFASRHIDVGEELTYDYKFAE-EE-T--KLVCMCGAPSCRGT---
--MNAH------------------------------------------------------
------------------------------------------------------------
--------------------------FCPVQQSRPVH-----------------------
----NRRAL---------------------------------------------------
-------------------------------------
>PARATL004901
------------------------------------------------------------
-----------------------------------------------------------N
PEAKF-------------------------------------------------------
-----------------------------------------------------KFLG---
------------------------------------------------------------
------------------------------------------------------------
------------------------------------------------------------
------------------------------------------------------------
--------------------------------------------------------TAAE
TDE---------------------------------------------------------
------------------------------------------------------------
----------------------PHESVTSTAA----------------------------
------------------------------------------------------------
------------------------------------------------------------
-------------------------------------------------------TTKDG
V--GRVVLL---------------SLA---------------------------------
------------------------------------------------------------
------------------------------------------------------------
------------------------------------------------------------
------------------------------------------------------------
------------------------------------------------------------
------------------------------------------------------------
------------------------------------------------------------
------------------------------------------------------------
------------------------------------------------------------
------------------------------------------------------------
------------------------------------------------------------
------------------------------------------------------------
------------------------------------------------------------
------------------------------------------------------------
------------------------------------------------------------
------------------------------------------------------------
------------------------MQYRQMKAN-KSAITVAASQIHSKGLFACKPFDRDD
MVIEYVGEIIGQKVADKRETQNDQKGLG-TYMFRLDHDRIIDATYCGNAARFINHSCQPN
CYAKTVVIDGEKHVLIFASRHIDVGEELTYDYKFAE-EE-T--KLVCMCGAPSCRGT---
--MN--------------------------------------------------------
------------------------------------------------------------
------------------------------------------------------------
------------------------------------------------------------
-------------------------------------
>PLABRA008590
MAEQD-------------------------------------------------------
------------------------------------------------------------
------------------------------------------------------------
------------------------------------------------------------
------------------------------------------------------------
------------------------------------------------------------
------------------------------------------------------------
------------------------------------------------------------
------------------------------------------------------------
--------------------------------------------QLP-------------
-------------EPARS------------------------------------------
------------------------------------------------------------
------------------------------------------------------------
------------------------------------------------------------
------------------------------------------------------------
----------------------------------------ESL-----------------
------------------------------------------------------------
----------SLPPV---------------------------------------------
------------------------------------------------------------
------------------------------------------------------------
------------------------------------------------------------
------------------------------------------------------------
------------------------------------------------------------
------------------------------------------------------------
------------------------------------------------------------
------------------------------------------------------------
------------------------------------------------------------
------------------------------------------------------------
------------------------------------------------------------
----------------------------------------HAT-----------------
--G------------SVRTE---GFYRLAK--RQAA---PKSPKRGFAADAKRDQNQEPD
D---TADVLSS---RR---------SDR----ADRR-RFCA-----ALPA------ASTV
------------------------LQGNALASR-KKSLQLFRSSIHAWGVRTTEPLLAGE
LVIEYIGEIISARVADIREKQYERSGIGSSYFFKVDDDMIIDATKQGNLARYINHSCMPN
CKARVVTVGTTRRIAIYALRAIRPGEELSYDYKFADEEE-D--KIPCWCGTKRCRGF---
--LN--------------------------------------------------------
------------------------------------------------------------
------------------------------------------------------------
------------------------------------------------------------
-------------------------------------
>LAPGUS041683
------------------------------------------------------------
------------------------------------------------------------
------------------------------------------------------------
------------------------------------------------------------
------------------------------------------SSLS--------------
-----------------------------------------------------PSSS---
-----------SPSSSSS------------------------------------------
------------------------------------------------------------
---------------------SSSS--SSSPSSS--------------------------
------------------------------------------------------------
------------------------------------------------------------
------------------------------------------------------------
---------------------------SSSASA---------------------------
------------------------------------------------------------
------------------------------------------------------------
------------------------------------------------------------
------------------------------------------------------------
------------------------------------------------------------
------------------------------------------------------------
------------------------------------------------------------
------------------------------------------------------------
------------------------------------------------------------
------------------------------------------------------------
-------------------FPHGMSMAEC-------------------------------
----------------------------------E-------------------------
------------------------------------------------------------
------------------------------------------------------------
------------------------------------------------------------
------------------------------------------------------------
------------------------------------------------------------
------------------------------------------------------------
------------------------------------------------------------
----------------------------------RSRFMLGKSMIQGFGLFARKVIQKDE
LVIEYVGELIRQHVADLRENARLRNGFDGNYMFRIDEHWIVDATDKGNLARFINHSCEPN
CYAVIVVLNGQKKIVLFAKRQIEPGEELCYDYQFEIEED-K--KIPCFCGALTCRGT---
--LN--------------------------------------------------------
------------------------------------------------------------
------------------------------------------------------------
------------------------------------------------------------
-------------------------------------
>PHAKIR011991
---------------------------EASHSKNGHKSNPQRGGSGH---HPRRGRGGRG
RGRGRGRRAHPHPQHGM--P----------PPYL--------------------GMWWSP
PHQQPY----------------------------------PHQQYPPPHQDHRHHFD---
---------------------YH-----HHYQQSQH---EYSPR----SHHSHSHDNATD
V--------------------------H-------DHHLPSSSSLSSP------------
---------------------------ERSPSP--------------------PSSS---
-----------SPSSSSS---HSGRNRHHTLSV---------------------------
----------SISPSSSPS---------------PSP------------RHYSKDGPPEG
FYLKSDASYPSSQSKP---KVSASS--SWSPSSSPLPPSPSP------------------
-------------SPLSPSSSSPS--------PSPS---------SP-------------
-----PKE----------------------------------------------------
---------------------LP-------------------------------------
-----------------VAHIHDPSRPSPAASAPV----------SCPLDRDAVN-----
----------RIASLGY-----------------------SHQMEGPDSSPL--------
--------P----AHVLRFG-----------------PELAQVLPPHV-------IRID-
---DRGGAVAAQLWVTV--PRWSVQETE-----------------------KDLQRKPVR
----------------------------------------YINS----------------
------TH--VIPPV---------FRQCIQ-----SNPSDSDVVSP-------HRMLQIL
HAYLP----------ANIRADGGDWIGDYRS----RGEM--------------KGQQGKP
NANADDNNHN--------NTVDNNNNNNNNN-----------------EHSKTTTTAQD-
-----TSNGVPSPRHHGTDMDT--------------------------GSSNMMT-----
----AEVSRMAVDMVKR------------EETVRTDHLRK--------------------
------APTSISAAAAADIL------RRRVSSSSTTSPSPSPAA------PP--------
----PPPSL--------LRRPNRMSMTGT-------------------------------
----------------------------------EGSSDDRGEERKKNR-----------
---------------------------------------------------------TRP
PKKR--------------EKNK-------------HEDMDHRT-----------------
-----------TPLLEEDS----FMYGDEYSSESES---------SD-----KEALEE--
----------LVESTEE---EE------------EEE-----EEQH--------------
--------------------------------------IVCDT-----------------
--G------------CARTE---GFDRDTI--HQLKR--GVVGGAGNRAMGSVLSTGTGA
V---GGGSGRS---DR---------RNR----VTER-KLRR-----GMEE----------
---------------------------NQLNAR-RKRLKFAKSRIHDWGLFALERVERDE
MVIEYVGEVVRQAVADAREKRYERMGIGSSYLFRLDEDLIIDATRKGNLARFINHSCEPN
CCAKVIRVKG-KKVVIYALRTINIGEEITYDYKFPI-ED-N--KIPCFCGAKRCRKF---
--LN--------------------------------------------------------
------------------------------------------------------------
------------------------------------------------------------
------------------------------------------------------------
-------------------------------------
>ELPMAR016533
LKET--------VMP-----P------SLHFSPSPSLSLSPAAMHVN---DALQLNTGNA
MDTSRTRTRNHNQNHNE--PRDNKARRTLAQPWKKRKHNV---------------TTSVA
PRHANY----------------------------------NHNTMTPRPTTISSSTS---
------SRSRSRSHCQT----YIH----ARVRPPNPHQAQAHPP----------------
----------LTTTSTSHSQSSRS-------PSSDVSSIGSRSSSSHTHHHHQHHG----
------GGGGGRRRPIRCNANQNTNTNLDSSRTHT--------TTAAKA-----------
-----------STTSDTE---QKQKSKKK------------KKKHHHHRNQQSKSKSKGK
NKNKKMS------------------------------------------NSHSQKYKSSK
FSKSKSS---------SHSRGKTDRGSHETPRHNR-------------------------
----------SQARKKHNSGSGGSGSS-AITR-------------RK-------------
-----ATA----------FVAGN--K--ARATALRRMQEMKRDVDLVD---------DGD
----D--EDSHTAKEEKEVCSLP-------------------------------------
-----------------KRPKVVKSPPPRQA-------PSQPQA----------------
---------------------------------------TGHNQHTRSMAPKQRS--F--
-------------------------------------------------------SNAE-
---------NGAL--------------------NTSSGEFEKI------PKKIEKRISLI
---------------------------------------------------EKERQKQKQ
KEKEEV----SEPPL---------KRRKQE-----KQKEKEEVSEP--------------
-----------------------------------RANDA-------------VLSRKKK
LVTVTSSLIKTEDKPAHKKAMDDAKKMSTKI------KTQAAT------TAAVTTTSQS-
--P-------------------------------SRSADDDDDD--------------MK
DQNEQTFKQQLMEQCVYTAKKKK-----HISKVETESLDA----SSSSDKK----MLKSN
HDDTLKTPQSPPTQPLPAT--LFLG-QHNHNHTHNTSTSLPFMS------PQP-------
----PPPTIASTVMANKTTLPLVSSHSMY-------------------------------
-------HGHTPLSMAMNGPLSMSNGPMSVAYARASHHYVYPTPSSNAM-----------
-----------------------DQHTLTDQKLPLPMSDLDALSFLPNVNNISNSCSTAQ
PHSLKMAAPLPL-TTAQPKMAAVSSNTSNATNNMPFVSLPSSSTAP------AM-----S
-DA--------HKRTPQSL----STTRTKTETLKTVT--------TDDS---TDRLES--
------------------------------------------------------------
---------SKNGQWII-----R--------S--------HSS-----------------
--G------------CARTQ---GHYTLSP--VNKHKK-FRHLGHSHARAASSESLS---
----SIHSGGN---AR---------HLR----ANQR-RLRL-----TMKEHGHTA-SLTA
------------------------SKMNALRCR-PKNIQFGKSSIHSWGVFALEEIAAEE
MVVEYIGEYIQEKVANLREKLYAKQGYD-DYMFRVDDHLIIDATKKGNLARFINHSCDPN
CYTRVVHVQNTPRIVIFSKRKIKPGEELTYDYKFPI-EE-D--KIPCLCGSKNCRGT---
--LN--------------------------------------------------------
------------------------------------------------------------
------------------------------------------------------------
------------------------------------------------------------
-------------------------------------
>CHLREI012276
MQPTGRGLQINIVAP--GIQPPG----AVGFRQAHAAPPPPPQHRPQQHWQQQQQQQQQQ
YDRARSHYGASTSQSSA--P----------PPGLAPTAS-PPPVP---------APPPHP
PQTQQR--------------------------------SQQHPQQQPQRPAPAHQWQIRR
DLLRRLAQGALADFCKR--------EEDARVAERDLAACEQLPRLTARIESSDESLLFVD
AMAATLAQGRVIAAELQAAEFEAL-----TPPAIRHEAAERRAAAAATAAIMADAG----
------GGGAATRQALQLSLPSESDRSQGRPSEAFEVSRLYRR----------PPAVPPD
PMC----PGMVHPMMMGQV--EGFRTRHASPAPGQT-GAGAQGRRGSFTGGPGDPGAGGA
GASAGAGRGGPPPPPPPPP----PPAAPAAPAAAPSNRPPLNPALGAAGSSAGNATKPEL
KQGQAGGSGPVTSPKK-EAEEDEGATTKPKPEAARRRKEPAG---RAEAAKAAA--DKDD
KEQKAAAPASGNMSSSSDSSSGSDDSSG----SSSS-----GRGSKPTPAK---------
--------GDTAASPGRGRGRGR-----RKAAE---DAEEAEAIPAAQAAAGAA-----G
ARSTD-AEAAALTT----ATEAPAEAAAAVSAATAAAGAA--------------------
--ATATA----------SASEPKALAPAATAAAANGTAPA--------------------
--------QVKAEAGAAEASVGAD--------------VKPAAAEPAAAAPKQEAA----
--------P----KPKAEEG-AEAAAEGKPQQVPGPPPDGSRSQPGDA-ATAAPTADADG
-----------------ASALSSKAAAPATAAAAAAAAATAAAGDP---AAVALARAILE
-LTV---------------------------VE---LHIEFSAPN---------------
----------TAAPR---------ATRSRR--GGKGRGRDRDAGGD----GAGEGGGADA
AAPAP----------VDVGEDG-------------RSKAARA-RRARQAA---SADAASP
ASAGADSDAS--------SSSDSDGEGDAEQAAAAKRAPKRSRRDVTA------------
-------------DDEDDRSDSDGDQDREEGSTGDAAGDAAGEAAGNGRSRKQSSKTPNA
EDG-RGVSAKELRALAAITRNSA--KDTTEAAEALTELTAAAAGRKRGKTK-------AA
GGERQTSPKSEIIGGEGDVDNLAAGKDNLASEAEAAALSAAASF---ARRPSDT------
----RRPLSRTSSTCSQSHFPGEDLGRAVR------------------------------
--SMTMLLSGVPGIVQA---GEPPSVPKHAQRPRRGGTGSLGAKRRSNS-----------
-----------------------AEGKEQAGAASEKEPGRNK---------RGRATPTPP
PGAGDAAGAAGG-------------------------AKGNRSISPS-------------
---------------------------------------------TEGG-----------
--------GGAGDSKQQ---RR------------RDADARRRRAAA--------------
-----------------------------------------RT-----------------
-VG------------CARG-----LRVIKE-LSSK----AANSSTRAAKAAASAAADGGA
AGAAGAAPPAA--LAR-------PRAAA----SEHR-FLTAA----SAGAEAATA--MEL
------------------------AKWRLLAAK-SKRLKFGRSPIAGWGLFAVEPIEAGE
FVIEYCGVRLRKPLDDVRQRQYDAAGY-MDYMFAVDGAWVVDATLAGNAARFINHCCDPN
CVARIVEVGGEKKIAIYTLRRVEAGEELAYDYKLSCVGA-E--RIPCGCGAKNCRGF---
--MN--------------------------------------------------------
------------------------------------------------------------
------------------------------------------------------------
------------------------------------------------------------
-------------------------------------
>COCSUB001573
------------------------------------------------------------
------------------------------------------------------------
------------------------------------------------------------
------------------------------------------------------------
------------------------------------------------------------
------------------------------------------------------------
------------------------------------------------------------
------------------------------------------------------------
------------------------------------------------------------
------------------------------------------------------------
------------------------------------------------------------
------------------------------------------------------------
------------------------------------------------------------
------------------------------------------------------------
------------------------------------------------------------
------------------------------------------------------------
------------------------------------------------------------
------------------------------------------------------------
------------------------------------------------------------
------------------------------------------------------------
------------------------------------------------------------
------------------------------------------------------------
------------------------------------------------------------
------------------------------------------------------------
------------------------------------------------------------
------------------------------------------------------------
------------------------------------------------------------
------------------------------------------------------------
------------------------------------------------------------
------------------------------------------------------------
------------------------------------------------------------
------------------------------------------------------------
-----------------------------------------RSGVHAWGLFAHKPIPANE
FVIEYVGELIRRTVNDVRERV-D---ADSDYRFRVDADWVVDATRRGGKARFINHCCDPN
CVTKTVSVGGQLHIMICSKRAIAEGEELSYDYKFQP-TE-A--PIPCTCGARNCRKR---
--LN--------------------------------------------------------
------------------------------------------------------------
------------------------------------------------------------
------------------------------------------------------------
-------------------------------------
>KLENIT003553
MDKRPAD--------------------QVELKQRGEEVIAPEGRRADLLARERALRRAEA
KSKADGNSQESWGFKGT---EDKKGYHLTLENSKSKQRHLAPPE--GRVEKKAVHKQEAK
PKSALY--------------------G------------AREAGKLPASTRDGSQLD---
---APEQQEHVRERMER---------------------QSEKPR----EAARARHTSAAR
PQDEN------------------------------ERVAGRRASPASAAGVRSDPE----
DRVGSVRDGEGAKEVEGSFGRGEQAV---------RQEKLAQVSPTAAA----PEKRRRD
AAREARKDIAGQPAISDSEH-VRSKDHDQPPKTISS---QKTVVKAGDSGVTAGPSGKQA
SSREKA----AASAASLPA-----GRSKKMSGPYPLDLLMDGLES-VYKKKRDGFWPPVR
LQDLLDGEEPKEEEGK----------GGVPPHSKSSSA----TGLRAAGAVTEA------
----------LERGSAAKEAVGSDRSA-EVTQPSSK-------KKAP-----LSAFAQE-
-----PVKG----EAGAA-QEGA-----HKVV--VWGTAKDERPPRERQQ----------
---PE-------------AAKVPETSRGKRGATEAKLEPR-------PSVRAGKNVSTSA
VKSTA------------ADTSVKLPVPVQMTAAAA---AHLRQE----------------
---SGPQPEWHGAQGPYQQPQ-------------GQHAARPAWAPSSQPAPQGGA-----
---VPHWGP----EPRQQPA-LSAADSGQLLTLLNHRAPQDAAAPED------EAAESDG
---PKMATLPGRL----TPAPQRREAVAQTVALGIVREKLAEM------VKRTVQNKLVG
V------NSGLDAW------------LQR----AQQEEERRVR--------RRAREEEER
RRREEERRRGSLHPQ---------VTNTNR--------------------------ERSE
QEGQP----------VVQDSDGEAIEMTDEE----RAAAARA-LRLTTRQ---GEEETEP
SVETGRRPGSLRQNGSEEGAADGENEVTAIE-LEKHRAEQRKNEETK--ESAMRQENGG-
-------------EGENEPSEA-VREGELIAAGDRSEEGRAHEVE---NASGEARLGGET
EHTGTSANEGDANADEEVKKEKK--PDEERRAKQIAQLKAAR--ESKAQKK---------
--------------------------KEAAAGAHEKRGRVGEES----------------
----GEPASRKRRRADAFDSPEHLLVQSTA----------------------EEQTG---
M-------------------GLTSALPGTSGKRKLRESGIGETPGSAGAMGGRGDSDALT
NDV--------------------PGKTEGKRKGEGQEAEAGA---KPAAKKRKGAPFATP
PAADGRKGGAAAY-----DEPLAVS-------LEP-------------------------
-----------AGWDPEEG--------------------------GD-------------
--------QQPHKAGQE---RR--------------------------------------
----------------------P--------------KRPHDTLT---------------
-DG------------CARTSI--G------EWRER----NQNASRVGKTLPATAAAPRSP
L-EVPAAAQPT---AR---------LHR----KTQR-ELAA-----------SAE-GVAA
------------------------LKLSQLKSR-KKKLKFVRSKIHDWGIVTDEAIEAED
FVIEYIGQVIRRPVSELREQRYEKLGIGSSYLFRIDDDNVIDATKMGGAARFINHCCDPN
CYTKVIWVEGQKKIVIYSKRRIEPGEELTYDYKFPF-EN-V--KIPCNCGAAKCRKT---
--LN--------------------------------------------------------
------------------------------------------------------------
------------------------------------------------------------
------------------------------------------------------------
-------------------------------------
>AURLIM014039
---------------------------VKKERSSEARSNDDDKDRKT---NHKSDKSNTD
SDNKNGDAKSS-------------------------------------------------
VKNDLS--------------------------------KKRRKETGESRPLQA-QW----
--------------------------------------EAYRPT-------SGKHLVVFD
IVYGR------------FAGEPSL-----CQPWAR-----------------SSPT----
------------------------------------------------------------
------------PLVC--I---------------------------------NDPASAGE
SMKQCSTCGQ--------------------------------------------------
---------------------------------------------------ATT--ATGD
AKM-------NVEPVSISSAAGKEPKD-QPHQ--------------P------------Y
ICAFC------------------------QIM--KWGKPDNK------------------
---------------------------------------------------------TTG
TDSQA------------AE-------PVSKSASAK---DRYRE-----------------
---------------IYKIAN--------------------------RKSPPARL--NSV
CE-LADDIP----VPKGEWV---GAEHDEFVRL----EAISHA-----------------
---PQW-----RC------TPYGKSSI---------------------------------
--------------------------------------------------------DREA
ARRKVLGESGRLFPC---------TT----------------------------------
--------------------NGMA--------------------RLLSEQ-------AQP
SPVLKRRSS----------------------------KAGRSKMENRL-LETLFALDGA-
-----PSGQLVHP-------------------GKRKQH---YEVE---FSAGAFS---DH
E----------------VAPD---------------------------------------
QVGTQGTPEFT-------------------------------------VRPRS-RRSSAR
PCPVVGPA----------------------------------------------------
---------------------LDNRLPLRSLYRT--------------------------
-----------------------ARARQSGSAAAR-------------------------
----KSA-----------------------------------------------------
------------------------------------------------------------
------------------------------------------------------------
------------------------------------------------------------
------------------------------------------AESHPPSFAASHAGAGAS
G------EDQS--KRR--------LQLR----------------------VADAL-SADL
------------------------STKHLTLGR-EKRLRFGKSPIHAWGVFAEEPLSANE
FVIEYKGELIRPILTDLREKRYEARGV-PDYMFRIDADVVVDATMRGSLARFINHSCDPN
CFTNIINHKGVRKIVIYTKRSIEPGEELSYDYKFPI-EK-DPLKVPCFCGAPNCRGT---
--MN--------------------------------------------------------
------------------------------------------------------------
------------------------------------------------------------
------------------------------------------------------------
-------------------------------------
>HONFER010324
MESVG----------------------GKKRRRGEGKPED--------------------
------------------------------------------------------------
-----------------------------------------------SRGVQT-QW----
--------------------------------------EAFRPT-------TGKHLVVMD
IVYGR------------NASSPAP-----CQPWAR-----------------ASPL----
------------------------------------------------------------
------------PLVC--V---------------------------------KDPAAAGE
PTVCCVRCAQ--------------------------------------------------
---------------------------------------------------AAA--SAER
ASRRG-----DDEHETHSSAHGR-----QLVQ--------------R------------W
MCPFC-------------------------------------------------------
------------------------------------------------------------
-----------------A------------------------------------------
-------------------AT--------------------------RTPPPLSL--ETV
CE-VADDLA----VPRGEWV---GAERKYFERL----NAIT-------------------
---PHH-----RC------LPCGKGAV---------------------------------
--------------------------------------------------------DREA
KRKRILGDAGRNFPC---------TT----------------------------------
--------------------GGTA--------------------RLLTAQ-------TWP
PAPTERRSG----------------------------PAGEGRMENIM-CETLQALEGA-
-----PSGKLVHP-------------------GERKVH---LEVE---FSAGAFS---NH
E----------------ITAD---------------------------------------
QVGAKGTPSYT-------------------------------------VRPRS-RRSAAR
PCSLVGFA----------------------------------------------------
---------------------NPESAPIPALYRS--------------------------
-----------------------ARARDAAAAAAG-------------------------
PGAVRAA-----------------------------------------------------
------------------------------------------------------------
------------------------------------------------------------
------------------------------------------------------------
------------------------------------------SSTAALATASSLAGQGRA
S-----SDPGS--KRR--------LQLR----------------------VAEVL-SADL
------------------------STKHLTLGR-EKRLRFGKSPIHAWGVFAEEPLGANE
FVIEYKGELIRPVLTDLREKQYEARGV-PDYMFRIDADVVVDATLRGSLARFINHSCDPN
CFTSIINHKGTRKIVIYAKRAIEPGEELSYDYKFPI-EK-DPLKVPCFCGAPNCRGT---
--MN--------------------------------------------------------
------------------------------------------------------------
------------------------------------------------------------
------------------------------------------------------------
-------------------------------------
>COCSUB000230
------------------------------------------------------------
------------------------------------------------------------
------------------------------------------------------------
------------------------------------------------------------
------------------------------------------------------------
------------------------------------------------------------
------------------------------------------------------------
------------------------------------------------------------
------------------------------------------------------------
------------------------------------------------------------
------------------------------------------------------------
------------------------------------------------------------
------------------------------------------------------------
------------------------------------------------------------
------------------------------------------------------------
------------------------------------------------------------
------------------------------------------------------------
------------------------------------------------------------
------------------------------------------------------------
------------------------------------------------------------
------------------------------------------------------------
------------------------------------------------------------
------------------------------------------------------------
------------------------------------------------------------
------------------------------------------------------------
------------------------------------------------------------
------------------------------------------------------------
------------------------------------------------------------
------------------------------------------------------------
------------------------------------------------------------
------------------------------------------------------------
------------------------------------------------------------
---------------------------------------VAQSGIHGWGLFARKAMKADS
MVIEYRGDVLRRTAADAREKRYQAAG-KDCYLFTVQDDFVIDATMRGGIGRFTNHCCSPS
MYTKVLEIEGTPRLVFFARFDLVPGQELTYDYRFKE-ED-N--KLPCGCGAPNCRGT---
--LN--------------------------------------------------------
------------------------------------------------------------
------------------------------------------------------------
------------------------------------------------------------
-------------------------------------
>MICSPE007679
M-------------------PIGRWL-----------------------VRRSRAAAGGD
EDRGGGRGGGRG----------------------------------------GSGRGRGR
PRSESY------------------------------------------------------
-------------------------------------------------SEDRKRLGYEI
IR----------------------------------------------------------
------------------------------------------------------------
------------------------------------------------------------
------------------------------------------------------------
------------------------------------------------------------
-----------------------------------------------------------W
SVDRC--------------------DF-DQLVTCASVHQSCYGIP---------------
----E----------------IPDAVGWLCAAC---------------------------
--EHTGG-----------------------------------------------------
------------------------------------------------------------
---VVSETP---------------------------------------------------
------CCLPGR-WCHSACCQWIPETTV-----VDTMQPIDQI------DTIQRERWELL
-CTV-CKRHGAKIQYAYHPLCARADD--------------------GED-----------
----------EDSPL---------VSYCHR------------------------------
-----------------------------------RAAFARG-----------RSRQKRP
------------------------------------------------------------
-SP---------------------------------------------------------
---------------------------AGRRRRRRKRRTRRR------------------
------------------------------------------------KRPKT-------
------------------------------------------------------------
------------------------------------------------------------
--------------------------------------------------------TRPP
PRSGKRA-----------------------------------------------------
------------------------------------------------------------
--------VELIPYVAENA-AR--------------------------------------
------------------------------------------------------------
---------------AAKTS---G------------------------------------
--AVAVAAAAA--VDK---------GVR------ER----------------MEE-AHD-
--------------------------F--L----HERFTFGKSNIHGWGLIAKKPVKAGS
MVIEFRGEIVKPHVADLREKAYDDANI-DCYLLKADEKTVIDTTMRGNIARFTNHSCNPN
MYTKIVSVDGSNHIIFFARVDVQPGEEMTYDYRFDA-ES-G--KVPCYCGAHNCRGF---
--L---------------------------------------------------------
------------------------------------------------------------
------------------------------------------------------------
------------------------------------------------------------
-------------------------------------
>SALKVE003478
----------------------------------------------------------GE
ADRFSRRSPSPEATSRP---KKQVPHRFAL---------------------------QTQ
PTA-----------------------G---------------------------------
---------------------HAT------------------PI-------NGNALQLHF
VEFGA-------------------------------------------------------
------------------------------------------------------------
---------FEEPSQRDM-------------------GT---------------------
-------------------------------------------------------IPP--
--------AP----------------LKEEPASQS-------------------------
----------------------------VLTR------------MVP-----IEKEVDSW
LTH---------------------------------------------------------
------------------VQDSP-------------------------------------
------------------------------------------------------------
---------------------------------------ASAQQLQ---APLS-------
------------------------------------------------------------
-------------LSAAAAAASTPGVNFQLKLKDGVPARITRV------RKAKPQKRRRL
-ST-----ESSAAA----------------------------------------------
------------------------------------------------------------
-----------------------------------HARKLSR------------------
------------------AASDDEDESMST------------------------------
----------------------------------SSEYDDEDEDE-------------FE
DGE-VALSDGESETASV--------APAPKESKPVKRRRVAKQQ----------------
--------------------------------------------------PV--------
-----------------PTAPVPTVAATLS------------------------------
-------QALLEPVLE--------------------------------------------
--------EDAVEEADILGI------------------------------------HDPP
PAPEEI----------------LAE-----------------------------------
-----------DSLRYEDA----RYLLEAFSQRFGS----------------CEELAW--
-----------FPAVVA---AV------------VSA-----KLPPAQ----------SG
TVVDGVP---------L-----R--------V--------HKE-----------------
--G------------CARAA---GYYRIQH--SDK----RGLSHGYEEDAVAPRK-----
----KALVRQA---SR---------QTR----ANIR-RLNQ-----SIAT-DDLQ-QADI
------------------------LKFNQLKTR-KKQLRFGRSKIHDWGLFAMEEIAADE
MVIEYVGETIRQTVADDRERRYEQLGIGSSYLFRVDSDVIVDATRCGTLARFMNHSCEPN
CYARIVTLEGQKKIVIYSKINIHEGEEITYDYKFPI-ED-E--KIPCLCGAPNCRGT---
--LN--------------------------------------------------------
------------------------------------------------------------
------------------------------------------------------------
------------------------------------------------------------
-------------------------------------
>GLOWIT019887
------------------------------------------------------------
------------------------------------------------------------
------------------------------------------------------------
------------------------------------------------------------
------------------------------------------------------------
---XKRSLAEKKKASQQ-------------------------------------------
------------------------------------------------------------
------------------------------------------------------------
------------------------------------------------------------
------------------------------------------------------------
-----------------------------------W------------------------
------------------------------------------------------------
------------------------------------------------------------
------------------------------------------------------------
--------P---------------------------------------------------
----------------------------------------EDI----IF-----------
------------------------------------------------------------
------------------------------------------------------------
----P-------------------------------------------------------
------------------------------------------------------------
------------------------------------------------------------
------------------------------------------------------------
------------------------------------------------------------
------------------------------------------------------------
------------------------------------------------------------
------------------------------------------------------------
------------------------------------------------------------
------------------------------------------------------------
------------------------------------------------------------
------------------------------------------------------------
---------------CEREEM---------VKADK-------------------------
--------------QR-------RLSAR----ASQR-RETS-----DISQ--IKEADREL
SP----------------------LDLDKLRWP-AHFLRLGKSAIHHAGVFARKYIKQDA
AVVEYTGELVRLKLADVRENMYRSQGEASSYLFRLDAEFVIDATRKGSVARFINHSCNPN
CYTAMATPEGEEKIVVFAGRDICAGEELTYDYKFPK-EE-E--KVGCLCGSNICRGW---
--MN--------------------------------------------------------
------------------------------------------------------------
------------------------------------------------------------
------------------------------------------------------------
-------------------------------------
>NEUCRA008678
MSRSSGA-----AAP-----PLSSF--NHSSSAGADATRPPLEDTES--NTVGSASSHTS
TSSSIFSSSTRQPAMAS--PDPSRSVLCTIDPLLDKKLSSLNDE----------DAPPSD
PRLAHG--------------------GLPPYPYDPK----TSCGPGPPVQILVRGFN---
---PLIAFTKVTTIFAS----F------GDIAESSN---KMHPE-------TGSYLGFAT
I---------RYKDSKPTSSRPVP------VPAHQVRGMHGRRIEANQVRVEFD------
------PEGRKSKALMEAVLKKSR-----------------------------PNAAY--
------------------------------------------------------------
----------KIPTGPKPR----------AGEVIPGP-------------------PP--
-------TAPKGPAAH-----SEAGWTSTKPRH---------------------------
--------------------------------PNII---------EP-------------
-----PTT----------------------------------------------------
----D--DIRADRTG--------YYIIFRDSHY---------------------------
------------------------------------------------------------
-------GR-DEASKCYNSANDT-------------------------------------
---------------------LLFGTVGKSSRSSEDHSYGSEKRPPPE-------QRDD-
---------------------------------------------------QDRRRRDEE
-AD------------------------------------------------IEEEKKQRA
K---------NLDPV---------KEAAEV------------------------------
-----------------------------------REMTE---ITLPAV-VNHAAKRRKL
NIDDSHSGTIGRSSPVGTSRADPIERRTARA------RKLKSRGVNARD-----------
--P--PTQRVDRLNRYSMIRDT--EPESRPRSRVSSEEDRNKEET---GSWVAGE---MT
EAS-FALNDTSALLKKRLPAETA------KRQKKAEELFE----ELPSQEQ---------
------TPT---------------G-------------------------PDAD------
----AEPAEDKETED--SRLPTP-------------------------------------
-------------------------IPDNTK------------PKKKAK---KQQQETFE
REA-----AGIEDIEGT------KSQVGEPEPVPEPELETKGEALAPETES-PDLDPELY
PSEVV------------------------------DALVLPKDFNL------DI-----K
-LVPF------HGEDGPDA----QRLQRKFGT--------------------KLDCDAEL
W-------LWRRNRIRQ---LN------------SED-----GSVDKP------------
-------------------------------------YVPNPT-----------------
--G------------CARTE---GVKKILN--SEK----SKYLPHHIKVKKAREEREKNA
K-ADSLVAKGN---SR---------ANR----VNNR-RYVA-----EIND-NFGQ-DSDV
------------------------LRFNQLKKR-KKPVKFARSAIHNWGLYAMENINKDD
MIIEYVGEEVRQQIAELREARYLKSGIGSSYLFRIDDNTVIDATKKGGIARFINHSCMPN
CTAKIIKVEGSKRIVIYALRDIAQNEELTYDYKFER-ET-D--RIPCLCGTAACKGF---
--LN--------------------------------------------------------
------------------------------------------------------------
------------------------------------------------------------
------------------------------------------------------------
-------------------------------------
>PHYINF000467
MGFIASADEIST---D-LAFPYVRRP-AVEVCTTCRQVQIPAEEKTNGDAKKKKVYRGTG
KKRRRSSSLASLEWCAPQLHQSLALVTVVINPPLAEAPEG----------SCKTESTAVA
PKLVTTLK------------------GPP-------DCVMDAASAAPSVNSAAVSLVPVT
LLI------------------FCPTAQQGKSRKKTT--RGTRPLP---QAPSPKLEVVVT
VLLCDGFQRCVGCDTRFHAGGSAADR---HRPSGTVEYTRRRSEPASNASLE----AKTT
AVSRKRSRGTETRKSIK---------LGGPPATQG------------------PTSVSSR
SAS------VADPG-------LGTDDAAAVPAR--R-------------------KRGRK
KRP-------AAKVSDMDA-------------KIPNSR--EE----MGRVVAFHATHPS-
-----KHLASLPLYTF--------------PIVIGTRTWPAQ---RSMKRFAAP--DTRN
DDELLSKSLETSTPPPVKLTKGGKRAS-HLEDEKAIGDVLVADLKTP------------F
VCSDC----RA--EEPS-YKANR-TS--VDLLTCHWIHADCEPDPHPAFHACSSARE---
---AR--DTREVDAESISGSRSP-----------SEERTAAKTE---EDFALSLHNYECL
TCRKV-----VLHRL-----------------------PTY--------DLSTMQ-----
--------H-KILAGKYTSVN----EAWRFYGQG---HYDALLVAAKRQLP------NNS
A----LAQA----TGESIGG-GNGSDAGSEAAT----STGAAALVSDA-------HDSD-
--TSRSDAI--------VAASNGNAVAVVHQSKLRIATSRSLV------ALFQLVQTRTS
ACAV-C-SAGLSSEGGFHSFCARLSD---RAYWCPNVGAESSARVAGVDSPDTETSLELA
KTESL----------------------------------------------------AIK
LPLNP-----------------ASCVSCVNCNRKEREVQALR------------------
----------RRSKDAEKRKWDADLEELMQC------EPKRYQTLVSD--CRPQER----
-------------HVTSKVSDG--RKRVQCESSWKETLMQMEQV----------------
---NLRLGEECLRTFAYQS-----DWYRLTKQQELDDTGV----RRRERKT---------
------------------------------------------------------------
-----SEAASCAALLA------------------VHLLYGWRP-----------------
----------LPEVVIHSDEAEPRKLKEALLK--------AQEPRAKLESSSSSSAAAFE
DTRNCA--SKAKHRSRLIR----AESADDGDVSSAEQTASSENKTGPNTIVVSAEPNSGV
PERVAESVMKSQQFSDPPDEDSVVRRQQQ---QSP-------------------------
------------AGSAAATKRSHDSMEQSAVNAAQVIS--------------EEDEELYE
F-------SQTLPSAET---FQ------------TAE-----RV----------------
-----MEHL-------------------------------QSS-----------------
--G------------CARTD---GGNRL--------------------------------
--------FGS---PK---------KAK----IMPR-RQAL-----SKEAMDIEH-LPIT
------------------------MQYRELRRRFDERMLVRKSSIHGYGLFLKEPVSDGQ
MIVEYQGQMINQTIADERERRYEEQGVGSCYMFRLDEKTIIDATRCGNLARFINHSCDPK
AFARIVAVEGEKKIVIFAKRAIAVGDEVTYDYKFPI-ED-E--AIRCDCNAPNCIGR---
--MN--------------------------------------------------------
------------------------------------------------------------
------------------------------------------------------------
------------------------------------------------------------
-------------------------------------
>PHYINF012439
------------------------------------------------------------
------------------------------------------------------------
------------------------------------------------------------
------------------------------------------------------------
------------------------------------------------------------
------------------------------------------------------------
---------VADPG-------LGTDDAAAVPAR--R-------------------KRGRK
KRP-------AAKVSDMDA-------------KIPNSR--EE----MGRVVAFHATHPS-
-----KHLASLPLYTF--------------PIVIGTRTWPAQ---RSMKRFAAP--DTRN
DDD-------------------------HLEDEKAIGDVLVADLKTP------------F
VCSDC----RA--EEPS-YKANR-TS--VDLLTCHWIHADCEPDPHPAFHACSSARE---
---AR--DTREVDAESISGSRSP-----------SEERTAAKTE---EDFALSLHNYECL
TCRKV-----VLHRL-----------------------PTY--------DLSTMQ-----
--------H-KILAGKYTSVN----EAWRFYGQG---HYDALLVAAKRQLP------NNS
A----LAQA----TGESIGG-GNGSDAGSEA------STGAAALVSDA-------HDSD-
--TSRSDAI--------VAASNGNAVAVVHQSKLRIATSRSLV------ALFQLVQTRTS
ACAV-C-SAGLSSEG--------------------------------------------A
KTESL-------------------------------------------------------
-PERP-------------------------------------------------------
-------------------------------------EPKRYQTLVSD--CRPQER----
-------------HVTSKVSDG--RKRVQCESSWKETLMQMEQV----------------
---NLRLGEECLRTFAYQS-----DWYRLTKQQELDDTGV----RRRERKT---------
------------------------------------------------------------
-----SEAASCAALLA------------------VHLLYGWRP-----------------
----------LPEVVIHSDEAELRKLEEALLK--------AQEPRAKLE-----SAAAFE
DTRNCA--SKAKHRSRLIR-----------------------------------------
----------------------VVRRQQQ---QSP-------------------------
------------AGSAAATKRSHDSMEQSAVNAAQVIS--------------EEDEELYE
F-------SQTLPSAET---FQ------------TAE-----RV----------------
-----MEHL-------------------------------QSS-----------------
--G------------CARTD---GGNRL--------------------------------
--------FGS---PK---------KAK----IMPR-RQAL-----SKEAMDIEH-LPIT
------------------------MQYRELRRRFDERMLVRKSSIHGYGLFLKEPVSDGQ
MIVEYQGQMINQTIADERERRYEEQGVGSCYMFRLDEKTIIDATRCGNLARFINHSCDPK
AFARIVAVEGEKKIVIFAKRAIAVGDEVTYDYS-----------------S---------
--L---------------------------------------------------------
------------------------------------------------------------
------------------------------------------------------------
------------------------------------------------------------
-------------------------------------
>THEPAR001767
------------------------------------------------------------
------------------------------------------------------------
------------------------------------------------------------
------------------------------------------------------------
------------------------------------------------------------
------------------------------------------------------------
------------------------------------------------------------
------------------------------------------------------------
------------------------------------------------------------
------------------------------------------------------------
------------------------------------------------------------
------------------------------------------------------------
------------------------------------------------------------
------------------------------------------------------------
------------------------------------------------------------
------------------------------------------------------------
-------------------------------------EREQTDP----------------
------------------------------------------------------------
------------------------------------------------------------
----------NRSRTRKQ------------------------------------------
------------------------------------------------------------
------------------------------------------------------------
------------------------------------------------------------
------------------------------------------------------------
------------------------------------------------------------
--------------------------------------------------------LSNS
------------------------------------------------------------
------------------------------------------------------------
------------------------------------------------------------
------------------------------------------------------------
------------------------------------------------------------
-----------------------------------------------------------S
------------------------TQYRYLLSIPESRLDVKPSVIHGLGLFATESIPAGE
PVVEYVGELIRDVVGDQREELYSEGGDGSCYMFRLDDQYIVDATRKGNMSRFINHSCDPN
CLCRIITCEGMKHIVVFAKSELSPGDEVTYDYQVII------------------------
------------------------------------------------------------
------------------------------------------------------------
------------------------------------------------------------
------------------------------------------------------------
-------------------------------------
>VITBRA005778
MSSSGDA-----APP------------TATEAKGESQVAAKLAAAAAGDGGAQQGQSGSG
ESAEARGEAEGTQTDAV--PKGSRGAS---QPP--AAPRRQPPV-------YLERRKAKK
PKEEPKEEPAPLKIDKMKRERAASEEGRPKRKAPSQGGRTPRGAREPGEPDSAKPLARPR
SR-MNPDEDLSLVIIHK---DFTGDRLFGRARQEAAELEFFDPKCSKTTLDKHPHLGKDS
TTDRH--RSGMSKASRYAEGAAPP------RPPHRVETIDEIPSDLRVAGSRRATG----
------GGAKGRKKATPKRAKTEAAAPLIPPSL--KEKRLHPDDMYAAR----PKSAL--
---------LSVPALRERH---GRKDRQTVEAV--R---LVPETPTSAAASAGTTKRGGG
KAAGKKGGADIKPVSDSPV---------------PDEPLLEA----APQSRHLSSPPPSG
SPSRPKERAPAPPATVTPRARSPERRPRRPPGVLGTPSKPCQKKHRRRARGAAA--DEES
KQQQQQQQLANGEEAKSEAESGAKEGA-EVDQATAVASAAAIDLEPPTHPAGVEDEDEYW
VCPHCPALGRR--EKDE-KRVGN--S--EPGIRCKWIHAAC-------------------
---AA--QLAE-------------------------------------------AVYRCP
VCSSNE----IVEGL-----------------------SLY--------DLLTMK-----
--------K-RAKSGHYKT---L--EAERLEKHG--------MLAAKRAAPPEVV--NGS
-------QP----SGASIHE-FGESAIGGFS------SEGPNQLPEDG-------MGADG
W-SSPRESLDNQVWSPLVTAIYGAALLVMGSDPPSLDLSLALT------TLADAARQQWS
-CSQ-C-SFAYPEYGAQHFYCAGLADCAH--LCCL-FEQEPSDPS-GTS--DPIQTFIVA
RKEGFSEHDGEDEPL---------RAAADA-----PQVSSHSVAQP-------------L
LPLLP----------PGAPSEGMNAQPQPQP----REQQQMQQAKASAASKEKQAKKDAP
KQPPE-----RRQGTQKQRVLEEEPEGKKGRPTAKLLQPYVPTAPALS-GCRPPSQPASL
HQP--PLPTVHGGHPESEASEA-FRQAAQALHRATQSGQQLYEVL---MAAAGASMFFMK
EGVDPRVAEDFSNMFRHVARVLELDQYRKDFGRELRQ-------EKKAKEE--AGMAGAM
ADEPLDKPIDPSPTDKPKTPP-----ERIVNPSPKAPPPYQPRP---GVRPSP-PRPMGH
PFPICSPAAAAAAALA-PQSPMRPMSDAQQRLFSLRNPFPMRPR------VPVPQF----
P--VPKYALGLPYLTTNSKAPKVPAVPRAPRKEKAANRPSGQGPMSPLL----DETVADH
GARECL--HQAK-RQRMLQIKSEAAMAEEPSGAPPEQQEPPPPIPMPIPRM----PLSDS
PVSVPAPPPPSP-TGIED----YLCTQRDGKPRPPEADAGNRDASM------EI------
-----------AAQASEAASRDSAAGEAAPVDRTQHAP-------SRDDVHIEEGAEAPV
G-------GASVPPEEP---PS------------VAE-----RVAC----------RMAP
LVVEALKRK-----ETI-----P--------A-----HLLDVS-----------------
--H------------FTHHQ---QWRRLPR------------------------------
--GVVTEDVTA---PE---------EAS----LV-R-TIAL-----TKPAETQNN-VPLA
------------------------MQYRILQRMPEKRLMVRTSNIHGLGLFATEQINGGD
MVVEYMGDVIRNAVADKREKIYELGSEGACYMFKLDDELVVDATRCGNVARFINHCCEPN
CICKIMVCDGQKHIMIIAKRDIVPFEEITYDYKFNV-ES-E--KIMCRCGAPNCLGR---
--MN--------------------------------------------------------
------------------------------------------------------------
------------------------------------------------------------
------------------------------------------------------------
-------------------------------------
>CHASUB022805
------------------------------------------------------------
------------------------------------------------------------
PEEAGAV-------------------G-------------EEAGSQPAR-----------
--------------------------------------AFFLPR-------ALRNIGI--
------------------------------------------------------------
------------------------------------------------------------
------------------------------------------------------------
----------------------------------PQS-----------------------
---------------------------KQPPSSQA-------------------------
----------------------------VGSQ-------------VP-------------
-------------SSGA-------------------------------------------
----E--DQ---------AMAFP-------------------------------------
------------------------------------------------------------
------------------------------------------------------------
------------------------------------------------------FEEEDL
------------------------------------------------------------
------------------------------------------------------------
------------------------------------------------------------
-----------------------------------RSAAM--------------------
------------------------------------------------------------
------------------------------------------------------------
-------------------------DQAQKESQELKDWELME------------------
------------------------------------------------------------
------------------------------------------------------------
------------------------------------------------------------
------------------------------------------------------------
------------------------------------------------------------
------------------------------------------------------------
------------------------------------------------------------
------------------------------------------------------------
--G------------CARAR---PLRRMSD-RSGQRRQ-SKPGSGLKRRRSGSFIAAEKE
E---LKDSAVK---NR---------AQR----LDQR-KI-----------------RQLG
------------------------LNLDQLKSR-RKTLRFGRSAIHDWGVFAEEPISMGE
MVIEYRGEIIGNAVADKREKMYEQLQI-ADYMFRMDDYTVVDATRMGSLARYINHSCDPN
CYSQVIVHEGRKKIIVYAKRDIEAGEELCYDYKFPT-EDTE--KIVCLCGSNRCRGF---
--MN--------------------------------------------------------
------------------------------------------------------------
------------------------------------------------------------
------------------------------------------------------------
-------------------------------------
>KLENIT010247
MIQRKG--------------PIKIG------------------------DGAKRRPQARE
ND-----------------P----------DPQDGETREE---------------KQGQK
PKA---------------------------------------------------------
----------------------------RVVLKKEA--GCVNPE----KGKTDA------
--------ACLLAPASAGCDA---------------------------------------
-----QGLGTAQCQQFQLPANSSFAS---------------------------PVLLP--
--------LSSCPLQQDS---VPSAERITTPDP--S---APFVDAPHMAPITETPRRKSA
ASKPPLESNAEAPGVAPPS--------MPEGAAFPLEKFQAEELV----ARTGTRYDP--
-------FWPAKVVE-----------MADVPEAVRRSFVPDA-------GPSSS--KKWD
KDY------------------------SWVKRAKDF---------DPVPP--LRSSSSS-
-----PNSGGL--VKRK-FENKQ--T--DGWVGCGWIHADCDGISSDRLK----------
---AM--EA--------------EDAEYSCPRCRANQE----------------------
--------------------TAKVSLPAALAVECDGNEPAEHMI----------------
------ERHSKCQEANWRESIRV-------------FKAEGLAYTAKRTQAAKAH--DAL
AS-DVPYTP----IHVKWSG-THELCYGVRRSAAAEKHGTGTQSPGNA------SPGKRP
---KPHCCLEGR-WAHVACAQWVTETQL-----AGAMEPVEGI------ERIPKARWDLV
-CKI-CKQCGAPIQVAYHVMCARL------------------------------------
---------------------------VAR------------------------------
-----------------------------------KDGMET-----RSY-----------
------------------------------------------------------------
------------------------------------------------------------
------------------------------------------------------------
------------------------------------------------------------
------------------------------------------------------------
------------------------------------------------------------
------------------------------------------------------------
------------------------------------------------------------
-----------KAVKAENA---------------------------------SSSLDAEL
L-------KRGVVPSRA---KP------------RAA-----KRT---------------
----------------------P--------V----------------------------
-VG------------ETRKE---GYVPKSE--RPQ----VFVRRRPIPQLYEGVVRHARP
Q------------HTR--------AGDD----WVAR-RQSA-----APEG------LSVS
------------------------GMIEHMQATEKSRLSFGKSGIHGWGLIARKTILEGD
YVVDYRGTLVRPSVANLREKYYRRIG-KDCYLFKVDDQHVVDATETGNLGRLINHSCGPN
CYSQITRVDGITRIILRAKRDVQAGEELTYDYRFAQ-EE-DK-RVPCHCGAANCRKF---
--MN--------------------------------------------------------
------------------------------------------------------------
------------------------------------------------------------
------------------------------------------------------------
-------------------------------------
>LEPVOR018867
------------------------------------------------------------
------------------------------------------------------------
------------------------------------------------------------
------------------------------------------------------------
------------------------------------------------------------
------------------------------------------------------------
------------------------------------------------------------
------------------------------------------------------------
-------SW------------------------------------------------H-S
RD------------------------------PYE-------------------------
------------------------------------------------------------
------------------------------------------------------------
------------------------------------------------------------
------------------------------------------------------------
------------------------------------------------------------
-------------------------------------EPPSAV------LSLP-------
------------------------------------------------------------
------------------------------------------------------------
------------------------------------------------------------
------------------------------------------------------------
------------------------------------------------------------
------------------------------------------------------------
------------------------------------------------------------
------------------------------------------------------------
------------------------------------------------------------
------------------------------------------------------------
------------------------------------------------------------
------------------------------------------------------------
------------------------------------------------------------
------------------------------------------------------------
------------------------------------------------------------
------------------------------------------------------------
------------------------ERIKILRDSYLQRVTFGRSAIHDWGLVARRDIHEGE
MVVDYRGEYVRRSIAELREKRYRDRG-ELCYLFKVAEDRVVDATMTGNCARMMNHSCCPN
CFAKIFDTPSGHVIVIIARRPIRAGEELTYDYRFDR-EE-ID-RVPCSCGAPGCRSF---
--MN--------------------------------------------------------
------------------------------------------------------------
------------------------------------------------------------
------------------------------------------------------------
-------------------------------------
>SORBIC023835
------------------------------------------------------------
-------------------P----------LPAPGGGLGV---------------VIMAE
PKG---------------------------------------------------------
----------------------------DSFGPVET--AVWTPA----PAPTDADL----
------YRACRNISKSG-------------------------------------------
------SFGGAASGSVLTSVSNAASD----------------------------------
--------VVEC-----------------------------------------KPKREAS
DKK--------------------------EDFYWP-EDFVLGDVV----ARSGKK-SP--
-------TWPALVIDP----------MQHAPEVVLNSCVPGA-------GYSAN--GH-G
RDY------------------------GWVKQPSKF---------SP------RKSVNK-
-----PNGGNR--LPSKVLQSKQ--G--GNWVCCQWVHVECDLTCNN-------------
---VE--DL--------------EKADYYCPDCKSKRKTV--------------------
-----------------CASTTKEKLTAMIAVCCNGEEPEKHMI----------------
------EKHTGSRKKNWKMSIRQ-------------------CGASKSSNPGIKK--EEL
LQ---AYSP----VCAKWTT-AHQECYGARAV-------------------------QDL
---KRECCLEGL-WVHVTCA-WFQPKVS-----EETMEPAMGI------MSIPVEYFKKT
-CVI-CKIHGACTQSYYHAMCASR------------------------------------
--------------------------QCSE------------------------------
-----------------------------------RSGRHT--IKMVSY-----------
------------------------------------------------------------
------------------------------------------------------------
------------------------------------------------------------
------------------------------------------------------------
------------------------------------------------------------
------------------------------------------------------------
------------------------------------------------------------
------------------------------------------------------------
-----------STPDPDNV---------------------------------VKTPEGVF
S-------TKFFLQNGE---KQ------------TAA-----RL----------------
------------------------------------------------------------
----------------VRKENHQSYEMSK------------YKKEPGEAIAHRIMGPRHH
S------------MDR--------KDDQ----SFS----------------------TFK
------------------------ERLGYLQKTENLRVSCGRSGIHGWGLFAARNIQEGQ
MVIEYRGEQVRRCVADLREAQYHREK-KDCYLFKISEDVVIDATDKGNIARLINHSCMPN
CYARIM-TVSGNQIILIAKRDVSAGEELTYDYLFDP-DE-SECKVPCLCKAPNCRGY---
--MN--------------------------------------------------------
------------------------------------------------------------
------------------------------------------------------------
------------------------------------------------------------
-------------------------------------
>USTMAY003257
MPYSSQQ------------------------------------------NGYTSASTSRL
SEQTSSHSRSSREDRHL------------------------------------KGRRPPS
PEARHRS---DRDYDRR---------------------STEYVRDDDYRRSSRSSHDSR-
-----------------YADAY----------------SAYSPTP---LSSTKRHRSPEH
STSRL-----RSPESAHRRQNGTANR---SKPDRG-----------------GDRK----
-----SGRSRWSQRAYE---------RNERPSARY------------------PHRSRRE
D----NGNSIYAPTRRSRSR-ERSRDRSNGTYSSRD---KRDEHSTRLNGTSEDSKDLRH
ESQRRVSAS-VQSASEGPA-------------STPVARAV-----KHAEVDQEAPAPPTT
RD-----SCPQRWPDQ---ASSAPNGSATAPSRSDRPPSPRS--------------RKAT
SERSFGHVLLKNYMATATYKEGVKSIY-----PRRL-----SRGKKPLPP----------
-----PRNGLL--QPHQILPHGR-------------IESSKLEIDPKIGQSLGIFR---V
TFAHD-FDEHGK------AGQNPHGAKVAKAACLALNGRM---RDGEERIKAKL------
--ENEHKL---------RPTIVPPAPPAAASSSPA---PS--------------------
-------------------------------------PRGPKVFMPAAPSPSYASS----
--------P----ASARANT-SYRSSYEESRKLASSE------------HRRRGTEEYDT
Y----------------RSKPYADAQVP-----SETRKDIEEI------ELRDKKRPYVH
-IPRNCDVTSVEAQ------------LRSKGFY------------------AAFHTSKEA
NQCKVVQVDVRSAPS--------------------QHAPSQQIRTP-----SGKHASVPL
SMPAP----------RKAIDTG-------------QDAVFRMLPYLTAYLMLAKATMKKP
VIPTSINDHGARLPSFRK----------------AGAHPKKKASDA--D-----------
-------------QAKRDQTDAKHRSKVHRDRDVSSSENESDDMERGMRSKSSTKRRGDA
EAG---------------------DDVDSTETDALSRSVSASVE---------EQIEVDV
GAKAKKIPKVKAATVSKKK-----G-----------------------------TTAARK
KLDVAPPEA----------------------------------------VVEADQGSE--
--------------------TPETDVPIKTAAAK--------------------------
---------------------------------------------------------KVK
PAKTSAKAKSAL--------------------VDP-----------------EAG-----
-----------LVEDSEDC----HYLRLALEHLSRTGE--------------PDEIELEV
E-------------------AE------------EQAMA---------------------
----------------------PK----------------HST-----------------
--G------------SARTE---GYYRIPP--EQK----AMHLPDRNKATEDVDT-----
--SSNAQILQS---AR---------NNR----ADSR-RLVL-----GIEQ--TAT-DTDI
------------------------FKFNQLRTR-KKQLKFAKSPIHDWGLYAMELIPAGD
MVIEYVGEVVRQQVADEREKQYERQGNFSTYLFRVDDDLVVDATHKGNIARLMNHCCTPN
CNAKILTLNGEKRIVLFAKTAIRAGEELTYDYKFQSSDE-D--AIPCLCGSPGCRRF---
--L---------------------------------------------------------
------------------------------------------------------------
------------------------------------------------------------
------------------------------------------------------------
-------------------------------------
>DIAGRA031642
------------------------------------------------------------
------------------------------------------------------------
------------------------------------------------------------
-------------------------------------------------------VDVGD
VVDGG-------------------------------------------------------
------------------------------------------------------------
-------------------------------------GV---------------------
------------------------------------------------------------
------------------------------------------------------------
--------------------------------------------RTP-----VEIHNGR-
------------------------------------------------------------
----D--DK---------------------------------------------------
------------------------------------------------------------
------------------------------------------------------------
------------------------------------------------------NDNDDK
------------------------------------------------------------
------------------------------------------------------------
------------------------------------------------------------
------------------------------------------------------------
------------------KDGDEDGDRNATS-----------------------------
----------------------------------SQHTHNHDDSE---------------
------------------------------------------------------------
------------------------------------------------HQPLAL------
----QQPSLSKTVKSL--------------------------------------------
------------------------------------------------------------
------------------------------------------------------------
----------------------LAE-----------------------------------
-----------SNMDLEEV----NAMMEVFRGLSEVER---------------------E
W-------VPAVIMAEQ---QK------------RGF-----ATTT--------------
----------------------P--------M--------HES-----------------
--G------------SARTE---GYYRVDS--AKRL---AANAFAHGTSKKRRTSQVQRT
L---GATTKQA---SR---------YDR----SNQR-RVKS-----MI---DDSD-NSEA
------------------------LTFDQLKKR-RKRLEFARSSIHDWGLFAMEPIKAGE
MVIEYIGEVIRRVVADMREDRYTKLGMGSSYLFRLDDKEVVDATSSGYIARFMNHSCDPN
CTAKVITIMGKKKIVIYSDRDISKGEEITYDYKFPL-ED-E--KLACSCGSTNCKGF---
--MN-----IS-------------------------------------------------
------------------------------------------------------------
------------------------------------------------------------
------------------------------------------------------------
-------------------------------------
>DROMEL012150
MG----------GKP--SSAPSGKL--SVTSSGRSSGSSPDGNSGAS--GTCSSAKSSKA
SSGTTSEATTSGLSGAC--PEDAALKRVLTDPSPSSCTA-GPPA-------MASSGDGSS
PKSGADTGPSKSVVKRFYNPDIRIPI-RPNSNIDKL--RSAGASSSSSNQESGSSSN---
---NNAEDDEMDDDDDD--------DNDEAVSEKSAEEDERDPD----FVLPKRSTRSSR
IIKPN---KNVFGTSSSSAGSTAS-----LKPNSSFQADNQQATFTAPKACPTSPS----
------PANSLATSSFGSLASTNSSTVTPTPSACSVCRKFFSKKKSISA----PAAHRS-
RLS--------SPSVVAS---SNAADQKLAAAEA-T---EKVKESEQSEKLLSPTQAGTK
KSGAAEA---QTSTTTQPS----------ASHGVPQAELAGETNAGQPLATFGEDQQPED
AADMQQEAAPVPSAIM-----------PEKPTHIVTDEKPSK----ASNLIVAA--SKKQ
RNGDIAT---SSVTQSSNQTQGRKTKE-IVTEQRALAS------TGP-----LNQLTQRW
LCPRCRLLSTT--KVSKFRKKGN--D--LKMMECGWVHSKCEGLS---------------
----D--EQYNL------LSTLPESIEFICKKCARRNESSEEWM---EEFKASLSVLKLL
SKSRQ-----L------ASSNQGKLQPKALQFSSGSDNPRVKSLHSQSFSLVDIK-----
--------Q-KIAGNSYVSL----------------------------------------
---------------------ELQDTGGVSASVYNEHRSGVLDIPLEE------KMRLD-
---TRMCLFEARLWVHTNCAMWSAEVF------EEIDGSLQNV------HSAVARGRMIK
-CTV-C-NRGATVGGHYHYPCARSTD-KS--MYCP-AHAKNGNAL-G----RKRKKLIEP
ARVQFH----AVVPI---------NFLCSRL----DVGRNYTVDHT-------ENGGTDW
SGEFP----------QNQQAGGANSVSICDE----RNSSQVQ-PKLDGNSMATAIKRRKL
SKNLAEGV--SQQRNKKEGVSRRQSISETSV------EKSEGREEAAK-LSTAQFSGQV-
-----PSCSPTSN---ETESDV----QGMTNNATQISAESLNELQKQLQSATSFPQVQNT
DDLDQTMQATTTPTATYATNTDK------AQQAAVKQRQLKSGHQSSTQTQ-------VT
GDGSQGQPLQYISIPTAGEYK---G-VLTTTPSNSGLQMLTAQS-L--IQPQTI------
----NQPGSNQQPLILATTSPQVILATQPM----------------VQNTVMSSQQ----
F--VSTASKIEPIV---AGYFQFQSVPTSSGASTSGVGKVPPQPQVVNKIPAQTQQQQLQ
QAQ-----APVVQSQFVMEPQA-STTRPTNRVLPMQQRQEPAPLSCPVVSS------PTP
PKPVEQPI-----ESIVPEEDLISKNDDCADSSAPAAVEAAATYIN------EM-----H
-VLDL------NGVELELR----KEEQRTVSQEQEQSK----PPQSEDGFTYSSSITE-I
W-------EKVFEAVQV---AR------------RAH-----GLTP---LPEGPLADMTN
ALKYLIEQLYGSDQDEL-----E--------E--------NAY-----------------
--D------------CARCE---PYSNRSE--YDM----FSWLASRHRKQPIQVFVQPSD
N-------------------------------VPRR--------------GTGSN-LPMA
------------------------MKYRTLKETYKDYVGVFRSHIHGRGLYCTKDIEAGE
MVIEYAGELIRSTLTDKRERYYDSRGIG-CYMFKIDDNLVVDATMRGNAARFINHCCEPN
CYSKVVDILGHKHIIIFALRRIVQGEELTYDYKFPF-ED-E--KIPCSCGSKRCRKY---
--LN--------------------------------------------------------
------------------------------------------------------------
------------------------------------------------------------
------------------------------------------------------------
-------------------------------------
>COLSPE010215
------------------------------------------------------------
--------------------RDKQNATVMVDNTTSRSSN---------------------
------------------------------------------------------------
----------------------------GSVLKSDTVL----------------------
----------------------------------------------------AD------
----IYQENSDDAETIK------------------------------------PKKLKTN
E-----------------------------------------------------------
----------DELAADPPV-----DVPVALPVELPVELPVELPI-----------DPPV-
-------HVPVDPPT-----------RTKRPYKKRKSSKP----------------NETR
REQ----------------------------------------HLKPL------------
-------------RPML-------------------SERQQLQLLLKQEQ----------
-EERD-------------------------------------------------------
------------------------------------------------------------
------------------------------------------------------------
----------------------------------------------------KQKREQDM
K--------------------------------VEMERRMKEL------KKEEKRRKRLE
T------QKQAETQ----------------QFLVQQTHQQQTQLLLGLQASARIHQGLAQ
KESTTI----AAYPL---------------------------------------------
----P-------------------------------------------------------
-----------------------------------------------------------L
FTP---------------------------------------------------------
--------------------------------------------------------ESSS
AEYPASAPTHRDSYSSLNRS----------------------------------------
----TGPS----------------------------------------------------
------------------------------------------------------------
---PCN------------------------------------------------------
----------------------------------------------------SLA-----
------------------------------------------------------------
--------TSVITASSS----------------SSSS-----------------------
-------------------------------------SSIHSS-----------------
--GL-----------CERKEKFLGVKAIPWKEKTKIAQKALEISAQGSVQSTSNSNSTSS
SEGVSRAVKSD---SR---------ADR----RDRR-QFVS-----AVTF--TNT-NSDT
------------------------LKFNQLKVR-KKNLKLCKSSIHAWGLIAAEPISANE
MVIEYVGQVVRQKVADLREEKYIRQGIGSSYLFRIDTDLVIDATAHGNAARFINHSCDPN
CSTRVITVDGQKKIVLYAKRDIHIGEEICYDYKFPL-ED-D--KVPCFCGAKRCRGS---
--LN--------------------------------------------------------
------------------------------------------------------------
------------------------------------------------------------
------------------------------------------------------------
-------------------------------------
>BAFFRI013664
MLHTVYRPGVVS---D---APLG-------------------------------------
-----------------------------------------------------NQVVCRA
P-----------------------------------------------------------
------------------------------------------PQR---------------
-----------------------------------------------------------A
KVVAMSGDGRKHEGEVQ-------------------------------------------
------------------------------------------------------------
------------------------------------------------------------
------------------------------------------------------------
------------------------------------------------------------
------------------------------------------------------------
-ADAD-------------------------------------------------------
------------------------------------------------------------
--------------GAYRILFSKA------------------------------------
--GVVRRVP---------------------------------------------------
------------------------------------------------------------
-----CL-----------------------------V-----------------------
----------RLGPG---------------------------------------------
------------------------------------------------------------
------------------------------------------------------------
------------------------------------------------------------
----------------------------------------------------------AG
KQGGKGKPGQN-------------------------------------------------
----TPPV----------------------------------------------------
------------------------------------------------------------
------------------------------------------------------------
------------------------------------------------------------
------------------------------------------------------------
--------------------PR------------QEE-----------------------
------------------------------------------------------------
--G------------CARARG---FRPIPW--EEK----AVYIQVHYVPTIASADVPDPD
PVAAGPSKESA---GR---------ASR----VAMR-HQTQA----------SAS-TSDA
------------------------FRFNQLNTR-AKKLSFRKSAIHGWGLYADEPIPAES
IVIEYRGLLVSSKVCELRERIYERSGIGSSYMFRINKTQVIDATHAGGPARYINHSCDPN
CYTRIIALDGKSKVVLYAKRHIEPGEELSYDYNFPP-ED-R--AVPCHCGAAKCRKY---
--MNMG------------------------------------------------------
------------------------------------------------------------
------------------------------------------------------------
----------RADL----------------------------------------------
-------------------------------------
>BAFFRI043843
---------------D---APLG-------------------------------------
-----------------------------------------------------NQVVCRA
P-----------------------------------------------------------
------------------------------------------PQR---------------
-----------------------------------------------------------A
KVVAMSGDGRKHEGEVQ-------------------------------------------
------------------------------------------------------------
------------------------------------------------------------
------------------------------------------------------------
------------------------------------------------------------
------------------------------------------------------------
-ADAD-------------------------------------------------------
------------------------------------------------------------
--------------GAYRILFSKA------------------------------------
--GVVRRVP---------------------------------------------------
------------------------------------------------------------
-----CL-----------------------------V-----------------------
----------RLGPG---------------------------------------------
------------------------------------------------------------
------------------------------------------------------------
------------------------------------------------------------
----------------------------------------------------------AG
KQGGKGKPGQN-------------------------------------------------
----TPPV----------------------------------------------------
------------------------------------------------------------
------------------------------------------------------------
------------------------------------------------------------
------------------------------------------------------------
--------------------PR------------QEE-----------------------
------------------------------------------------------------
--G------------CARARG---FRPIPW--EEK----AVYIQVHYVPTIASXXGRRGA
LEGVGAGAREQ---GD---------AAPDP-GVWVR-EH------------------DDA
------------------------FRFNQLNTR-AKKLSFRKSAIHGWGLYADEPIPAES
IVIEYRGLLVSSKVCELRERIYERSGIGSSYMFRINKTQVIDATHAGGPARYINHSCDPN
CYTRIIALDGKSKVVLYAKRHIEPGEELSYDYNFPP-ED-R--AVPCHCGAAKCRKY---
--MA--------------------------------------------------------
------------------------------------------------------------
------------------------------------------------------------
------------------------------------------------------------
-------------------------------------
>DIALUT008375
MEAR----------------PL-----LLRTHRARGSPPPTAAAAGA-DFTLGVVIDAVV
FDKRAARDAARRPNCGG---GGGRGKDVWVDPFARSAELL----P----------ARVFV
PLAPLEA-------------------------------AAASRTGTPGTPIDGSACG---
-------------------------GGSGPLGRARVWRFFGRPR----GSDTPQQQQQAG
AGAGA---AGAGAEAEAEAEAEAE-----------EARMAEVGLSARAAAVRAARA----
------VSRGSVGELLRALALAHAREDSLYPLTYW--------AQSAAA----PSGTVS-
---------ALAPALAPALA---------------A-GV----DGGSLPFRLDAPCALSQ
PDAGSI----AQPHGLSPA---------------PT-------------TPRAAPAPPE-
--------------------------RDERPRAERWCEGPLE------------------
----------LAAGRARGAGAGRRGGAGAGAEPPLR--------GEP-------------
-----PRGGAG--AAGE-VDAGR--------AQCGWAHARCGA-----------------
---AD--GGVDGWAAPALWDGAP-----------CAAAAA-------PDAADARGALVAC
GAKRAV--------------APPPSPPPCGGCTAREQRPTYRL------CLTDVR--T--
----------AAARGDFSDS-----ARNAMVYNV----LCDAFRDEREAPPT--------
--------P----A-------ATRADSGGERRARKRK----------------AGDSADE
---AERAAQAGRG--------------------GRPYAQMVAL------VAHEAEPLELL
-CAL-C-SGGGDCEGSFHWYCAHR---AC--MLCA-VCGEGSD-----------------
------ERDWRCAPC---------ATCERC----------------------------AH
STHAP----------KRQRPDGGE-----------RDGVGALVRPLPRGGARRAAEREAA
SLCARQEGLLGAPPDGKPGVEPPGGVEPPGG------PPGGVEPPGVR-HGPPAGATGA-
--PT-PSAGASANLGATGALDA-SERAQMALAAATRAGGPAEDLE---LRVAATN---LG
DDL-AAAAEAAASAVRMCGAPAS--GVRAAREPAMERSGGPAASDARADAE--GTGAGAG
AEAGAGAETATGAGAAEAE-------AEADAEAEAEAVVGEDGL-----------LSTAV
SLAHIPPLQRKLALSAYARDPLAARLCGPC--------------------LQREKG----
F--CAVCDEHDAMV------RALRAHPKLLSAMTARCRGELTAPPPPVG-----------
--------------ERVLGDPD-----------------------------------ANP
PLVWPPRAAGAA--------------------CPP-------------------------
-----------PSARARDN----TADAGALDSTTDNR--------TDGAFDGPPSAGRGR
G-------RGRGRGRGR---GR------------GRG-----RGQL--------------
----------------------------------------LTA-----------------
--GG---DGDERPGATGRTP---RARPPPW--EVEARRSLVHAHAHASASVHDADDAASG
V-AGEGEGEKGRAAPR---------GSE----IAMQ-HEVQ-----HE--HVTLS-TSLA
RIAQ-----SG-A------GGRRCAETARVHLRSRSKIGVRRSAIHNWGVFATQPIAKGE
MVVEYAGELIRQSVSDRREVVYARSGVGDCYMFRVDDETVVDATRAGNVARFINHCCEPN
CSAHVVELPGGKKIVMFARRAIGVGEEVTYDYKFAL-GA-V--KVACYCGAPNCMGR---
--MN--------------------------------------------------------
------------------------------------------------------------
------------------------------------------------------------
------------------------------------------------------------
-------------------------------------
>NUTLON023930
------------------------------------------------------------
------------------------------------------------------------
------------------------------------------------------------
------------------------------------------------------------
------------------------------------------------------------
------------------------------------------------------------
------------------------------------------------------------
------------------------------------------------------------
------------------------------------------------------------
------------------------------------------------------------
------------------------------------------------------------
------------------------------------------------------------
------------------------------------------------------------
--------------------------KKSMIKNV----------------PQ--------
--------P-----------------SGLSMRSRMER-----------------------
------------------------------------------------------------
------------------------------------------------------------
------------------------------------------------------------
------------------------------------------------------------
-VMARKERL---------------------------------------------------
------------------------------------------DFE---LNM---------
------------------------------------------------------------
------------------------------------------------------------
------------------------------------------------------------
------------------------------------------------------------
------------------------------------------------------------
------------------------------------------------------------
------------------------------------------------------------
------------------------------------------------------------
------------------------------------------------------------
-------DNDE-------------------------------------------------
-----------------------------------------------------VS-SSLF
------------------------LSTNKLNLR-RKKLSFRKSTIHNWGLFAMEPIERDE
FVTEYVGVEIRSVLADHREEAYMRAGVGDSYLFRVDANTVVDSTHHGSIARFMNHSCTAN
CQSRIIEVDGKKKIVIYALRHIDAGEEITINYMYQN-IQ-G--EVPCHCGCPNFLF----
------------------------------------------------------------
------------------------------------------------------------
------------------------------------------------------------
------------------------------------------------------------
-------------------------------------
>GEMCRY015726
----------------------------------------------------------TS
VDKDKKRD----------------------------------------------------
------------------------------------------------------------
------------------------------------------------------------
--------------QENDKDIEHD------------------------------------
--------------------------------------------KSASK----PNGVNS-
--------------------------------------------------RADTPVSFS-
----------SQKHS-NPA---------------PP-------------LDNLSSSD---
---------------------------DDEPLATKF------------------------
----------AAA--AAAAALLERGSAG--------------------------------
------------------------------------------------------------
----------------------P-----------SKKSKE-------RELAL--------
------------------------------------------------------------
--------------------------PENELEAL----------------DT--------
--------P-----------------S---------------------------------
---------------------------------------------------HE-------
-------------E-------AHL---------CA-VKAAGK------------------
------------------------------------------------------------
--------------------DGVY-----------RDGVVARARIL----WEITAEKET-
-----------KPTD----------------------------------I-PDAEAWGT-
------------------------------------------------------------
-------------------------------------------------------GKNSG
VE----------------------------------------------------------
-----------------IKGPEGPRLKGVV--------------------VTAAGH----
Y--VV---------------------PKF------KCRRTI-------------------
------------------------------------------------------------
PSRWVLRLAKAS------------------------------------------------
--------------------------SGQRDSPRD-----------------PGTTSQTI
L-------KGVGKGLSE----R------------ERE-----RAMK--------------
----------------------------------------NQS-----------------
--G------------CARAE---GFRPIPW--EVKV----KYLQFNYTPTLRSDQ-----
--NRPKQSDSY----R---------ANR----LASR-LNTR---------IGEVK-NSDT
------------------------FKFNQLKAR-VKQLSFRKSGIHGWGLYAEQAIESEE
MVIEYKGELISNKVCERREHMYEKSGIGSSYMFRINKTLVIDATRTGGRARYVNHSCEPN
CYTRIIHVGGRPKVVLYSKRSMEEGEELSYDYNFPP-EG-G--TVPCHCGALHCRGF---
--MA--------------------------------------------------------
------------------------------------------------------------
------------------------------------------------------------
------------------------------------------------------------
-------------------------------------
>CHABRA015961
MVE---------AVP-----PLGSTLPQFNEQEAEKYLVGAEGDVGREDCNLSLSSDGDR
SEESGSRPSDSNRNDKN--AHSSDQDQAVAQTEMKKVQAHLPHS------MFVSGVARSS
PKIGGVSSMREKGIEKLSNSATDRNAGKPQEGWDAT--QHDALSEAKSGKLVEAGLS---
---DAMNMESTEEVMAA-GNSFMKG---ALVEAANVNFEALEPVPC--QGACRQALASAA
IGQPL-----IKSECKSNFEDRCH-Q---VHPSSESSGSSGRVLAGHAVG----------
----LSGDAERKQQQTKQVMKMGSGGVGQRPTKLI------------------PHGVYM-
--------IALGPRTESE---QQCGDKQGAVSS--SQGHEVRRDHRKGKWGLSSRSGYTT
HEVRGMA---APPALPPPP---------------PPP------------------LPP--
-------PPPPPPPPP----------PPPPPPSVMMP-PPQP------------------
----------LQALQALKTLQGLQ---GALKSPLQN--------SLPVLFGNLERLAQG-
-----PNT-----QPPK-FMGGGMEN--ARMVNCSFDHSAAHHPRQQQGM-----KP---
---VE--HQ---------GMALPDHIGSGFGDQPQKELAAPCWEPP-DKVPGSLPSPSRV
SSSRVP----LQSSL--LASSRGHPIPAAGREPSSLSPPSEDDP---------VE--S--
-------------------------APQIFLQQP-----EQVPLTSQAATPGSGA-----
----TGYEP----APHHELI-AISGAHGKSAVGHNQFPVKAEAVPAIN-----ESGTAD-
---GMSCCVWSRLSLHDSDSGYDEALLLGRSPTRDVEETSPKV------EKEEMIPRWLE
G------VEGAQVLESAPSLCMHDRD-------------------------STCDSQRKA
QLACDVLQTKADVPA---------SVYIRQ-----RQGDFASVLPP--------------
---------------ANVWSPGCTNEGTVAS----RTTLQGQGEGLPED-VHDQHTRRSP
DRGVHSQA--DRCRSECKDLQDAPQQ-----------------------GADSSQSAKG-
-----TGHNLAGVRARPMTGDC-DDELCTSKEDNRGEADETRDGRARW----------DT
DRVMPGLANSGQWTSGVLGKCDD-----DAKQVELRQTWQ------------------TQ
DDKTRSDP-------------------EMVSGEQSRERWYEPCS---AIIPSQN------
----AAPAENDNVKNMERGAPAKAVTEGST----------------KGRKEEGQQG----
L--V---TEGTPLSYTSRGETCATQSPHMGEGMSDMSKTVSEGRDDSNRTGVDTRVHSRA
DPRGCIVAEAIAAAKRQI-----------AKHATDGQLAGASRIVSPVDSSRWVSEASVS
PLESQLAQAHASFHGDTDDFRSGKQRRRGNAATSPRVHWSTREVGQ------RC-----L
-EVQESDDGSQAGEEGQDR----SCSEAGAANLDEKML-------NDDYTPIASSAEE-A
W-------VVLENRVWE---LR------------RSC-----GLHWVRMRRGLSTSRWGD
EVISSFRQL-------------------------------NSS-----------------
--G------------CARTE---AY-----------------------------------
-------------CGR--------GIGRSGIDITAR-MAAI-----KVACDTICE-APLA
------------------------IRYRTMRNMVKKRVSVGASEIHGRGLFAETPFSFNE
MVIEYVGELVRPKISDMREKRYQQQGLG-CYFFGLTDDFVLDATRKGNAARHLNHSCNSN
CCARACLINGQRKLLIFAKRFIQKGEELTLNYMFVPNEE-E--KVPCLCGDAQCRGY---
--LN--------------------------------------------------------
------------------------------------------------------------
------------------------------------------------------------
------------------------------------------------------------
-------------------------------------
>GEFOKE007349
MIR------------D--------------------------------------------
--------------------------------------------P--------RKRVVKP
P----------------------------RFKYDRN--SVYLSDHDDVHEILLTGLS---
---QLTTEAYLKTELAK----F------GPVERVTI---ETHPT-------TKQSLCMAT
V---------RFSNPAVSRRMIKE-----GVPGQP----NGRTLQGALAQARLDP-LGKL
VEEEKRKSTQSSKAAAS--------------------------------WEIQPEKGDFW
Q-----------PLEHGSMMS---------------------------------------
-----------------PS-----AAAAAVPALLPASASAHVPLP-------SSVLPPP-
-------PPPPPPP------------APAMPSTQSSRS----SSRDRDRDYDRDR-RDRD
RDRDYDRDYDRDRDREYDRDGGRDRDRG----PRGR---YQSRDQRPASQPP-------F
VAP--PPP---QPYPSQV----------SQHQM---SQHQDTQLSQHAQSQ---------
------------------AHQQP-------------------------------------
-----------------PPPREPPPPPPVAQ-------PSYPQK----------------
-----HQAAAQQQSGWYQQT-------------------------STSAPPPPPPP----
--PPVTQSP---------------------------------------------------
-----------------TFRLWVEALVK-----QTIEQKVQRV------QQREQAKKAAA
KISV--MDVGGTTA----------------NYMAPR-HSYHKDR-------YEMEERRAS
RRRQVYSPSASPPPV--------------------------------------------R
ASSTP------------------------------RSSVPPQTEALP------PAAIQTP
SEQVSERE--------------------------KSQVPSAPASQVAQ-----------V
EPP----------PAAPGSPDSYQRRQQQKQERLRQQQEQQEQQR---------------
-----------------------QRQQEQKRQEEQRKQQ---------------------
RQQQAAAPAPPPRKAAQKKPRESSGSVEDDASISSAPRASSPGL--PLMQPDTITPVSTP
QLPIPAPK--------EAPAPAVVSKPASK---KAKAAASFAD---PPPRRAATNA----
LKTLKRSDDGSPVRHV----KKQTSAPRGAAAAK--------------------------
--------VVAVSPAAVMATPPT----------------------APFVPM---APLPEM
PARPSRQAGTVRY-------------------AAP-------------TRDNEMA-----
-QYVQ------PGLRAANA-----------------------------------------
--------------------AK-----------AEDAVMSD-------------------
------------------VAADPAA------------TEVQMN-----------------
--G------------CARADM---YVKVPR-LKKKGARN---------------------
-EFQPISTTGL---AR---------TAR----LEHR-RLTV-----AMTE--TSA-ESDL
------------------------HKFNNLKIR-KKRLRFAKSLIHDWGLFAEENIAAGE
MVIEYVGEVVRQRIADIREKRYEKVGIGSSYLFRIDDDAIIDATRVGNLSRFINHCCDPN
CNAKVITVDNKQKVVIYAAKDITAGEEITYDYKFPI-ED-V--KIPCYCGSAKCRGS---
--LN--------------------------------------------------------
------------------------------------------------------------
------------------------------------------------------------
------------------------------------------------------------
-------------------------------------
>GONPAC001687
------------------------------------------------------------
------------------------------------------------------XAACAA
P-----------------------------------------------------------
------------------------------------------------------------
----------------------------------------------------AD------
------------------------------------------------------------
------------------------------------------------------------
------------------------------------------------------------
------------------------------------------------------------
------------------------------------------------------------
------------------------------------KESSESKMRLTERQQIA----LLM
NADEDD------------------------------------------------------
------------------------------------------------------------
------------------------------------------------------------
------------------------------------------------------------
----------------------------------------EKL-----------------
------------------------------------------------------------
-----------AKPK---------------------------------------------
TTATP-------------------------------------------------------
------------------------------------------------------------
------------------------------------------------------------
------------------------------------------------------------
------------------------------------------------------------
------------------------------------------------------------
---VRKG-----------------------------------------------------
------------------------------------------------------------
------------------------------------------------------------
------------------------------------------------------------
--------AADSAATQR---KR-----------PRQERK---------------------
----------------------P------------------DTMT---------------
---------------SARCKP---WVPIPW--EEK----QTYLQFATGMAECELDSDGNE
-CPPAPAVVES---AR---------MHR----LTHR-RVVVS----------TKESDSDL
------------------------FKFNQLRTR-AKKXRFRKSSIHGWGLYADEVIEPNE
MVLEYIGELISNQLGEVREKRYEAMGIGSSYLFRIDKAQVIDATVSGGPARYINHSCDPN
CQPRIILVNGHKKVVLYSRRQITPGEELX---RL---------QLP----S---RG----
------------------------------------------------------------
------------------------------------------------------------
------------------------------------------------------------
------------------------------------------------------------
-------------------------------------
>RAMVAR003937
MSGITEA-------------P---------------------------------------
--------------------RKLNNYKLIADPSIDAKHK----------------VVVKD
PRRNPQ------QRFRSVPFHQTVKL-LPRFVIDAN-----YTGTPPEVEVLLENLN---
---DNVREDFLRTLLKK--HNF-------DVVHLSI---AYHPS-------TKRHLGLAH
V---------ELTTSQSADAC--------------IIAMNGRAVMGNVIHASKD------
------PLGKKYKACIKELVAEQPKH----------------------------------
------------------------------------------------------------
----------RSSLLDPPA---------------PPTKA----------------QPP--
--------PPVDPPQS----------GYGTPVSAVLPSSPSP------------------
----------TNSQSSVVYANGFDSHH-----------------TRP-------------
-------------RPSL-FKSGR--D--ESILKE--FQAFGEDADEEGQ-----------
---KD--KRKEV------ASMSP-------------------------------------
--------------------ITPAASPPAKRGS-----PATLKV----------------
--------QLFLHSGLYNLP----------------------------SIPHD-------
---LRAFYP----SY---------------------------------------QVQGDC
---------------------------------AKLMEDMKTV------ITRDLERRIIH
---------------------------------------------------REYNQRMSI
RNVSTT----SITPH---------VMDITN--------------------TVDKILSGDI
SGGGP------------------------------RNALKI--HKMPSFRATTEGQENEP
QEAASS------------AVAKQKGENGAGV-----------------------------
-KP-------------AVKEEG-EEPLKSKKRKKEREGDTKRRSVEEDAAAADVQ-----
----SLLPDTLLKADSSVSSSPH----DKKRKSSSEQHSKAEREEEPVSRK-----ILLA
ANDSVLTPITEDPFSALDLLL-----SEIVEEKDKAQKWAEDSQ----------------
----QPPAKKKKKKTTDFVLPALPSKA-----------------------VDGAQG----
L--I---SSTLPLI--------KKKVPIEATVIK--------------------------
---------------------------------------------------------KIA
P-------------------------------KRP--FFEERSPQE------KE-----A
-QAIR------QGIDGEDI----GYLKAATDELLVADQ--------------ATLLSV--
------------PGVSQ---AA------------REA-----ALDKWE------------
-------------------------------------ERPSEG-----------------
--G------------CARCT---PYKRTTR---------VLHLRKNATVDATAPFDAEKI
E-RVTRGKGLS---AR---------EAR----MNKR-RLIN-----ELDY-TASE-GVDI
------------------------GKFCSLKQSEAKRVRFGRSKIHNWGLFAQEPIAPDE
MVIEYIGEKIRAHIADVREKRYEKVGIGSSYLFRVDDFSVIDATKSGNYARFMNHCCTPN
SYAKVISVDGQKKIVIFSKQQINAGEEITYDYKFPI-EE-S--KIPCLCGSKGCRGS---
--LN--------------------------------------------------------
------------------------------------------------------------
------------------------------------------------------------
------------------------------------------------------------
-------------------------------------
>MALCAL004266
MDLRSE------------------------------------------------------
--------------------------------------------P--------VSDSTSA
P-----------------------------------------------------------
------------------------------------------PA----------------
------------------------------------------------------------
-----------------------------------------------------PHAAVA-
------------------------------------------------------------
----------------------------------PSQSTS---------------APPP-
---------------------------APPPPKQRFGG-----------------QQLAM
SDSTAAAAIG-----------------G--------VSAASTGTHKP-------------
-------------SPKQA------------------------------------------
------------------------------------------------------------
--------------------VPSSSMPSAASISVPVAA----------------------
-----------------------------------------------EHAPEAVVA----
--DRVPSVP--------------------------------------------QESAAER
E---------------------------------------NRL------RREEEAELLAE
R----------------------------RRFW---LHK---------------------
------LREDKLHPRRR-------------------------------------------
--AHP-------------------------------------------------------
------------------------------------------------------------
RAP---------------------------------------------------------
------------------------------------------------------------
------SPRPA-------------------------------------------------
----SPPT--------APTLPSQPAGTAEV----------------LGPYIAREDEDAVQ
L--LQRF-----------------------------------------------------
---------------------------------------------RPV------------
----------------------------------------------------QLA-----
------------------------------------------------------------
--------TSVAPPAAEVGVER--------------------------------------
------------------------------------------------------------
--G------------CARTEV---YRKVDP--KEKERIK---------------------
-GAPGKAGPEV---GR---------SSR----YQRR-AVVTV----------DAD-EADV
------------------------RKYQQFLQA-GRRVRFGRSTIHNWGLFTEQSIPVGD
IVVEYVGELIRQRVADLREKRYEKAGIGSSYLFRVDDDWIIDATCVGNLSRFINHSCEPN
CFAKVIHVDGNPKVVLYAETPIVAGDEITYDYKFPE-ED-E--KIPCYCQAVNCRGS---
--LN--------------------------------------------------------
------------------------------------------------------------
------------------------------------------------------------
------------------------------------------------------------
-------------------------------------
>IXOSCA002438
MNGVRPVHHDAS------------------------------------------------
--------------------KKKRNYKLLVDPAMKKGAV-----PG--QENLYPPVQVRD
PRSRLA-----------WARTEIAD--VPKFKIDEH-----YVGIPPPLEVTLTNLN---
---DNIGKGFLDDLVKK----F------GQVDESVV------------HGRTRKHLGLAR
V---------VFSTTQAARFCVDK--------------MHLSSVMGNILNVFFD------
------PFGRECQRLYEELCSERPKFPPPPPLPQP--------------PRALPPSGSSA
S--ASYRSNASTPLSYDSGYSYCASSQYAAATGHHARGAWDPHAASDAIPQKLSPARESL
DSRIELLLKQTPQQQESPV--------SKAAPPLPEGASFSDVASMPPLPPDSSPLPPL-
-------EPPPPPPED---EEDASFEVLSTPPSPFLSY----TKVGGAAALSDSE-PLAV
NDEATNQSTA------------------------------STRDSTPVHDEL--------
-----PSG---LNGPGDV-----DLDGSEKEAA---DDDDDDRMSLSSL-----------
-SSGD--EKLEVNAPPPGGYPSPSAATAALYAASTSHYPS-------QEVQMMAGTAGAL
SPSHSQHVP------STAAGAPPPPPPPPPM-------PNYPPP-------------PYY
PP------GTSTPPSHYGAVREYG-----------------------RVPPPSPYRWYGS
ALGRASASP----------------------------PQASGGAPPP------GTWSSDP
N------------------AATVRAVL------GALVAELREI------VKRDICKRMVE
N-------------------------FKR--FE------------------AWWDEQVSA
ASK---SKTSEVAPQ-------------------------------------------EA
TSSQPAVSSLSS--------DG------------SRESGFSIGPRMPSFR------RKPP
SPPPLDDEDS--------KPDDSDGEHDKLS--SESESPRQRKGSA--------------
--PVV--------EHSTQESDSDADSDSESESDESSESESSSEEDGDEEASSSES-----
----SESEEEDAEVVASVTRSPDVSDIEERKKEPEPEITKRDNE-----------AEVRT
AESPAASPTPTKEDIKSEEVD-----HEDDAETQQ----LEPEL--PDVRPTA-------
----EPPK--------VEPAPTEPPQSRDL--------------------YEASEA----
LMALAAG-------------FAEPELPTPAKN-----------------DVTGAGEDVKD
EEDYCL------------------------------------QNVTPLDLVRMATTPPPP
PVEVLESLVHPAS------------SRKGKEREEPAVAFAKRNVVE------EM-----Y
-EFLR------TGVDAEDV----QYLKRSYDAMLQDEI----------------------
--------TNIPNPTKK---KK------------KDE-----------------------
-------------------------------------SRVHVT-----------------
--G------------CARSEG---YYKMDV--KEK----ARFKQSGSCMPQHETQDP---
-TSKARVAAQS---SR---------EAR----SNQR-RLLTS----------EAE-VSDL
------------------------LKFNQLKFR-KKQLKFAKSRIHDWGLFALEPIAADE
MVIEYVGQMVRPVMADRREQHYTQIGIGSSYLFRVDVETIIDATKCGNLARFINHSCNPN
CYAKVITVEGQKKIVIYSKQPINVNEEITYDYKFPL-EE-E--KISCLCGAPQCRGF---
--LN--------------------------------------------------------
------------------------------------------------------------
------------------------------------------------------------
------------------------------------------------------------
-------------------------------------
>MADERY024120
------------XRP----APV--------------------------------------
-----------------------------------------------------YPSDEND
P-------------------------------------------RDDERVLLLSNLN---
---DNVKEELLRKRLER----F------GQVVKIEYRY-------------NRKHTGMTT
VT---------FSKVSEALSAARE--------------MDGLTLMGGTMTAEVD------
------------------------------------------------------------
------------------------------------------------------------
------------------------------------------------------------
------------------------------PMNRKYMA--------AIAALQQKE-DQRE
REQHAR------------------------------------------------------
------------------------------------LEKEQERLRLLE------------
-------EAARKKK-----------------------------EEEE-------------
--AEKRL-----------------------------------------------------
---EEENKKRKEEAERLARLQAQ----------------REKEREMLKNNPTRRVQARPA
--LRLAMLP---------------------------------------------------
----------------------------------------ASL-----------------
-TRR---------------------------------HIDYYFMDLG-------------
------------TPAKH------------------------------------------V
VAEGP------------------------------RDRMVREK-----------------
------------------------------------------------------------
----------------RARRDGL-------------------------VEITEEQLKL--
----------------------------------------------------EGSDMAIT
GLSSTAKPE---------------------------------------------------
----------------------------------------------------TEQQ----
L--LQLA-----------------------------------------------------
----CA--EIMRELTVIV---------------------------------NDLRKNRRD
PTIRTLTMKALNF---------AKQ----------AAAEASRQREQAE--QSQVKKEQR-
-----------VSLRAEEE---------------------------------DADFEA--
--------AVTKGNRKR---SREGDEDEFIGAQKRRSTR---KVTYKE------------
---------DSDEDSEF---DTPTE---DDRF----------------------------
-DGVALDEEDPAVSTCSRTSP---YEKTAR-PPDAVIQN---------------------
-AAATGDAKSN---SR---------RDR----NESR-KVRRG--------IMDLE-NSDL
V------------------------SFNALRSR-KKAVRFAKSRIHGYGLYAMQHIEAGE
FVIEYVGELIRRIIADRREKGYEQQGMGDSYLFRLDWTNVVDATRRGAVARFINHSCEPN
LTAKIIEVEGAKKIVFYSLTTVEPGSELTYDYKFDVEEE-E--KIPCLCGASKCRGF---
--LN--------------------------------------------------------
------------------------------------------------------------
------------------------------------------------------------
------------------------------------------------------------
-------------------------------------
>HOMSAP060733
MSSEEDKSVEQ-QPPDDGASPFQRARKEIKEQSAEEDAEAEVDNSKQMQNSAPRKQRGQR
KERSPQQNIVSCVSVSTKLKRSKEDANCAVVTPLKRAGWQLQPGPEEQAANKDVNGQEST
PQQKSHPSESETVVSREESRPPKLVM-SPRLQGEKEGKSIKLSSETESSFSSSADISKAD
VSSPGVSTADISSNKDDWQNNYTQCNTEEEVENVADIFKELDPPKTYTRKRSKPKLKLKI
INQNSCDGKSESSPEREAVDDETKGVEGTYRPGIGGQGKTKRSVIRKDSSGSRDDGSVTE
STEKIKKRYRKRKNKLEDLLDTSRQSPADDPLADIQSSRPLSEMVTDGAQSSYPDARDKN
SAFRKASSQERAPYVQKARDNKRQQQQDSIDPSSR----EWKFRQQMRQKSKQQAKIEAT
QKLEQVKNEQPSSGIQSPLQSFHKELFTKQPPSTPTSTSSDDVFVQDSLSQAQTSQPPS-
-------SRPPSPMDPFSRRNSAAPVENCTPLSSVSRP------------LQMNESSSTT
NNDPYAKPPDSEQTAKGPIAAGTSDHFGQASRPRPIGTISRPTSQDPYSQPPVDSYSQSY
S----PRPGISYSQPPATQNRGPPPDTCSQTPR---LSDTFSRVSPSAARDPYDQSPMTP
RSQSDSHDVADQPRPGSESSNSPHSQGQQF-------------TDTQEKLRQRQAGRQEK
GSQDSPAVPH-----PYPGNIRSPVAPPLGPRYAVFPKPS----GVSPQLRRSVSVDQHF
SPQSLPVQQHNILGQAYIELRHRAP---------GLPNQLPVHPDLEQVPPSQQEQGHSV
HSMRTLNHP-----------L-EFSEAPLSTSVPSETEKLDSDDPSVKGVEVKDLDDEDL
ENL------DGKV----TNDPNLDDLLRPELDMGDKKSMFEEL----KLKKKEQENKTLV
LVKTKC------------------ND----NVDCSQ-HSDLND---GEKTSKRTNRETAG
PSANV-IQASTQLPAQDVINSCGI-------LLANEKSDNSDIRPSGSPP--------PT
LPASPSNHVSSL---PFIAPPG---------AMNSNVTVVSRVGLIPGQSTGKPATQTGP
QTSQSGTSSMAQQNRERPDLLDQERQEQQQQDFDAITDPIMKAKMVALN----------L
GMPPMFMGQVVGQGPQAIPQDGSNDSQRKQYEEWLQETQQLLQMQQKYLSAKQRTAKK--
----EEDAEQLKHVTEQ------QLEQIRKQQKEHAELI-------------EDYRIKQQ
QQCAMAPPTMMPSVQPQ----LIPGAPQQLQHQQH---------VIPGWQPNSAAHLPLN
PPRIQPPI--------CTPAPGTVSNANPQFDDNNPFSESFQERERERLREQQERQRI--
LRALQQRVSQIPFYSSD---GPLQQSPQHQQQMGNIQQGSINSPSTQTFIPVGSSGTSFQ
QSPPCGGHSYPGSTQSLIQLYSD------EEKGKKKRTRKKKDDDAPSTPHTTSTPAVST
PSELPQQADQESE---------LENQATPNQQETPLEKAETESCPGQEQNGSKVEGNAVA
NELLKKNKKSSGSICSEDDDNKLVEKQNPAEGLQTLGAGNQLPKT-DGG---SETKKQRS
K-RTQRTGEKAAPRSKK---RKKDEEEKTFTHLKQQNNLSNPKMANGFL---------NN
QEELRIQDHVKEEPPEPVSPNGPRSSSVVAAF-----LHVRPNSYVSSAPRLVSSYRPTS
NSGYGIAES-QWCCHCKKSESFC-YSSTAQENKESHCLP---------------------
-KASPPASPDEDCLNRYRKCNCAYETQAGALNVEARRLQMKCFCHKATSGAIKAQC-KDL
CP-------KG--RGERD----ACENMRLMKTEWKSNVYLARSRIQGLGLYAARDIEKHT
MVIEYIGTIIRNEVANRKEKLYESQNRG-VYMFRMDNDHVIDATLTGGPARYINHSCAPN
CVAEVVTFERGHKIIISSSRRIQKGEELCYDYKFDF-ED-DQ-KIPCHCGAVNCRKW---
--MN--------------------------------------------------------
------------------------------------------------------------
------------------------------------------------------------
------------------------------------------------------------
-------------------------------------
>LEPVOR030759
------------------------------------------------------------
------------------------------------------------------------
-------------------------------------------MSAPAAAW---------
------------------------------------------------------------
------------------------------------------------------------
------------------------------------------------------------
------------------------------------------------------------
--------------SSSPT---------------DS------------------------
------------PRSA----------STS-------------------------------
------------------------------------------------------------
-----SRV----------------------------------------------------
------------------------------------------------------------
-----------------VESHPVISVP---------------------------------
------------------------------------------------------------
-------TP----QSI----------PAQNQQHPKRR-----------------------
-------------------------------------------------RKHRVSND---
--------------------------------ESE-SAKTSLKK-------MATQSERNK
QEEH--------------------------------------------------------
------------------------------------------------------------
------------------------------------------------------------
------------------------------------------------------------
----------------------------ENDGRKYTR-----------------------
------------------------G---------SLPFKG--------------------
------------------------------------------------------------
--------------------LDLNAPP--------GSPRRQTGPKSSST-----------
------------------------------------------------------------
------------------------------------------------------------
------------------------------------------------------------
-------------HVEK---NT------------SSQ-----E-----------------
------------------------------------------------------------
------------------------------------------------------------
--ASSESSSSS---SR---------KLR----AEQR-RFQT-----GLNS-QDWT-PGNL
------------------------LQFNPFVCR-QKKLHLGKSGIHSLGVYAMETIKAND
FVIEYIGQLIRPSVAEIREKLYDKMDVGGSYLFRIDSEVVIDATFKGNLARFINHSCEPN
CFTKVISVGQTKHVVIYAKRDIQVGEELAYDYKFPL-ED-DHMKVPCTCGKPKCRKT---
--LN--------------------------------------------------------
------------------------------------------------------------
------------------------------------------------------------
------------------------------------------------------------
-------------------------------------
>ACAPLA028812
MSGRKKKFPRFKGEPDVTSSPAPESIPSLEEALSEPRLEPEVDSTGQPKHLTWRRARGPS
KVQKEKSKSPRRIPPDSELKVDEEELECVIDPPVVVTPGVSSSTPR-----KSPAASRSS
PRNVGLTEDSRRVIERPSSSTSHAHWGKPKFGVGRPRHHHSGAKRGPKPKNKLSALLPTA
SQSDNSAEKKSSKDEEEWMNNYTQCTTEDEVEKTVDKYPVTKPTEIESSRRPSLKAGSLA
ILKSLYGGRNIHKELKDKYKDRERSDGKEYKPGVGSRGAYSRSLSEGAIEKHSEPSTSDL
HGIEKKKRRRKKKPNLQSLLDSSKSKSEATPQTGQEPAQPSGDPSSSNAVPLLPSQSTTQ
P--RRVSATDRQPYLQRARENQRKRAEAALQAGQS-----------------HSPHPAGA
KEVMEAGQQAKGMAQPGPMPSHNQSAHSNLHLQMPSPMSAANSIGPTTPIAPGTPLAPS-
-------LGPSTPLGPQNMEPSMGPGTPIGPTTPIGLTMPKPIGPASDSSLTGSQSNIPQ
QQRPQLNKTS-----------------GGVNQ----GDHSMQRGNFPMQPTQ-------F
F----PSG---HSSPGGSILTGSASDGERQHLR---KKRREAQLQQQQWFGDDSQRPSVG
PNTGDQ------------GFSSPASIPGNNGSSQGSTDGLGQFHESGEKLHQRSQQQQQQ
QQQQQQQRPFMSQSGSSMGLQSPGHFPAEHQPQVPFSDPNFQEIAENQQLFKDLGLY---
--QESKQSSEDKASGSGSSVTRQQV-------------SQASKSESKSDEPPKETP----
--GLERSLP---------------SSESTTQSVTRAS----QDKPPV--TTEDSQQKGDS
TAS------QGKP----TIVPLVSADIQQQAPVPSASADLSNIQKSP--QKADSKPEVIA
ACAVHCVADGTSVE----------KDHKDTPKDCGA-HNSPITSIIGTSTSTSTQTTVVP
SSGQLVSVSAATVPSTSAPNVPAAQEAAKRPLQDLLEKEKMELKQQGPTSSGLALIHGPT
AGPAPEGKAVKLPTPFANKPPGAQLLLAMNRQQQAQQQAQQQARRPPDFGLSMGDAQRPP
TSGMPHIGDGAQSGVQSPQMGNSGNQMFSIAIPMHMTSPSSRMPSPLANMRMPVRMSGMF
GMPQV---PMQGEYHEETPPDSHRREQYLQIRLKFFEAEVSKERKKKKLSARQRSCKK--
----TTVQKKLESIRKQ------QEHHMKQQQEHMSSSQQSAMGSFMQDAGMFPGNGMQG
SQVPLASPSQPAAMMPGQPSPMIPGQPSTMTPSHS---------LLPTSQPSPMMPPGSQ
PTPAQSPM--------SQSAPFPVANQGVSGQDNNPFSDGFIQRERERLRAQHERQHK--
LRAMQRLLEQLPFLNQE---INQQGQPASAGVPA---QEPIPSPSGNQP---GP------
--------GMQGAVSHQMPPPD-GKSADKPKRKRSRRKKTEE---MP-------ATPLQV
PSNLEQMQNNMSI-------------------ETPQAELLRRSSVEGEDQSTEVLAGKIL
-QLLQ--------------IGPKSAAKTPTEEGTPTPVQSTAPSQDDDDTSILEMVEKLP
YEEKKKDFEESQKQRRK---KRQQRALEGGGKRRRKSKDSDGELLNAII---------GH
AVIDGVADFSSLPPSPPILLNGPSQ-------GDDIMQEINNHAYVAGREGVVPSS-ECD
EEGSMCMER-KSLCGCVRSQSFCGYT----PANPKFCSSSISQRSQGPALAHQEPAAGAV
VSATSAASGEAKAKNRSRACNCAYETVNGALNVDARRKGVSCYCSKATVC--VYHCDKDL
CP-------ASDSQLDRKQSYSRCKNTRFQKTEWKTNVYLARSNIQGLGLFATRDIEKHT
MVIEYIGRLIRNEVANRLERVYQRGNHG-IYMFRIDNDTVVDATMSGNPARYINHSCNPN
CVAEVVSFDKELKIIIISNRRLSKGEELTYDYKFDI-ED-EN-RIPCLCGAPNCKKW---
--MN--------------------------------------------------------
------------------------------------------------------------
------------------------------------------------------------
------------------------------------------------------------
-------------------------------------
>COLVIE015048
------------------------------------------------------------
------------------------------------------------------------
------------------------------------------------------------
------------------------------------------------------------
------------------------------------------------------------
------------------------------------------------------------
------------------------------------------------------------
------------------------------------------------------------
------------------------------------------------------------
------------------------------------------------------------
------------------------------------------------------------
------------------------------------------------------------
------------------------------------------------------------
------------------------------------------------------------
------------------------------------------------------------
------------------------------------------------------------
------------------------------------------------------------
------------------------------------------------------------
------------------------------------------------------------
------------------------------------------------------------
------------------------------------------------------------
------------------------------------------------------------
------------------------------------------------------------
------------------------------------------------------------
------------------------------------------------------------
------------------------------------------------------------
------------------------------------------------------------
------------------------------------------------------------
------------------------------------------------------------
------------------------------------------------------------
------------------------------------------------------------
------------------------------------------------------------
--------------------------MSLRLGL-SKRVAVGVSKIHGWGCFILEPAAKND
LICEYKGEFLSEEEVNRRGRFYDE--QSLSFLFAVNEVSSIDAFRKGCKIKFANDSTAFN
VEARVFRVDGDYRIGLYAARDLQPGEELVFTYGY-F-TT---LK----------------
---NQ-------------------------------------------------------
------------------------------------------------------------
------------------------------------------------------------
------------------------------------------------------------
-------------------------------------
>GEFOKE006108
MSTTGLEKRVLQ---D--------------------------------------------
-----------------EI---------------------------TMNMEYTATVAHSQ
P-----------------------------------------------------------
------------------------------------------------------------
------------------------------------------------------------
------QSGSAEHTAFP---------PAFVPLER-------------------PATVAIK
HYVTNNVTMQRGPHKEAHSA----------------------------------------
------------------------GAKSLGSLRVPF------------------------
--------------------------VTSIPRMRFFTG------------LRSN---IAG
EDNDEL-------------------------------------AYIP------------Y
F-----------------------------------SDEETELLDDEYTRR------LFK
VPGVDR----------------------------------SQF----DLVLQSV--VEKF
GN--------------------------------------------STEIFDILA--DYF
DK------EPEKVIERWKVLA-------------------------ERSAPPIVA-----
--HSESTNP---------------------------------------------------
------------------------------TNEAQLMSSFRSL-----W-----------
-CMR-CQ-----------------------NYCCDD-H--------G-------------
---------NQVLPHGQTP----------------------------------------D
PRPQP------------CRRCG--------------------------------------
------------------------------------------------------------
------------------------------------------------------------
---------------------------ADSVDEDVSQSI---------------------
------------------------GD----------------------------------
------------------------------------------------------------
MFELQQC---HKLFKCK-------------------------------------------
---PCD-------VAAAL------------------------------------------
---------------------------------------GNRTCA-------EMK-----
-LFLKQH-----------------------------------PVV---------------
--------QEQPMEKPK---RR------------KKTSSN--------L----------R
TISTMVKQHERHGKITP--------------------IDWA----------------PCS
CVGE-CT---SKTCSCMQHGTPC----------EKYCG----------------------
---CPPS-----CSVRFPGCSC-------ALECDSQ----RCPCFS------HRECDPDL
CRSCAQSHGAGLT-----SAHGPCRNMNLTLGI-AKHVLLGPSDVHGWGAFLKDGANANE
FIAEYVGEVLSQDEAERRGHIYDK--RKMSFLFQLEKSTVVDATRKGNKMRFANHSSQPN
MEPRVMRIKGDHRIGFYALRRIRPGEEITFDYG-NH-EKAKARK-PCKDDADSCEVTTKR
SA-NESRS----------------------------------------------------
------------------------------------------------------------
------------------------------------------------------------
------------------------------------------------------------
-------------------------------------
>ELPMAR016169
-----------------------------------------------DDEEDNAAAQGDN
DNHNNNDAVNDDVIENA-------------------------------------------
-RTLNTNSSNEFAFKRE-------------------------------------------
-----------------YINNYFEKKNAHQLWREQKQY-------------QSQHAEIAE
QNRNISGFAQIMGEQKQKYQSQHA------------------------------------
------EIAEQNRNIVV---------FAQQPSVD-------------------PAVFAS-
---------------------TANDDEEKIAKYLH-TGT-------GDHEDEEGIRVDEI
TEACAIAL---------------------NEESCPI------------------------
------------------------------PHATPYVS------------INRT--HFMK
DDK--------------------------------------RLRYIP-------------
-----------------------IRDSF--------LSHDVSAMELYDSN----------
--DSD-TEFEEC-----------------------------------EDVLLEF------
--AETRL-------------------------------------LETEHDTRCLH--RLF
AL------NMDRIAHRMMTLSLQK------------------------------------
----------------------QKTLHAQEQQLIRDG---------------VDTKNKDI
P-----------------------------------IDSFSLL-----F-----------
-CPR-CA-----------------------TYDCS-LH--------GLDHPRRQHRALPS
DAVLAAVNERVTDPNAL-------HSRCNDIASLLSSSSQSSLQFQ-------------A
SVTYP----------SECEACSADCFIRV-------------------------------
------------------------------------------------------------
------------------------------------------------------------
-----------------------EKEQKKKEKEEEEK-----------------------
------------------------------------------------------------
----------------------------------EKEEHEWQS---------MELA----
--NLRRL---LNICKK--------------------------------------NF----
----CQ-------IAAIL------------------------------------------
---------------------------------------DTITCR-------QVY-----
-LKSKQL-----------------------------------P-----------------
-------SLRSYPNERA---ER---------AKHRKNALTTN------------------
---------TSAAQSKXX--------------EXIRIQAVRINFL---------------
---------------VANTEN---QRRMTALGITRFVR----------------------
--------------NR-------WSAHNDSLAVIS--AXDDCPCFVA-----HRECDPDR
CRSCQSYL-VS-STNELD-PFTLCANCACTQER-KKRLWIGRSDIHGFGCFAAESIKRDE
FVTEYVGELISQTEADRRGKVYDEQY-NISYLFNLNEEYCIDATRKGCKMKFANHSIAPN
CRAKIVTVNGDHRICIYAQKDLAPGDELLFDYRHDN-VD-NA-QQP---N------W---
--FNQK------------------------------------------------------
------------------------------------------------------------
------------------------------------------------------------
------------------------------------------------------------
-------------------------------------
>NUCSPE160565
------------------------------------------------------------
------------------------------------------------------------
------------------------------------------------------------
------------------------------------------------------------
------------------------------------------------------------
------------------------------------------------------------
------------------------------------------------------------
------------------------------------------------------------
------------------------------------------------------------
------------------------------------------------------------
------------------------------------------------------------
------------------------------------------------------------
------------------------------------------------------------
------------------------------------------------------------
------------------------------------------------------------
------------------------------------------------------------
------------------------------------------------------------
------------------------------------------------------------
------------------------------------------------------------
------------------------------------------------------------
------------------------------------------------------------
------------------------------------------------------------
------------------------------------------------------------
------------------------------------------------------------
------------------------------------------------------------
------------------------------------------------------------
------------------------------------------------------------
------------------------------------------------------------
------------------------------------------------------------
------------------------------------------------------------
-TGT--------------------------------------------------------
---------------R--------------------------------------------
-----------------------------M-----RKIEARQSDIHGNGVFAIAPIKKGE
RVGEYKGKRRTHDEVDADDAG-DD--SGHTFLFTLNDDYVIDANHKGNKARWINHSCDPN
CEAVIEEHDGKNKVFIEAIRAIKPGEELTYNYGITL-DE------P----TT--------
------------------------------------------------------------
------------------------------------------------------------
------------------------------------------------------------
------------------------------------------------------------
-------------------------------------
>PARATL011027
------------------------------------------------------------
------------------------------------------------------------
------------------------------------------------------------
------------------------------------------------------------
------------------------------------------------------------
------------------------------------------------------------
------------------------------------------------------------
------------------------------------------------------------
------------------------------------------------------------
------------------------------------------------------------
------------------------------------------------------------
------------------------------------------------------------
------------------------------------------------------------
------------------------------------------------------------
------------------------------------------------------------
------------------------------------------------------------
------------------------------------------------------------
------------------------------------------------------------
------------------------------------------------------------
------------------------------------------------------------
------------------------------------------------------------
------------------------------------------------------------
------------------------------------------------------------
------------------------------------------------------------
------------------------------------------------------------
------------------------------------------------------------
------------------------------------------------------------
------------------------------------------------------------
------------------------------------------------------------
------------------------------------------------------------
-TGT--------------------------------------------------------
---------------R--------------------------------------------
-----------------------------M-----RKIEARQSDIHGNGVFAIAPIKKGE
RVGEYKGKRRTHDEVDADDAG-DD--SGHTFLFTLNDDYVIDANHKGNKARWINHSCDPN
CEAVIEEHDGKNKVFIEAIRAIKPGEELTYNYGITL-DE------P----TT--------
------------------------------------------------------------
------------------------------------------------------------
------------------------------------------------------------
------------------------------------------------------------
-------------------------------------
>CHRVEL023177
MVWATFRNMHW-----MVAGPRASVR----------------------------------
-----------------------------------------------------GARRFDR
PRQGKATK------------------------------LPQKVKQVPEEGAIHLSVGRGL
LP---------------EKEIFLSTRSYVRLTDTEGRFSGRIPA------KNDEAAAAAQ
MTAPLAWKKNVFDSSSLSAEARSAE----ALPAER---------------------LYVL
HSRLAHSVGARLEKTLE------------SPQECRKSRRLNPT------IPAPPPASSSS
S--SSDAQAHKVPPVPEPDFAVQGGSEGGLDAGKE---------REDGVGSGEGDQGKGK
EERVAAGHETGGKRARSPG----------AATGSPETCAVVYADEKNGKTALALQFPPV-
---------------------------SLSPEDSLQSFLPSRNQMPIIEALRTAL-SVSA
KEGALSLPLS-----------------G-----------EGGHESVPLFQ---------Y
S----------RRRPVWE----------AQQVA---ARNSVDSVMGGEGLGSC-------
--EGD-----------------PRVVFLSR----------GTF-------------QRLF
GTSEEACGD------RRPFHRSCVGLPPPASASSTYLK----------------------
--GDETVQKARAMRRRRRAKLRARL----------EQKMAEAAAAGEEFDPDCLDGLDDS
DE----------------------EEEGEETAVLSER-----------EEEEGDEGNEDE
Q------------WACR-----------RGLVRCSHCRQYEEL----RFRREDCDGRLFT
SCSEKCT-----------------ED---RDWDCAA-H-------CGPSSDEKGDRERGK
KHRKVSAVSREGVPMTV-------GRSLTASCCGESAEGAEGVGFEEGATRQKGGRRFPR
TMCSPEKGSVWC---PLCVPLGVVCAHHLVM-RDLRRSVEQM------------------
-------------KTTEE---------------GAEGVPASAKEDVKSD-----------
-------------AKQKAQEEGYEMKNKDSTAPSASEGEGARKNN---------------
---------------------------DKTKRKTEKEMTA------------------DS
KHSSSSSPIGPLELEAELDVAEAFGADSKLARGKT---------GL-------------R
QGWVLPPA----------------------------CRRAWLKSAGKRDVALAEVLRSRV
L--LEDS-----------------------------------------------------
---VCV------------------------------------------------------
------------------------------------AEAAERERRDGELARKRVKAER--
-EILA-----------------------------------------------IETAER--
--------DEVEERRRR---QR-----------EKEERA---RLRAEQ------------
---------GSDEEEEK-RGRKPGRDELRKEF-----QFITRNLWKAKREKKSADDL---
----------DDLCQCE------G------------CE----------------------
--------MDK-CAN-------------------A---------------LIFMECGMRN
CS----------N---------ECENRRFSKQE-YKEVHVRECGDKGKGLFAAEAIQEND
FILEYIGAVWSKEDIKARGEF-----VKHWYMMCMTERFVVDAAKQGNVCRYANHSCSPN
CRMDLWTVGRDYRVGLFANRPIAPEEELTFDYNYESFEG---LR-PCRCGAPNCSKWLKK
KELNEETEKESQKEAVEGEGRDEERSREKEKRANDEKEEVSSTNSFTKKRLKTESG----
---EEAEDPPDSG-------KNEETED--CSSTDAGLSVSEREGERKGGAI--VVGSCPE
-DSDTARPSFLSSLVESFLEEVASFVGLPTETKGVGLLTAPVACSAAADVKEEGGSMKWP
GEGEDRKTDRRSNSWVFDLPTAEASSSLEEESEEAKRAPAESSSLPR-PHAEARRKGRNR
KTRAWKSLKQRLTDRRAEVELELERERERQREPLAVL
>ALLMAC010207
LDSVRRQYME--TPP----VE-----------RKKKG-RSRPSKAGTLSAGAHRSTTPAA
SSAVAGGALGLVPAAGA--P---AATSCVDPPATARDPWI-------------------P
PASEADPDEVRRRHRRRRSSAA---------DHDMH--DPINNEPSMAEIALRTYMSGRE
---SNLD----CVHVSPHADNY---IHYDELHATNHEY--AAPAA----QIVSQISRTVT
PP---TVTAMQP--VTCALCKRGSANVRC----------------------KAGYG----
------------R-CATHATP--------RP--YL-------------------------
-------------------------MRFAIQQ------------PN--------------
---------------TVPL----------SAAPAP-------------------------
------------------------------------------------------------
-----------QPGQLLTTA----------------------------------------
------------------------------------------------------------
------------------------------------------------------------
------------------------------------------------------------
------------------------------------------------------------
------------------------------------------------------------
------------------------------------------------------------
------------------------------------------------------------
------------------------------------------------------------
----PP------------------------------------------------------
------------------------------------YDP---------------------
-----------------------LV-----------------------------------
-----AGGA----------------------------IVTHI------------------
GRLPFADPN---------------------------------------------------
-----------------------------------------WL---------MDRT----
R--MPPV---LV------------------------------------------------
----------------------------------------------PVG-----------
------------------------------------------------------------
-----------YTVVRRF-----------------------------------WSYKRPG
-------------------------------------------TVTSL-ISRI-------
------------------------------------------------------------
-----------------------G---------------------DGD------------
-----------------------LASAR-ALEAASIDQGESIPDRTI-----VRHCNYIL
QEDLRV---PA-LEPSAA--QQL------KASE-HAHCTVKPSKIQGVGLFAERSFQAHD
MIIEYLGQVVGQKVADARELVNDR--RGIGYFFAIEHDRILDATTCGNAARFINHSCEPN
CYARIVPVQGVRRVVIYALRAVHAGEELTYDYKFQP-EE-DH-DVPVFLDEPTAEAHVAR
DAVD-----LATEAA-H---VRA----GTRSRSA----------SVATTVSSI-------
---------------DH------------AEVLAERTPVEAK---RHS------------
-------PVFGAFQRSAACAPPTAT-IGPRTKRT-----SPAALRSLAGMTDRDDD----
----DK--VDR---------IAMKAKVVIIGA---------------------GARRRKG
MEE----------------------------------
>HALSPE009638
------------------------------------------------------------
------------------------------------------------------------
------------------------------------------------------------
------------------------------------------------------------
------------------------------------------------------------
------------------------------------------------------------
------------------------------------------------------------
------------------------------------------------------------
------------------------------------------------------------
------------------------------------------------------------
------------------------------------------------------------
------------------------------------------------------------
------------------------------------------------------------
------------------------------------------------------------
------------------------------------------------------------
------------------------------------------------------------
------------------------------------------------------------
------------------------------------------------------------
------------------------------------------------------------
------------------------------------------------------------
------------------------------------------------------------
------------------------------------------------------------
------------------------------------------------------------
------------------------------------------------------------
I-----------------------------------------------------------
------------------------------------------------------------
----------------------------------------------------SVQ-----
------------------------------------------------------------
------------------------------------------------------------
-------------------------------Y----------------------------
------------------------------------------------------------
---------------R-------------------R------------------------
-----------------------------MK-RVAQRVQVRKSDIHGHGLFVMRDVEENE
MVVEYVGETVRQRVADEREKRYIQQGMGSCYMFRIDEDTIVDATRVGNVARFINHSCEPN
CYSRIVPVEGVKKIVIFAKRRLRKGEEIKYDYQFPL-ED-DXRRVPCNVGAPRCPDTVHR
AAL---PE----------------------------------------------------
---------------------------L--------------------------------
------------------------------------------------------------
------------------------------------------------------------
-------------------------------------
>ACAPLA032088
------------------------------------------------------------
------------------------------------------------------------
------------------------------------------------------------
------------------------------------------------------------
------------------------------------------------------------
------------------------------------------------------------
------------------------------------------------------------
------------------------------------------------------------
------------------------------------------------------------
------------------------------------------------------------
--------------------MG---D---EVL-----EQDGSFIE---------------
-------ELI-------------------------KNY------DG-----------KVH
GEK-------LVKSV-------PKGFPS-------------------DNVFAAIA--SQF
PD---KG-KTEDLRQRYRNLLEK--QNSTSVV--------LE------CTPN--------
-----IDGP-------------------TAKSVPR-------------------------
-----------------------EQTMH----------SFHTL-----F-----------
-CRR-CF-----------------------KYDCF-LH--------PYHPT---------
-------------PS----------QTKPK-----TSEVRQE------------------
--TEP---------------CGPDCFMLQP----------------KE------------
-----------------------------------PSTPERNRAA--------TRRH---
------------------------------MFRSDEETTPKRQKS---------------
------------NQDNE-------------STPE--------------------------
----KLNPAT--------------------DSASD-------------------------
----GKPI------------------------DTSNPDSEWSG---------SDAS----
L--FRVL---RGVW--------------------------------------FNNY----
----CT-------IALLL------------------------------------------
---------------------------------------KTKTCR-------QV-----C
-EFAL--------------KEGEI-VELPPER----------------------------
---------NPTPPRKK----K------------RKQ-----RM-----WSMHCR-----
KIQLK-----KDSTASH--------------V-----YNYQ----------------PCD
HPGKPC----DAECSCIMLQNFC----------EKFCQ----------------------
---CS----SD-CQNRFPGCRC-------KAQCNTK----QCPCYLA-----VRECDPDL
CGTC------G-AKADSD--SISCKNVSIQRGW-KKHLLLAPSDVAGWGIFIKQSAQKNE
FISEYCGEIISQDEADRRGKVYDK--YMCSFLFNLNNDFVVDATRKGNKIRFANHSNNPN
CYAKVMMVNGDHRIGIFAKRPIQTGEELFFDYRYSA-TD-----ALKYVG-------IER
EMI---------------------------------------------------------
------------------------------------------------------------
------------------------------------------------------------
------------------------------------------------------------
-------------------------------------
>BRABEL007939
MSGPGDQ-----------------------------------------------------
-----------------------------------------------------PPSPVPG
PSSDSAAP---SSSVSVEPSPLAV--------------------FLEWKKRVKSEY----
------------------------------------------------------------
------------MRLRQLKRFRRA------------------------------------
--DEVKMVWGANRGNVDMI---LRRQ-----------ADMLEEKPLQQL-----------
-------SSPAMFDH------SPITRQVVVEFGH----------------------GDEP
KQTTVLK-------------------------VMNS-------------------VPSI-
------------------------------PVMYTWVP------------LQQN--Y-MV
EDETVL-------------------------------------HNIP------------Y
--------------------MG---D---EVL-----DQDGSFIE---------------
-------ELI-------------------------KNY------DG-----------KVH
GER-------LVRNLSGTDPGSRKRFPC-------------------DQIFEAIS--SMF
PD---KG-SAEELREKYKELIEQ--QDPTILP--------PE------CTPN--------
-----VDGP-------------------NAQSVSR-------------------------
-----------------------EQSLH----------SFHTL-----F-----------
-CRR-CY-----------------------KYDCF-LH--------PYHPT---------
-------------PS----------QIKRK-----NADANKEV-----------------
--TEP---------------CGSECFVHLIE---------------KD------------
-----------------------------------VPSPSRSKKK--------GRFGGV-
----------------------------GKVKSSESESSSKKEGEGD-------------
--E----CSSMSQPEST-------------SAQD--------------------------
----VASPTQ--------------------DAATP-------------------------
----TPPQ-------------------------PVPLPDGWNG---------ADAS----
L--FRVL---RAVY--------------------------------------FNNY----
----CS-------IAQLI------------------------------------------
---------------------------------------GTKTCR-------QV-----Y
-EFAQ--------------WEGST-DDLLAEK----------------------------
---------NTTPPRKK----K------------RKH-----RL-----WAAHCR-----
KIQLK-----KDSSSSH--------------V-----YNYQ----------------PCD
HPGQPC----DSSCPCIMCQNFC----------EKFCQ----------------------
---CS----LD-CQNRFPGCRC-------KAQCNTK----QCPCYLA-----VRECDPDL
CLTC------G-AFSSND--KISCKNVSIQRGL-RKHLLLAPSDVAGWGIFLKTSAQKNE
FISEYCGEIISQDEADRRGKVYDK--YMCSFLFNLNNDFVVDATRKGNKIRFANHSVNPN
CYAKVMMVNGDHRIGIFAKRPIQPGEELFFDYRYSQ-ND-----AMKYVG-------IER
ELV---------------------------------------------------------
------------------------------------------------------------
------------------------------------------------------------
------------------------------------------------------------
-------------------------------------
>CIOINT004110
------------------------------------------------------------
------------------------------------------------------------
------------------------------------------------------------
------------------------------------------------------------
------------------------------------------------------------
------------------------------------------------------------
------------------------------------------------------------
------------------------------------------------------------
------------------------------------------------------------
------------------------------------------------------------
------------------------------------------------------------
------------------------------------------------------------
------------------------------------------------------------
------------------------------------------------------------
------------------------------------------------------------
------------------------------------------------------------
------------------------------------------------------------
------------------------------------------------------------
------------------------------------------------------------
------------------------------------------------------------
------------------------------------------------------------
------------------------------------------------------------
------------------------------------------------------------
------------------------------------------------------------
------------------------------------------------------------
----------------MI------------------------------------------
---------------------------------------KTKNCQ-------QV-----F
-AFAL--------------REASNLTNQPPGASSLNPE--------D-------------
--------NIEFSPPKK----K------------RKH-----RL-----WSLHAR-----
RVQQK-----KDNSSSH--------------V-----YNYQ----------------PCY
HPGQPC----DSSCQCVALGNYC----------EKFCQ----------------------
---CA----SD-CHNRFPGCRC-------KAQCNTK----QCPCYLA-----VRECDSDL
CTQC------G-AFGENA-WKCSCKNVLIQRGL-HKHLLQAPSDVAGWGIYIKQDVNKNE
FISEYCGEIISQDEADRRGKVYDK--YMCSFLFNLNNDFVVDATRKGNKIRFANHSVNPN
CYAKVMMVNGDHRIGIFANRPIQAGEELFFDYRYSQ-SD-----AMKYVG-------IER
EMP---------------------------------------------------------
------------------------------------------------------------
------------------------------------------------------------
------------------------------------------------------------
-------------------------------------
>MONBRE002933
MSSNKQE-----------------------------------------------------
------------------------------------------------------------
--------------------------------------------PLEDLLRIGRDL----
------------------------------------------------------------
---------------LKTKSAEHH------------------------------------
--QHVQAKLQDNLELVRQRDRLLYGK-----------RLRMRASGVDLK-----------
----IAKTPPPSFSG------SVRSRESHAQSLL-----------------------TGQ
ADSVPLL-------------------------LMTK-------------------QTVL-
------------------------------PRYCAWTP------------IRRN--L-MI
EDDRIL-------------------------------------SHIP------------Y
--------------------VG---D---EET-----DQ---FLN---------------
-------ALY-------------------------EAY------DD----------NLVD
GRKE------LQHWSNGA------AMPPS------------------AKAARVLG--HLV
GR------SGEEIKERVLQIMDNC-LSPTGQR--------AEF----GMAPD--------
-----ADTP-----------------NL---SVTA-------------------------
-----------------------AELVD----------SYRNL-----F-----------
-CRR-CY-----------------------TYDCR-QH--------TFEPG---------
------------SPD--------------------APTTPCR------------------
--REP---------------CGDHCYKHF----------------FRSL-QLA-------
-------------------------------LAERAWRPPPVCSF--------GSEMKA-
-VPS---------------------------KATSSFMESLKQCRACQ------------
QQI-EAAPDLHGLAEDA------------LERKE--------------------------
CREPGSPPAK--------------------RTKSN---------NI-LL--QRELQNPAS
LGKELAPI-----------LEQILTLLQPK-------SQAWTQ---------RDMS----
L--FEVG---QSIY--------------------------------------GYDY----
----CE-------LSRYIG-----------------------------------------
---------------------------------------GGKTCA-------QV-----F
-LLAA--------------HKDAS-TALPANY----------------------------
------------------------------------------------------------
---------GTEAGTGT--------------P-----QHYT----------------PCY
HPGRPC----DQDCPCVQSQNFC----------EKYCQ----------------------
---CD----AS-CPRRWPGCSC-------RGDCMTN----RCACKCA-----DRECDPDL
CT------------------------V----------------RLLGWGVFAKNSIAKGG
FISEYRGEIISQEEADRRGKVYDQ--LKCSFLFNLNQEYVVDATRKGNKIRFANHANDPN
CCARVMMVAGEHRIGIFAERDIPAGRELFFNYRYGP-TD-----ALKYVS-------VER
DQINQASQRAAENLARESTLRDE-------NKSAVIDDQLSRNRCVPAVLGHMLRA----
---------MDIF--------------L-LVTLC------RDQAYRELWAL---------
-LSDRTQPRAVRLVRESGIANRHGS-KCALCRANNH----PFAR----------------
------------------------------------------------------------
-------------------------------------
>SALKVE021291
------------------------------------------------------------
------------------------------------------------------------
------------------------------------------------------------
------------------------------------------------------------
------------------------------------------------------------
------------------------------------------------------------
------------------------------------------------------------
------------------------------------------------------------
------------------------------------------------------------
------------------------------------------------------------
------------------------------------------------------------
------------------------------------------------------------
------------------------------------------------------------
------------------------------------------------------------
------------------------------------------------------------
------------------------------------------------------------
------------------------------------------------------------
------------------------------------------------------------
------------------------------------------------------------
------------------------------------------------------------
------------------------------------------------------------
------------------------------------------------------------
------------------------------------------------------------
------------------------------------------------------------
------------------------------------------------------------
------------------------------------------------------------
------------------------------------------------------------
------------------------------------------------------------
------------------------------------------------------------
------------------------------------------------------------
------------------------------------------------------------
------------------------------------------------------------
------------------------------------------------------------
---------------------------MCSFLFDLNNDYVVDATRKGNKIRFANHASAPN
CAARVVMVNGDYRIGIYAKQDISAGKELFFDYRYGP-TD-----ALRYVG-------VER
EE----------------------------------------------------------
------------------------------------------------------------
------------------------------------------------------------
------------------------------------------------------------
-------------------------------------
>TRIADH004350
------------------------------------------------------------
------------------------------------------------------------
--------------------------------------------MTEWKRFIRSEY----
------------------------------------------------------------
------------SKLRHTRRIFHQ------------------------------------
--QQAKSLYVENCSYVKEA---LKKR-----------DDKLGNFHFLPV-----------
------------------------RHKSAVAKGN-----------------------DSE
NYEILQR-------------------------TLVD-------------------VTPP-
------------------------------PRFTFYKP------------VQKN--Y-LV
DDETEL-------------------------------------HNIP------------Y
--------------------MG---D---EVL-----DQDGEFIE---------------
-------ELI-------------------------NNY------DG-----------KVH
DSA-------LVKIINSSSIDYQERVP--------------------PAIFTAVA--KAF
SD---QG-SAEDLRDRFNSAIKR--LFHTHKN--------TE------CAPD--------
-----IDGP-------------------DCKAVSR-------------------------
-----------------------SESLH----------SFNTL-----F-----------
-CRR-CF-----------------------KYDCC-TH--------TWTGP---------
-------------PV----------KIRRK-----TPVNAGE------------------
--AKS---------------CGQKCWLLEVD--------------IQG------------
------------------------------------------------------------
---------------------------------NSGATGSSNNIQ---------------
------------------------------------------------------------
LNGCNSTSVM--------------------IKSEI-------------------------
-------------------------------ISEGNKSDSWTG---------AEIS----
L--FRVL---QPIY--------------------------------------VNDY----
----CT-------IANLI------------------------------------------
---------------------------------------QTKNCK-------QQ-----L
-RVLL--------------IEVREYALQVLDEEHLMEK----------------------
----ESKPVQNNIHKKK----R------------RNM-----RV-----WVNHCR-----
KFQQRR----GKDDTSQ--------------V-----ITYT----------------PCN
HPNRPC----DSSCPCIQTHNFC----------EKYCQ----------------------
---CD----RD-CKNRFPGCRC-------RAQCNTK----QCPCVLA-----VRECDPDL
CQQC------G-AFDDYS--NPSCKNVLIQRGI-KKHLLLAPSDIAGWGIFSRYEIHKND
FISEYCGEMISQDEADRRGKVYDK--SKCSFLFNLNNEFVVDATRKGNKIRFANHSTNPN
CYAKVMMVNGDHRIGIYAKRDIQAGEELFFDYRYGP-TD-----ALKYVN-------IER
DS----------------------------------------------------------
------------------------------------------------------------
------------------------------------------------------------
------------------------------------------------------------
-------------------------------------
>NEMVEC012091
M-----------------------------------------------------------
------------------------------------------------------------
--------------------------------------------ETEMIKAVRLEY----
------------------------------------------------------------
------------IRLREKRQMKRK------------------------------------
--ESAKRDFIANRQKIREQ---LRKR-----------KQKIENVTSCPI-----------
-----VGSALLTEQM------QRPARKCTASSGF-----------------------HHS
TQHTLLR-------------------------TMCA-------------------VTPI-
------------------------------PNFFTWSP------------LQQN--F-VV
EDETVL-------------------------------------HNIP------------Y
--------------------MG---E---DVI-----EKDNSFIE---------------
-------ELI-------------------------KNY------DG-----------KVH
NTRM------LIDGVQSGATDSQAVVPS-------------------DALFEAII--KLF
PE---KSWKLVDIKSRYNDAKTR---IEGHAP--------PE------CTPN--------
-----IDSP-------------------EAQSVSR-------------------------
-----------------------EQSLH----------SFHML-----F-----------
-CRR-CY-----------------------KYDCF-LH--------GWRSF---------
-------------PS----------QAKRK-----SPVDLQE------------------
--SSP---------------CGPDCWLHI-----------------KN------------
-----------------------------------SGSPSKSESS--------SRKR---
---------------------------------SKGRKSSQHSQG---------------
------------------------------PSPD--------------------------
----SASPTK--------------------KSADE-------------------------
---------------------------------LLSQQSEWSG---------AEAS----
L--LRVL---RTVY--------------------------------------FNNY----
----CT-------IAKLI------------------------------------------
---------------------------------------ETKTCK-------EV-----Y
-FRAF--------------GESEE-SLPVVDD----------------------------
---------TNTPPRKR----K------------RKH-----RM-----WSLHCR-----
KIQLK-----KDSTSTH--------------V-----YNYI----------------PCD
HPGLPC----DQSCLCVMTQNFC----------EKFCQ----------------------
---CN----SD-CQNRFPGCRC-------KAQCNTK----QCPCFLA-----VRECDPDL
CGTC------G-A-FDQD--SKTCKNVSLQRGQ-RKHMLLAPSDVAGWGIYIKQSVKKNE
FISEYCGEVISQDEADRRGKVYDK--YMCSFLFNLNNDFVVDATRKGNKIRFANHSISPN
CYAKVMMVNGDHRIGIFAKRDIEAGEELFFDYRYSA-TD-----ALKFVG-------IER
DVF---------------------------------------------------------
------------------------------------------------------------
------------------------------------------------------------
------------------------------------------------------------
-------------------------------------
>IXOSCA002850
MDVSKV------------------------------------------------------
------------------------------------------------------------
--------------------------------------------SPEWRKRVRSEY----
------------------------------------------------------------
------------MRLRQIKRFKRH------------------------------------
--DEVMAAYMTNRRFIIETAALLQKQ-----------QTDTKAVAVFPT-----------
----------DVPLH------LPVMKKCEIEL------------------------ADGT
KQASPMR-------------------------IMYA-------------------VNPI-
------------------------------PTMYTWAP------------TQQN--F-MV
EDETVL-------------------------------------HNIP------------Y
--------------------MG---D---EIL-----DQDGTFIE---------------
-------ELL-------------------------KNY------DG-----------KVH
GDR-------LVHAL--EKCEEKAPSPS-------------------DFIFAAIC--SVF
PD---KR-TPEELKERYRELMEK--VNPPSVP--------PE------CTPN--------
-----MDGP-------------------FAQSVPR-------------------------
-----------------------EQSMH----------SFRTL-----F-----------
-CRR-CF-----------------------KYDCF-LH--------TFHPA---------
-------------PS----------QYKRK-----SCDMKLD------------------
--TEP---------------CGSHCYLHL-----------------DS--AKL-------
-------------------------------KEERESTEQRKMQKQ--------------
-------------SGNEAS--------------GEDSNDSTRTNS---------------
------------KKSDS-------------SEKD--------------------------
----SDKPAQ--------------------MTVNS---------SL--------------
----LEPV----------------------QPSQEELQEEWSG---------AEQS----
L--FRVL---WRVF--------------------------------------YGNY----
----CA-------LATLI------------------------------------------
---------------------------------------LTKTCA-------QV-----Y
-AFAQ--------------RELADLPPEEHVH----------------------------
---------DSTPPRKK----K------------KKH-----RL-----WSMHCR-----
KIQLK-----KDSSSNH--------------V-----YNYT----------------PCN
HPGQAC----DQNCPCVMAQNFC----------EKFCH----------------------
---CN----SD-CQQRFPGCRC-------KAQCNTK----QCPCYLA-----VRECDPDL
CQTC------G-A-FDVQ--NISCKNVSVQRGL-RKHLLLAPSDVAGWGIFLKETAQKNE
FISEYCGEIISQDEADRRGKVYDK--YMCSFLFNLNNDFVVDATRKGNKIRFANHSINPN
CYAKVMMVNGDHRIGIFAKRHIQSGEELFFDYRYGP-TE-----QLKFVG-------IER
ELF---------------------------------------------------------
------------------------------------------------------------
------------------------------------------------------------
------------------------------------------------------------
-------------------------------------
>DANRER010089
MEEVS-------------------------------------------------------
-----------------------------------------------------------G
PRPCTVKP------RQD---------------------------LLEWKKRVKSEY----
------------------------------------------------------------
------------MRLRQLKRFRKA------------------------------------
--EQVKALFQSNRRKIEVGTELLNEE-----------WSKLRIQSIPLS-----------
----------TSSGS------LPSKKLCMVEFGF----------------------PSFP
NQAVAMR-------------------------PLTT-------------------VAGI-
------------------------------PFMYSWSP------------LQQN--F-MV
EDETFL-------------------------------------HNIP------------Y
--------------------MG---D---EVL-----EQDEAFLE---------------
-------ELI-------------------------DNY------DG------------VH
GDRVSCTFL-LVEALEGRELSANKKIPH-------------------DKIFTAIA--SMF
PY---KG-TMQELKDKYLDLLEP--SNHVKLP--------PL------CTPN--------
-----MDGP-------------------FAKSVQR-------------------------
-----------------------EQSLH----------SFHTL-----F-----------
-CRR-CF-----------------------KYDCF-LH--------PFHSS---------
-------------PN----------VYKRK-----SKEIHME------------------
--TEP---------------CGLDCFLLQ-----------------KG------------
-----------------------------------DQNMMRSQR---------TRRRRR-
-RPSS--------SCGHTP---------PDSSEKGKEGGSDHETT---------------
------------------------------SSSE--------------------------
GNSRCPSPIK--------------------MKPGE-------------------------
------------------------------ESKESKSPPQWSG---------AEES----
L--FRVL---HGTY--------------------------------------YNNF----
----CS-------IARLI------------------------------------------
---------------------------------------GTKTCR-------EV-----Y
-EFAV--------------KEVLI-DRMPLED----------------------------
---------SGISPQKK----K------------RKH-----RL-----WA---------
KIQLK-----KDNSSNQ--------------V-----YNYQ----------------PCD
HPEHPC----DSSCPCVITQNFC----------EKFCQ----------------------
---CD----RE-CQNRFPGCRC-------KTQCNTK----QCPCYLA-----VRECDPDL
CMTC------G-AHWDSK--QVSCKNCSIQRGL-KKHLLLAPSDVAGWGTFIKEPVQKNE
FISEYCGELISQDEADRRGRIYDK--YMSSFLFNLNNDFVVDATRKGNKIRFANHSVNPN
CYAKVVMVNGDHRIGIFAKRAIQQGEELFFDYRYSQ-AD-----ALKYVG-------IER
EII---------------------------------------------------------
------------------------------------------------------------
------------------------------------------------------------
------------------------------------------------------------
-------------------------------------
>HOMSAP021870
MEDYSKM-----------------------------------------------------
----------------------------------------------------------EI
PNPPTSKC------------------------------------ITYWKRKVKSEY----
------------------------------------------------------------
------------MRLRQLKRLQAN------------------------------------
--MGAKALYVANFAKVQEKTQILNEE-----------WKKLRVQPVQSM-----------
----------KPVSG------HPFLKKCTIESIF----------------------PGFA
SQHMLMR-------------------------SLNT-------------------VALV-
------------------------------PIMYSWSP------------LQQN--F-MV
EDETVL-------------------------------------CNIP------------Y
--------------------MG---D---EVK-----EEDETFIE---------------
-------ELI-------------------------NNY------DG-----------KVH
GEEE----MILVDALEGNKKSSKKQFPN-------------------DMIFSAIA--SMF
PE---NG-VPDDMKERYRELTEM--SDPNALP--------PQ------CTPN--------
-----IDGP-------------------NAKSVQR-------------------------
-----------------------EQSLH----------SFHTL-----F-----------
-CRR-CF-----------------------KYDCF-LH--------PFHAT---------
-------------PN----------VYKRK-----NKEIKIE------------------
--PEP---------------CGTDCFLLL-----------------EG------------
-----------------------------------LHNPRSKCS---------GRRRRR-
-IVSA--------SCSNAS---------ASAVAETKEGDSDRDTG---------------
------------NDWAS-------------SSSE--------------------------
ANSRCQTPTK--------------------QKASP-------------------------
----APPQ----------------------VVEAPSEPVEWTG---------AEES----
L--FRVF---HGTY--------------------------------------FNNF----
----CS-------IARLL------------------------------------------
---------------------------------------GTKTCK-------QV-----F
-QFAV--------------KESLI-LKLPTDE----------------------------
---------LMNPSQKK----K------------RKH-----RL-----WAAHCR-----
KIQLK-----KDNSSTQ--------------V-----YNYQ----------------PCD
HPDRPC----DSTCPCIMTQNFC----------EKFCQ----------------------
---CN----PD-CQNRFPGCRC-------KTQCNTK----QCPCYLA-----VRECDPDL
CLTC------G-AHWDCK--VVSCKNCSIQRGL-KKHLLLAPSDVAGWGTFIKESVQKNE
FISEYCGELISQDEADRRGKVYDK--YMSSFLFNLNNDFVVDATRKGNKIRFANHSVNPN
CYAKVVMVNGDHRIGIFAKRAIQAGEELFFDYRYSQ-AD-----ALKYVG-------IER
ETV---------------------------------------------------------
------------------------------------------------------------
------------------------------------------------------------
------------------------------------------------------------
-------------------------------------
>HOMSAP116923
------------------------------------------------------------
------------------------------------------------------------
------------------------------------------------------------
------------------------------------------------------------
------------------------------------------------------------
------------------------------------------------------------
------------------------------------------------------------
------------------------------------------------------------
------------------------------------------------------------
------------------------------------------------------------
------------------------------------------------------------
------------------------------------------------------------
------------------------------------------------------------
------------------------------------------------------------
------------------------------------------------------------
------------------------------------------------------------
------------------------------------------------------------
------------------------------------------------------------
-------------------------MLLK-----------------EG------------
-----------------------------------LHNPRSKCS---------GRRRRR-
-IVSA--------SCSNAS---------ASAVAETKEGDSDRDTG---------------
------------NDWAS-------------SSSE--------------------------
ANSRCQTPTK--------------------QKASP-------------------------
----APPQ----------------------VVEAPSEPVEWTG---------AEES----
L--FRVF---HGTY--------------------------------------FNNF----
----CS-------IARLL------------------------------------------
---------------------------------------GTKTCK-------QV-----F
-QFAV--------------KESLI-LKLPTDE----------------------------
---------LMNPSQKK----K------------RKH-----RL-----WAAHCR-----
KIQLK-----KDNSSTQ--------------V-----YNYQ----------------PCD
HPDRPC----DSTCPCIMTQNFC----------EKFCQ----------------------
---CN----PD-CQNRFPGCRC-------KTQCNTK----QCPCYLA-----VRECDPDL
CLTC------G-AHWDCK--VVSCKNCSIQRGL-KKHLLLAPSDVAGWGTFIKESVQKNE
FISEYCGELISQDEADRRGKVYDK--YMSSFLFNLNNDFVVDATRKGNKIRFANHSVNPN
CYAKVVMVNGDHRIGIFAKRAIQAGEELFFDYRYSQ-AD-----ALKYVG-------IER
ETV---------------------------------------------------------
------------------------------------------------------------
------------------------------------------------------------
------------------------------------------------------------
-------------------------------------
>DANRER016614
MGLTGRK-----------------------------------------------------
------------------------------------------------------------
-----------S--EKG---------------------------PVCWRRRVKSEY----
------------------------------------------------------------
------------MRLRQLKRFRRA------------------------------------
--DEVKSMFSSNRQKILERTDILNQE-----------WKLRRIQPVHIM-----------
----------TPVSS------LRGTRECTVDSGF----------------------SEFS
RQVIPLK-------------------------TLNA-------------------VASV-
------------------------------PVMYSWSP------------LQQN--F-MV
EDETVL-------------------------------------HNIP------------Y
--------------------MG---D---EIL-----DQDGTFIE---------------
-------ELI-------------------------KNY------DG-----------KVH
GDR-------LVNALESHNNDGSKKFPS-------------------DKIFEAIS--SMF
PD---KG-STEELKEKYKELTEQ--QLPGALP--------PE------CTPN--------
-----IDGP-------------------NAKSVQR-------------------------
-----------------------EQSLH----------SFHTL-----F-----------
-CRR-CF-----------------------KYDCF-LH--------PFHAT---------
-------------PN----------TYKRK-----NMENLVD------------------
--SKP---------------CGIYCYMYMVQ---------------DGM-GV--------
-------------------------------VPERAKTPSKRST---------GRRRGR-
-LPNS--------NSRPST---------PTVNSETKDTDSDREGGAD-------------
--G----DDDDKKDETT-------------SSSE--------------------------
ANSRCQTPVK--------------------LKLSS-------------------------
---------------------------------EPPENVDWSG---------AEAS----
L--FRVL---IGTY--------------------------------------YDNF----
----CA-------IARLI------------------------------------------
---------------------------------------GTKTCR-------QV-----Y
-EFRV--------------KESSIIARAPAVD----------------------------
---------ENTPQRKK----K------------RKH-----RL-----WATHCR-----
KIQLK-----KDGSSNH--------------V-----YNYQ----------------PCD
HPRQPC----DSSCPCVTAQNFC----------EKFCQ----------------------
---CS----SE-CQNRFPGCRC-------KAQCNTK----QCPCYLA-----VRECDPDL
CLTC------G-AHWDSK--NVSCKNCSIQRGA-KKHLLLAPSDVAGWGIFIKEPVQKNE
FISEYCGEIISQDEADRRGKVYDK--YMCSFLFNLNNDFVVDATRKGNKIRFANHSVNPN
CYAKVMMVNGDHRIGIFAKRAIQTGEELFFDYRYSQ-AD-----ALKYFRR-IGQG-FEK
ILV---------------------------------------------------------
------------------------------------------------------------
------------------------------------------------------------
------------------------------------------------------------
-------------------------------------
>HOMSAP073220
MGQTGKK-----------------------------------------------------
------------------------------------------------------------
-----------S--EKG---------------------------PVCWRKRVKSEY----
------------------------------------------------------------
------------MRLRQLKRFRRA------------------------------------
--DEVKSMFSSNRQKILERTEILNQE-----------WKQRRIQPVHIL-----------
----------TSVSS------LRGTRECSVTSDL-----------------------DFP
TQVIPLK-------------------------TLNA-------------------VASV-
------------------------------PIMYSWSP------------LQQN--F-MV
EDETVL-------------------------------------HNIP------------Y
--------------------MG---D---EVL-----DQDGTFIE---------------
-------ELI-------------------------KNY------DG-----------KVH
GDR-------LVNAL-------PRKFPS-------------------DKIFEAIS--SMF
PD---KG-TAEELKEKYKELTEQ--QLPGALP--------PE------CTPN--------
-----IDGP-------------------NAKSVQR-------------------------
-----------------------EQSLH----------SFHTL-----F-----------
-CRR-CF-----------------------KYDCF-LHRKCNY---SFHAT---------
-------------PN----------TYKRK-----NTETALD------------------
--NKP---------------CGPQCYQHL-----------------EG--AL--------
-------------------------------TAERIKTPPKRPG---------GRRRGR-
-LPNN--------SSRPST---------PTINVESKDTDSDREAGTE-------------
-TG----EEEEKKDETS-------------SSSE--------------------------
ANSRCQTPIK--------------------MKPNI-------------------------
---------------------------------EPPENVEWSG---------AEAS----
M--FRVL---IGTY--------------------------------------YDNF----
----CA-------IARLI------------------------------------------
---------------------------------------GTKTCR-------QV-----Y
-EFRV--------------KESSIIAPAPAED----------------------------
---------VDTPPRKK----K------------RKH-----RL-----WAAHCR-----
KIQLK-----KDGSSNH--------------V-----YNYQ----------------PCD
HPRQPC----DSSCPCVIAQNFC----------EKFCQ----------------------
---CS----SE-CQNRFPGCRC-------KAQCNTK----QCPCYLA-----VRECDPDL
CLTC------G-AHWDSK--NVSCKNCSIQRGS-KKHLLLAPSDVAGWGIFIKDPVQKNE
FISEYCGEIISQDEADRRGKVYDK--YMCSFLFNLNNDFVVDATRKGNKIRFANHSVNPN
CYAKVMMVNGDHRIGIFAKRAIQTGEELFFDYRYSQ-AD-----ALKYVG-------IER
EMI---------------------------------------------------------
------------------------------------------------------------
------------------------------------------------------------
------------------------------------------------------------
-------------------------------------
>HOMSAP101324
M-ETAKD-----------------------------------------------------
------------------------------------------------------------
-----------TACAHP---------------------------DFCHSPALPSTI----
------------------------------------------------------------
------------FH----------------------------------------------
-----NTVFTWNQPSAKSLSLVVYSY-----------WLDFPLQLPVVQ-----------
----------PHSRL------LYQLVDCSVTSDL-----------------------DFP
TQVIPLK-------------------------TLNA-------------------VASV-
------------------------------PIMYSWSP------------LQQN--F-MV
EDETVL-------------------------------------HNIP------------Y
--------------------MG---D---EVL-----DQDGTFIE---------------
-------ELI-------------------------KNY------DG-----------KVH
GDR-------LVNAL-------PRKFPS-------------------DKIFEAIS--SMF
PD---KG-TAEELKEKYKELTEQ--QLPGALP--------PE------CTPN--------
-----IDGP-------------------NAKSVQR-------------------------
-----------------------EQSLH----------SFHTL-----F-----------
-CRR-CF-----------------------KYDCF-LHRKCNY---SFHAT---------
-------------PN----------TYKRK-----NTETALD------------------
--NKP---------------CGPQCYQHL-----------------EG--AL--------
-------------------------------TAERIKTPPKRPG---------GRRRGR-
-LPNN--------SSRPST---------PTINVESKDTDSDREAGTE-------------
-TG----EEEEKKDETS-------------SSSE--------------------------
ANSRCQTPIK--------------------MKPNI-------------------------
---------------------------------EPPENVEWSG---------AEAS----
M--FRVL---IGTY--------------------------------------YDNF----
----CA-------IARLI------------------------------------------
---------------------------------------GTKTCR-------QV-----Y
-EFRV--------------KESSIIAPAPAED----------------------------
---------VDTPPRKK----K------------RKH-----RL-----WAAHCR-----
KIQLK-----KDGSSNH--------------V-----YNYQ----------------PCD
HPRQPC----DSSCPCVIAQNFC----------EKFCQ----------------------
---CS----SE-CQNRFPGCRC-------KAQCNTK----QCPCYLA-----VRECDPDL
CLTC------G-AHWDSK--NVSCKNCSIQRGS-KKHLLLAPSDVAGWGIFIKDPVQKNE
FISEYCGEIISQDEADRRGKVYDK--YMCSFLFNLNNDFVVDATRKGNKIRFANHSVNPN
CYAKVMMVNGDHRIGIFAKRAIQTGEELFFDYRYSQ-AD-----ALKYVG-------IER
EMI---------------------------------------------------------
------------------------------------------------------------
------------------------------------------------------------
------------------------------------------------------------
-------------------------------------
>CRAGIG020732
MDVEDSK-----------------------------------------------------
------------------------------LLHLTQSGED--------------------
-EEGSVSD-------------------------------SGGKYSIDWKKRVKSEF----
------------------------------------------------------------
------------MRIKHLKKYKKT------------------------------------
--DELKAAFAANRKTINEQ---LTNQ-----------KEFLDSQPSYTL-----------
-------PPPETLSH------IPVTKKCDVKSNL------------------------MP
VQTTLLR-------------------------VLNS-------------------LQSI-
------------------------------PTMYCWAG------------LQQN--F-MV
EDETVL-------------------------------------HNIP------------Y
--------------------MG---D---DVL-----DKDVTFIE---------------
-------ELL-------------------------KNY------DG-----------KVH
GEK-------LVNSL--NQDEQKSPFPS-------------------DAIFEAIS--AEF
PE---KG-SGDDLKEKYKDLIEV--ETTGNMP--------PE------CTPN--------
-----IDGA-------------------GAQSVPR-------------------------
-----------------------DQTMH----------SFHTL-----F-----------
-CRR-CF-----------------------KYDCF-LH--------PYHPT---------
-------------PS----------MLTRK-----MPETKQE------------------
--TEP---------------CGPHCYLHL-----------------VG------------
------------------------------------------------------------
-LPDE--------------------------KGEHCEVKKEEKIE---------------
------------------------------PSKK--------------------------
CKTRLQNKRK--------------------KSVTD-------------------------
------------------------------VKQEKTRIDDWMP---------GEES----
L--FRVI---QDMH--------------------------------------RTNY----
----CA-------MAKLI------------------------------------------
---------------------------------------KTKTCV-------QV-----Y
-SFAL--------------KEAAHIPDITEDK----------------------------
---------KLTPPRKK---AK------------KKH-----KL-----WSMHCR-----
KIQLK-----KDNNSSK--------------V-----HNYQ----------------PCD
HPGLRC----DENCPCIMSQNFC----------EKFCQ----------------------
---CS----GD-CENRFPGCRC-------KAQCNTK----QCPCFLA-----VRECDPDL
CQMC------G-A-FTTD--KISCKNVSVQRGM-KKHLLLAPSDIAGWGIFLKVPAEKNE
FISEYCGEIISQDEADRRGKVYDK--YMCSFLFNLNNDFVVDATRKGNKIRFANHSVNPN
CYAKVMMVNGDHRIGIFAKRPIQAGEELFFDYRYGP-TE-----QLRFVG-------IER
DTM---------------------------------------------------------
------------------------------------------------------------
------------------------------------------------------------
------------------------------------------------------------
-------------------------------------
>DROMEL019272
MNSTKV------------------------------------------------------
------------------------------------------------------------
--------------------------------------------PPEWKRRVKSEY----
------------------------------------------------------------
------------IKIRQQKRYKRA------------------------------------
--DEIKEAWIRNWDEHNHNVQDLYCE----------------------------------
---KVWQAKPYDPPH------VDCVKRAEVTSYNG---------------------IPSG
PQKVPIC-------------------------VINA-------------------VTPI-
------------------------------PTMYTWAP------------TQQN--F-MV
EDETVL-------------------------------------HNIP------------Y
--------------------MG---D---EVL-----DKDGKFIE---------------
-------ELI-------------------------KNY------DG-----------KVH
GDK-------LVHALDVEEVKDKLPFPA-------------------PIIFQAIS--ANF
PD---KG-TAQELKEKYIELTEH--QDP-ERP--------QE------CTPN--------
-----IDGI-------------------KAESVSR-------------------------
-----------------------ERTMH----------SFHTL-----F-----------
-CRR-CF-----------------------KYDCF-LH--------RGHAG---------
-------------PN----------LQKRR-----YPELKPF------------------
--AEP---------------CSNSCYMLI-----------------DG--AD--------
-----------------------------------SKTPP--------------------
-------------SCNEAS--------------SEDSNDSNSQFS---------------
------------NKDFN-------------NSKDN-------------------------
------------------------------LTVNS---------EI--------------
------------------------------MMNITSTQCVWTG---------ADQA----
L--YRVL---HKVY--------------------------------------LKNY----
----CA-------IAHNM------------------------------------------
---------------------------------------LTKTCR-------QV-----Y
-EFAQ--------------KEDAEFSFEDLRQ----------------------------
---------DFTPPRKK----K------------KKQ-----RL-----WSLHCR-----
KIQLK-----KDSSSNH--------------V-----YNYT----------------PCD
HPGHPC----DMNCSCIQTQNFC----------EKFCN----------------------
---CS----SD-CQNRFPGCRC-------KAQCNTK----QCPCYLA-----VRECDPDL
CQAC------G-A-FKLT--KITCKNVCVQRGL-HKHLLMAPSDIAGWGIFLKEGAQKNE
FISEYCGEIISQDEADRRGKVYDK--YMCSFLFNLNNDFVVDATRKGNKIRFANHSINPN
CYAKVMMVTGDHRIGIFAKRAIQPGEELFFDYRYGP-TE-----QLKFVG-------IER
EMI---------------------------------------------------------
------------------------------------------------------------
------------------------------------------------------------
------------------------------------------------------------
-------------------------------------
>DAPMAG021823
MAPREVKFTKNR---WALSRPGR------------------------HRQLPQQQQTPSA
VTQQTAVQLQQRPTTSSQLP----------THTLTRNANKQKP-PTVQHSQQQPPASTDS
PQSNSVPD---SSPKQNEAPKYKI--------------------SAEWKRRVRSEY----
------------------------------------------------------------
------------MRIRQSRRYKRA------------------------------------
--DEIRAAWADNRKNVNERVAANQKK-----------WEVSKA-----------------
----FWSCSQEWPAH------SQCMKKVKPDHGLG---------------------VNTD
QKQVPVK-------------------------IINA-------------------VAPV-
------------------------------PTMYSWAG------------LQQN--F-MV
EDETVL-------------------------------------HNIP------------Y
--------------------MG---D---EVL-----DQDGTFIE---------------
-------ELI-------------------------KNY------DG-----------KVH
GDR-------LVTALGTSGSTSAKDLPN-------------------IIVFQAIA--SVF
PD---KG-TPEELRERYMELTER--VDPVALG--------SE------CTAN--------
-----IDGP-------------------KAPSVQR-------------------------
-----------------------EQAMH----------SFHTL-----F-----------
-CRR-CF-----------------------KYDCF-LH--------QYHPG---------
-------------PN----------SQKRK-----CNDLKLP------------------
--KQP---------------CGPQCYMYL-----------------EG--AQA-------
-------------------------------AKEGDGQPLKIRKT---------------
-------------SGNEAS--------------SEDSNDSSVKVE---------------
-NG-EVVVESHNPPESV-------------SKASN-------------------------
----ASTPAT--------------------SNENS---------SL-KAGPSRENESGTS
TPLAQAPP------------AHELNPLKGI---DPEVQIVWSS---------SEQT----
L--FRVV---HPIF--------------------------------------LNNY----
----CA-------IAQSI------------------------------------------
---------------------------------------LSKTCQ-------QV-----Y
-RFAQ--------------QEAADLPTLETEK----------------------------
---------EATPPRKK----K------------KKL-----RL-----WSVHCR-----
KIQLK-----KDASSNH--------------V-----HNFT----------------PCD
HPGQPC----DASCPCVNAQNFC----------EKFCQ----------------------
---CS----SD-CQNRFPGCRC-------KAQCNTK----QCPCFLA-----VRECDPDL
CGTC------G-A-HDIS--KITCKNVSVQRGL-RKHLLMAPSDVAGWGIFLKETVQKNE
FISEYCGEIISQDEADRRGKVYDK--YMCSFLFNLNNDFVVDATRKGNKIRFANHSINPN
CYAKVMMVNGDHRIGIFAKRFIHSGEELFFDYRYGP-TE-----QLKFVG-------IER
EAF---------------------------------------------------------
------------------------------------------------------------
------------------------------------------------------------
------------------------------------------------------------
-------------------------------------
>GEMCRY040188
------------------------------------------------------------
------------------------------------------------------------
------------------------------------------------------------
------------------------------------------------------------
------------------------------------------------------------
------------------------------------------------------------
------------------------------------------------------------
------------------------------------------------------------
------------------------------------------------------------
------------------------------------------------------------
------------------------------------------------------------
------------------------------------------------------------
------------------------------------------------------------
------------------------------------------------------------
------------------------------------------------------------
------------------------------------------------------------
------------------------------------------------------------
------------------------------------------------------------
------------------------------------------------------------
------------------------------------------------------------
------------------------------------------------------------
------------------------------------------------------------
------------------------------------------------------------
------------------------------------------------------------
------------------------------------------------------------
------------------------------------------------------------
------------------------------------------------------------
------------------------------------------------------------
------------------------------------------------------------
------------------------------------------------------------
------------------------------------------------------------
------------------------------------------------------------
-----------------------------------XHVYMGKSDVAGWGVFVRDTVEKNE
FIEEYTGEQMSQEEADRRGKIYDK--RNSSYIFNLNNQTVLDAMRKGNKTRFANHSKAPN
CFAKILLVRGDHRIGIFAKRRAEAGDELLYDYHHEN-HD-----VVPEW----------H
QDH---------------------------------------------------------
------------------------------------------------------------
------------------------------------------------------------
------------------------------------------------------------
-------------------------------------
>GUITHE011765
------------------------------------------------------------
------------------------------------------------------------
------------------------------------------------------------
------------------------------------------------------------
------------------------------------------------------------
------------------------------------------------------------
------------------------------------------------------------
------------------------------------------------------------
------------------------------------------------------------
------------------------------------------------------------
------------------------------------------------------------
------------------------------------------------------------
------------------------------------------------------------
------------------------------------------------------------
------------------------------------------------------------
------------------------------------------------------------
------------------------------------------------------------
------------------------------------------------------------
------------------------------------------------------------
------------------------------------------------------------
------------------------------------------------------------
------------------------------------------------------------
------------------------------------------------------------
------------------------------------------------------------
------------------------------------------------------------
------------------------------------------------------------
------------------------------------------------------------
------------------------------------------------------------
------------------------------------------------------------
------------------------------------------------------------
------------------------------------------------------------
------------------------------------------------------------
----------------------------------------------GWGVFVRDAVEKNE
FIQEYTGEQMSQEEADRRGKIYDK--RNSSYIFNLNNQTVLDAMRKGNKTRFANHSNSPN
CFAKILLVRGDHRIGIFAKRRVEAGDELFYDYHH--------------------------
------------------------------------------------------------
------------------------------------------------------------
------------------------------------------------------------
------------------------------------------------------------
-------------------------------------
>GONPAC018742
------------------------------------------------------------
------------------------------------------------------------
-----------------------------------------------------XGY----
------------------------------------------------------------
-----------------------T------------------------------------
--DEHGEGF---------------------------------------------------
--------------------------------------------------------G---
------Q-------------------------INTA-------------------EGPS-
------------------------------VAAVTWE-----------------------
DREEQL-------------------------------------GALA------------V
--------------------FG--------------------------------------
----------------------------------------------------------AH
GNA---------------------------------------------------------
-----------ELTSPWHKLREA-------------------------LNDR--------
-----PGTP-------------------VSTAVSE-------------------------
-----------------------T------------------------------------
------------------------------------------------------------
------------------------------------------------------------
--RVP---------------CAPDCGQHL-------------------------------
------------------------------------------------------------
---------------------------------ESQADKGMTQTGKR-------------
------------------------------PAAT--------------------------
SNTRRHKEQK--------------------TSTK-------------------K------
---EREPE--------C----------------------VWQP---------ADVL----
A--FEQA---VNMX--------------------------------------RDNR----
----AMSFGCGAIVAANP------------------------------------------
---------------------------------------NDRSCAS----PPRX-----Y
-DAAA--------------AE-------PQDD----------------------------
------APDETTYGRRA---GK------------RRG-----RA-----KGKDSSLKK-G
EIVMK-----RQEAVGE--------------K-----REYR----------------PCE
HDGPCT----KESCGCIQDNNFC----------EKFCP----------------------
---CG----PG-CKNRFIGCKC-------KKNCSGP----QCFCWSA-----FRECDPDV
CG-C------G-ALWEVRPEEAHCHNVQMQLGV-HKRLLLGHSEIAGWGVFIEEPLGRHQ
FLHEYTGELISQEEADRRGKVYDR--RDHSFLFNLNDTSVLDAMRQGNKTRFANHSNHPN
CYAKILLVNGDHRIGIFSKRPLEPGEELFYDYRHEN-HA-----VLPFWV-------LER
GDK---------------------------------------------------------
------------------------------------------------------------
------------------------------------------------------------
------------------------------------------------------------
-------------------------------------
>GONPAC050751
------------------------------------------------------------
------------------------------------------------------------
------------------------------------------------------------
------------------------------------------------------------
------------------------------------------------------------
------------------------------------------------------------
------------------------------------------------------------
------------------------------------------------------------
------------------------------------------------------------
------------------------------------------------------------
------------------------------------------------------------
------------------------------------------------------------
------------------------------------------------------------
------------------------------------------------------------
------------------------------------------------------------
------------------------------------------------------------
------------------------------------------------------------
------------------------------------------------------------
------------------------------------------------------------
------------------------------------------------------------
------------------------------------------------------------
------------------------------------------------------------
------------------------------------------------------------
------------------------------------------------------------
------------------------------------------------------------
------SFGCGAIVAANP------------------------------------------
---------------------------------------NDRSCAS----PPRL-----Y
-DAAA--------------AE-------PQDD----------------------------
------APDETTYGRRA---GK------------RRG-----RA-----KGKDSSLKK-G
EIVMK-----RQEAVGE--------------K-----ESIV----------------LVN
MTGHVP----KKAAVAFKTTTSA----------KSFAL----------------------
---VD----LA-ARIASSDASA-------KRIVLDR----SXSVGAR-----SESVIQTS
AA-V------A-ALWEVRPEEAHCHNVQMQLGV-HKRLLLGHSEIAGWGVFIEEPLGRHQ
FLHXYTGELISQEEADRRGKVYDR--RDHSFLFNLNDTSVLDAMRQGNKTRFANHSNHPN
CYAKILLVNGDHRIGIFSKRPLEPGEELFYDYRHEN-HA-----VLPFWV-------LER
GDK---------------------------------------------------------
------------------------------------------------------------
------------------------------------------------------------
------------------------------------------------------------
-------------------------------------
>GEMCRY010938
------------------------------------------------------------
------------------------------------------------------------
------------------------------------------------------------
------------------------------------------------------------
------------------------------------------------------------
------------------------------------------------------------
------------------------------------------------------------
------------------------------------------------------------
------------------------------------------------------------
------------------------------------------------------------
------------------------------------------------------------
------------------------------------------------------------
------------------------------------------------------------
------------------------------------------------------------
------------------------------------------------------------
------------------------------------------------------------
------------------------------------------------------------
------------------------------------------------------------
------------------------------------------------------------
------------------------------------------------------------
------------------------------------------------------------
------------------------------------------------------------
------------------------------------------------------------
------------------------------------------------------------
------------------------------------------------------------
------------------------------------------------------------
------------------------------------------------------------
------------------------------------------------------------
------------------------------------------------------------
------------------------------------------------------------
------------------------------------------------------------
------------------------------------------------------------
----------------------------MLRGK-HARLRMGISDVCGWGLFSADALVKDD
FIYEYMGEVISHEEADRRGCIYDK--QNYSYLFNLNQNLVVDASRKGNKTRFANHSHHPN
CYCKIMQVNGEHRIGVYAREAIPEGGELFYDYRHDL-AY-----TVGLSA-------VPD
WL----------------------------------------------------------
------------------------------------------------------------
------------------------------------------------------------
------------------------------------------------------------
-------------------------------------
>GUITHE013188
------------------------------------------------------------
------------------------------------------------------------
------------------------------------------------------------
------------------------------------------------------------
------------------------------------------------------------
------------------------------------------------------------
------------------------------------------------------------
------------------------------------------------------------
------------------------------------------------------------
------------------------------------------------------------
------------------------------------------------------------
------------------------------------------------------------
------------------------------------------------------------
------------------------------------------------------------
------------------------------------------------------------
------------------------------------------------------------
------------------------------------------------------------
------------------------------------------------------------
------------------------------------------------------------
------------------------------------------------------------
------------------------------------------------------------
------------------------------------------------------------
------------------------------------------------------------
------------------------------------------------------------
------------------------------------------------------------
------------------------------------------------------------
------------------------------------------------------------
------------------------------------------------------------
------------------------------------------------------------
------------------------------------------------------------
------------------------------------------------------------
------------------------------------------------------------
----------------------------------------------GWGLFSSDDLEKDE
FIYEYMGELISHEEADRRGYIYDK--MRYSYLFNLNESTVVDASRKGNKTRFANHSSHPN
CYCKIMLVNGEHRIGVYAKEAITSGDELFYDYRH--------------------------
------------------------------------------------------------
------------------------------------------------------------
------------------------------------------------------------
------------------------------------------------------------
-------------------------------------
>MNELEI002429
------------------------------------------------------------
------------------------------------------------------------
------------------------------------------------------------
------------------------------------------------------------
------------------------------------------------------------
------------------------------------------------------------
------------------------------------------------------------
------------------------------------------------------------
------------------------------------------------------------
------------------------------------------------------------
------------------------------------------------------------
------------------------------------------------------------
------------------------------------------------------------
------------------------------------------------------------
--------------------------------VGR-------------------------
-----------------------EQVLH----------SYSSL-----F-----------
-CRG-CY-----------------------KYDCF-LH--------SWNKR---------
-------------PG----------PVKRR-------RSSLP------------------
--AWP---------------CSPDCYLHV-----------------YS------------
----------------------------------RPPTPARR------------------
-------------------------------------ADTDASIA---------------
------------------------------TSTD--------------------------
----DETKRK--------------------KDSQF-------------------------
------------------------------MRERDEIASQWTC---------SEES----
L--FNAL---SPVF--------------------------------------QQNA----
----CS-------LATVL------------------------------------------
---------------------------------------NSKTCR-------QG-----T
-SLSA-------------------------------------------------------
--------------HKK----T------------FQK-----RF---------------Q
KVLKKA----QENHGNL--------------V-----GSFV----------------PCD
HPGKPC----DPCCSCVRGGHFC----------EKFCN----------------------
---CS----RD-CSNRFTGCKC-------KASCRTQ----MCPCFVA-----VRECDPDL
CSTC------G-ADMTEK--CSSCKNVCIQRRQ-GKHMLLAPSDVAGWGIFVKEACNKND
FLSEYCGEVISQEEADRRGKVYDK--YKCSFLFNLTQDYVVDATRKGNKIRFANHSVSPN
CFARVMMVNGDHRIGIFAKRNIEAGEELFFDYRYGP-TE-----ALKFVS-------IER
ERF---------------------------------------------------------
------------------------------------------------------------
------------------------------------------------------------
------------------------------------------------------------
-------------------------------------
>BIGNAT014409
------------------------------------------------------------
------------------------------------------------------------
------------------------------------------------------------
------------------------------------------------------------
------------------------------------------------------------
------------------------------------------------------------
------------------------------------------------------------
------------------------------------------------------------
------------------------------------------------------------
------------------------------------------------------------
------------------------------------------------------------
------------------------------------------------------------
------------------------------------------------------------
------------------------------------------------------------
------------------------------------------------------------
------------------------------------------------------------
------------------------------------------------------------
------------------------------------------------------------
------------------------------------------------------------
------------------------------------------------------------
------------------------------------------------------------
[truncated: 810,660 more chars]
