# Supplementary material for: Uncoupled evolution of the Polycomb system and deep origin of non-canonical PRC1
Source: Commun Biol. 2023 Nov 10;6:1144. doi: 10.1038/s42003-023-05501-x (PMC10638273; doi:10.1038/s42003-023-05501-x)
Supplement: Supplementary file 10 — Supplementary Data 7 [file 42003_2023_5501_MOESM10_ESM.zip › Supplementary Data 7/EZH_newick.txt]

(((NEODAM012310:1.8616500583,(GEFOKE002160:1.5031467538,(((TELSUB009273:0.8962901530,(RAPHET013308:0.9334435383,PTESPE005219:0.6338686021):0.9118414306[100]):0.2759501664[100],(CHABRA017917:1.0351733318,(CYCPAN000242:0.8988152690,MARPOL020395:0.6960325943):0.1840209150[100]):0.4127250651[100]):0.1530995454[99],((DICDIS003282:0.9651139096,(PLAFUN010264:0.7750774542,PLAFUN003030:1.0247467132):0.1858505701[100]):0.5760783007[100],((RHIIRR012519:1.6023665585,((SYNPLU003104:1.2846155354,SPIPUN001770:0.9979044764):0.1621348310[76],(COEREV003748:1.5141020077,BASMER013681:0.5367826776):0.2062535753[88]):0.1144238747[77]):0.1029816270[92],(CIOINT006472:0.8010204385,((SCHMAN001221:1.0364532533,LEUCOM007557:1.0956014401):0.1797954373[98],((HOMSAP010157:0.3918967780,(DANRER011486:0.4682449240,(HOMSAP015453:0.3127053086,DANRER037290:0.4010874220):0.1032450955[100]):0.1970839046[100]):0.3473257914[100],(BRABEL020716:0.5709068454,(ACAPLA020465:0.4471718477,(NEMVEC017886:1.0944467839,(DAPMAG021505:0.8164333726,CRAGIG015861:0.4805912651):0.0990484544[99]):0.1432867359[95]):0.1896080137[97]):0.0865274491[97]):0.1537248961[97]):0.1598408660[97]):0.2423426444[100]):0.2964957202[100]):0.1469143561[100]):0.2961482046[100]):0.3435565509[100]):0.2031920156[100],(CHRVEL023177:1.9760566229,(AURLIM012558:1.8534841017,(((TELSPE049860:1.7553935472,(PARTET023709:0.0426446513,(PARTET032993:0.2288250428,PARTET004697:0.0523848765):0.0587498617[56]):1.4052488350[100]):0.4746832920[93],(((GUITHE000353:0.8763200157,GONPAC043948:1.2473173922):0.3456250876[96],(CYAMER003433:1.7807949668,(MADERY028983:1.3618670375,(GALSUL004979:1.5084920298,(RUSMAR009253:0.0656968014,RUSMAR000433:0.1357117844):1.0441410070[100]):0.1833766157[76]):0.1005452268[74]):0.1642112502[96]):0.2070008802[99],(NEPPYR015919:1.1252989798,(CHLATM005884:1.2061493821,(KLENIT003916:0.8601309303,(CHABRA014454:1.1461198929,(MARPOL001046:1.2759546419,(CYCPAN006101:0.4198166094,(SORBIC038212:0.3636665932,ARATHA009642:0.4094454221):0.3397478762[100]):0.1847300814[100]):0.2311332650[86]):0.0369601347[78]):0.1818624515[97]):0.1507456426[100]):0.2190007844[100]):0.1275046360[82]):0.0641687112[81],(((MASBAL013732:0.0103954765,MASBAL002319:0.0131525975):1.2782358900[100],(NAEFOW000574:1.8616078673,(HALSEO004665:1.5430250368,(CLAOKA016857:1.6225025822,CHASUB015772:1.8777963888):0.0259235040[89]):0.1326191382[94]):0.1589053493[91]):0.1193550876[86],(((ANCTWI009325:1.5563779550,((ALLMAC009983:0.0977528923,ALLMAC008081:0.0504752527):1.8044542250[100],(GLOWIT006244:1.2417286345,((DIALUT013753:1.5551123869,LEUCOM013214:1.3023435258):0.3562113619[99],(MONBRE001596:1.1536994852,(HONFER008921:0.2544490835,AURLIM013257:0.3193956835):1.3116574390[100]):0.2049371392[80]):0.0713707459[54]):0.1282351244[96]):0.1531827813[92]):0.0216075046[62],((((ELPMAR018000:1.1941270761,ELPMAR015100:1.5858046853):0.5742493152[97],(GONPAC046270:1.6196430062,(PLABRA008842:1.2478079749,PAUCHR013559:1.4264764356):0.3051888860[100]):0.1428654422[76]):0.1133467618[45],((JAKBAH008393:1.5757605277,(RHOMAR013222:1.3950872590,OSTTAU006742:1.3867881835):0.2545210146[85]):0.1279085576[75],(PHAKIR002256:1.3099089468,(NANOCE029730:1.6365793630,(PERSWS009026:1.4178655066,NAEFOW000837:1.2384197982):0.1164386182[96]):0.1442647054[46]):0.1158421493[77]):0.0347268379[78]):0.0780011426[50],(((DIPROT002828:1.1336696803,LAPGUS046642:1.5153986005):0.2936060407[89],((POLPAL002979:0.9361028952,DICDIS002705:0.7801810118):0.4612678877[100],(PLAFUN003626:1.0714500519,SPISPE000279:0.8251408685):0.1534779370[98]):0.0917137997[85]):0.0657186704[73],((ACASPE002275:0.8233062881,(PTESPE006637:0.7366633331,CHOSPE012372:0.6380256541):0.0893459176[96]):0.9111954761[100],(COLSPE007797:1.4677335674,((SORBIC014174:0.6720418189,(ARATHA041422:0.1872967747,ARATHA007960:0.4849893414):0.4857413073[100]):0.4095007506[100],((SORBIC040336:1.0359387796,SORBIC030531:0.5608387972):0.1076265793[100],(ARATHA043171:0.6068357144,(MARPOL018789:0.7845661093,CYCPAN018175:0.4627990589):0.1604523416[99]):0.0714811801[99]):0.7072985278[100]):0.6753339319[100]):0.2482731945[99]):0.1089439871[21]):0.0433557750[11]):0.0763831001[17]):0.0712456364[34],((HYPCAT012463:1.3315214385,(MNELEI003886:1.8999582440,GIAINT001944:1.3713394388):0.4464213711[95]):0.2631100951[68],((PHYPOL000769:1.1501028912,(((GEFOKE019931:0.7133830410,(MALJAK018807:0.0589307444,MALJAK005079:0.0363905472):1.1944230220[100]):0.7583108091[100],(PAUCHR013814:1.9223217348,(SCHMAN008386:1.2094615426,(IXOSCA001737:0.7379443582,(CIOINT014733:0.4631097762,(DANRER031013:0.4706469804,HOMSAP055570:0.4683599137):0.2222634691[100]):0.1278689126[100]):0.3412569283[100]):0.2994488726[100]):0.1351010059[100]):0.2084475665[99],((ACAPLA026748:0.9884932796,(BRABEL005701:0.8140499423,(DROMEL011199:1.2564635473,(DANRER014649:0.5387579772,HOMSAP032197:0.5384774101):0.2535990700[100]):0.0749259505[99]):0.1159795338[100]):0.3912356963[100],((NEOSPE014327:0.3368674055,NEOSPE001043:0.2363212160):1.1612817420[100],((SYNPLU007323:1.2827978590,PARTRI002889:0.9860719905):0.1935909162[85],(CAPOWC006883:1.0970200792,RAMBRE001728:1.3928417104):0.3244383694[100]):0.1215902067[81]):0.1437226985[100]):0.1014790272[99]):0.0970826200[100]):0.1555215970[99],((GEFOKE021957:1.3191081238,CRYMUR002541:1.9277371045):0.2010989883[50],((CAPOWC005443:0.8945031606,((MNELEI008656:1.1507353793,DROMEL014672:1.1854006710):0.1479040077[87],(CIOINT005039:1.0822279836,(BRABEL000201:0.9158695274,((DANRER024536:0.4285992626,HOMSAP051227:0.3958612380):0.4858228873[100],((IXOSCA025202:0.6238983748,NEMVEC000645:0.6007965259):0.1322896953[99],(ACAPLA025884:0.0008472808,ACAPLA025875:0.0000024927):0.6925153706[100]):0.1301494197[99]):0.1208765187[100]):0.1152710915[100]):0.0948509439[87]):0.1081999463[99]):0.1030141575[68],(((CAULEN004802:1.5610536991,COLSPE006382:1.2512842661):0.3425695198[98],(LEUCOM072532:0.9386706635,RAMVAR001785:1.0446399248):0.0951806722[69]):0.0572627054[76],((CHRPER002939:1.3079114017,(SALKVE022529:0.8999710314,MONBRE001726:0.9959736653):0.1793567105[99]):0.1012070109[58],(CREFRA007962:1.1680038852,((SACCER004564:0.8242953594,NEUCRA011397:0.7606834575):0.6508715213[100],(COEREV005083:1.0593620222,(PARTRI008964:0.7918729079,ALLMAC007726:1.1185677199):0.1880120509[100]):0.1465197954[100]):0.1742707353[100]):0.1236140545[89]):0.1031247821[23]):0.2607648773[87]):0.0711451922[33]):0.1021211536[72]):0.0597508280[65]):0.0950671374[73]):0.0328776379[88]):0.0266853226[91]):0.0893367976[89]):0.0646654064[97]):0.0974387013[99]):0.03375077235[89],(((CARMEM003686:2.1003557812,(NEUCRA002840:1.5710547616,(DIPROT025754:0.9224242450,(DIPROT025467:0.0000010529,DIPROT025463:0.0000024464):1.1908999810[100]):0.5894012696[100]):0.1300498366[98]):0.1472032022[67],((((VERVER011573:1.3675032305,VERVER002833:1.4547435919):0.2448357764[99],(ALLMAC008466:1.2473638730,(EUGLON012753:1.0529615354,EUGLON001296:0.7869076740):1.6195182760[100]):0.3500773901[99]):0.1863500482[97],((STECOE023200:1.6377611836,STECOE000482:1.3374236765):0.7559946881[96],((STEHIS004942:0.0000010529,OXYTRI010694:0.0000024106):1.6036864730[100],(((STRRAT010270:0.6772768740,STRRAT008163:0.9556941291):0.7944714767[100],(VAVCUL000691:1.1761807458,ENCINT001192:1.0331059221):0.4125391855[100]):0.2633095949[90],((TETTHE010775:1.0528206014,TETTHE006048:1.2624451327):0.6469584338[100],(TETTHE010267:1.6987591758,(PSEPER006934:1.5320605892,PARTET006080:1.3961597284):0.2581767037[99]):0.1172861108[89]):0.2573933627[99]):0.0792899717[53]):0.1184146368[73]):0.1352751260[96]):0.0772399029[76],((PLATAR014614:1.3805618350,(CRYNEO000302:1.8927781969,MASBAL006327:1.9595781009):0.2266304647[95]):0.2370485912[18],((GRACHO009396:0.9486562814,GRACHO008109:0.9216955257):1.0079619080[100],((GRACHO002772:1.5040567193,HALSEO004417:1.5378944070):0.2707481296[79],((THETRA003986:1.4458550162,CYAGLO002935:1.2004976764):0.2771468458[42],(((RAMVAR007818:1.3956943497,((PARATL004249:0.0000028816):1.0973510320[100],(SALKVE021289:1.0174344661,ANCTWI015344:0.8860917044):0.0844055584[25]):0.1439802976[92]):0.0576767838[30],(SPIPUN002205:1.8345543241,((MALJAK007781:0.0000022058,MALJAK002530:0.0618542509):1.3367647630[100],(GEFOKE013152:1.2448174465,GEFOKE006108:0.8453188270):0.3223803867[100]):0.0946327492[100]):0.1540777229[29]):0.0817187005[10],((RHOMAR005369:1.1590114684,(GALSUL007146:1.7354784877,CYAMER003846:1.2434428352):0.1712985771[88]):0.1820997032[71],(PRACOL002358:1.6260868121,(BICSPE008834:1.8162011546,(((BIGNAT014500:1.3978889758,MASSPE005706:1.2524958646):0.1458853794[76],((PHYINF014580:0.7474953832,(PHYINF011523:0.5781178888,PHYINF010337:0.8009648989):0.1748018224[100]):0.5377739895[100],(HYPCAT000126:1.1101901216,(BIGNAT014409:0.7898455153,COLVIE015048:1.7040191494):0.4142170777[98]):0.2246426384[95]):0.1527319732[8]):0.1185039594[9],(((((ROZALL002517:0.8878266973,RHIIRR012174:1.0001703057):0.3185976057[99],(PHYINF014900:1.1077612347,(MASSPE010888:1.0785442072,(HYPCAT011310:0.0125164517,HYPCAT011309:0.0000022661):1.3622535240[100]):0.1943501197[22]):0.2116210118[84]):0.1463763881[40],(((RIGRAM020834:0.9135932860,MICMAR107569:0.9623482591):0.0869934910[80],(GONPAC013606:0.2453082260,(GONPAC041135:0.0031940137,GONPAC038495:0.0000023447):0.1156696955[100]):1.1672562420[100]):0.0637119227[5],(PHATRI007732:1.1098833716,((GUITHE013188:0.0699284172,GEMCRY010938:0.7414360560):1.0114155130[100],(PRYPAR031766:0.8704878133,(GEPOCE051197:0.0000020439,GEPOCE008112:0.0484607714):0.7354526518[100]):0.6559280570[100]):0.0000021993[55]):0.3034385464[58]):0.0888337077[7]):0.0967872817[6],(CHLATM005422:1.4317605802,((PLAMIC000722:0.7522299726,NUTLON020363:1.0799561877):0.5715074389[97],(OSTTAU003584:1.3039653211,((CHLATM006950:0.9882714253,((NEPPYR022739:0.8159878929,MICSPE004992:0.7435225419):0.2819468439[97],((CHLREI018774:0.9783379673,MONNEG014787:0.9340721489):0.1468471640[88],(COCSUB004814:0.7869837301,(CAULEN004117:0.9795166595,CHLVAR007948:0.9679192359):0.2806826279[92]):0.1210854070[88]):0.2329501385[100]):0.0488807904[40]):0.1502850371[94],(KLENIT004000:1.3535083853,((MARPOL016084:0.4440540064,MARPOL015441:0.4318840889):0.6412922046[100],(CHABRA012569:1.0794148438,((MARPOL015481:0.6634082359,((SORBIC043888:0.3641995016,ARATHA026613:0.4105115025):0.1634256798[100],(CYCPAN027368:0.1981594896,CYCPAN020721:0.1953108082):0.1540566753[100]):0.0756347696[100]):0.1065572430[100],(SORBIC006635:0.5148516419,((ARATHA039154:0.0000021415,ARATHA011122:0.0248111752):0.9928280323[100],(ARATHA042583:0.0000024657,ARATHA016594:0.0351951337):0.1976043394[100]):0.2871350045[85]):0.1461837691[85]):0.1499635827[85]):0.1726936480[100]):0.1958617261[100]):0.1012343644[84]):0.1169308247[96]):0.1241086025[99]):0.0263487606[11]):0.0850496628[12]):0.0264844454[6],(((TELSUB030663:0.1201264343,(TELSPE022838:0.0000024300,TELSPE022837:0.1755052225):0.1898537756[100]):0.9529224679[100],(PALBIL016776:1.8098434663,((GONPAC050751:0.4856312151,GONPAC018742:0.0015652979):0.8085086937[100],(GUITHE011765:0.0000023708,GEMCRY040188:0.2009515210):0.7672767922[100]):0.6885083535[100]):0.1545001013[27]):0.2186473097[29],(((COLSPE009547:0.5545592773,CHASUB008654:0.7391935881):0.4966920970[100],(ELPMAR016169:1.4012946381,((LEPVOR036298:0.8131039303,(MALCAL010274:2.0247761370,PLABRA005114:0.6745593257):0.2151596190[88]):0.1490625688[86],(MATSPE023192:1.0507472216,(LAPGUS039452:0.0000021891,LAPGUS039451:0.0837383972):0.8139940890[100]):0.0670756415[64]):0.0867100377[70]):0.0740282807[98]):0.1039715615[98],((ACASPE010504:1.4659462153,ANCTWI013222:1.2348025913):0.0651636591[6],(((PARATL004254:0.0000010529):1.2582315830[100],(DIAGRA016071:1.0181950969,DIAGRA027197:0.8965927196):0.2712825209[100]):0.2397769881[16],((SALKVE021291:0.4756794797,MONBRE002933:0.8619186388):0.2711153562[95],((MNELEI002429:0.7221435149,(LEUCOM015188:0.0000027990,LEUCOM004668:0.0358808891):0.5786765366[100]):0.1337330383[98],(SCHMAN003483:0.9560755807,((NEMVEC012091:0.3533390921,TRIADH004350:0.7042966473):0.1327298016[78],((CRAGIG020732:0.3971019441,(IXOSCA002850:0.2429677612,(DAPMAG021823:0.2859512153,(BOMMOR002891:0.8202548948,DROMEL019272:0.1739304858):0.1758034755[100]):0.0931068150[100]):0.1249914302[100]):0.0896203448[99],((BRABEL007939:0.2619724026,(CIOINT004110:0.3731405509,ACAPLA032088:0.2890514694):0.0470324352[80]):0.0904663848[96],((DANRER016614:0.0996950887,(HOMSAP101324:0.1173703993,HOMSAP073220:0.0000022590):0.0566603430[100]):0.1219413403[100],(DANRER010089:0.2627819559,(HOMSAP116923:0.0073465955,HOMSAP021870:0.0000022994):0.2458198762[100]):0.1267787269[100]):0.1879699211[100]):0.0676765237[97]):0.1064312794[97]):0.1038086834[78]):0.0824011807[99]):0.1968962376[95]):0.1849586623[100]):0.0850636274[16]):0.1281182355[10]):0.0606678637[9]):0.1052039258[10]):0.1323143527[97]):0.0332405816[6]):0.0456061222[89]):0.0327554678[72]):0.0506048063[47]):0.0249518925[17]):0.0434830239[16]):0.0334952145[3]):0.0226972539[4]):0.0928329070[76]):0.0777710339[71]):0.1352785328[92],(BARSPE007187:1.9087958013,((((SORBIC012355:1.3631312158,MARPOL003448:1.4213489322):0.5375562455[100],(DROMEL010093:1.3087786969,(SCHMAN003088:1.5772181934,(ACAPLA028812:0.9553682079,HOMSAP060733:0.9602743541):0.4303645088[100]):0.0863912319[100]):0.2642806427[99]):0.0931379765[92],((HALSPE009638:1.2581148122,((GONPAC026000:2.6759160425,PHATRI005985:1.3348309022):0.1842707815[96],(DIALUT007155:1.4408861437,SAPDIC002792:1.2777185848):0.2195319890[98]):0.1543352469[96]):0.1670101190[90],((CHRPER002293:1.3409857942,(ROZALL003604:1.2404014468,PSEPER006084:1.6420750974):0.3648458677[99]):0.2229838121[97],((GRACHO004310:1.7639413054,(SALKVE002628:1.0333848820,DIAGRA022672:0.9565991947):0.3602383404[100]):0.2029779885[85],((MNELEI016005:1.2322525726,MONBRE001978:1.2553255220):0.3939932152[99],(RUSMAR000425:1.4769814724,SALKVE022505:1.3029745109):0.1512455976[91]):0.1606454183[86]):0.1243852790[95]):0.0571615855[92]):0.1317394559[88]):0.0418866008[90],(LAPGUS041683:1.3448238618,((RHOMAR005992:2.0685006969,(TOXGON003542:1.6796481239,((GEPOCE047972:1.6672412958,MASBAL008409:1.4072957087):0.3036225501[93],((MALCAL006735:0.4622933565,(MALJAK020736:0.0545642477,MALJAK014542:0.0108698380):0.6503401785[100]):0.7631627370[100],((PRACOL004694:0.9877625779,(COCSUB008035:0.6850102528,CHLVAR009099:0.8482912039):0.1520402770[100]):0.0536392545[98],(CHLATM001841:0.7698736169,(KLENIT014264:0.6534473898,(CHABRA013102:0.6906339730,(MARPOL021053:0.5300582209,(CYCPAN009477:0.3200167747,(ARATHA045746:0.1847901906,ARATHA001470:0.2104423989):0.5210293740[100]):0.3495297439[100]):0.1353431859[96]):0.1366404212[100]):0.0943632573[23]):0.1296189437[100]):0.6137495754[100]):0.3041528503[48]):0.0642033215[40]):0.0892727454[44]):0.0603037797[68],((PHATRI001330:1.5917108721,(MASSPE009046:1.3985442070,ARATHA006889:1.3012594715):0.1460624344[61]):0.3025384815[88],(MONEXI001786:1.6276338444,((((GRACHO010798:1.2132088524,MADERY024120:1.0345544005):0.3386623823[100],(MNELEI005689:1.3414581010,((MASBAL014129:1.0182529520,PLAMIC000423:1.1713355979):0.1842764188[20],(CIOINT008372:1.0416311220,MANPLA012114:1.2043258183):0.1637603596[29]):0.0912697747[96]):0.1474877465[98]):0.1220955285[46],(((ARCINT007062:1.1003449806,(DICDIS001155:1.0322094648,POLPAL006854:1.0135785624):0.2299978458[100]):0.1145192213[97],((TRIVAG020462:1.2116020104,ARCINT035493:0.5978685906):0.6439422629[100],(NEODAM001210:1.0492801872,ANDGOD003678:1.1671382468):0.3031876457[96]):0.1716823736[64]):0.1774913626[71],(CHASUB017772:1.5871296764,((DIPROT030848:1.2820520248,RHOMAR005511:1.3571215706):0.1149078071[75],(MADERY011748:0.9816256919,(CRYNEO005551:1.4560986141,(THETRA006499:0.8760505671,RIGRAM022722:0.7387348105):0.3770888119[100]):0.2673442216[90]):0.0681299537[51]):0.0770590169[62]):0.1239185889[54]):0.1116545032[88]):0.0810327815[23],(((ROZALL003217:1.4299886194,(CREFRA006039:1.3914072456,(ALLMAC005353:0.0863557640,ALLMAC002375:0.0879549975):1.3893021670[100]):0.0806086055[56]):0.1650198515[73],((PYGBIF007659:1.0325855297,(CHLATM001099:0.8716471460,COCSUB001573:1.6172770003):0.4251264137[85]):0.2655787540[76],(NUTLON023930:1.7045662143,(PRYPAR015684:1.2084816095,COEREV000722:0.8386653924):0.0777706249[83]):0.1983526502[94]):0.1112983647[67]):0.1206080659[54],(((COLSPE010215:1.1412335971,(GEFOKE007349:1.0339048895,USTMAY003257:1.2183457706):0.0477979442[38]):0.2656763865[86],((((SECSPE010810:1.1933625143,(PHAKIR011991:1.0933418706,(TELSPE006401:1.2857720100,(PERSWS009116:0.6922466656,NAEFOW001395:0.7590386495):0.3987006104[100]):0.3181625335[87]):0.1562110032[87]):0.1254711821[85],((LEPVOR030759:1.3252206069,PLABRA008590:1.1005189845):0.0564472319[69],(ELPMAR016533:1.1910761597,(PAUCHR021649:1.1175442846,MATSPE006321:0.9917897548):0.1334473031[98]):0.1267245988[92]):0.3257213544[91]):0.1706866389[72],((PRIPAC001380:1.0548254096,(LEUCOM087736:0.0000026694,LEUCOM065189:0.0000029520):0.8410514531[100]):0.2435202465[91],(RAMVAR003937:1.2182442013,(SALKVE003478:1.2592406410,(TRIADH008309:0.5094485353,(((ACAPLA023093:0.8231409830,BRABEL009448:0.6274351498):0.1468824544[60],((HOMSAP051679:0.4400730367,DANRER032548:0.4231966643):0.2810895296[100],(HOMSAP029459:0.2770226728,DANRER048347:0.2696238005):0.2393010180[100]):0.1579537513[100]):0.0734574960[29],((CRAGIG061332:0.5274493490,NEMVEC005070:0.5789994025):0.2264239909[83],(IXOSCA002438:0.6404511668,(DAPMAG020959:0.9220123091,(DROMEL025664:0.7568116595,BOMMOR000308:0.8352289855):0.0623263968[98]):0.1865831200[100]):0.1345250725[100]):0.1668189460[82]):0.0706222015[74]):0.0873923660[60]):0.0329327513[70]):0.0693687651[57]):0.0785488694[90]):0.0569596717[60],((SCHPOM000677:1.1021269312,(NEUCRA008678:0.9793532765,(SACCER003409:0.7517630261,GALSUL005570:0.8787540263):0.4831991234[100]):0.2273695106[95]):0.2994758487[99],((CYAPAR004331:1.2413613065,(CAPOWC005413:0.9559411172,(PARATL016833:0.0000022562,NUCSPE059638:0.0000010529):1.2093683130[100]):0.0452469458[59]):0.1239027467[52],((DIAGRA031642:1.1026872255,CHRPER001707:0.7624372649):0.1915386112[66],((HEMKUK018146:0.9982986590,(MARPOL002284:1.0870668164,(CHABRA015859:0.3605787882,(CYCPAN018744:0.8334529372,SORBIC001078:0.4878361722):0.4241645257[100]):0.2985362146[99]):0.3209127761[97]):0.0922592876[80],(((PLAFUN015215:0.6908217507,(GLOWIT001992:0.5551748630,PHYPOL018607:0.5511266830):0.2196355852[94]):0.3152148217[94],(ACASPE027155:0.4182199669,((PTESPE012592:0.0138010923,PTESPE012591:0.0105013461):0.7495481384[100],(CHOSPE022246:0.5119039517,RAPHET015161:0.5526768687):0.1572145120[100]):0.1105222691[35]):0.3323699458[100]):0.0758861075[87],((SPIPUN006265:0.6218208650,(RHIIRR011861:0.9495524526,AGABIS007995:0.6555835906):0.0877377502[86]):0.0512941986[78],(PARTRI005820:0.7104995057,((NEOSPE015701:0.0000023349,NEOSPE012280:0.1196771612):0.3231030573[100],((UMBRAM005275:0.2631699992,MORVER008794:0.3338737077):0.1037055661[100],(SYNPLU003041:0.5556176380,BASMER014952:0.2198158752):0.0744077249[100]):0.2659421849[100]):0.1675803234[99]):0.1401000860[94]):0.4374313264[99]):0.1725504658[86]):0.0902794852[58]):0.1573535781[54]):0.0595174087[84]):0.1249674283[70]):0.0879179340[51]):0.1170505738[58],(((MALJAK017277:0.1220495303,MALJAK015557:0.0124955696):1.1376689140[100],(MALCAL004266:0.9600092469,GONPRO009584:0.8441366123):0.2745775419[100]):0.1785728000[94],(((GLOWIT019887:1.6950090252,(CLAOKA013683:1.0323501647,(CHASUB022805:0.7703101757,HYPCAT013369:0.6581704436):0.0165152554[84]):0.3260002608[100]):0.2122969609[99],((DIALUT008375:1.2757580433,(GONPAC001687:1.1142332124,(GEMCRY015726:0.5950539497,(BAFFRI043843:0.1446492360,BAFFRI013664:0.0000029494):0.4680085206[100]):0.1547304421[100]):0.3075428434[100]):0.5293334579[99],((KLENIT003553:0.7676195612,LEPVOR008731:0.8197276417):0.4866696763[100],(CHLREI012276:1.1246126506,(HONFER010324:0.2241582789,AURLIM014039:0.2902928118):0.8181023282[100]):0.2049308239[100]):0.1122550625[99]):0.1613488402[99]):0.2171939232[98],(((MICSPE007679:0.6155676099,COCSUB000230:1.3382150802):0.3335158798[100],(KLENIT010247:0.7372704783,(SORBIC023835:0.5968974384,LEPVOR018867:1.2321622826):0.3160212909[100]):0.5025047182[100]):0.8930223128[100],((((VITBRA005778:0.6051475483,THEPAR001767:0.9030097369):0.3739384344[100],(PHYINF012439:0.0118247638,PHYINF000467:0.0000021713):0.9893255704[100]):0.7854140359[100],(((PAUCHR011930:0.9210991075,BIGNAT005714:0.6736294366):0.5730278139[100],(VERVER005620:0.7750758095,(LAPGUS048113:0.0000021008,LAPGUS048112:0.0000029461):0.7187535338[100]):0.3048778802[99]):0.6840324975[100],(CHABRA015961:1.5971067737,(MADERY001442:1.5767772164,((ALLMAC010207:1.9904700483,(PARATL004901:0.0000010529,NUCSPE093348:0.0000010529):0.8214173715[100]):0.5568297950[100],(PALBIL014779:0.9250698661,(PARATL011027:0.0000025150,NUCSPE160565:0.0000028123):2.8672603380[100]):0.1710960755[100]):0.0942500356[88]):0.1264449308[65]):0.0890156160[71]):0.1021686163[79]):0.0539283928[86],((((GALSUL002075:0.8999800934,DIAGRA020155:0.7935691260):0.8350478790[100],(PLAFUN008282:1.2998457861,CHOSPE029824:1.6133513261):0.3081454752[96]):0.1464404532[82],((COLSPE009943:1.2054634740,PHYPOL003643:1.1964830757):0.2083755568[83],(CLAOKA018889:0.7100245221,((NANOCE133974:0.0000022913,NANOCE071637:0.0000025324):0.1718669734[94],(NANOCE050105:0.0045544244,NANOCE017914:0.0590873157):0.0512557715[96]):0.6884151633[100]):0.7018993871[100]):0.1273306433[89]):0.1117325399[87],((PARATL008799:0.0000029283,NUCSPE123688:0.0000022293):1.1752678440[100],((CIOINT002366:1.0383708977,DAPMAG020493:1.3024873959):0.1423295678[67],((DROMEL012150:0.9043165779,BOMMOR000202:0.9703184159):0.2998612832[97],(CRAGIG022656:0.8808854780,((BRABEL008538:0.5345579308,(TRIADH002163:0.7871084186,(NEMVEC018441:0.0137484285,NEMVEC007788:0.0748524539):0.6364321213[100]):0.2462251466[77]):0.1427645688[62],((IXOSCA009381:0.9802160361,IXOSCA002333:0.5830202625):0.2746731474[84],(ACAPLA020138:0.6522261980,((HOMSAP082295:0.1370982498,DANRER010769:0.4156692423):0.2331173250[100],(HOMSAP051693:0.4598891177,(DANRER027074:0.6178912349,(DANRER038730:0.3077381047,(LEUCOM074398:0.0104135288,LEUCOM009273:0.0165282630):1.1172069530[100]):0.1380677389[98]):0.1800552553[98]):0.1207027508[98]):0.1527068136[100]):0.0656941873[90]):0.1906836037[75]):0.0806894958[76]):0.1116695452[74]):0.1119602345[66]):0.1963524630[100]):0.1390615163[88]):0.1358809855[87]):0.0444336586[93]):0.0660282135[94]):0.0518634391[93]):0.0730875851[88]):0.2109000462[80]):0.1473297559[76]):0.0670222325[87]):0.0439650109[83]):0.0566964655[90]):0.0000023865[20]):0.0587452544[63]):0.0252496481[68]):0.0977082334[100]):0.03375077235);
