# Supplementary material for: Uncoupled evolution of the Polycomb system and deep origin of non-canonical PRC1
Source: Commun Biol. 2023 Nov 10;6:1144. doi: 10.1038/s42003-023-05501-x (PMC10638273; doi:10.1038/s42003-023-05501-x)
Supplement: Supplementary file 10 — Supplementary Data 7 [file 42003_2023_5501_MOESM10_ESM.zip › Supplementary Data 7/PCGF_newick.txt]

(((VITBRA003339:2.4538741762,(EUGLON039200:1.2730682468,CHLATM003278:2.6084331291):0.6597079830[100]):0.4143548395[51],(RHOMAR001508:1.7116015495,(((HEMKUK014444:1.3541776087,CRYNEO002930:1.8616143204):0.0368557466[24],((LEUCOM091939:0.0000023861,LEUCOM071139:0.0000012988):1.6688603390[100],(PLAMIC011145:1.5252618355,ACAPLA004038:0.7397596390):0.4316329169[96]):1.1920503090[100]):0.3885129475[55],((SAPDIC000592:1.3142789295,PARTET022836:2.1264585019):0.3564088498[70],(VITBRA005869:1.2488395624,((BIGNAT015875:1.3382477462,(GEMCRY032109:0.0289655890,GEMCRY005155:0.2444199070):1.3676336010[100]):0.2006706662[94],(((CRAGIG017565:0.2441982545,ACAPLA023911:0.3831064880):0.9999692425[100],(TELSPE030526:0.1865936603,(TELSUB009280:0.0082643248,TELSUB009279:0.0860294418):0.1531177054[100]):0.9951558312[100]):0.1290975859[91],((GEFOKE013742:1.2226270912,(LAPGUS038267:0.0250963225,LAPGUS038264:0.0205728751):1.3257552440[100]):0.2094902073[93],(PHYPOL012375:1.1016871078,(ACACAS009761:0.6727444164,(PLAFUN014777:0.0000025424,PLAFUN013793:0.0507297729):0.9733546172[100]):0.1163862940[66]):0.1668964239[89]):0.1632200637[84]):0.1343870338[83]):0.2173469824[93]):0.1832328086[87]):0.3516390733[99]):0.0825451885[29]):0.0912850761[27]):0.01486799505[80],((NEPPYR005209:1.7716263133,(CHLATM003736:1.6353269702,(ARATHA015922:1.2473860897,(SORBIC012569:1.8677349148,(MARPOL020491:1.0054508338,(SORBIC009083:0.7435425850,(CYCPAN020176:0.6791516692,((SORBIC008824:0.8868745162,SORBIC005277:0.5098564749):0.2426441149[100],((ARATHA011960:0.0000031696,ARATHA011959:0.0000012988):0.1194479135[100],(ARATHA021476:0.0000023632,ARATHA009698:0.1192147633):0.2378203852[100]):0.4043385879[100]):0.1485457946[100]):0.1809361861[99]):0.2997095740[99]):0.2721126718[96]):0.0679958537[59]):0.2640790486[96]):0.0139679371[85]):0.2021108801[98],((GONPRO012211:2.0315712843,(((TETTHE021998:1.9355321111,BOMMOR007410:1.7868532304):0.3730883192[79],((VITBRA009447:0.8319060560,TOXGON003709:1.4564279264):0.2615040108[80],(CRYMUR003240:1.3877611824,(THEPAR000910:1.9023563267,CHRVEL011091:1.1703232138):0.1431883636[100]):0.1454787915[100]):0.3254033945[100]):0.0219811197[51],(COLSPE005522:1.3301810735,((ANCTWI007962:1.6556145642,((THETRA001298:1.4929905337,(NUTLON020672:1.6187766444,CHOSPE030776:1.0171815751):0.4037881487[94]):0.2069884088[72],(GEFOKE006928:1.4364243950,((TELSUB001703:0.5717403982,TELSPE047739:0.3255517557):1.3701430500[100],((GONPAC036277:0.8059572256,(BAFFRI001574:0.4573150976,(GUITHE002902:0.3468065659,GEMCRY046563:0.4043756846):0.1486812499[100]):0.5685746060[100]):0.4065228583[100],((GEPOCE018648:0.3741304434,(GEPOCE049448:0.0380543668,GEPOCE027879:0.0000031418):0.0188217789[100]):0.8128613569[100],(DIALUT001848:1.2205074537,(PRYPAR051184:0.0092092333,PRYPAR033278:0.0000032817):0.5628342651[100]):0.3492249488[100]):0.3596749517[97]):0.1112814825[95]):0.1020642093[88]):0.1370396698[84]):0.0291647808[59]):0.0628327306[71],((DIPROT031770:0.0000028146,DIPROT031769:0.0000032891):1.6973204010[100],((MASBAL010358:1.2829354528,(PYGBIF005603:1.7357378913,(PLAFUN009738:0.8166140520,ACACAS007934:0.8114815932):0.2206507418[100]):0.1078155868[71]):0.2696995303[97],(((BREMOT008734:1.4675955764,BIGNAT017583:0.8924865931):0.1733153252[97],(MATSPE009853:0.8335884473,(LAPGUS017482:0.0531892766,LAPGUS017481:0.0131521349):1.1578186930[100]):0.1119482189[99]):0.3645956787[100],((OXYTRI008735:1.5551409421,OXYTRI004564:1.3190887472):0.4886770033[96],((PHYINF014798:1.5668263204,CHASUB000870:1.3140579408):0.1049188436[91],(HYPCAT012372:0.9700907957,(PHYINF010060:1.1931948686,NANOCE017970:2.0574850695):0.2648139225[99]):0.1935500978[93]):0.2073943356[91]):0.0568850681[53]):0.0616167354[77]):0.0752302023[82]):0.0970422620[70]):0.0368945647[66]):0.1062447434[62]):0.0569166416[60]):0.0526147176[16],(((PLABRA006986:1.4538925680,PAUCHR028915:1.7219692106):0.4544509643[98],((SAPDIC007259:1.5402909473,CYAPAR001146:1.4671544665):0.3254018483[93],((HALSEO009288:0.0103188556,HALSEO009287:0.0599439359):1.8066758340[100],(GLOWIT002222:1.6191021062,(PICSPE047089:1.4819579552,(RIGRAM021429:0.0244536082,(RIGRAM021431:0.0000012988,RIGRAM021430:0.0000032570):0.0531147755[100]):1.5942197040[100]):0.1851856618[92]):0.2076359106[79]):0.0564305779[33]):0.0844835950[39]):0.1012151213[75],((CAPOWC004514:1.5137255414,(PARTET031207:2.2974989355,HEMPHA007334:1.6056643054):0.1752174915[89]):0.1963182115[88],(CIOINT011032:1.7165785709,(CHRPER004628:1.8463366622,((MONBRE003442:1.1007766778,((SPIPUN008085:1.4349665268,(PARATL002869:0.0000012988):1.0115560180[100]):0.3809507788[98],(SALKVE007148:0.7071657641,DIAGRA044846:0.9666622307):0.1612829955[97]):0.0816427383[64]):0.3025577216[87],((RAMVAR012107:2.6470902966,(IXOSCA009492:1.0479304825,(DAPMAG018480:1.7175386723,((DAPMAG018479:1.2467857514,(SCHMAN003898:0.9227307096,(RAMVAR013941:0.8769078801,RAMVAR012102:0.3063950865):1.1293739090[100]):0.3924455615[100]):0.1860359124[95],(TRIADH006559:1.4979402684,((DROMEL013847:0.9951589125,DROMEL010602:1.4339324612):0.1284639966[93],(CIOINT012628:1.3056755210,(((CRAGIG033117:0.0000026312,CRAGIG017860:0.0000012988):1.0906083800[100],(IXOSCA009184:0.7233415566,((IXOSCA016114:0.0557905127,(IXOSCA032442:0.0910802777,IXOSCA016107:0.0416070609):0.0092512864[95]):0.0220918500[95],((IXOSCA016116:0.0525233785,(IXOSCA032474:0.0254660302,IXOSCA021953:0.0359862907):0.0231069917[100]):0.0504880850[100],(IXOSCA004813:0.1468234995,(IXOSCA024079:0.0778468370,(IXOSCA032443:0.0105684066,(IXOSCA032444:0.2330821062,IXOSCA021950:0.0198099658):0.0052636260[94]):0.0548628011[100]):0.0342913086[100]):0.0185845046[96]):0.0429946927[96]):0.7787847727[100]):0.0713004738[66]):0.0990075867[99],(NEMVEC012737:0.6395733469,(((CRAGIG033120:0.0000032828,CRAGIG033118:0.0000022946):0.8661334821[100],(ACAPLA008751:0.0000012988,(ACAPLA008720:0.0000012988,ACAPLA008710:0.0000012988):0.0000027338[58]):0.6652128971[100]):0.0693829814[49],((DAPMAG018905:0.6130730606,CRAGIG017861:0.9463590339):0.1528537099[89],(BRABEL021756:0.4942084892,(HOMSAP033618:0.3846829675,((HOMSAP048591:0.0000012988,HOMSAP011238:0.0000024007):0.1038773931[100],(DANRER018260:0.2221150680,DANRER011230:0.1327285382):0.0601365769[98]):0.1669826323[100]):0.2081193249[100]):0.0759741586[45]):0.1370859186[51]):0.1200882925[95]):0.0779805641[77]):0.0937922792[99]):0.1750027576[99]):0.0809761833[97]):0.1210503336[90]):0.0754660760[91]):0.2586480337[98]):0.0951996945[89]):0.1295781804[93],((LEUCOM036086:1.1102779951,(MNELEI007389:1.4030402560,((CIOINT006353:1.1559083988,((CRAGIG051460:0.0000029862,CRAGIG051459:0.0000022628):0.0000033895[67],(CRAGIG019368:0.0000029400,CRAGIG000842:0.0000031677):0.0055093773[99]):0.6300286181[100]):0.4015302522[99],((HOMSAP057483:0.2099107414,DANRER006097:0.1186246084):0.5375949691[100],(ACAPLA032147:0.5682749686,(NEMVEC010200:0.9553798633,BRABEL012507:0.3571088465):0.1635495618[21]):0.0688481027[21]):0.2245050296[99]):0.1268213907[38]):0.1450434921[90]):0.2517260038[97],(((CRAGIG052337:0.0000024792,CRAGIG007244:0.0130695286):1.5672960380[100],((DANRER024331:0.7060632376,(((HOMSAP107163:0.0459692689):0.0381410603[83]):0.0392689035[80],(HOMSAP057122:0.0053199988,HOMSAP002135:0.0000025549):0.0057771947[81]):0.3161465661[99]):0.5817154486[100],(BRABEL005914:0.7145383954,(NEMVEC005868:0.9516121003,(ACAPLA015261:0.0434513678,ACAPLA015259:0.0648419279):1.0996031840[100]):0.1118808876[54]):0.1737378502[94]):0.3040949929[99]):0.3423795482[99],((TRIADH011005:1.1058282243,(NEMVEC010227:0.4654109165,(NEMVEC010221:0.4882543205,(HOMSAP013029:0.1202587125,(DANRER027632:0.1938818540,DANRER001132:0.1540311091):0.0885133768[97]):0.6919929160[100]):0.0508841986[99]):0.2603768426[100]):0.0989478728[98],(((STRRAT006847:0.8933138154,PRIPAC023372:0.8082273053):0.7880689957[100],(MNELEI006764:0.8775040354,(LEUCOM074955:0.0000033439,(LEUCOM040333:0.0876446828,LEUCOM022243:0.0117843557):0.0528437905[100]):1.2231581440[100]):0.2405593054[97]):0.1658971356[77],((TRIADH008842:0.5131515477,RAMVAR001795:0.9574205710):0.1117831460[83],((CIOINT000165:0.7529560584,(CRAGIG053473:0.0067201316,CRAGIG000843:0.0000024709):0.6271539579[100]):0.1705502929[65],(((DAPMAG016652:0.3505345289,(DROMEL012627:0.2604777825,BOMMOR007171:0.5420517496):0.1323208044[99]):0.0735060858[90],(IXOSCA022873:0.1693278894,(IXOSCA009795:0.0000027296,(IXOSCA022265:0.0000023832,(IXOSCA022264:0.0000023128,IXOSCA009794:0.0000028808):0.0116032701[100]):0.0000023427[80]):0.0000026059[67]):0.3530837859[100]):0.1459591279[98],(BRABEL018396:0.4521544981,((HOMSAP043615:0.0060459439,HOMSAP020428:0.0000032232):0.3235673600[100],(NEMVEC010219:0.6838314309,(SCHMAN003154:1.0977065699,(ACAPLA015264:0.0000012988,(ACAPLA015263:0.0000012988,ACAPLA015262:0.0000012988):0.0000012990[57]):0.3589519295[100]):0.2006866653[86]):0.0774983241[79]):0.1015249881[87]):0.1032648261[67]):0.0980044817[64]):0.1134466427[66]):0.0926611328[73]):0.2309807010[99]):0.1260780743[99]):0.0638701424[73]):0.2542093325[97]):0.0861918535[51]):0.0588225446[55]):0.0234522572[28]):0.1354532619[64]):0.1079669185[52]):0.0069600025[12]):0.0615632182[77]):0.01486799505);
