# Supplementary material for: Uncoupled evolution of the Polycomb system and deep origin of non-canonical PRC1
Source: Commun Biol. 2023 Nov 10;6:1144. doi: 10.1038/s42003-023-05501-x (PMC10638273; doi:10.1038/s42003-023-05501-x)
Supplement: Supplementary file 10 — Supplementary Data 7 [file 42003_2023_5501_MOESM10_ESM.zip › Supplementary Data 7/RBBP_alignmentfortree.trim10.aln]

>ACACAS008422
---MNP---------------------------------DD--A----TT---ED-AEEK
----------------------IINE------EYKIWKKNTP------------FLYDLV
MTHALEWPSLTCQWLPDKTTPPGKDY-SVQKLILGTHTSGEEQNYLMIAEVKL-PLEDT-
--A--I--EAGKYDDSK-EVGGYGAADGKIEVVMKINHDGEVNRARFMPQNHSIIATKTI
SSEVFIFDYTKH------PAKPADD--GKCNPEIRLIGHQKEGYGLSWSPLKEGHLLSAA
DDGRLCLWDISAVK--K-TNTTLDAMAVFQGHESVVEDVAWHLHHDSYFGSVGDDKKLLI
WDTRE---GKPRHAV-QAHTAEVNCLSFNPHSEFILATGSADCTVALWDLRMLK--NKMH
SLDSHRDEVLAVQWSPFNEAVLASCGADRRLMVWDQSRIGDEQAG--------EDAEDGP
PELLFIHGGHTNKISDFGWNAN-EPWMLASVAEDNILQVWQMAENIYSDEAEP------V
ADSELE--------
>ACAPLA019127
---MAD-KEQ---------------------------AVQE--P----FD---DA-VEER
----------------------VINE------EYKIWKKNTP------------FLYDLV
MTHALEWPSLTSQWLPDVRRPEGKDY-SIHRLVLGTHTSD-EQNHLVIASVQL-PNDDA-
--Q--F--DASHYDSEKGEFGGFGSVSGKIEIEIKINHEGEVNRARYMPQNPTIIATKTP
SSDVLVFDYTKH------PSKPDPS--GECKPDLRLRGHQKEGYGLSWNPNLGGNLLSAS
DDHTICLWDISGHE--K-DACVVDAKTIFTGHSAVVEDVSWHLLHESLFGSVADDQKLMI
WDTRVNNTSKASHSV-EAHTAEVNCLSFNPYSEFILATGSADKTVALWDLRNLK--LKLH
SFESHRDEIFQVQWSPHNETILASSGTDRRLNVWDLSKIGEEQSP--------EDAEDGP
GELLFIHGGHTAKISDFSWNPN-EPWVICSVSEDNIMQVWQMAENIYNDEEPD------T
PAAELEPSTAQ---
>ACAPLA019128
---MAD-KEQ----------------------------VQE--P----FD---DA-VEER
----------------------VINE------EYKIWKKNTP------------FLYDLV
MTHALEWPSLTSQWLPDVRRPEGKDY-SIHRLVLGTHTSD-EQNHLVIASVQL-PNDDA-
--Q--F--DASHYDSEKGEFGGFGSVSGKIEIEIKINHEGEVNRARYMPQNPTIIATKTP
SSDVLVFDYTKH------PSKPDPS--GECKPDLRLRGHQKEGYGLSWNPNLGGNLLSAS
DDHTICLWDISGHE--K-DACVVDAKTIFTGHSAVVEDVSWHLLHESLFGSVADDQKLMI
WDTRVNNTSKASHSV-EAHTAEVNCLSFNPYSEFILATGSADKTVALWDLRNLK--LKLH
SFESHRDEIFQVQWSPHNETILASSGTDRRLNVWDLSKIGEEQSP--------EDAEDGP
GELLFIHGGHTAKISDFSWNPN-EPWVICSVSEDNIMQVWQMAENIYNDEEPD------T
PAAELEPSTAQ---
>BRABEL025782
---MAA-QS-----------------------------SEQ--A----FD---DA-VEER
----------------------IINE------EYKIWKKNTP------------FLYDLV
MTHALEWPSLTAQWLPDVTRPEGKDY-SIHRLILGTHTSD-EQNHLVIASVQL-PNEDA-
--Q--F--DATQYDSEKGEFGGFGSVSGKIEIEIKINHEGEVNRARYMPQNPCVIATKTP
SSDVLVFDYTKH------PSRPDPS--GECCPDLRLKGHQKEGYGLSWNPNLTGHLLSAS
DDHTICMWDINQSP--K-ENRSLDAKTIFTGHTAVVEDVSWHLLHESLFGSVADDQKLMI
WDTRSNNTSKPSHTV-DAHTAEVNCLSFNPYSEFILATGSADKTVALWDLRNLK--LKLH
SFESHKDEIFQVQWSPHNETILASSGTDRRLNVWDLSKIGEEQSA--------EDAEDGP
PELLFIHGGHTAKISDFSWNPN-EPWVICSVSEDNIMQVWQMAENIYNDEDPD------T
PATELEATAQAA--
>BRABEL025783
---MAA-QS-----------------------------SEQ--A----FD---DA-VEER
----------------------IINE------EYKIWKKNTP------------FLYDLV
MTHALEWPSLTAQWLPDVTRPEGKDY-SIHRLILGTHTSD-EQNHLVIASVQL-PNEDA-
--Q--F--DATQYDSEK-EFGGFGSVSGKIEIEIKINHEGEVNRARYMPQNPCVIATKTP
SSDVLVFDYTKH------PSRPDPS--GECCPDLRLKGHQKEGYGLSWNPNLTGHLLSAS
DDHTICMWDINQSP--K-ENRSLDAKTIFTGHTAVVEDVSWHLLHESLFGSVADDQKLMI
WDTRSNNTSKPSHTV-DAHTAEVNCLSFNPYSEFILATGSADKTVALWDLRNLK--LKLH
SFESHKDEIFQVQWSPHNETILASSGTDRRLNVWDLSKIGEEQSA--------EDAEDGP
PELLFIHGGHTAKISDFSWNPN-EPWVICSVSEDNIMQVWQMAENIYNDEDPD------T
PATELEATAQAA--
>BRABEL025785
---MAA-QS----------------------------------------S---EQ-VEER
----------------------IINE------EYKIWKKNTP------------FLYDLV
MTHALEWPSLTAQWLPDVTRPEGKDY-SIHRLILGTHTSD-EQNHLVIASVQL-PNEDA-
--Q--F--DATQYDSEK-EFGGFGSVSGKIEIEIKINHEGEVNRARYMPQNPCVIATKTP
SSDVLVFDYTKH------PSRPDPS--GECCPDLRLKGHQKEGYGLSWNPNLTGHLLSAS
DDHTICMWDINQSP--K-ENRSLDAKTIFTGHTAVVEDVSWHLLHESLFGSVADDQKLMI
WDTRSNNTSKPSHTV-DAHTAEVNCLSFNPYSEFILATGSADKTVALWDLRNLK--LKLH
SFESHKDEIFQVQWSPHNETILASSGTDRRLNVWDLSKIGEEQSA--------EDAEDGP
PELLFIHGGHTAKISDFSWNPN-EPWVICSVSEDNIMQVWQMAENIYNDEDPD------T
PATELEATAQAA--
>BRABEL025784
---MAA-QS----------------------------------------S---EQ-VEER
----------------------IINE------EYKIWKKNTP------------FLYDLV
MTHALEWPSLTAQWLPDVTRPEGKDY-SIHRLILGTHTSD-EQNHLVIASVQL-PNEDA-
--Q--F--DATQYDSEKGEFGGFGSVSGKIEIEIKINHEGEVNRARYMPQNPCVIATKTP
SSDVLVFDYTKH------PSRPDPS--GECCPDLRLKGHQKEGYGLSWNPNLTGHLLSAS
DDHTICMWDINQSP--K-ENRSLDAKTIFTGHTAVVEDVSWHLLHESLFGSVADDQKLMI
WDTRSNNTSKPSHTV-DAHTAEVNCLSFNPYSEFILATGSADKTVALWDLRNLK--LKLH
SFESHKDEIFQVQWSPHNETILASSGTDRRLNVWDLSKIGEEQSA--------EDAEDGP
PELLFIHGGHTAKISDFSWNPN-EPWVICSVSEDNIMQVWQMAENIYNDEDPD------T
PATELEATAQAA--
>DAPMAG021568
--MMAD-KD------------------------------GE--P----FD---EA-VEER
----------------------VINE------EYKIWKKNTP------------FLYDLV
MTHALEWPSLTAQWLPDVTRPEGKDY-SVHRLILGTHTSD-EQNHLLIASVQL-PNEDA-
--Q--F--DASHYDNDKGEFGGFGSVSGKIEIEIKINHEGEVNRARYMPQNPCVIATKTP
SSDVLVFDYTKH------PSRPDPS--GECHPDLRLRGHQKEGYGLSWNPNLNGHLLSAS
DDHTICLWDINASP--R-ENRVLDAKTVFTGHTAVVEDVAWHLLHESLFGSVADDQKLMI
WDTRSNNTSRPSHTV-DAHTAEVNCLSFNPYSEFILATGSADKTVALWDLRNLK--LKLH
SFESHKDEIFQVQWSPHNETILASSGTDRRLHVWDLSKIGEEQST--------EDAEDGP
PELLFIHGGHTAKISDFSWNPN-EPWVICSVSEDNIMQVWQMAENIYNDEEPE------T
PASELETPTN----
>IXOSCA013336
---MAD-K---------------------------------------------DA-VEER
----------------------VINE------EYKIWKKNTP------------FLYDLV
MTHALEWPSLTAQWLPDVTRPEGRDY-SIHRLILGTHTSD-EQNHLLIASVQL-PSEDA-
--Q--F--DATHYDSEKGEFGGFGSVSGKIDIEIKINHEGEVNRARFMPQNPCIIATKTP
SSDVLIFDYTKH------PSKPDPS--GECSPDLRLRGHQKEGYGLSWNPNLNGHLLSAS
DDHTICLWDINATP--K-ENKVVDAKTIFTGHTAVVEDVAWHLLHESLFGSVADDQKLMI
WDTRSNNTNKPSHTV-DAHTAEVNCLSFNPYSEFILATGSADKTVALWDLRNLK--LKLH
SFESHKDEIFQVQWSPHNETILASSGTDRRLHVWDLSKIGEEQSA--------EDAEDGP
PELLFIHGGHTAKISDFSWNPN-EPWVICSVSEDNIMQVWQMAENIYNDEEQE------T
PATELEASAS----
>DANRER027944
---MAD-K--------------------------------E--V----YD---DA-VEER
----------------------VINE------EYKIWKKNTP------------FLYDLV
MTHALEWPSLTVQWLPDVNRPEGKDY-VVHRLVLGTHTSD-EQNHLVIASVQI-PNDDA-
--Q--F--DASHYDSEKGEFGGFGSVSGKIEIEIKINHEGEVNRARYMPQNPCIIATKTP
TSDVLVFDYTKH------PSKPDPS--GDCSPDLRLRGHQKEGYGLSWNPNLSGNLLSAS
DDHTICLWDISGAP--K-EGKIVDAKTIFTGHTAVVEDVSWHLLHESLFGSVADDQKLMI
WDTRSNNTSKPSHSV-DAHTAEVNCLSFNPYSEFILATGSADKTVALWDLRNLK--LKLH
SFESHKDEIFQVQWSPHNETILASSGTDRRLNVWDLSKIGEEQSA--------EDAEDGP
PELLFIHGGHTAKISDFSWNPN-EPWVICSVSEDNIMQVWQMAENIYNDEEPD------T
PASELEGQAS----
>DANRER029660
---MAD-KE-------------------------------A--A----FD---DA-VEER
----------------------VINE------EYKIWKKNTP------------FLYDLV
MTHALEWPSLTAQWLPDVTRPEGKDF-SVHRLVLGTHTSD-EQNHLVIASVQL-PNDDA-
--Q--F--DASHYDSEKGEFGGFGSVSGKIEIEIKINHEGEVNRARYMPQNPCIIATKTP
TSDVLVFDYTKH------PSKPDPS--GECTPDLRLRGHQKEGYGLSWNPNLSGCLLSAS
DDHTICLWDISTVP--K-EGKIVDAKTIFTGHTAVVEDVSWHLLHESLFGSVADDQKLMI
WDTRSNNTSKPSHAV-DAHTAEVNCLSFNPYSEFILATGSADKTVALWDLRNLK--LKLH
SFESHKDEIFQVQWSPHNETILASSGTDRRLNVWDLSKIGEEQSP--------EDAEDGP
PELLFIHGGHTAKISDFSWNPN-EPWVICSVSEDNIMQVWQMAENIYNDEDPE------G
AADT-EVQG-----
>HOMSAP006230
---MAD-KE----------------------------------A----FD---DA-VEER
----------------------VINE------EYKIWKKNTP------------FLYDLV
MTHALEWPSLTAQWLPDVTRPEGKDF-SIHRLVLGTHTSD-EQNHLVIASVQL-PNDDA-
--Q--F--DASHYDSEKGEFGGFGSVSGKIEIEIKINHEGEVNRARYMPQNPCIIATKTP
SSDVLVFDYTKH------PSKPDPS--GECNPDLRLRGHQKEGYGLSWNPNLSGHLLSAS
DDHTICLWDISAVP--K-EGKVVDAKTIFTGHTAVVEDVSWHLLHESLFGSVADDQKLMI
WDTRSNNTSKPSHSV-DAHTAEVNCLSFNPYSEFILATGSADKTVALWDLRNLK--LKLH
SFESHKDEIFQVQWSPHNETILASSGTDRRLNVWDLSKIGEEQSP--------EDAEDGP
PELLFIHGGHTAKISDFSWNPN-EPWVICSVSEDNIMQVWQMAENIYNDEDPE------G
SVDP-EGQGS----
>HOMSAP006231
------------------------------------------------------------
------------------------------------------------------------
MTHALEWPSLTAQWLPDVTRPEGKDF-SIHRLVLGTHTSD-EQNHLVIASVQL-PNDDA-
--Q--F--DASHYDSEKGEFGGFGSVSGKIEIEIKINHEGEVNRARYMPQNPCIIATKTP
SSDVLVFDYTKH------PSKPDPS--GECNPDLRLRGHQKEGYGLSWNPNLSGHLLSAS
DDHTICLWDISAVP--K-EGKVVDAKTIFTGHTAVVEDVSWHLLHESLFGSVADDQKLMI
WDTRSNNTSKPSHSV-DAHTAEVNCLSFNPYSEFILATGSADKTVALWDLRNLK--LKLH
SFESHKDEIFQVQWSPHNETILASSGTDRRLNVWDLSKIGEEQSP--------EDAEDGP
PELLFIHGGHTAKISDFSWNPN-EPWVICSVSEDNIMQVWQMAENIYNDEDPE------G
SVDP-EGQGS----
>HOMSAP048990
---MAD-KE-------------------------------A--A----FD---DA-VEER
----------------------VINE------EYKIWKKNTP------------FLYDLV
MTHALEWPSLTAQWLPDVTRPEGKDF-SIHRLVLGTHTSD-EQNHLVIASVQL-PNDDA-
--Q--F--DASHYDSEKGEFGGFGSVSGKIEIEIKINHEGEVNRARYMPQNPCIIATKTP
SSDVLVFDYTKH------PSKPDPS--GECNPDLRLRGHQKEGYGLSWNPNLSGHLLSAS
DDHTICLWDISAVP--K-EGKVVDAKTIFTGHTAVVEDVSWHLLHESLFGSVADDQKLMI
WDTRSNNTSKPSHSV-DAHTAEVNCLSFNPYSEFILATGSADKTVALWDLRNLK--LKLH
SFESHKDEIFQVQWSPHNETILASSGTDRRLNVWDLSKIGEEQSP--------EDAEDGP
PELLFIHGGHTAKISDFSWNPN-EPWVICSVSEDNIMQVWQMAENIYNDEDPE------G
SVDP-EGQGS----
>CRAGIG055997
---MTD-KD-------------------------------E--G----FD---DA-VEER
----------------------VINE------EYKIWKKNTP------------FLYDLV
MTHALEWPSLTAQWLPDVTRPEGKDY-SLHRLILGTHTTD-EMNNLLIASIQL-PNDNS-
--T--F--DASMYESERGEFGGFGSVSGKIEIEIKINHEGEVNRARYMPQNPCIIATKTP
SSDVLVFDYTKH------PSKPDPS--GECNPELRLKGHQKEGYGLSWNPNLNGHLLSAS
DDHTICLWDINQNP--K-EHRVIEAHTIFTGHTSVVEDVAWHLLHESLFGSVADDQKLMI
WDTRSNNTTKASHIV-DAHTAEVNCLSFNPYSEFILATGSADKTVALWDLRNLK--LKLH
SFESHKDEIFQVQWSPHNETILASSGTDRRLHVWDLSKIGEEQSA--------EDAEDGP
PELLFIHGGHTAKISDFSWNPN-EPWVICSVSEDNIMQVWQMAENIYNDEEPD------T
PAAELETGTS----
>CRAGIG055999
---MTD-KD-------------------------------E--G----FD---DA-VEER
----------------------VINE------EYKIWKKNTP------------FLYDLV
MTHALEWPSLTAQWLPDVTRPEGKDY-SLHRLILGTHTTD-EMNNLLIASIQL-PNDNS-
--T--F--DASMYESERGEFGGFGSVSGKIEIEIKINHEGEVNRARYMPQNPCIIATKTP
SSDVLVFDYTKH------PSKPDPS--GECNPELRLKGHQKEGYGLSWNPNLNGHLLSAS
DDHTICLWDINQNP--K-EHRVIEAHTIFTGHTSVVEDVAWHLLHESLFGSVADDQKLMI
WDTRSNNTTKASHIV-DAHTAEVNCLSFNPYSEFILATGSADKTVALWDLRNLK--LKLH
SFESHKDEIFQVQWSPHNETILASSGTDRRLHVWDLSKIGEEQSA--------EDAEDGP
PELLFIHGGHTAKISDFSWNPN-EPWVICSVSEDNIMQVWQMAENIYNDEEPD------T
PAAELETGTS----
>CRAGIG055998
---MTD-KD-------------------------------E--G----FD---DA-VEER
----------------------VINE------EYKIWKKNTP------------FLYDLV
MTHALEWPSLTAQWLPDVTRPEGKDY-SLHRLILGTHTSE-EQNHLLIASVQL-PNDNA-
--Q--F--DASHYDSEKGEFGGFGSVSGKIEIEIKINHEGEVNRARYMPQNPCIIATKTP
SSDVLVFDYTKH------PSKPDPS--GECNPELRLKGHQKEGYGLSWNPNLNGHLLSAS
DDHTICLWDINQNP--K-EHRVIEAHTIFTGHTSVVEDVAWHLLHESLFGSVADDQKLMI
WDTRSNNTTKASHIV-DAHTAEVNCLSFNPYSEFILATGSADKTVALWDLRNLK--LKLH
SFESHKDEIFQVQWSPHNETILASSGTDRRLHVWDLSKIGEEQSA--------EDAEDGP
PELLFIHGGHTAKISDFSWNPN-EPWVICSVSEDNIMQVWQMAENIYNDEEPD------T
PAAELETGTS----
>LEUCOM015634
------------------------------------------------------------
------------------------------------------------------------
------------------------------------------------------------
------------------------------------------------------------
--------------------------------------------GLSWNPNLNGHLLSAS
DDHTICLWDINSQQ--R-EARVIDAHTIFTGHTSVVEDVAWHLLHESLFGSVADDQKLMI
WDTRSSTTNKPSHTV-DAHTAEVNCLSFNPYSEFILATGSADKTVALWDLRNLK--LKLH
SFESHKDEIFQVQWSPHNETILASSGTDR-------------------------------
------------------------------------------------------------
--------------
>DROMEL006597
---MVD-RSD---------------------------NAAE--S----FD---DA-VEER
----------------------VINE------EYKIWKKNTP------------FLYDLV
MTHALEWPSLTAQWLPDVTKQDGKDY-SVHRLILGTHTSD-EQNHLLIASVQL-PSEDA-
--Q--F--DGSHYDNEKGEFGGFGSVCGKIEIEIKINHEGEVNRARYMPQNACVIATKTP
SSDVLVFDYTKH------PSKPEPS--GECQPDLRLRGHQKEGYGLSWNPNLNGYLLSAS
DDHTICLWDINATP--K-EHRVIDAKNIFTGHTAVVEDVAWHLLHESLFGSVADDQKLMI
WDTRNNNTSKPSHTV-DAHTAEVNCLSFNPYSEFILATGSADKTVALWDLRNLK--LKLH
SFESHKDEIFQVQWSPHNETILASSGTDRRLHVWDLSKIGEEQST--------EDAEDGP
PELLFIHGGHTAKISDFSWNPN-EPWIICSVSEDNIMQVWQMAENVYNDEEPE------I
PASELETNTA----
>CIOINT014454
---MGE-KDG---------------------------------A----YD---DS-VEER
----------------------VINE------EYKIWKKNTP------------FLYDLV
MTHALEWPSLTCQWLPDVTKPEGKDY-TVHRLILGTHTSD-EQNHLIIASVQL-PTDDA-
--Q--F--DASHYDSERGEFGGFGSVSGKIEIEIKINHEGEVNRARFMPQNPCIIGTKTP
SSDVLVFDYTKH------PSKPDPC--GDCNPDLRLRGHQKEGYGLSWNPNLSGHLLSAS
DDHTICLWDVGATP--R-EGRILDAQHIYTGHTAVVEDVSWHLLHESLFGSVADDQKLMI
WDTRSAACNKPSHVV-DAHTAEVNCLSFNPYSEFILATGSADKTVALWDLRNLK--LKLH
SFESHKDEIFQVQWSPHNETILASSGTDRRLNVWDLSKIGEEQSA--------EDAEDGP
PELLFVHGGHTAKISDFSWNPN-EPWVSCSVSEDNIMQVWQMAENIYNDEEQDTA-GSST
PAAELEQNAT----
>NEMVEC018173
------------------------------------------------------------
----------------------MINE------EYKIWKKNTP------------FLYDLV
MTHALEWPSLTVQWLPDVTKPEGKDY-SVHRLILGTHTSD-EQNHVVIASVQL-PNDEA-
--Q--F--DASHYDNDKGEFGGFASVSGKIDIEIKINHEGEVNRARFMPQNPCIIATKTP
SADVLVFDYTKH------PSKPDPN--GECSPDLRLKGHTKEGYGLSWNPNVNGNLLSAS
DDHTICLWDISSGS--K-EQKTVDAMRIFTGHSAVVEDVSWHLLHESLFGSVADDHKLMI
WDTRQTNSNKAAHTV-DAHTAEVNCLSFNPYSEFILATGSADKTVALWDLRNLK--LKLH
SFESHKDEIFQVQWSPHNETILASSGTDRRLHVWDLSKIGEEQSA--------EDAEDGP
PELLFIHGGHTAKISDFSWNPN-EPWVLCSVSEDNIMQVWQMAENIYNDEELE------T
PASELEDPRPT---
>HOMSAP010595
---MAA-EDGDWR--------SRLGRA----PVRTGRHLRT--V----FE---DT-VEER
----------------------VINE------EYKIWKKNTP------------FLYDLV
MTHALQWPSLTVQWLPEVTKPEGKDY-ALHWLVLGTHTSD-EQNHLVVARVHI-PNDDA-
--Q--F--DASHCDSDKGEFGGFGSVTGKIECEIKINHEGEVNRARYMPQNPHIIATKTP
SSDVLVFDYTKH------PAKPDPS--GECNPDLRLRGHQKEGYGLSWNSNLSGHLLSAS
DDHTVCLWDINAGP--K-EGKIVDAKAIFTGHSAVVEDVAWHLLHESLFGSVADDQKLMI
WDTRSNTTSKPSHLV-DAHTAEVNCLSFNPYSEFILATGSADKTVALWDLRNLK--LKLH
TFESHKDEIFQVHWSPHNETILASSGTDRRLNVWDLSKIGEEQSA--------EDAEDGP
PELLFIHGGHTAKISDFSWNPN-EPWVICSVSEDNIMQIWQMAENIYNDEESD------V
TTSELEGQGS----
>HOMSAP123620
---MAA-EDGDWR--------SRLGRA----PVRTGRHLRT--V----FE---DT-VEER
----------------------VINE------EYKIWKKNTP------------FLYDLV
MTHALQWPSLTVQWLPEVTKPEGKDY-ALHWLVLGTHTSD-EQNHLVVARVHI-PNDDA-
--Q--F--DASHCDSDKGEFGGFGSVTGKIECEIKINHEGEVNRARYMPQNPHIIATKTP
SSDVLVFDYTKH------PAKPDPS--GECNPDLRLRGHQKEGYGLSWNSNLSGHLLSAS
DDHTVCLWDINAGP--K-EGKIVDAKAIFTGHSAVVEDVAWHLLHESLFGSVADDQKLMI
WDTRSNTTSKPSHLV-DAHTAEVNCLSFNPYSEFILATGSADKTVALWDLRNLK--LKLH
TFESHKDEIFQVHWSPHNETILASSGTDRRLNVWDLSKIGEEQSA--------EDAEDGP
PELLFIHGGHTAKISDFSWNPN-EPWVICSVSEDNIMQIWQMAENIYNDEESD------V
TTSELEGQGS----
>HOMSAP046493
---MAS---------------------------------KE--M----FE---DT-VEER
----------------------VINE------EYKIWKKNTP------------FLYDLV
MTHALQWPSLTVQWLPEVTKPEGKDY-ALHWLVLGTHTSD-EQNHLVVARVHI-PNDDA-
--Q--F--DASHCDSDKGEFGGFGSVTGKIECEIKINHEGEVNRARYMPQNPHIIATKTP
SSDVLVFDYTKH------PAKPDPS--GECNPDLRLRGHQKEGYGLSWNSNLSGHLLSAS
DDHTVCLWDINAGP--K-EGKIVDAKAIFTGHSAVVEDVAWHLLHESLFGSVADDQKLMI
WDTRSNTTSKPSHLV-DAHTAEVNCLSFNPYSEFILATGSADKTVALWDLRNLK--LKLH
TFESHKDEIFQVHWSPHNETILASSGTDRRLNVWDLSKIGEEQSA--------EDAEDGP
PELLFIHGGHTAKISDFSWNPN-EPWVICSVSEDNIMQIWQMAENIYNDEESD------V
TTSELEGQGS----
>HOMSAP123621
---MAS---------------------------------KE--M----FE---DT-VEER
----------------------VINE------EYKIWKKNTP------------FLYDLV
MTHALQWPSLTVQWLPEVTKPEGKDY-ALHWLVLGTHTSD-EQNHLVVARVHI-PNDDA-
--Q--F--DASHCDSDKGEFGGFGSVTGKIECEIKINHEGEVNRARYMPQNPHIIATKTP
SSDVLVFDYTKH------PAKPDPS--GECNPDLRLRGHQKEGYGLSWNSNLSGHLLSAS
DDHTVCLWDINAGP--K-EGKIVDAKAIFTGHSAVVEDVAWHLLHESLFGSVADDQKLMI
WDTRSNTTSKPSHLV-DAHTAEVNCLSFNPYSEFILATGSADKTVALWDLRNLK--LKLH
TFESHKDEIFQVHWSPHNETILASSGTDRRLNVWDLSKIGEEQSA--------EDAEDGP
PELLFIHGGHTAKISDFSWNPN-EPWVICSVSEDNIMQIWQMAENIYNDEESD------V
TTSELEGQGS----
>DANRER048110
---FAS---------------------------------IT--V----YD---DA-VEER
----------------------VINE------EYKIWKKNTP------------FLYDLV
MTHALEWPSLTVQWLPDVNRPEGKDY-VVHRLVLGTHTSD-EQNHLVIASVQI-PNDDA-
--Q--F--DASHYDSEKG------------------------------------------
--------------------------------------------GKS-------------
------------------------------------------------------------
------------------------------------------------------------
------------------------------------------------------------
------------------------------------------------------------
--------------
>SCHMAN011725
---MPE-T-------------------------------DA--G----YE---DG-VEER
----------------------VINE------EYKIWKKNTP------------FLYDMV
MTHALEWPSLTAQWLPEVTRPEGKDF-SIHRLILGTHTSD-EQNHLLIASVHM-PNDNA-
--Q--F--DPNSYDVERGEFGGFGAVTGKIEINIKINHEGEVNRARYMPQNPCVIATKTP
SSDVLVFDYTKH------PSKPDPS--GVCRPELRLRGHQKEGYGLSWNPNLNGYLLSAS
D------WDINATP--K-EGRIIDAQTIFTGHTSVVEDVSWHPLHESIFGSVADDKKLMI
WDTRSGCTTRPSHTV-DSHLAEVNCLSFNPFSEYILATGSADRTVALWDLRSLQ--MKLH
SFESHKDEIFQVQWSPHHETILASSGTDRRLHVWDLSKIGEEQSA--------EDAEDGP
PELLFIHGGHTAKISDFSWNPN-DAWVICSVSEDNILQVWQMAENIYNDEELP------L
TIEN----------
>TRIADH008043
---MSA-SD-----------------------------GPD--N----YD---EV-VEEK
----------------------AVNE------EYKIWKKNTP------------FLYDLV
MTHALEWPSLTVQWLPDVTRPEGKDF-STHRLILGTHTSD-EQNHLIIASVQL-PNDDT-
--Q--F--DASHYDGERGEFGGFGSANGKIEIDIKINHDGEVNRARFMPQNPCVIATKTP
TADVLIFDYTKH------PSKPDPS--GECVPEIRLKGHQKEGYGLSWNSLLTGHLLSAS
DDQTICLWDISSLP--K-DCKASDPKTIYTGHTSVVEDVAWHLLHDSIFGSVADDHRLMI
WDTRTNNHTKASHIV-DAHTAEVNCLAFNPFSEYILATGSADKTVALWDMRNLK--LKLH
SFEFHKDEIFQVQWSPHNETILASSGTDRRLNIWDLSKIGDEQSA--------EDAEDGP
PELLFVHGGHTAKISDFSWNPN-EPWAVCSVSEDNILQVWQMAENIYNDEELD------S
PAIEQESNAS----
>LEUCOM063221
---M---------------------------------------D----KD---EL-VEDR
----------------------IINE------EYKIWKKNTP------------FLYDLV
MSHALEWPSLTAQWLPEVTRHEGKEY-SAHRLILGTHTSD-EQNHLVIATVQL-PNEET-
--Q--F--DASHYDSERGEFGGFGSVTGKIDLTIKINHEGEVNRARYMPQKSSVIATKTP
SSDVLVFDYTMH------PSKPDPN--GQCNPELRLKGHQKEGYGLSWSPNKPGHLLSSS
DDHTICLWDVEAAT--R-EQRTLDAKSIFSGHTAVVEDVAWHLLHDSIFGSVADDQKLMM
WDVRSPNTSKASQVY-QAHSAEVNCLAFNPFSEYILATGSADKTVALWDLRNLK--TKLH
SFVSHKDEIFQVQWSPHNETILASSGTDRRLHVWDLSKIGEEQSP--------EDAEDGP
PELLFIHGGHTAKISDFSWNPN-EEWVICSVSEDNILQVWQMASNIYNDEEHD------T
PAQELEPAES----
>LEUCOM075442
------------------------------------------------------------
------------------------------------------------------------
------------------------------------------------------------
------------------------------------------------------------
--------------------------------------------GLSWNPNLDGNLLSAS
DDHTICLWNVNAAP--A-EARTLEASRIFTGHTSVVEDVAWHLLHESIFGSVADDQKLMI
WDTRSANSSKASHSV-DAHNAEVNCLSFNPYSEYILATGSADRTVALWDL----------
------------------------------------------------------------
------------------------------------------------------------
--------------
>PRIPAC027931
SVRMSQ-I-----------------------------------D----DG---SG-GEDR
----------------------VINE------EYKIWKKNTP------------FLYDMV
MTHALEWPSLTVQWLPDVVKNESVDY-SVHRLILGTHTSD-EQNHLVIAKLQL-PTEDT-
--R--F--DASKYDTDKNEFGGFGSVTGKIEVEIRMNHEGEVNRARYMPQNPVIIATKSP
SSDVFVFDYTKH------PSVPPTD--GQCRAQLRLKGHSKEGYGLSWNSSVAGHLLSAS
DDQTVCLWDVQAPN--T-QGGSLDAKSIFKGHTAVVEDVAWHVLHQSIFGSVGDDRKLMI
WDTRMNTPTKPSQTV-EAHGAEVNCLSFNPYSEFILATGSADKTVALWDLRNLK--LKLH
SFESHKDEIFQVQWSPHNETILASSGTDRRLHVWDLSKIGEEQSP--------EDAEDGP
PELLFIHGGHTAKISDFSWNPN-EPWVVCSVSEDNIMQVWQMADNIYNEDEGE------A
NPENLER-------
>STRRAT006130
---MAH---------------------------------RG--S----ET---EN-IEEQ
----------------------VVNE------EYKIWKKNTP------------FLYDMI
MTHALEWPSLTVQWLPDVKKVEGSDY-SIHRLILGTHTSD-EQNHLVIAKLHI-PNSDT-
--Q--F--DASKYDADRSEFGGFGNPQGRIDIEIRINHDGEVNRARFMPQNPNLIATKSP
SADVFIFDYTKH------PSAPISD--GVCRPQLRLKGHTKEGYGLSWNGHMPGHLLSAS
DDMTVCLWDIRGAT--N-NATSLNAKCIFRGHTAVVEDVAWHSLHDSVFGSVGDDKKLMI
WDTRSNQFDRASQSL-EAHDAEVNCLSFNPYSEYILATGSADKTVGLWDLRNLK--LKLH
TFQAHKDEIFQVQWSPHNETILASSGTDRRLIVWDLSKIGEEQTH--------EDAEDGP
PEMLFVHGGHTAKISDFCWNPN-EPWVLSSVSEDNIMQVWQMSDNIYNDEEND------T
PAHELEKENNM---
>SCHMAN003050
---MML-H-------------------------------PS--D----SE---DI-VEER
----------------------VINE------EYKIWKRNTP------------FLYDML
MSHCLEWPSLTAQWLPSVER-TGRDY-SVHRLILGTHTSD-EQNHLLIVTVHL-PNDQA-
--E--F--DASAYDSERGDFGGFYFPSGKLEISMKINHEGEVNRARFMPQNPDIIATKTP
SGDVLIFNYPRH------PPKTPSD--RGCQPDLRLKGHQKEGYGLSWNVSLNGHLLSAS
DDQTICLWDVNAAP--L-DGCDLDAMAIFMGHHSVVEDVSWHLFHGHIFGSVADDNKLMV
WDTRSSNRTKPQHQV-DAHTAEVNCLAFNPFSEFIIATGSADKTVALWDLRNLR--LKLH
SFESHRDEIFQVQWSPHNETILASSGTDRRLHVWDLSKIGIDQTA--------EDADDGP
PELLFIHAGHTAKISDFSWNIN-DPWAICSVSEDNILQIWQMAENIYNDDEIE------M
GNPELEQHS-----
>MNELEI002263
------------------------------------------------MD---TG-VEEK
----------------------IINE------EYKIWKKNTP------------FLYDFM
LTYSLEWPSLTCQWMPQLNKLDGKDN-STHRLILGTHTIEKEQNYLIIASVTL-PSGDV-
--P--F--DASQYDSDRGEYGGFGNSKAKVELDIKINHEGEVNRARYMPQKPSVIATKTP
SSDVLVFDYTKH------PSKPSTD--GKCNPDLRLKGHTKEGYGLSWSPNKAGHLLSAS
DDCTICLWDVEAAT--K-EARSMEAQSIFRAHTAVIEDVAWNPLHTTTFGSVADDKKLMI
WDTRESELTKPVHSI-EAHTKEVNCLSFNPYSEYILATGSADKTVALWDMRNLK--IKLH
SFESHKDEIFNVQWSPHNETILASSGSDRRLLVWDLARIGEEQSP--------EDAEDGP
PELLFIHGGHTAKLSDFTWNPN-NPWFICSTSEDNVIHIWKMAENIYNDEDIV-----EV
PDTELEAGA-----
>ANCTWI004124
---MPA------------------------------------------NM---NE-EDEQ
----------------------LVNE------EYKIWKKNTP------------FLYDMV
MTYALEWPSLTCEWLPQKTTPDGADY-SSQKLILGTHTSEEEQNYLMLADIRM-PLPEA-
--E--V--DARKYDDETGDAGGFGGPGSKIDITLRINHDGEVNRARHMPQNPTIIATKSP
SADVLVFDYTKH------DTKPNPG--GACKPDVRLRGHSREGYGLSWSPHTQGLLLSGS
DDHKICMWDLNAAS--K-GNQTLDATNTYQVHTGVVEDVAWHLHHDTLFGSVGDDHKLLM
WDTRSNNNNRASHII-EAHTAEVNCLSFNPYSEFILVTGSADKTLALWDIRNLK--LKLH
SFESHNDEVFQVNWAPFNETVFASCGQDRRVHIWDISKIGEEQAA--------EDAEDGP
PELLFIHGGHTAKISDFSWNPN-DPWVISSVAEDNVMQVWQMAENIYNDDDDN------V
PANELE--------
>HEMKUK003888
THTMAQ-P-----------------------------------M----EE---EN-AGSD
----------------------DIND------EYKIWKKNSP------------FLYDLV
MTHALEWPSLTVQWLPDKRTPSNKNY-AAERLILGTHTSESEQNYLMIAEVHL-PVEDA-
--E--V--DTTKYDDERGDAGGFGGVSGKIEIVQKINHEGEVNRARYMPQNPTLIATKTV
SADVYVFDYTKH------DSKPPIN--GTCAPDVILKGHKKEGYGLSWNPHIAGYLLSGS
DDSQICLWDINIVA--R-ASRIIDAKTIYTAHSNVVEDVAWHLHHENIFGSVGDDKKLII
WDTRTCLADRGNHAV-DAHVAEINCLAFNPYNEFILATGSADKTVGLWDLRNLR--MKLH
SFECHIDEIFQVQWSPFHETILASCSGDRRVHVWDLSKIGEEQST--------EDAEDGP
PELLFIHGGHTSKVSDFSWNPN-DQWVISSVAEDNILQIWQMAENIYHDDDID----EAI
KDSELE--------
>PICSPE123195
------------------------------------------------------------
------------------------------------------------------------
------------------------------------------------------------
------------------------------------------------------------
------------------------------------------------------------
------------------------------------------------------------
------------------------------------------------------------
--------VFCVEWSPFNETILASASSDRRVNVWDLSKIGAEQSE--------EDKEDGP
PELLFIHGGHTSKISDFSWNPNPQPWFISSVAEDNVLQVWNMASN---------------
--------------
>SPIPUN003775
---MTQPPGDG------------------------ASSRQE--E----EK---QI-VEEK
----------------------IINE------EYKIWKKNSP------------FLYDTV
ITHALEWPTLTVQWLPDIERPEGKDY-TLQRLIMGTHTSDSEQNYLQIAQVQL-PNDNV-
--E--T--DTRKYDEERGEAGGYGGQECRITIIQKINHDGEVNRARYMPANPNIIATRTV
MGPVYVFDRTRH------TSTPNPD--GVCSPEIKLLGHTKEGYGMSWHPRKEGILITGS
EDTTICEWDITGYT--K-ERKTMSPKRTYTAHTAWVEDVAWSELIEPIFASVGDDKKLMI
WDTRNASVHKPTYSV-DAHTAEVNCVAFSPKNEHLLATGSADKTVALWDLRNLK--RNLH
VFEGHQEEILQLQWSPFNETILASSSGDRRLNIWDLSRIGEEQSP--------EDMEDGP
PELLFIHGGHTNKIADFSWNPN-EPWVMCSVAEDNIVQVWQMASNIYTQEESV------I
PDSELE--------
>PHYINF001551
---MADAESEPTPAPAPA----------------AAVDAVA--A----ND---AA-LQEK
----------------------LINE------EYKIWKKNTP------------FLYDLV
MTHALEWPSLSVQWLPNSHTSSGDDF-SVHKLLLGTHTSGAEQNHLMVAEVRL-PLEDT-
--E--I--DARKYDEESQELGGFGGVSGKVDIKIRINHDGEVNRARYMPSDEMIVATKTP
HAEVHVFDISKR------PSQPEEN--SGCNPDFRLLGHTKEGYGLCWDPHQPYHLISGS
DDAIICEWDLRNA------GKSVQPLHKYSGHSDVIEDVAWHMHHTKIFGSVGDDKKLLI
WDMRSESYDKPATTV-YAHTAEVNCLAFSPFSEYLVATGSADKHVNLWDMRNMK--AKLH
SFEGHNDEVYQIQWSPHNETILGSCSADRRLHVWDLSKIGDEQSP--------EDAEDGP
PELLFIHGGHTSKISDFSWNPN-DAWVVASVAEDNVLQIWQMAENIYNEEDEETE-QAEV
ADDDLE--------
>SAPDIC017908
---MTK-GNES------------------------PTSDAE--D----AS---TS-AQER
----------------------VIAE------EYKIWKKNTP------------FLYDLV
MTHALEWPSLSVQWLPSSHTSSGQDY-SSHKLLLGTHTSDGAQNYLMVAEVRL-PLEDT-
--E--I--DARNYDDESAELGGFGGVSGKVEVQIKINHDGEVNRARYMPSNELIVATKTV
SSEVYVFDISKH------PSTPAEG--TGCNPDYRLLGHTKEGYGLCWDPHQAHHLISGS
DDGVVCEWDLANA------GKTVQPLNKYTGHTDIIEDVAWHMHHQKLFGSVGDDKKLLI
WDMRLKSYDKPMTSI-NAHDGEVNCVSFSPFSEYLLATGSSDKTVNLWDMRNLS--SKLH
TFSGHSDGVFQVEWSPHNETILASCSQDRRMHVWDLSKIGEEQSP--------EDAEDGP
PELLFIHGGHTAKISDFSWNPN-DPWVVASVAEDNVLQIWQMAENIYNEEADDD---EAV
ADDALE--------
>HYPCAT011223
------------------------------------------------------------
------------------------------------------------------------
----------------------------------------------MIAEVKL-PLEET-
--E--I--DARKYDDENAEIGGFGGVSGKVEIKVRINHDGEVNRARYMPQNPFIIATKTV
SSEVWVFDVSQH------PSTPAGP--G-CKPEHRCLGHTSEGYGLAWSPHQAMHLISGS
DDMKVCFWDLTNA------GARVNAIQIFEGHTGVIEDVDWHKNHPHLIGSVGDDKLLMI
WDTRSNG-RKAEHST-TAHQAEVNCLSFNPSSEFLLLTGSADKTVALWDMRNLK--TKIH
SFEGHMDDIFRVEWAPFNETVFASSGADRRVNVWDLSRIGEEQSP--------EDAEDGP
PELLFIHGGHTAKVSDFSWNQN-DQWTLASVAEDNILQIWQMAENIYNDEEGEE---EEV
KDQDLE--------
>COLSPE003936
---MSK-E------------------------------AEE--E----YT---DE-VEEK
----------------------IINE------EYKIWKKNSP------------FLYDII
MTHALEWPSLTCEWLPDKRVPPGKDY-TVQRLLLGTHTSDNEQNYLMIADVKL-PLDDT-
--D--V--DVRRYHEDKGESGGFGSDHAKIDITVKINHEGEVNRARYMPQNANLIATKTV
RGEVLVFDYTKH------PSKPAAD--GICKPQLRLLGHKKEGYGLSWNPNREGFVISGS
DDMQICLWDISATT--K-ADSTLEAKSIFSGHTNVIEDVAWHLHHPDLFGSVGDDRKLLM
WDIRSGG-DRPSHSL-EAHSAEVNCLAFNPYSEFILATGSADKTVALWDLRNLK--VKLH
SFEYHADEVFQVNWAPFNETILASCAADRRVNIWNLSRIGAEQTP--------EDAEDGP
AELLFVHGGHTAKISDFSWNPN-DPWIMASVAEDNILQVWQMAENIYADEDEE------V
PPSELE--------
>COLVIE005236
---MSK-E------------------------------AEE--E----YT---DE-VEEK
----------------------NINE------DYKIWKKNVP------------FLYDTL
VVSALEWPSLTVQWLPDKRSVGGKDW-NVHRMILGTHTSDNEQNYLMIAEAKL-PSEDT-
--E--V--DVKKYMDDK-ESGGLGTEGAKIDITIKINHEGEVNRARYMPQNCSLIATKTP
RAEVHLFDVSKL------PSKPSAD--GIARPVLRLTGHKKEGYGLDWNTLKQGELLSGS
DDMQICLWDVESSL--K-SDSTLEAKSIFTAHTNVVEDVAWSKHHAEIFGSVGDDRKLFL
WDTRKST---PAFAL-DAHAAEVNCLAFNPYSEFMLFTGSADKTVALWDLRNLT--VKLH
SFEGHTDEVFQISCAPFNETIFASCAADRRLIIWDLSRIGLEQTP--------EDAEDGP
PELLFVHGGHTAKISDFSWNLN-DPWSVASVAEDNIIQVWQMAENIYADDEEQ------L
PNPDVE--------
>SALKVE007842
---MSA-NAAA------------------------AAAGAA--E----VD---ET-TEEK
----------------------LINE------EYKIWKKNTP------------FLYDLV
MTHALEWPSLTAQWLPGVSRPEGKDY-SVHQLILGTHTSGDEENHLVIANVKL-PNEDA-
--H--T--DARKYNEDKGEHGGFGSVSGKIEVYQKIVHAGEVNRARYMPQDPNFIATKTP
TSDVLLFDRTKH------QLVPSKP--G-CHPQLRLKGHTREGYGLSWNANKKGYLLSAS
DDQTVCMWDIDGQP--A-NGGDLEAKAVFRGHTQIVEDVQWHALHDSLFGSVSDDKKLMI
WDIRTGQFDKPRHEL-EAHQKEVNCLAFNPFCEFIVATGSADTTVALWDLRNLK--TRLH
SFESHTDEIFQVQWSPHNETILASSGTDRRLHVWDLSKIGDEQSA--------EDAEDGP
PELLFIHGGHTSKISDFAWNPN-DPWVISSVSEDNIIQVWQMAENIYNDQEVQ------M
PAEALES-------
>MONBRE004885
------------------------------------------------------M-MNEK
----------------------LVNE------EYKIWKKNTP------------FLYDLV
MTHALEWPSLTAQWLPDVNT-SGKDY-STHRIILGTHTSDSEANHLLIAQVQL-PNEHA-
--H--V--DARKYDDEKHEYGGFGSVAGKIEIKMKINHPGEVNRARYMPQNPSVIATKTP
SKNVLVFDYKKH------PSEP-LD--AEVHPNLTLTGHSKEGYGLSWNLHHEGYLLSAS
DDTTVCLWDIRQVP--K-GVSELAASSVFTGHKTIVEDVQWHPLHDSVFGSVGDDRNLML
WDTRVGVYDKPRHEV-LAHAAEVNCLSFNPFCEYILATGSADKTVALWDMRNLK--VKLH
SLEYHTSEIFQVQWSPHNETILGSSGTDRRVHVWDLSKIGDEQTA--------EDAQDGP
PELLFIHGGHTSKISDFSWNPN-EPWVVASVSEDNIMQVWQMSENIYNDQELE------P
PSTAMDVAA-----
>RIGRAM001621
---MAS-G---------------------------------------------GE-SSAE
----------------------LINQ------EYKIWKKNTP------------FLYDLA
ISHALEWPTLTTQWLPGKTASSSAEY-ATHQLLLGTHTSDGEQNYLMIADVKL-PLDDT-
--E--V--DTRKYDDQTGEYGGFGVTNAKIDIVLRINHEGEVNRARYMPQQPFFIATKTP
TPDVLVFDYSKH------SNKPAAD--GSCTPLLRLKGHKKEGYGLSWSPFSEGSLLSGS
DDFQICHWNIGANP--K-AGISLEPTSIYTGHQAVVEDVAWHLHHDHLFGSVGDDRKLMI
WDTRHNSRDRAAFSV-EAHTAEVNCLSFNPFGEFLVATGSADKTVALWDLRNLK--RKLS
SFDSHTDEVFQVQWSPFNETILASSSSDRRVNIIDLSKIGDEQTP--------EDKEDGP
PELLFVHGGHTAKVSDFSWNPN-DAWVVASASEDNILQIWQMAENIYNDDFIE-----EI
NPETLE--------
>DICDIS010992
---MTT------------------------------------------QM---ED-VEEK
----------------------VINE------EYKIWKRHTP------------FLYDMV
ITHALEWPSLTVAWLPVKTSQPNKPY-SIEKVILGTHTSDEEQNYLMVAKVHL-PVDEA-
--S--I--ESLKYDDTKGEVGGIGNVSEKIEIIQKINHEGEVNRARVMPQNHSIIATKTV
SSEVYIFDTTKH------PLEPTPD--GKCSPNLKLTGHKKEGYGISWNPRKEGHLLSCS
DDQSICMWDISAAS--K-SDSTLDALNIYNGHTSIVEDVAWHYIHDTFFGSVGDDKKLMI
WDTRTGT--KPIHVV-EAHNSEVNCLSFNPFCEFLVATGSTDKTVALWDMRNLG--NRLH
SLISHTDEVFQVQFSPHNETVLASCGSDRRVNVWDLSRIGEEQNN--------EDAADGP
PELLFIHGGHTSKISDFSWNPN-DPWSIASVAEDNILQIWQMAENIYNDREDD------L
ENSKVTNAQIGE--
>PHYPOL009356
------------------------------------------------------------
------------------------------------------------------------
MTHALEWPSLTVHWLPDKKIQSNKEF-SVQRLVLGTHTSDAEQNYLMIAKVHL-PLDDA-
--N--I--DPRKYDDQKGEVGGFGAVSEKIEIEQRINHSGEVNRARAMPQNPTIIATKTV
TSDVFLFDYTRH------PSKPSAD--GKCNPNAILKGHTKEGYGIDWNPSREGHLLSAS
DDKTICLWDIHDA---K-ANTTIEAKQIFRGHKEVVEDVAWHCSHADYFASAGDDKKLMI
WDVRTN--ADPLQ-V-EAHAGEVNCVAFNPFCEFLLATGSADKTVALWDMRNLD--AKLH
SFVSHTDEVFQVQWSPHHETVLASCGSDRRVNVWDLSRIGDEQTA--------EDAEDGP
PELLFIHGGHTSKISDFSWNYN-EPWVLASVAEDNIIQVWQMAENIYNDDDTD----EAQ
PSNEGDLE------
>NUTLON022653
------------------------------------------------------------
------------------------------------------------------------
------------------------------------------------------------
------------------------------------------------------------
------------------------------------------------------------
------------------------------------------------------------
------------------------------FSEYILLSGSNDKSIALWDLRNLN--VKLH
SFESHTDEIVNVDWDPFHETVFAAASADRRVSIWDLSRIGMEQST--------EDAEDGP
PELLFIHGGHTARISDISWNPN-DPWLMASVAEDNILHLWQMAENIYNEDDEY----ADA
KEKDLE--------
>RHOMAR010993
---LAR-T-------------------------------QY--S----KM---ED-TEER
----------------------MINE------DYKIWKKNTP------------FLYDLV
MTHALEWPSLTVQWLPHKTTDASKQY-SEQKLLLGTHTSDSEQNFLLVAKVQL-PLEDT-
--E--I--DVSKCHDDRGEAGGFGSRNVKIEITQQIVHDGEVNRARYMPQNAMMVATKTV
SSEVYIFDLTQH------PSKPPLD--GACNPQIVCRGHSKEGYGLSWSTLLEGHLLSGA
DDSLICHWDVTQAT--K-NNNILQPLQTYRRHEGVVGDVAWHLHHQHLFGSVGDDKKLNI
WDTRESA-HSPKHTV-TAHSAEINCLAFNPYSEYILATGSADKSVGLWDLRNLK--NKLH
SFDSHNEEVFQVQWSPFNETILASCSADKRIHLWDLSRIGAEQSA--------EDAEDGP
PELLFIHGGHTAKISDFCWNPN-DPWVIASVAEDNILQTWAIAENIYIDEDDC-----DV
PPEELE--------
>GONPAC026307
---MSG-------------------------------------K----DD---ID-DEEK
----------------------VINE------EYKIWKKNTP------------FLYDVV
ITSGLEWPSLSVQWLPDKSQPAGKXY-AEHRMILGTHTSDSEQNYLMIAKVQL-PLASR-
--E--T--EVRKYDDER-ESGGFGTVEAKFEITQKINHAGEVNXARYMPQNPGIIATKTP
SADVFVFDYTKH------PSKPAPN--GQCKPDIRLVGHKKEGYGLSWNPNLEGHLLSGS
DDHNICVWDVRQAT--K-TNQVLEPKATFKGHKDIVEDVAWHWHHENIFGSVGDDHKLLI
WDTRSATRDKAQHTV-NAHTSEINCVAFNPFSEYILATGSDDKTVALWDIRNFN--AKLH
TFESHSEEVVQVVWSPHAETILGSCSADRRLNIWDLSRIGEEQSP--------EDAEDGP
PELLFIHGGHTRKISDFSWNAT-EPWVIASAAEDNILQIWQMAENIYTDEDDS----PDV
PEKDLE--------
>GONPAC037060
------------------------------------------------------------
-----------------------------------XWKKNTP------------FLYDVV
ITSGLEWPSLSVQWLPDKSQPAGKNY-AEHRMILGTHTSDSEQNYLMIAKVQL-PLASR-
--E--T--EVRKYDDER-ESGGFG-----------------------------XXATKTP
SADVFVFDYTKH------PSKPAPN--GQCKPDIRLVGHKKEGYGLSWNPNLEGHLLSGS
DDHNICVWDVRQAT--K-TNQVLEPKATFKGHKDIVEDVAWHWHHENIFGSVGDDHKLLI
WDTRSATRDKAQHTV-NAHTSEINCVAFNPFSEYILATGSDDKTVALWDIRNFN--AKLH
TFESHSEEVVQVVWSPHAETILGSCSADRRLNIWDLSRIGEEQSP--------EDAEDGP
PELLFIHGGHTRKISDFSWNAT-EPWVIASAAEDNILQIWQMAENIYTDEDDS----PDV
PEKDLE--------
>GEPOCE034014
IAEMSA---------------------------------PE--E----AE---GS-SLEQ
----------------------TINE------EYKVWKKNTP------------FLYDLI
LTHALEWPSLTVQWLPDKRTPPNKDY-AVHRVVLGTHTNDGEQNYLMIGEVRL-PLEDT-
--E--I--DARQYDDERGEAGGFAGVSAKIEITQKINHEGEVNRARYMPQNPYLIATKSP
SADVYVFDWSKH------SSRPAPD--GTFAPDLVLKGHSKEGYGLAWSPHTQGRLLSGS
DDCLICTWDIAQGS--K-AGHTLQPLNTYTGHTAVVEDVAHHLHHAQLFGSVGDDCKLMI
WDERDNSTAKPKHSV-DAHSKEINCLAFNPFSEYLLATGSADKTVALWDLRSLK--SKLH
SFEGHTEDVYQVGWSPFNETILASASLDRRLHLWDLSRIGAEQDA--------EDAEDGP
PELLFVHGGHTAKVADFSWNAN-DEWVVASVAEDNIIQVWQVAENIYADGDDD----EEG
QEEELE--------
>PRYPAR035293
---TNG-E------------------------------RMP--D----DP---DE-SVEQ
----------------------TINE------EYKIWKKNTP------------FLYDLV
LTHALEWPSLTCQWLPDKKTPANKDY-SVQRMIIGTHTTDGDQNYLMIAEARL-PLEDT-
--E--I--DARKYDDERGEAGGFGGVSSKIEVTQRINHDGEVNRARYMPQNPYLIATKSV
SSEVYVFDWSKH------PSKPAAD--GTFAPDIVLKGHEKEGYGLAWNPHEEGLLMSGS
DDSLICYWDISQGT--K-TSSILEAKATYTAHTSVVEDVQFHLHHSSLFGSVGDDCKLMI
WDLRDSRYDKAKHVV-DAHSKEINCLSFNPFSEHMLATGSADKTVALWDLRNLK--TKLH
SLEGHNEEVYQVGWSPHNETILASASSDRRLHVWDLSKIGKEQST--------EDAEDGP
PELIFIHGGHTAKIADFSWNSN-DPWVIASVAEDNILHVWQMAENIXADDEGEEG-DDAI
LDDDVE--------
>ARATHA038365
---MGK-D-------------------------------EE--E----MR---GE-IEER
----------------------LINE------EYKIWKKNTP------------FLYDLV
ITHALEWPSLTVEWLPDREEPSGKDY-SVQKMILGTHTSESEPNYLMLAQVQL-PLDDT-
--E--S--EARQYDDDRSEFGGFGCATGKVQIIQQINHDGEVNRARYMPQNPFIIATKTV
NAEVYVFDYSKH------PSKPPLD--GACNPDLKLRGHSSEGYGLSWSKFKQGHLLSGS
DDAQICLWDINATP--K--NKSLDAQQIFKAHEGVVEDVAWHLRHEYLFGSVGDDQYLLI
WDLRSPSASKPVQSV-VAHSMEVNCLAFNPFNEWVVATGSTDKTVKLFDLRKLS--TALH
TFDSHKEEVFQVGWNPKNETILASCCLGRRLMVWDLSRIDEEQTV--------EDAEDGP
PELLFIHGGHTSKISDFSWNPC-EDWVISSVAEDNILQIWQMAENIYHDEDDA-------
PGEEPSKAS-----
>SORBIC009863
AGGGAA-D-------------------------------EE--E----FR---AE-VEER
----------------------LINE------EYKIWKKNTP------------FLYDLV
ITHALEWPSLTVQWLPDRTEPPGKDH-SVQKMILGTHTSDNEPNYLMLAQVQL-PLDDA-
--E--A--DARHYDDEHTDIGGFGAASGKVQIVQQINHDGEVNRARYMPQNSFIIATKTV
SAEVYVFDYSKH------PSKPPLD--GACNPDLRLKGHNSEGYGLSWSIFKEGHLLSGS
DDAQICLWDIKANS--K--NKSLDALQIFKHHDGVVEDVAWHLRHEYLFGSVGDDHHLLI
WDLRSPAPTKPVQSV-VAHQGEVNCLAFNPFNEWVVATGSTDKTVKLFDLRKID--TSLH
TFHNHKEEVFQVGWSPKNETILASCCLGRRLMIWDLSRIDQEQTP--------EDAEDGP
PELMFIHGGHTSKISDFSWNPC-EDWVIASVAEDNILQIWQMAENIYHDEDDL-------
PISDEPAKTS----
>CHABRA019007
RG-MAR-E-------------------------------ED--E----YQ---DE-VEER
----------------------LVNE------EYKIWKRNAP------------FLYDLV
ITHALEWPSLTVQWLPDKQEPAGKEY-SVQRLVLGTHTSENEQNYLMLAEVQL-PLEDT-
--E--T--DARQYDDERGETGGFGTANGKVQVIQQINHDGEVNRARYMPQNPFLIATKTV
SAEVYVFDYSKH------PSKPSQE--GICNPDLRLRGHRTEGYGLSWSPFKEGHLLSSS
DDAQICMWDIMAAS--K-STRILDVKHMYQAHMGIVEDVAWHLKHEYLFGSVGDDRQLLI
WDMRSSTAEKPEQAV-EAHQAEVNCLAFNPFNEYVLATGSADKTVALHDLRKLS--ERLH
TFVNHTEEVFQIGWSPKNETILSSCGADRRLMVWDLSRVGDVQSP--------EDAEDGP
PELLFIHGGHTSKISDFSWNPN-DDWVIASVAEDNILQIWQMAENIYHEEDDVD---GGA
AGEEMQTD------
>LEPVOR028191
------------------------------------------------------------
------------------------------------------------------------
------------------------------------------------------------
------------------------------------------------------------
------------------------------------------------------------
------------------------------------------------------------
---------------------EVNCLAFNPFNEWVLATGSADKTVALHDIRKLS--HRLH
TFVHHSEEVFQVGWNPKNETILASCGADRRLMVWDLSRIGEEQAP--------EDAEDGP
PELLFIHGGHTSKISDFSWNGN-DDWVIASVAEDNILQIWQM------------------
--------------
>CYCPAN005785
RGKMAK-E-------------------------------EE--E----FR---GE-MEER
----------------------LVNE------EYKIWKKNTP------------FLYDLV
ITHALEWPSLTVQWLPDRLEPPGKDY-SVQKLILGTHTSDNEPNYLMLAEVQL-PLADA-
--E--N--DARQYDDDRGEIGGFGCANGKVQIVQQINHEGEVNRARHMPQNPFIIATKTV
NSEVYVFDYSKH------PSKPPQE--GGCNPDLILKGHNTEGYGLSWSPFKEGHLLSGS
DDAQICLWDINATT--K--SKVLEAKHIFKVHEGVVEDVSWHVRHEYLFGSVGDDRHLLI
WDLRTSVPNKPLHSI-IAHQSEVNCLAFNPFNEWVLATGSADRTVKLFDLRKLT--SSLH
TFSNHTEEVFQIGWSPKNETILASCGADRRLMVWDLSRIGDEQTP--------EDAEDGP
PELLFIHGGHTSKISDFSWNSN-DDWVIASVAEDNILQIWQMAENIYHDDEDM-------
PCEEMV--------
>CYCPAN027876
---MAK-D-------------------------------EE--E----FR---GE-LEER
----------------------LINE------EYKIWKKNTP------------FLYDLV
ITHALEWPSLTVQWLPDREEPPGKDY-SVQKMILGTHTSDNEPNYLMLANVHL-PLEDA-
--E--N--DARQYDDERGEIGGFGCANGKVQIIQQINHEGEVNRARYMPQNPFIIATKTV
SAEVFVFDYSKH------PSKPPQD--GGCNPDLRLRGHNTEGYGLSWSPFKHGHLLSGS
DDAQICLWDINVPT--K--NKVLEAQHTFKVHEGVVEDVAWHLRHEYLFGSVGDDRHLLI
WDFRTASTNKPLHSV-VAHQGEVNCLAFNPFNEWVLATGSADRTVKLFDLRKIT--NALH
TLSCHKEEVFQIGWSPKNETILSSCSADRRLMVWDLSRIDDEQTP--------EDAEDGP
PELLFIHGGHTSKISDFSWNPC-EDWVIASVAEDNILQIWQMAENIYHDEEDI-------
SSGTAL--------
>NEPPYR014940
---MAK-D------------------------------NED--E----YP---DE-TEER
----------------------LVNE------EYKIWKKNTP------------FLYDLV
VTHALEWPSLTVQWLPDKHIPEDKEY-SVQKLVLGTHTSENEQNHLMIAEVQL-PLEET-
--E--S--DARQYDDERGEVGGFGAA-GKVQVIQQINHDGEVNRARYMPQNPFLLATKTV
SADVYVFDYTKH------PSKPPAE--GGCNPDLRLKGHKTEGYGLSWSPFLSGHLLSGS
DDAQICLWDISAAT--K-ANKVLDAMTIFHGHLGVVEDVAWHSKHEYMFGSVGDDKQLLI
WDTRKPAHTKPLHAV-NAHDAEVNCLAFNPFNEWILATGSADKTVALHDIRNLG--KRLH
TFENHAEEVFQIGWSPKHENVLSSCGADRRLMVWDLSKIGDEQSP--------EDAEDGP
PELLFIHGGHTSKISDFAWNPN-DDWVIASVAEDNILQIWQMAQNIYHDEEEQ-------
P-------------
>COCSUB009373
---MAR-E-------------------------------EE--D----YP---DE-MEER
----------------------LVNE------EYKIWKKNTP------------FLYDLV
ITHALEWPSLTVQWLPEKTVDKDKKS-AKQRLILGTHTSEGEQNYLMIAEVAL-PTSDS-
--E--A--EAAQYDEERGEVGGFGAATGRVQVVQQINHEGEVNRARYMPQNPFLIATKTV
SAEVFVFDYTKH------PSKPSPN--GICAPDLRLTGHRTEGYGLAWSPFLEGHLLSGS
DDAQICLWDICAAT--K-GVSTLDARQIFRDHSGVVEDVAWHNHSSNIFGSVGDDKQLIV
WDTRQQAVG---QAV-MAHEAEVNCLGFNPFNEFVLATGSADKTVALHDLRNLR--RPLH
TFEHHNEEVFQIGWSPKNETILASCGADRRLMVWDLSRIGEEQSP--------EDAEDGP
PELLFIHGGHTSKVSDFAWNPS-DDWVVASVAEDNILQVWQMAENIYEDDFPT-------
TAAAT---------
>MICSPE005946
---MGK-E-------------------------------DD--E----FP---DE-LEER
----------------------LVSE------EYKIWKKNTP------------FLYDLV
VTHALEWPSLTVQWLPDRVEPSGKDY-SVQKLILGTHTSENEQNYLMIAEVQL-PLEDA-
--E--I--DSRQ-ENERGEVGGFGSAAGKVQVTQLINHDGEVNRARYCPHNPFLLATKTV
SADVYLFDYAKH------PSKPPAE--GGCAPDLRLRGHKTEGYGLSWSPFKEGRLLSGS
DDAQICLWDVQGPG--E-GAKTVDALQIYQGHLGVVEDVAWHSTHEHMFGSVGDDKQLLL
WDTRKPAKEATLQSV-NAHDAEVNCLAFNPFNEYVLATGSADQTVAIFDIRNLS--NRLH
TFSNHTEEVFQIGWSPKNETYLASCGADRRLMVWDLSRIGDEQTP--------EDAEDGP
PELMFIHGGHTSKISDFAWNGN-DDMVVASVAEDNILQIWQMAENIYLDDKGL-------
DLDKDDGKK-----
>MARPOL012897
---MAK-E-------------------------------DD--E----YR---DE-MEER
----------------------LVNE------EYKIWKKNTP------------FLYDLV
ITHAMEWPSLTVQWLPDRLEPAGKDY-SVQKLILGTHTSDNEPNYLMLAEVQL-PLDDT-
--E--N--DARHYDDERGEIGGFGVASGKVQVIQQINHEGEVNRARYMPQNPFLIATKTV
SAEVYVFDYSKH------PSKPPQE--GNCNPDLRLRGHRTEGYGLSWSSFREGHLLSGS
DDSQICLWDISSAS--K-STRVLDAKQTFQGHVGVVEDVAWHLRHDYLFGSVGDDRQLLI
WDTRTSTAEKPLHAI-DAHQAEVNCLAFNPFNEYLLATGSADRTVALYDLRKLS--KCLH
TFVNHAEEVFQIGWSPMNQTILASCGADKRLMVWDLSRVGEEQLP--------EDAEDGP
PELLFIHGGHTSKISDFSWNPN-EPWLISSVAEDNILQLWQMAENIYHDEEDG-------
PAEDMPGLM-----
>CHLATM003487
---MGVRD-------------------------------EE--D----YP---DE-AEER
----------------------VVNE------EYKIWKKNTP------------FLYDLV
VTHALEWPSLTVQWLPERTEPQGKDY-SVQKLILGTHTSDNEQNYLMLAEVQL-PLEDA-
--E--V--DVRGYDSDHGDHGGFGAGAARVQVVQQINHDGEVNRARYMPQNPFLIATKTV
SAEVYLFDYTKH------PSKPPPE--GGCNPDLRLRGHKTEGYGLSWSPHKQGYLLSGS
DDAQICIWDVSSVG--K-ASRALDALHIYQAHSGVVEDVAWHMRSEQLFGSVGDDKQLML
WDLRRDTNAGPTHKV-EAHSGEVNCLSFNPVNDFLLATGSADHTVALHDMRNMK--QKLH
TFQNHTEEVFQIGWNPKMETILASCGADRRLMVWDITRIGAEQTP--------EDAEDGP
PELLFIHGGHTSKISDFTWNAN-DDWVVASVAEDNILQIWQMAENIYHDDDED------M
PVAATES-------
>KLENIT012465
---MAK-E-------------------------------ED--D----YP---DE-GEER
----------------------LLNE------EYKIWKKNTP------------FLYDLV
VTHALEWPSLTVQWLPDRSEPAGKDY-SVQKLILGTHTSDNEQNYLMIAEVQL-PLEDT-
--E--T--DARQYDDERGEFGGYAGVMGKVNILQSINHDGEVNRARYMPQNPFLIATKTV
SAEVYVFDYSKH------PSKPPQE--GTCSPDLRLRGHKTEGYGLSWSPFREGHLLSGS
DDAQICLWDISGLA--K-GTKTVDAKQIYTAHEGVVEDVAWHSKHEYLFGSVGDDKKLLL
WDTRQPAVDKPLHSI-ESHEAEVNCVAFSPYKEFLLVTGSADKTVVLHDMRTPG--RVLH
QFSNHTEEVFQVGWNPKNETILASCGADRRLMIWDLSKIGEEQTP--------EDAEDGP
PELLFIHGGHTSKISDFSWNQN-DDWVISSVAEDNILQIWQMAENIYHEEDEG-------
DDEKDRMQTES---
>CHLREI014521
---MGR-D-------------------------------DE--D----YP---DE-VEER
----------------------LTNE------EYKIWKKNTP------------FLYDLV
VTHALEWPSLTVQWLPDKEITAGKDY-SKQKLILGTHTSDNEQNYLMIAEVQL-PLEES-
--E--L--DGRGFDDERNEVGGFGGAHGKVHVIQQINHDGEVNRARHMPQDKFIIATKTV
SADVYVFDYSKH------PSKPSAD--GLCRPNLVLTGHKTEGYGLAWSPYMPGHLLSGS
DDAQICLWDIQAAP--K-NVNKLAARTIYQEHQGVVEDVAWHCHHADIFGSVGDDKQLIL
WDVRRPPSQGVMIAA-EAHSAEVNCIAFNPLNPNILATGSADKTVALHDWRNLS--QRLH
VFEGHADEVFQIGWSPKNETVLASCGADRRVMVWDLSRIGDEQTP--------EDAEDGP
PELLFIHGGHTSKISDLAWNGN-DDWVVASVAEDNILQIWQMASNIYEEQDGM-------
MA------------
>MONNEG010195
---MGN-G-------------------------------DD--E----YP---DE-VEER
----------------------LINE------EYKIWKKNTP------------FLYDLV
ITHALEWPSLTVQWLPEKEVVPGQDY-SKQKLILGTHTSDNEQNYLMLAEVQL-PLQDS-
--E--V--DARGYDDERGEVGGFGSAHGKVNIVQQINHDGEVNRARAMPQDKFKIATKTV
SAEVWVFDWAKH------PSKPPSD--GACNPDLRLLGHRTEGYGLAWSPFHRGHLLSGS
DDAQICIWDINANT--R-GNRQVDAKVIYSEHSGVIEDVAWHQHHADIFGSVGDDKQLVL
WDTRKPPKDGVMVAA-EAHSAEVNCIAFNPHNPHVLATGSADKTVALHDWRNLS--QRLH
VFESHSEEVFQIGWSPKHETILSSCGADRRVMIWDLSRIGDEQSE--------EDAQDGP
PELLFIHGGHTSKISDFSWSPN-DDWVVASVAEDNILQVWQMAENLIDA-----------
--------------
>OSTTAU003123
---MAN-E---------------ATER----A--NASAMDA--D----AP---DE-AAER
----------------------LVSE------EYKIWKKNTP------------FLYDLV
VTHALEWPSLTVQWLPDRVEVPDRDY-SAQKLVLGTHTSEHEQNYLMIAEVQL-PLEGA-
--E--V--DGREYDDESGEAGGFGSGGAKVKVTQHINHDGEVNRARYMPQNSFVLATKTV
SADVYVFDYTKH------PSKASPD--SGCQPNIRLKGHLTEGYGLSWSPFKSGHLLSGS
DDAQICLWDVTGGD----GARELNAQTIYKGHLSVVEDVAWHARHEHMFGSVGDDKHLIL
WDTRAAPANAAVLNV-EAHQAEVNCLSFNPFNETLLATGSADKTIALFDIRNTK--QRLH
TFEHHTEEIFQIGWSPKSETILASCGADRRMMIWDLSKIGDEQTP--------EDAEDGP
PELLFIHGGHTSKISDFSWNMN-DDWVIASVAEDNILQIWQPNANCVCAGGDD-------
--EE----------
>CYCPAN018888
---MTK-E-------------------------------DG--E----SR---DE-MAER
----------------------MINE------EYKVWKKNTP------------FLYDLV
ITHALEWPSLTVQWLPDRQEFPDKDY-ATQKVILGTHTSDNEPNYLILAEVQL-QLQH--
--------DTDEDEDEIVENETSGSAMGKVRIVQQINHHKEVNRARYMPQNPTIIATKTV
NADVYVFDYSKH------PAKPPQE--GRCNPELRLQGHEAEGYGLSWSPLKEGHLLSSS
DDAQICLWDISASG--K-SQKVVEANQIFRAHDGPVEDAVWHAIHDHLFGSVGDDHHLLI
WDIRSDS-EKPLHTV-EAHQAEVNCLAFNPFNEWIVATGSADRTVALYDIRKLN--KALH
ICAHHTEEVFQIGWSPQNETILASCGADRRLMVWDLSRIGDVQSL--------EDAEEAP
PELLFIHGGHTSKISDFSWNSA-DEWIIASVAEDNILQVWQMSEHIYNDEDDL-------
PETS----------
>CHLVAR001990
---MPPAD-------------------------------AE--E----YP---DE-VEER
----------------------LVNE------EYKVWKKNTP------------FLYDLV
ITHALEWPSLTVQWLPLKEEKPDAGY-SKQQLILGTHTSEGEQNYLMRAEVQL-PLEES-
--E--T--DGRGYDEERGEVGGFGSSAGRISIVQQINHDGEVNRARHCPQ----------
-----------------------AH--GLCKPDIRLTGHKNEGYGLSWSAQREGYLLSGS
DDAQICVWDVKGTT--Q-SNRQLPALHIFQGHLGVVEDVAWHPRHADLFGSVGDDKKLVI
WDLRKPHAAAQDKEV-EAHTAEVNCLAFNPFNEYVVATGSADKTVALWDLRNMT--SKLH
LFERHDEEVFQVGWSPHNETILASSGADRRLMVWDLSRIGDEQTP--------EDAEDGP
PELLFIHGGHTAKISDFAWNGS-DEWVVASVAEDNILQIWQCAEHVWAD-----------
--------------
>PRACOL003913
WYICAT-D-------------------------------ED--E----GP---NE-AEER
----------------------LVNE------EYKIWKKNTP------------FLYDLV
ITHALEWPSLTVQWLPERRESQSKDF-TTQRLILGTHTSDNEQNYLMIAEAQL-PSDDA-
--E--V--DARAYDDAAGEAGGFGRTTGKVQVVQHINHDGEVNRARAMPQNPHVIATKTV
SADVYLFDYTKH------PSKPNDN--GQCTPDLVLKGHKTEGYGLSWSEHNAGHLLSGS
DDAQICLWDVSGAIA-N-HKSSVDAKAIFKGHQNVVEDVAWHRRDPHIFGSVGDDQMLML
WDTRQGSGSKPTQSV-QAHSAEVNALAFNPFNEHVLATASADRTVALHDVRRLK--ERLH
TFTNHTEEVFQIGWSPTNETILASCGADRRIMVWDLSQIGAEQDP--------QDAEDGP
PELLFIHGGHTSKVSDFAWNPN-DEFVCASVAEDNILQIWQMASNIYSQDMAE--GLLLL
PASSGFGVAVLSRA
>RAMVAR021610
---MAT-E------------------------------AMT--A----RP---ED-EEDR
----------------------VVNE------EYKIWKKNCP------------FLYDLV
MSHALEWPSLTAQWLPDIQKFDDKDY-VGHRVILGTHTSD-EQNHLVIAGVKL-PNDER-
--C--F--RADRYDDERNEFGGFGSIGGKIDIEVKINHEGEVNRARYCPMNPHIIATKTP
RADVLIFDYTVH------PTRP-AD--NVVRPEIRLKGHLKEGYGLSWNPQKNGYLLSSS
DDQTIVLWDIMGAT--K-GNRELGPKDIFRSHTAVVEDVAWHVLNDALFGSVGDDHKMMI
WDTRSNDPNKPSQIV-DAHDAEVNCLSFNPYSEFIVATGSADKTVGLWDLRNLK--LKLH
SFESHRDEIFQVQWSPHNETILASSGTDRRLMIWDLSKIGDEQSA--------EDAEDGP
PELLFVHGGHTAKISDFTWNPN-EPWIICSVSEDNIMQVWQMAENIYNDEDVA------G
GGAGDSKGAA----
>DIAGRA031540
---MAS-T-------------------------------KE--E----EG---TE-VEQK
----------------------LINE------EYKIWKKNCP------------FLYDLV
MTHALEWPSLTVQWLPDVSKPEGSDY-DLHRLILGTHTSGTEHNHLIIADVQL-PKEDE-
--P--V--EGRKYDEDKGEYGGFGSVSARIEPKVKINHDGEVNRARYMPQNPNVIATKSP
YNDICVFDYTQH------PCTPDPS--GKSNPEFRLKGHTKEGYGLDWNTNQQGYLISGS
DDMTICMWDLQQSH--E-NHNAVQPLAIFKGHTDIVEDVQWHKLHPSLFGSVSDDKNVMI
WDIRTET-HTPRHKF-EAHDNMVNCLAFNPFSEFTLATGSSDTTIALWDLRNLK--LKLH
SFESHTEEVFTVQWNPHHEAILASSASDRRLHVWDLSKIGEEQSA--------EDAEDGP
PELLFIHGGHTSKISDFSWNPN-VEWTVASVSEDNIIQVWQMAENIYNDEDVD------V
AEKDLERSA-----
>BREMOT002527
---MSS-ASSKDK--------EKVKEK----SNADSKESKE--E----TK---ED-AEEK
----------------------IINE------EYKVWKKNTP------------FLYDLV
MTHALEWPSLTVQWLPDKRT--EKDY-SIQRLILGTHTSDNEPNYLMIAEIKL-PLEDT-
--E--L--DARKYSDEKNEFGGYGGASGKVEIIMQIDHEGEVNRARYMPQNPNIIATKTP
CSNVFVFDREKH------TSKPQKN--AQCKPELRLLGHQKEGYGLSWNPLVSGNLISGS
DDKLVCHWDISGAT--K-SDSSLQAVGIYTGHTDVVEDVAWHAHQPHLFGSCGDDKVVLI
WDTRSRDRSKAAHTI-EAHKTEVNCLAFNPFSEYLLVTGSADKTVALWDLRNPK--AKLH
SFEAHTEQIFNVQWSPFSETILASCGGDRRVNIWDLSRIGEEQSP--------EDAEDGP
PELLFIHGGHTDKIADFCWNPS-DEWIIASVADDNVLQVWQMAENIYSEEEEK------T
TKDDLE--------
>PLAMIC002233
---MSA-------------------------------------E----DP---QE-VEER
----------------------VISE------EYKIWKKNTP------------FLYDLV
VTHALEWPSLTVQWLPEKKTPPGVKY-SEQRMLLGTHTSDGEQNHLMVGEIKL-PVEDT-
--P--V--AVKQYNETEGEMGGFGGVGGRVEIVQKINHDGEVNRVRYMPQKTHVVATKTV
TADVCIFDLTAH------PSMPTSD--GPAEPDLILRGHEKEGYGLSWNPIESGLLLSGS
DDHKICMWDLNAHT--K-GDKVLDRTKVYTAHTNVVEDVAWHLFHPSFFGSVGDDRKLCI
WDTRSCKPDAPTHEI-QAHQAEINCLAFNPYSENLFATGSADKTVALWDIRNPS--VKLH
SFVGHEDEIFHIQWSPFNETVFASCGGDRRVCVWDASRIGQEQSA--------DDAEDGP
PELLFVHGGHTAKPSDMSWNPN-DPWVMASVAEDNVLHVWQMAENIYNDDDEA----PNV
PDSALE--------
>MATSPE001425
---MSN-A---------------------------DKKEEE--K----SA---SL-VDMK
----------------------LINE------EYKIWKKNTP------------FLYDIV
MTHALEWPSLTVQWLPDKVTPPDKDY-SIQRLILGTHTSDNENNHLMIAEIRL-PLEET-
--E--I--DARTYADEKSEYGGYGGASGKFEIIQMINHNGEVNRARYMPQNPNIIATKSS
HAEVLVFDKTKH------DSKPSKD--GVCAPNLTLTGHTQEGYGLAWSPHKSGHLLSGS
DDTTICMWDINGAT--K-SNTTLDALSKFTFHKSVVEDVSWHKVNENLFASCSDDKAFCV
WDIRAAS-NTPTHAVTDAHTREVNCVAFNPFSEYLLLTGSADNTVGLWDLRNLK--TKLH
SFESHVDQVFTVDWSPFSETVMASCGADCRVNVWDLSKIGEEQDM--------EDAEDGP
PELLFIHGGHTDKIADFSWNAN-DDWVVASVADDNVLQVWQMAENIYNDAEEA----DEA
GKGDLE--------
>PAUCHR007984
RIAMSD-K------------------------------GEA--K----DE---RG-QEMK
----------------------IINE------EYKIWKKNTP------------FLYDIV
MTHALEWPSLTVQWLPDKVTPQGKDY-SIQRMILGTHTSEGEPNHLMIAEVRL-PLEGT-
--E--I--DLRKFEEEKSEYGGYGGASGRVEIIQIINHDGEVNRARYMPQNPNLIATKTP
GSDVFIFDRTKH------DSKPAKP--GSCQPDLRLHGHEKEGYGLNWNPRKNGYLLSGS
DDTWVCLWDIGAAS--K-SKSTIKPLSTFKGHTDVVEDVAWHAHDENQFASCSDDKTIAL
WDMRKSG--TPERKW-EAHKMEVNSLSFNPFSEFLLLSGSNDKTVALWDLRNTK--QKLH
SFEAHSDSVSGVMWSPFGETIMASSSADRRINVWDLSKIGQEQEP--------EDAEDGP
PELLFIHGGHTDKIADFSWNRN-DDWVMCSVADDNVLQIWQMAQNIYEEEDQD----EQM
PSSEADKTST----
>NUCSPE044310
------------------------------------------------------------
------------------------------------------------------------
------------------------------------------------------------
------------------------------------------------------------
------------------------------------------------------------
------------------------------------------------------------
----------------------------------ILCTGSADKTVALWDLRNPK--LKLH
SFEGHTDEVLQVSWSPHQETILGSAGADRRLHVWDLSRIGEEQSP--------EDEEDGP
PELLFIHGGHTNKVSDFSWNPN-EPMVLCSVAEDNIMQIWQMTSNIYLDENDA-------
PAASAAGGSSGSS-
>NUCSPE044316
------------------------------------------------------------
------------------------------------------------------------
------------------------------------------------------------
------------------------------------------------------------
------------------------------------------------------------
------------------------------------------------------------
----------------------------------ILCTGSADKTVALWDLRNPK--LKLH
SFEGHTDEVLQVSWSPHQETILGSAGADRRLHVWDLSRIGEEQSP--------EDEEDGP
PELLFIHGGHTNKVSDFSWNPN-EPMVLCSVAEDNIMQIWQMTSNIYLDENDA-------
PAASAAGGSSGSS-
>PARATL018507
------------------------------------------------------------
------------------------------------------------------------
------------------------------------------------------------
------------------------------------------------------------
------------------------------------------------------------
------------------------------------------------------------
----------------------------------ILCTGSADKTVALWDLRNPK--LKLH
SFEGHTDEVLQVSWSPHQETILGSAGADRRLHVWDLSRIGEEQSP--------EDEEDGP
PELLFIHGGHTNKVSDFSWNPN-EPMVLCSVAEDNIMQIWQMTSNIYLDENDA-------
PAASAAGGSSGSS-
>PARATL018506
------------------------------------------------------------
------------------------------------------------------------
------------------------------------------------------------
------------------------------------------------------------
------------------------------------------------------------
------------------------------------------------------------
----------------------------------ILCTGSADKTVALWDLRNPK--LKLH
SFEGHTDEVLQVSWSPHQETILGSAGADRRLHVWDLSRIGEEQSP--------EDEEDGP
PELLFIHGGHTNKVSDFSWNPN-EPMVLCSVAEDNIMQIWQMTSNIYLDENDA-------
PAASAAGGSSGSS-
>BASMER006587
---M--------------------------------------------------I-MDEK
----------------------IINE------EYKIWKKNSP------------FLYDLV
VTHALEWPTLTCQWFPDIERPAGQDH-TIQRLLMGTHTSDNDQNYLQIAQVQI-PTDSA-
--E--N--STNQPEDQEAK------NDCKISITQRIPHEGEVNRARYMPQNPEIIATKAV
SGEVFIFDHTKH------PLVPEAN--AVCSPDIKLVGHTKEGYGLSWSPYLQGHVLSAS
EDTTVCQWDISGNP----EARTLDPLRVYYGHTAIVEDVAWHTLHDSIFASVGDDKKLLI
WDTRSASPEKPIHNI-LAHTAEINCVSFNPCCEFILATGAGDTTVALWDLRNMK--QKLH
SFESHQDEILQLSWSPHNETILASASGDRRINIWDLSKIGDEQTP--------EDAEDGP
PELLFVHGGHTNKISDLSWNLN-EPWVLCSTAEDNILQVWQMASNIYSEEVAD------I
PASELEA-------
>MORVER002445
---MAR-SGS----PN------------------EM-DGGL--E----TN---AI-TEEK
----------------------LINE------EYKIWKKNSP------------FLYDLV
VTHALEWPTLTCQWLPDIERPEGKDY-TVQRLLIGTHTSDNDQNYLQIAQVQL-PSDTT-
--P--V--DTRKFDDERGEVGGFGGTECKISVTQRINHEGEVNRARYMPQNPDIIATKAV
SGDLFIFDRTRH------PSQPAPG--GVCSPEIRLKGHTKEGYGLSWNPTLQGHLISAS
EDSTVCHWDINAAT--K-DKKVLDAYRIYRGHTAVVEDVAWHALHDSLFASVGDDQRMLI
WDTRSTSSDKPVHNI-HAHAAEVNCVAFSPSSEFILATGSGDRTVALWDLRKLT--VKLH
SLESHQDEILQLAWCPHNETVLASAGGDRRINVWDLSRIGEEQTS--------EDAEDGP
PELLFVHGGHTNKVSDFSWNQN-EPWVIASTAEDNICQVWQMASNIYSTDDTE------V
MPSELE--------
>MORVER002446
---MAR-SGS----PN------------------EMVDGGL--E----TN---AI-TEEK
----------------------LINE------EYKIWKKNSP------------FLYDLV
VTHALEWPTLTCQWLPDIERPEGKDY-TVQRLLIGTHTSDNDQNYLQIAQVQL-PSDTT-
--P--V--DTRKFDDERGEVGGFGGTECKISVTQRINHEGEVNRARYMPQNPDIIATKAV
SGDLFIFDRTRH------PSQPAPG--GVCSPEIRLKGHTKEGYGLSWNPTLQGHLISAS
EDSTVCHWDINAAT--K-DKKVLDAYRIYRGHTAVVEDVAWHALHDSLFASVGDDQRMLI
WDTRSTSSDKPVHNI-HAHAAEVNCVAFSPSSEFILATGSGDRTVALWDLRKLT--VKLH
SLESHQDEILQLAWCPHNETVLASAGGDRRINVWDLSRIGEEQTS--------EDAEDGP
PELLFVHGGHTNKVSDFSWNQN-EPWVIASTAEDNICQVWQMASNIYSTDDTE------V
MPSELE--------
>COEREV005819
---MTAASQADTPAPSDT---GDKRE--------ATAQVDE--L----DK---AA-AEEK
----------------------VINE------EYKTWKKNSP------------FLYDLL
VTHALEWPSLTTQWFPDIERPEGKDY-TVQRLLLGTHTSDNEQNYLQIAQVQV-PRDDV-
--N--P--DQHKLNPETGELGGYGGAECKINIVQRINHDGEINRARYMPQNPNIIATKTV
NGAVFIFDRTSH------PSTPNSD--GVCRPDIRLVGHSREGYGMSWNMHREGYIVSAS
EDTTVCMWDIKGVT--K-EQQSLEPLCVFKGHTAIVEDVAWHAMHPDIFASVGDDRRLLI
WDIRKAPGEKPAQDV-VAHESEVNCVAFNPKSEYVFATGSGDTTVALWDLRNLR--YKLH
SLEAHKDEVLQLSWSPEHETVLASAGGDRRVNVWDISRIGEEQTA--------EDAEDGP
PELMFIHGGHTSKVSDLGWNLN-EDWTLCTTAEDNIVQVWQMASNIYSPIDPS-----NI
PADNVE--------
>BASMER009128
---MPT-P--------------------------EPESAQI--P----DK---PA-IDES
----------------------IINE------EYKIWKKNSP------------FLYDLV
VTHALEWPTLTCQWLPDVERPEGKEY-SIHRVLLGTHTSDTEQNYLQIAQIQI-PDDNV-
--E--I--DTRKYDNDKGEIGGYGGNECRVSIVQKINHDGEVNRIRYMPQNPDVIATKTV
AGPVYVFDRTKY------PSQPAVD--GVCNPEIKLQGHTQEGYGLSWSNNLAGHLLSAS
YDSTVCYWDISAIT--R-DQRTMDPLRVFRGHSSIVEDIAWHSQHDGTFASVGDDGRLLI
WDIRSTS-DKPAQDV-KAHKAEVYSVAFNPASEFVLATGSGDKTVALWDMRNLK--QHLH
VCHSHQDEVLQVAWSPHHETILASTSGDRRVNIWDLSKIGDEQNT--------SDIEDGP
PELLFVHGGHTSKISEISWNLN-DPWTICSAAEDNILQVWQMASNIYSDEDAE------I
PVSELEVE------
>SYNPLU002676
---MSE-QNE-----------AQA----------MEVSQDI--D----QE---QM-ANEQ
----------------------LINE------EYKIWKKNSP------------YLYDLV
VTHALEWPSLTCQWFPDIERPSEKDY-TVQRLLLGTHTSDNDQNYVQIAHLHL-PNELA-
--Q--P--KDRSANTD-GEIGGYGAGECKFFVSQRIPHEGEVNRARYMPQNPDVIATKTV
SGEVHIFDRTKH------PSQPAPN--AVASPEIRLQGHTKEGYGISWNMHNQGQLLSAA
DDGVVCYWDISAFN--K-EHRTMDAQHKFTGHTAVVEDVAWHTLHANLFASVGDDMKLMI
WDLRTGNTTKPYLSV-TAHSAEVNSVAFNPTNEYILATGSNDKTVALWDLRHLS--LKLH
TFESHQDDVLQLAWSPHCGTILASGSADRRVNIWDLSRIGEEQTA--------EDAEDGP
PELLFIHGGHTNKVADFSWNPN-EPWVLASTAEDNICQVWQMASNIYAVADQE------I
AASDLEA-------
>RHIIRR011654
---MTT-SNSDSPSPNNE----------------ESTEETK--Q----ER---AA-IEEK
----------------------IVNE------EYKIWKKNSP------------FLYDLV
ITHALEWPTLTCQWFQDIEKPEGKDY-TIQRLLIGTHTSDNDQNYVEIANVQL-PKSDS-
--D--I--DPRKYEEEKA--GAHG--ESRITVVQRINHDGEVNRARYMPQDQNIIATKTV
TGDVYIFDLTKH------PSRPLAE--GVCNPELKLRGHTKEGYGLSWSPFDKGHILDAS
EDTTICHWNINGNT--R-ETRTMEPFRVYRGHEAIVEDVAWHTKDPHIFGSVGDDQKLLI
WDVRPDRADKPVHSI-IAHQSEVNSLAFNPHNDFILATGAGDKTLSLWDLRNLK--IKLH
TLEQHTGEIVQVEWSPHDETILASAAGDRRVNIWDLSRIGSEQTA--------EDAEDGP
PELLFMHGGHTNKISDFSWNPH-LPWVVASAAEDNIIQVWQPAANIYTIDERE------I
PADELED-------
>NEOSPE012375
---MTS-SE-------------------------QIIPEKQ--E----DQ---DA-VEEK
----------------------IINE------EYKIWKKNSP------------FLYDLV
VTHAFEWPTLTLQWLPDIIRPEGKDY-TFQRLLIGTHTSGAEKNYLQIAQVQM-PAENA-
--E--V--NEKKYDDESGEIGGYGGTECKITIEQKINHDGEINRARYMPQNPNIIATKAI
SGDVLIFDRTHF------SSKPDSN--GICKPDIRLTGHTMEGYGLSWNINSKGLLLSAS
EDKTICEWDICKAG--K-DQNKLSPLNIFKGHTSIVEDVAWSVKHENIFASVGDDKKLII
WDSRKNA---TLHEI-EAHSMEINSVAWNPATEYILATGSADCTAALWDIRNLK--DKLH
TFEAHQDEILQLQWSPQNETIFATASSDRRINVWDVSRIGEEQSA--------EDAEDGP
PELMFIHGGHTNKVTDFDWNPN-EPWVIASAAEDNICQVWQMASNIYASTNGL-----NI
PDDELEK-------
>NEOSPE016533
---MTS-SE-------------------------QIIPEKQ--E----DQ---DA-VEEK
----------------------IINE------EYKIWKKNSP------------FLYDLV
VTHAFEWPTLTIQWLPDIIRPEGKDY-TFQRLLIGTHTSGAEMNYLQIAQVQM-PAENA-
--E--V--NEKKYDDESGEIGGYGGTECKITIEQKINHDGEINRARYMPQNPNIIATKAI
SGDVLIFDRTHF------SSKPDAN--GICKPDIRLTGHTMEGYGLSWNINSKGLLLSAS
EDKTICEWDICQAG--K-DQNKLSPLNVFKGHTSIVEDVAWSVKHENIFASVGDDRKLII
WDSRKNA---TLHEI-DAHSMEINSVAWNPATEYILATGSADCTAALWDIRNLK--EKLH
SFEAHQDEILQLQWSPQNETIFATASSDRRINVWDVSRIGEEQSA--------EDAEDGP
PELMFIHGGHTNKITDFDWNPN-EPWVVASAAEDNICQVWQMASNIYASTDGL-----NI
PDDELEK-------
>GONPRO008145
---MAA-------------------------------------S----DR---AI-VEEK
----------------------IVNE------EYKIWKKNSP------------FLYDLI
VTHALEWPTLTVQWLPDIVRPEGKPY-NIHKLLLGTHTADGETNYLQVAEVQL-PNDQA-
--T--M--DV-----DGVEVGGFSNLECKIRIVQKIVHEGEVNRARYMPQDPFIIATKTV
TGDVLVFDRSKF------PLVPPAD--SICAPTAKLTGHEKEGYGMSWNPLKKGHLISAA
DG--ICLWDLNKVPKAK-KGSELAPVRTYNGHTALVEDLSWHGLHDSIFASVGDDRKLLI
WDTRKQS---VVHIV-DAHNAEINAVAFNPCSEFVLVTGSTDKTAALWDIRNIK--HRLH
TLEGHQEELQQVSWSPHNETVLATSSADRRVHVWDLSKIGEEQAP--------EDAEDGP
PELLFVHGGHTNRIPDVSWNLN-EPWVLCSVAEDNVCQVWQMSSNIYAMEGRD------V
PIGELE--------
>GEFOKE026440
---MSR-E-----------------------------DAVM--V----DD---DD-TEEK
----------------------IINE------EYKIWKKNTP------------FLYDLV
VTHALEWPSLTVQWFPDM-KAESKEF-SKHRLLLGTHTSEGEPNYLLIAEVRL-PNEDA-
--E--V--DVRHYDDERGEVGGYGAGQGKIEIVQAIAHDGEVNRARYMPQNTSIIATKTN
SGEVFIFDYTKH------PSKPPAD--NVCKPQARLKGHKAEGFGLSWNVHQQGHLLSSA
SDHLICMWDISHAT--S-ANTILEPVAVYKHHNDVVGDVAWHIHHSYLFGSAGDDKRMLL
WDTRQPS-STPLHSV-DAHSAAVNTIAFNPFSEYLVATGSQDQTVALWDLRNLK--MKLH
SFEGHTSDVLQAEWSPLNEAILASCSGDRRVNVWDLSRIGEEQTP--------EDAEDGP
PELLFIHGGHTAKVSDFSWNTN-HEFLIASVAEDNVLQCWQMADNIYRDDDEE-----QV
PASNLE--------
>MALCAL001052
---M-----------------------------------DE--A----MT---DE-MEEK
----------------------LINE------EYKVWKKNTP------------FLYDVV
ITHALEWPSLTAQWFPDK-RTESKEM-SKHRLLLGTHTSEGAQNYILIAEVKL-PNEDA-
--E--I--EV-KFDEEHGEVGGFGAPGSKIEIVQTLAHEGEVNRARYMPQNPTIIATKTN
SGEVCIFDHTKH------PAKPT-D--DTMRPQARLRGHTKEGFGLSWSPVNPGSLLSSA
EDRVVCMWDVGQTT--A-MAGVMDPVTVFRGHTDVVGDVAWHTFHRHLFGSVSDDRRMLL
WDTREKE-IKPVFAV-DAHARAVNTISFSPFSEFLVATGSADKTVGLWDLRNLK--LKLH
SFEHHTADVLQVEWSPVNEAILASCSSDRRVNVWDLSRIGQEQSP--------EDMEDGP
PELLFIHGGHTSKVSDFSWNPN-VDFMIASVAEDNILQCWQMSESIYREDDDE-----DV
PATALEQ-------
>MALJAK007728
---MAA-A-------------------------------DE--D----MI---DE-QEEK
----------------------IINE------EYKIWKKNTP------------FLYDVV
VSHTLEWPSLTVQWFPDK-TSEEKEF-SKHRLLLGTHTSGSEQNYLLIAEVKL-PNEDA-
--E--I--DVRQYDEEHGEIGGFGGGKGKIDITIKIPHDGEVNRARYMPQNPTIIATKPP
SKNVNVYDYTKH------ASDGTSD--G--RPQAILTGHTEEGFGLSWNRVQQGLLLSSS
SDRTVCMWDLGQAT--K-LGSELPAMSIFTGHTDIVGDVAWHMTHKHLFGSVGDDKKLML
WDTREG--LKPVYVV-EAHSAAINTVAFNPFSEFLVATGSADKTVALWDLRNLK--LKLH
SFEGHTQDVLQVEWSPINEAVLGSCSADRRINIWDLSRIGEEQTP--------EDAADGA
PELLFIHGGHTAKTSDFSFNPN-YEFLVASVAEDNVLQCWQMAENIYRDEDED-----EM
AVSNLE--------
>MALJAK010890
---MAA-A-------------------------------DE--D----MI---DE-QEEK
----------------------IINE------EYKIWKKNTP------------FLYDVV
VSHTLEWPSLTVQWFPDK-TSEEKEF-SKHRLLLGTHTSGSEQNYLLIAEVKL-PNEDA-
--E--I--DVRQYDEEHGEIGGFGGGKGKIDITIKIPHDGEVNRARYMPQNPTIIATKPP
SKNVNVYDYTKH------ASDGTSD--G--RPQAILTGHTEEGFGLSWNRVQQGLLLSSS
SDRTVCMWDLGQAT--K-LGSELPAMSIFTGHTDIVGDVAWHMTHKHLFGSVGDDKKLML
WDTREG--LKPVYVV-EAHSAAINTVAFNPFSEFLVATGSADKTVALWDLRNLK--LKLH
SFEGHTQDVLQVEWSPINEAVLGSCSADRRINIWDLSRIGEEQTP--------EDAADGA
PELLFIHGGHTAKTSDFSFNPN-YEFLVASVAEDNVLQCWQMAENIYRDEDED-----EM
AVSNLE--------
>VERVER011451
---MAS-K-------------------------------EE--E----MS---ME-NEEK
----------------------IINE------EYKIWKKNTP------------FLYDLV
LTHALEWPSLTLEWFPDKT--ESKDH-STHKLLLGTHTS-GEPNHIIIAEVKL-PLDDT-
--P--V--DPRKFDEQRGEVGGFGGLAGKVEIKQIIPHEGDVNRARYMPQNPTLIATKTA
SSKVLIFDYTKF------PSKPDSN---DCRPNITLTCNDRYDCGLSWNTMSSGLLLSSS
NNNSVCLWDINAVA--G-AGL---PKQRFTGHTEVVEDVAWHHHHESYFGSVGDDKRLLI
WDSRS---DKPTNSI-VAHSEEVYCLSFNPFSEWILATGSADKTVALWDLRNLN--SKLH
TFAGHRDQVYQVQWAPFNETILASSSGDRRLHVWDLSRIGEPQST--------EDAEDGP
PELLFIHGGHTSKISDFAWNPN-EEWLMASCAEDNILQVWQMAENIYLDGDDD------E
EMADAKN-------
>PLAFUN013508
---MSY-QNVDDPLLQNMQQLQRARATV---AERGAKDMDDILE----TDLFMEE-VDEK
----------------------AINE------EYKIWKKNSP------------FLYDLA
ITHALEWPSLTVQWLPDKRYTANKEA-LIQRMILGTHTSDDEQNMLIIAEIKL-PIEDA-
--A--I--DSRKYEELKGETGGFGAGGDRVEVIHRIPHAGEVNRARYMPQNSGLIATKTV
TSDVYVFDITKH------PSTPSDS--EKCNPELRLTGHKKEGYGLAWNPKKEGYLLSGS
DDTLVCLWDINSTAG-K-EGNSLPCISTFSAHENVVEDVAWNSHHEHIFGTVGDDRQLII
---RQPN---YTHKI-AAHKLEVNCLSFNPFSEFLLATGSCDKVVSLWDMRNLT--GNIH
SLQGHMDDVFQVQWSPSNETVIASSGSDRRIRIWDLSKIGAEQSE--------EDSEDGP
PELLFIHGGHTNKISDFSWNAH-EPWLVASVAEDNILQIWQMAENIYNDEGED------V
QDNDLE--------
>BIGNAT000451
---MSK-A-----------------------------EKAG--E----VN---PG-DDEK
----------------------LIND------EYKIWKKNAP------------FLYDIV
MTHALEWPSLTVEWLPDKQRQKDKDY-SVQRLILGTHTSGGEQNHLMFAEVRL-PLEDT-
--Q--I--DARKYEEKNG-YGGYSGVTGRLEVTQKINHPGEVNRARYMPQNPNIVATKTA
NAQVLVFDKTKH------ASKPPKN--GVSNPDLMLEGHKKEGYGISWNPGAEGYLLSGS
DDALVCYWDINAQG--K-MASTLQATAKFEKHTDIVEDVAWNPHHEKLFGSCGDDKLLIL
WDTRQKGPSK--EPI-RAHDGEVNCLSFNPFSEYLFVTGSADKTVGLWDQRNLS--DKIH
SLESHQEQIFNVAWCPFQESILASCGADRRVNIWDLSKIGQKQTP--------EDAEDGP
PELLFVHGGHTDKISDFSWNKN-EDWMIASVADNNILQIWQPTDNIYTDDDPA-----SA
AESK----------
>CHRPER001969
---MGT------------------------------DQQPE--Q----VD---DA-TEEK
----------------------IINE------EYKIWKKNSP------------FLYDLI
VTHALEWPSLTCQWLPDVVKPEGKDY-NTHRVILGTHTSSAEQNYLMIAQVML-PNDSS-
--S--V--DGKKYDEEKGEYGGFTNSKGKVEIVQRIAHDGEVNRAKYMPQNPCLIATKSP
SEEVYIFDYTKH------PSFSSA---TFCDPDVVLTGHTKEGFGLSWNPHKEGHLLSSS
EDGTACLWNIGHAS--K-VTKTLGAEATFRGHTSVVGDVAWHGLHDCLFGTVGDDKKLMI
WDTRSSDRTKPASVV-EAHSKEVNCLAFNPFNEYVVATGSADSSIGLWDLRNIN--MKLH
SFESHKDEVFNLAWSPQNETVFMSGGADRRIHIWDVAKIGEEQTA--------EDAEDGP
PELLFVHGGHTGKTSDFSWNQN-EPWVCCSVAEDNVLQIWQIAENIYNEEDLD------V
PATELEQ-------
>GRACHO001713
---M--------------------------------------------EQ---MT-NTER
----------------------LINE------EYKIWKKNTP------------FLYDLV
ITKALEWPSLTCQWLPFKREKTSGEY-SVEKMILGTHTSDGEQNHLMIAEARI-PNENA-
--E--I--DGTKYTDRDGEPGGYRGQHGKVEIIQKINHDGEVNRARYMPQNPFIIATKTV
QSDVFVFDTSKH------QFKPPAD--GKCTPQLRLKGHKKEGYGIAWNPKDSGKLVSGA
DDKLICTWNIDAPSI-K-AGGQLEPLCTYEGHADVVEDVAWHQFQSSIFASVGDDRKLLI
WDTREKDRKKPFQKI-EAHKGEVNCVSFNPFSEFVLATGSADRTVALWDMRNLS--LKVH
SFENHADDILQVEWHPFNEAVLASASSDRRVSIWNLAKIGEEQDP--------EDAEDGP
PELLFIHGGHTNKVSDFSWNKN-EPWVIASVAEDNILQIWCVAEHIYEDDNGEPKEDKPV
KDEDLE--------
>RUSMAR002231
------------------------------------------------MY---TE-SEER
----------------------LINE------EYKIWKKNTP------------FLYDLV
ITKALEWPSLTCQWLPGNDDSTSDQY-SVQKLLLGTHTSEGEQNHLMIANIQL-PNEKS-
--E--V--DGSHYDDRDHQAGGFGGAHGKIELLHRINHEGEVNRARCMPQKPSIIGTKTI
TSEVFVFDTTMH------PLKPPPN--GACTPQLRLTGHKKEGYGLDWSSLEEGQVLSAS
DDSMICHWNVDSQNM-S-RKRVLEAARVYEGHNTVIEDVCWHRHNPRLFGSAGDDKHLMI
WDSRASTANTPMQSV-LAHKAEVNSLSFNPFFEYIVATGSADKTVGLWDMRNLN--TKLH
SFENHSDEILQVEWSPFHESCLASGSADRRINIWNLAKIGEEQDP--------EDAEDGP
PELLFIHGGHTAKISDFSWSPN-EPWLIASVSEDNILQVWSMAEHIFETGEDEKDAAEEI
RDDELE--------
>MADERY009344
---AGR----------------------------TTPPKKM--G----EE---GT-HEER
----------------------LINE------EYKIWKKNTP------------FLYDLV
VTKALEWPSLTCQWLPDVRKIPGQEA-TVQRLLLGTHTSEGEQNYLMVADVKL-PTSSA-
--E--V--DGSKYDDTGAEAGGFGGPGGKIDVYQRINHSGEVNRARHMPQDSFIVATKTV
HSDVYVFDTSKH------PTKPPVD--GVCRPQLRLKGHTKEGYGLSWSARNAGHIISGG
EDMFVCHWDVNASL--K-SSQGVQPLGVYKSHEAVIEDVQWHTHTPQVFGSVGDDKKLNV
WDTRRET-TKPVTSI-EAHKREVNCLAFNPFAEFLLATGSADRTVAMWDLRNLG--RKLH
SFENHGDDVLQVSWSPMKENILASAAADRRLNIWDSSRIGMEQEP--------EDAEDGP
PELLFIHGGHTSKLSDFSWNPN-DEWVIASVAEDNIVQVWAMAEHIFDEDEDGDAMAGKV
NDEDLE--------
>DIPROT017180
------------------------------------------------ME---ED-SEEQ
----------------------VINE------EYKIWKKNSP------------YLYDML
VTHALEWPSLTVQWLPDKSLSSDKRY-ASHRAILGTHTSDNEQNYLMVAEIRL-PEEDT-
--E--A--ESRKLDEQTGEYGSYGGPNSRVDTLVRINHDGEVNRARYNPLNNFLIATKSP
STDVLVFDYSKH------STKPPTD--GTCTPLFRLRGHRKEGYGLSWNNHVNGLLLSGS
DDELICMWNISEPG--K--GQVSDPRAVYKWHKKVVEDVSWHPKHENVFGSASDDQSIAL
WDTRSNSYDTPSSFVEEAHSAEINSIAFNSGSEFIIATASSDKTAALWDMRNLK--KKIY
ELKGHKEEVLQVLWAPFGETILATCSSDRRVNVWDLSRIGDEQTP--------EDALDGP
PELLFIHGGHTSKVSDMSWNAN-DPWTMISTSEDNIVQVWQMAETIYNSDEMAG---TAA
PKSD----------
>DIPROT038977
------------------------------------------------MQ---AE-SEEQ
----------------------VINE------EYKIWKKNTP------------FLYDMV
VTHALEWPSLTVQWLPEKTLTADGKY-GMHRAVLGTHTSDNEQNYLIIADVKL-PEEDT-
--E--V--DGRKYDEQAGDFGGYGAGASKIDVFKRINHDGEVNRARYNPLDTKMIATKSP
SSDVLVFDYTQQ------PNKPSSD--GACKPLFRLRGHKKEGYGLSWSHQVNGLLLSGS
DDELICMWELGQPG----LSTVVECTAIFRAHKKVVEDVAWHTKHDNLFGSVGDDRLLAI
WDTRSANYEKPAYSVEDAHSAEINSISFNPKSEFIFATGSSDKTVALWDLRNLK--KKLY
EFSGHQDDVFQVVWAPFNDTILASCSSDRRINVWDLSRIGDEQTP--------EDAEDGP
PELLFIHGGHTAKVSDMSWNLN-DPWVMMSTSEDNIVQVWQMSESIYTEDDGE-----AI
PDSKLE--------
>GLOWIT012629
----------------------------------------------------LEE-NDDK
----------------------LINE------EYKIWKKNTP------------FLYDLV
ITHALEWPTLTTQWLPDTKKSKDSNF-TEHRLIIGTHTSEGEANYLMIAKVKI-PNDDA-
--P--V--DLKQYDDQRGEIGGYGGAPGKIEIEMKIKHDTEVNRARYMPQNPMIIATKTA
GGDILIFDYTKH------PSTPKDA--SECRPQLRLTGHSKEGYGLSWNPKKEGHILSAS
DDGSICLWDIAQSS--Q-EGGSLGAYSTFSAHKGVVEDVAWHALHEEYFGSVGDDKMLII
WDRRIQ--GKTANSV-EAHSAEVNCISFNPFNNFLLATGSADHTVAIWDMRNLG--QKLH
SLESHQDEVFQIQWNMFNEPIVASCGSDRRLMVWDLSRIGEEQSA--------EDAEDGP
PELLFIHGGHTSKISDFCWNPT-EPWTIASAAEDNILQVWQMAENIYSDYSPE------E
NQSVLE--------
>CLAOKA006150
---MSS-EGGS--LPSAL-------------ADHNKGNDAS--A----AN---EE-AEER
----------------------MITE------EYKVWKKNTP------------FLYDVV
MTHALEWPSLTVQWLPSVKSQENKDY-AVHKLVLGTHTSGSEQNYLMVANVNL-PVPGA-
--E--I--DNRTYDDEKGEMGGFGGVHGKVEVTVKINHDGEVNRARYMPQNEFVIATKSP
SADVCVFDISKH------PSVPPSN--SGCRPEHRCKGHTKEGYGLSWNPHVEGRLLSGS
DDGLVCYWDLKGA------GQTVEATQKFEGHTSVVGDVAWHQQNPKLLGSVGDDKQLLF
WDTSVDG-AKPTTVIPNAHSANINCLAFNPFNEFLLATGSSDTTVALWDMRNMA--KPMH
LLERHSSEVLGVQWASFDETILGSCSADRRVKVWSLSRIGEEQSP--------EDAEDGP
PELLFIHGGHTSRVGDFSWNTN-DDWVCASVSEDNILQVWQMAENIYAEEETEDV--EEV
EDQDLED-------
>NANOCE008965
---MAE-----------------------------VDPRIQ--D----TQ---DE-AADK
----------------------LIAE------EYKIWKKNSP------------FLYDLV
MTHALEWPSLTVQWLPGVKTSENNEY-ATHKLLFGTHTAAGEQNYLIQANVNL-PLPDT-
--E--I--DAKKYEDERGEVGGFGGKNSKVEVKVKIAHEGEVNRARYMPQNPFVVATKAP
SADVFVFDITKH------PSEPGPN--DGFRPEHICKGHAREGYGLAWSPHKAGNLLSGS
DDARICLWDVTEA------GKVVNDVTVFRGHTSVVEDVAWHASHPYLFGSVSDDKSLAL
WDLRESP-EKPNRRE-DAHGAFINCLSFSPHSEFLLLTGSADHMVALWDMRSLT--KPLH
LFEGHRDEVFQVDWAPFHESVFSSCGADRRVNVWDVSKIGEEQSP--------EDAEDGP
PELLFIHGGHTAKVSDVSWNAE-DPWVMASVAEDNILQVWQMADNIYLAEDEEEEMGGGL
KDDDLEAPGVGVK-
>NANOCE008966
---MAE-----------------------------VDPRIQ--D----TQ---DE-AADK
----------------------LIAE------EYKIWKKNSP------------FLYDLV
MTHALEWPSLTVQWLPGVKTSENNEY-ATHKLLFGTHTAAGEQNYLIQANVNL-PLPDT-
--E--I--DAKKYEDERGEVGGFGGKNSKVEVKVKIAHEGEVNRARYMPQNPFVVATKAP
SADVFVFDITKH------PSEPGPN--DGFRPEHICKGHAREGYGLAWSPHKAGNLLSGS
DDARICLWDVTEA------GKVVNDVTVFRGHTSVVEDVAWHASHPYLFGSVSDDKSLAL
WDLRESP-EKPNRRE-DAHGAFINCLSFSPHSEFLLLTGSADHMVALWDMRSLT--KPLH
LFEGHRDEVFQVDWAPFHESVFSSCGADRRVNVWDVSKIGEEQSP--------EDAEDGP
PELLFIHGGHTAKVSDVSWNAE-DPWVMASVAEDNILQVWQMADNIYLAEDEEEEMGGGL
KDDDLEAPGVGVK-
>NANOCE008967
---MAE-----------------------------VDPRIQ--D----TQ---DE-AADK
----------------------LIAE------EYKIWKKNSP------------FLYDLV
MTHALEWPSLTVQWLPGVKTSENNEY-ATHKLLFGTHTAAGEQNYLIQANVNL-PLPDT-
--E--I--DAKKYEDERGEVGGFGGKNSKVEVKVKIAHEGEVNRARYMPQNPFVVATKAP
SADVFVFDITKH------PSEPGPN--DGFRPEHICKGHAREGYGLAWSPHKAGNLLSGS
DDARICLWDVTEA------GKVVNDVTVFRGHTSVVEDVAWHASHPYLFGSVSDDKSLAL
WDLRESP-EKPNRRE-DAHGAFINCLSFSPHSEFLLLTGSADHMVALWDMRSLT--KPLH
LFEGHRDEVFQVDWAPFHESVFSSCGADRRVNVWDVSKIGEEQSP--------EDAEDGP
PELLFIHGGHTAKVSDVSWNAE-DPWVMASVAEDNILQVWQMADNIYLAEDEEEEMGGGL
KDDDLEAPGVGVK-
>NANOCE018632
---MAE-----------------------------VDPRIQ--D----TQ---DE-AADK
----------------------LIAE------EYKIWKKNSP------------FLYDLV
MTHALEWPSLTVQWLPGVKTSENNEY-ATHKLLFGTHTAAGEQNYLIQANVNL-PLPDT-
--E--I--DAKKYEDERGEVGGFGGKNSKVEVKVKIAHEGEVNRARYMPQNPFVVATKAP
SADVFVFDITKH------PSEPGPN--DGFRPEHICKGHAREGYGLAWSPHKAGNLLSGS
DDARICLWDVTEA------GKVVNDVTVFRGHTSVVEDVAWHASHPYLFGSVSDDKSLAL
WDLRESP-EKPNRRE-DAHGAFINCLSFSPHSEFLLLTGSADHMVALWDMRSLT--KPLH
LFEGHRDEVFQVDWAPFHESVFSSCGADRRVNVWDVSKIGEEQSP--------EDAEDGP
PELLFIHGGHTAKVSDVSWNAE-DPWVMASVAEDNILQVWQMADNIYLAEDEEEEMGGGL
KDDDLEAPGVGVK-
>NANOCE028236
---MAE-----------------------------VDPRIQ--D----TQ---DE-AADK
----------------------LIAE------EYKIWKKNSP------------FLYDLV
MTHALEWPSLTVQWLPGVKTSENNEY-ATHKLLFGTHTAAGEQNYLIQANVNL-PLPDT-
--E--I--DAKKYEDERGEVGGFGGKNSKVEVKVKIAHEGEVNRARYMPQNPFVVATKAP
SADVFVFDITKH------PSEPGPN--DGFRPEHICKGHAREGYGLAWSPHKAGNLLSGS
DDARICLWDVTEA------GKVVNDVTVFRGHTSVVEDVAWHASHPYLFGSVSDDKSLAL
WDLRESP-EKPNRRE-DAHGAFINCLSFSPHSEFLLLTGSADHMVALWDMRSLT--KPLH
LFEGHRDEVFQVDWAPFHESVFSSCGADRRVNVWDVSKIGEEQSP--------EDAEDGP
PELLFIHGGHTAKVSDVSWNAE-DPWVMASVAEDNILQVWQMADNIYLAEDEEEEMGGGL
KDDDLEAPGVGVK-
>NANOCE041237
---MAE-----------------------------VDPRIQ--D----TQ---DE-AADK
----------------------LIAE------EYKIWKKNSP------------FLYDLV
MTHALEWPSLTVQWLPGVKTSENNEY-ATHKLLFGTHTAAGEQNYLIQANVNL-PLPDT-
--E--I--DAKKYEDERGEVGGFGGKNSKVEVKVKIAHEGEVNRARYMPQNPFVVATKAP
SADVFVFDITKH------PSEPGPN--DGFRPEHICKGHAREGYGLAWSPHKAGNLLSGS
DDARICLWDVTEA------GKVVNDVTVFRGHTSVVEDVAWHASHPYLFGSVSDDKSLAL
WDLRESP-EKPNRRE-DAHGAFINCLSFSPHSEFLLLTGSADHMVALWDMRSLT--KPLH
LFEGHRDEVFQVDWAPFHESVFSSCGADRRVNVWDVSKIGEEQSP--------EDAEDGP
PELLFIHGGHTAKVSDVSWNAE-DPWVMASVAEDNILQVWQMADNIYLAEDEEEEMGGGL
KDDDLEAPGVGVK-
>NANOCE041238
---MAE-----------------------------VDPRIQ--D----TQ---DE-AADK
----------------------LIAE------EYKIWKKNSP------------FLYDLV
MTHALEWPSLTVQWLPGVKTSENNEY-ATHKLLFGTHTAAGEQNYLIQANVNL-PLPDT-
--E--I--DAKKYEDERGEVGGFGGKNSKVEVKVKIAHEGEVNRARYMPQNPFVVATKAP
SADVFVFDITKH------PSEPGPN--DGFRPEHICKGHAREGYGLAWSPHKAGNLLSGS
DDARICLWDVTEA------GKVVNDVTVFRGHTSVVEDVAWHASHPYLFGSVSDDKSLAL
WDLRESP-EKPNRRE-DAHGAFINCLSFSPHSEFLLLTGSADHMVALWDMRSLT--KPLH
LFEGHRDEVFQVDWAPFHESVFSSCGADRRVNVWDVSKIGEEQSP--------EDAEDGP
PELLFIHGGHTAKVSDVSWNAE-DPWVMASVAEDNILQVWQMADNIYLAEDEEEEMGGGL
KDDDLEAPGVGVK-
>NANOCE041239
---MAE-----------------------------VDPRIQ--D----TQ---DE-AADK
----------------------LIAE------EYKIWKKNSP------------FLYDLV
MTHALEWPSLTVQWLPGVKTSENNEY-ATHKLLFGTHTAAGEQNYLIQANVNL-PLPDT-
--E--I--DAKKYEDERGEVGGFGGKNSKVEVKVKIAHEGEVNRARYMPQNPFVVATKAP
SADVFVFDITKH------PSEPGPN--DGFRPEHICKGHAREGYGLAWSPHKAGNLLSGS
DDARICLWDVTEA------GKVVNDVTVFRGHTSVVEDVAWHASHPYLFGSVSDDKSLAL
WDLRESP-EKPNRRE-DAHGAFINCLSFSPHSEFLLLTGSADHMVALWDMRSLT--KPLH
LFEGHRDEVFQVDWAPFHESVFSSCGADRRVNVWDVSKIGEEQSP--------EDAEDGP
PELLFIHGGHTAKVSDVSWNAE-DPWVMASVAEDNILQVWQMADNIYLAEDEEEEMGGGL
KDDDLEAPGVGVK-
>NANOCE050798
---MAE-----------------------------VDPRIQ--D----TQ---DE-AADK
----------------------LIAE------EYKIWKKNSP------------FLYDLV
MTHALEWPSLTVQWLPGVKTSENNEY-ATHKLLFGTHTAAGEQNYLIQANVNL-PLPDT-
--E--I--DAKKYEDERGEVGGFGGKNSKVEVKVKIAHEGEVNRARYMPQNPFVVATKAP
SADVFVFDITKH------PSEPGPN--DGFRPEHICKGHAREGYGLAWSPHKAGNLLSGS
DDARICLWDVTEA------GKVVNDVTVFRGHTSVVEDVAWHASHPYLFGSVSDDKSLAL
WDLRESP-EKPNRRE-DAHGAFINCLSFSPHSEFLLLTGSADHMVALWDMRSLT--KPLH
LFEGHRDEVFQVDWAPFHESVFSSCGADRRVNVWDVSKIGEEQSP--------EDAEDGP
PELLFIHGGHTAKVSDVSWNAE-DPWVMASVAEDNILQVWQMADNIYLAEDEEEEMGGGL
KDDDLEAPGVGVK-
>NANOCE059853
---MAE-----------------------------VDPRIQ--D----TQ---DE-AADK
----------------------LIAE------EYKIWKKNSP------------FLYDLV
MTHALEWPSLTVQWLPGVKTSENNEY-ATHKLLFGTHTAAGEQNYLIQANVNL-PLPDT-
--E--I--DAKKYEDERGEVGGFGGKNSKVEVKVKIAHEGEVNRARYMPQNPFVVATKAP
SADVFVFDITKH------PSEPGPN--DGFRPEHICKGHAREGYGLAWSPHKAGNLLSGS
DDARICLWDVTEA------GKVVNDVTVFRGHTSVVEDVAWHASHPYLFGSVSDDKSLAL
WDLRESP-EKPNRRE-DAHGAFINCLSFSPHSEFLLLTGSADHMVALWDMRSLT--KPLH
LFEGHRDEVFQVDWAPFHESVFSSCGADRRVNVWDVSKIGEEQSP--------EDAEDGP
PELLFIHGGHTAKVSDVSWNAE-DPWVMASVAEDNILQVWQMADNIYLAEDEEEEMGGGL
KDDDLEAPGVGVK-
>NANOCE072897
---MAE-----------------------------VDPRIQ--D----TQ---DE-AADK
----------------------LIAE------EYKIWKKNSP------------FLYDLV
MTHALEWPSLTVQWLPGVKTSENNEY-ATHKLLFGTHTAAGEQNYLIQANVNL-PLPDT-
--E--I--DAKKYEDERGEVGGFGGKNSKVEVKVKIAHEGEVNRARYMPQNPFVVATKAP
SADVFVFDITKH------PSEPGPN--DGFRPEHICKGHAREGYGLAWSPHKAGNLLSGS
DDARICLWDVTEA------GKVVNDVTVFRGHTSVVEDVAWHASHPYLFGSVSDDKSLAL
WDLRESP-EKPNRRE-DAHGAFINCLSFSPHSEFLLLTGSADHMVALWDMRSLT--KPLH
LFEGHRDEVFQVDWAPFHESVFSSCGADRRVNVWDVSKIGEEQSP--------EDAEDGP
PELLFIHGGHTAKVSDVSWNAE-DPWVMASVAEDNILQVWQMADNIYLAEDEEEEMGGGL
KDDDLEAPGVGVK-
>NANOCE077839
------------------------------------------------------------
------------------------------------------------------------
------------------------------------------------------------
-----------------------------------------------MPQNPFVVATKAP
SADVFVFDITKH------PSEPGPN--DGFRPEHICKGHAREGYGLAWSPHKAGNLLSGS
DDARICLWDVTEA------GKVVNDVTVFRGHTSVVEDVAWHASHPYLFGSVSDDKSLAL
WDLRESP-EKPNRRE-DAHGAFINCLSFSPHSEFLLLTGSADHMVALWDMRSLT--KPLH
LFEGHRDEVFQVDWAPFHESVFSSCGADRRVNVWDVSKIGEEQSP--------EDAEDGP
PELLFIHGGHTAKVSDVSWNAE-DPWVMASVAEDNILQVWQMADNIYLAEDEEEEMGGGL
KDDDLEAPGVGVK-
>NANOCE122532
---MAE-----------------------------VDPRIQ--D----TQ---DE-AADK
----------------------LIAE------EYKIWKKNSP------------FLYDLV
MTHALEWPSLTVQWLPGVKTSENNEY-ATHKLLFGTHTAAGEQNYLIQANVNL-PLPDT-
--E--I--DAKKYEDERGEVGGFGGKNSKVEVKVKIAHEGEVNRARYMPQNPFVVATKAP
SADVFVFDITKH------PSEPGPN--DGFRPEHICKGHAREGYGLAWSPHKAGNLLSGS
DDARICLWDVTEA------GKVVNDVTVFRGHTSVVEDVAWHASHPYLFGSVSDDKSLAL
WDLRESP-EKPNRRE-DAHGAFINCLSFSPHSEFLLLTGSADHMVALWDMRSLT--KPLH
LFEGHRDEVFQVDWAPFHESVFSSCGADRRVNVWDVSKIGEEQSP--------EDAEDGP
PELLFIHGGHTAKVSDVSWNAE-DPWVMASVAEDNILQVWQMADNIYLAEDEEEEMGGGL
KDDDLEAPGVGVK-
>NANOCE138892
---MAE-----------------------------VDPRIQ--D----TQ---DE-AADK
----------------------LIAE------EYKIWKKNSP------------FLYDLV
MTHALEWPSLTVQWLPGVKTSENNEY-ATHKLLFGTHTAAGEQNYLIQANVNL-PLPDT-
--E--I--DAKKYEDERGEVGGFGGKNSKVEVKVKIAHEGEVNRARYMPQNPFVVATKAP
SADVFVFDITKH------PSEPGPN--DGFRPEHICKGHAREGYGLAWSPHKAGNLLSGS
DDARICLWDVTEA------GKVVNDVTVFRGHTSVVEDVAWHASHPYLFGSVSDDKSLAL
WDLRESP-EKPNRRE-DAHGAFINCLSFSPHSEFLLLTGSADHMVALWDMRSLT--KPLH
LFEGHRDEVFQVDWAPFHESVFSSCGADRRVNVWDVSKIGEEQSP--------EDAEDGP
PELLFIHGGHTAKVSDVSWNAE-DPWVMASVAEDNILQVWQMADNIYLAEDEEEEMGGGL
KDDDLEAPGVGVK-
>NANOCE163833
------------------------------------------------------------
------------------------------------------------------------
------------------------------------------------------------
-----------------------------------------------MPQNPFVVATKAP
SADVFVFDITKH------PSEPGPN--DGFRPEHICKGHAREGYGLAWSPHKAGNLLSGS
DDARICLWDVTEA------GKVVNDVTVFRGHTSVVEDVAWHASHPYLFGSVSDDKSLAL
WDLRESP-EKPNRRE-DAHGAFINCLSFSPHSEFLLLTGSADHMVALWDMRSLT--KPLH
LFEGHRDEVFQVDWAPFHESVFSSCGADRRVNVWDVSKIGEEQSP--------EDAEDGP
PELLFIHGGHTAKVSDVSWNAE-DPWVMASVAEDNILQVWQMADNIYLAEDEEEEMGGGL
KDDDLEAPGVGV--
>NANOCE163836
------------------------------------------------------------
------------------------------------------------------------
------------------------------------------------------------
-----------------------------------------------MPQNPFVVATKAP
SADVFVFDITKH------PSEPGPN--DGFRPEHICKGHAREGYGLAWSPHKAGNLLSGS
DDARICLWDVTEA------GKVVNDVTVFRGHTSVVEDVAWHASHPYLFGSVSDDKSLAL
WDLRESP-EKPNRRE-DAHGAFINCLSFSPHSEFLLLTGSADHMVALWDMRSLT--KPLH
LFEGHRDEVFQVDWAPFHESVFSSCGADRRVNVWDVSKIGEEQSP--------EDAEDGP
PELLFIHGGHTAKVSDVSWNAE-DPWVMASVAEDNILQVWQMADNIYLAEDEEEEMGGGL
KDDDLEAPGVGV--
>NANOCE127400
-----------------------------------------------------DE-AADK
----------------------LIAE------EYKIWKKNSP------------FLYDLV
MTHALEWPSLTVQWLPGVKTSENNEY-ATHKLLFGTHTAAGEQNYLIQANVNL-PLPDT-
--E--I--DAKKYEDERGEVGGFGGKNSKVEVKVKIAHEGEVNRARYMPQNPFVVATKAP
SADVFVFDITKH------PSEPGPN--DGFRPEHICKGHAREGYGLAWSPHKAGNLLSGS
DDARICLWDVTEA------GKVVNDVTVFRGHTSVVEDVAWHASHPYLFGSVSDDKSLAL
WDLRESP-EKPNRRE-DAHGAFINCLSFSPHSEFLLLTGSADHMVALWDMRSLT--KPLH
LFEGHRDEVFQVDWAPFHESVFSSCGADRRVNVWDVSKIGEEQSP--------EDAEDGP
PELLFIHGGHTAKVSDVSWNAE-DPWVMASVAEDNILQVWQMADNIYLAEDEEEE-----
--------------
>NANOCE163834
---MAE-----------------------------VDPRIQ--D----TQ---DE-AADK
----------------------LIAE------EYKIWKKNSP------------FLYDLV
MTHALEWPSLTVQWLPGVKTSENNEY-ATHKLLFGTHTAAGEQNYLIQANVNL-PLPDT-
--E--I--DAKKYEDERGEVGGFGGKNSKVEVKVKIAHEGEVNRARYMPQNPFVVATKAP
SADVFVFDITKH------PSEPGPN--DGFRPEHICKGHAREGYGLAWSPHKAGNLLSGS
DDARICLWDVTEA------GKVVNDVTVFRGHTSVVEDVAWHASHPYLFGSVSDDKSLAL
WDLRESP-EKPNRRE-DAHGAFINCLSFSPHSEFLLLTGSADHMVALWDMRSLT--KPLH
LFEGHRDEVFQVDWAPFHESVFSSCGADRRVNVWDVSKIGEEQSP--------EDAEDGP
PELLFIHGGHTAKVSDVSWNAE-DPWVMASVAEDNILQVWQMADNIYLAEDEEEEMGGGL
KDDDLEAPGVGV--
>NANOCE163835
---MAE-----------------------------VDPRIQ--D----TQ---DE-AADK
----------------------LIAE------EYKIWKKNSP------------FLYDLV
MTHALEWPSLTVQWLPGVKTSENNEY-ATHKLLFGTHTAAGEQNYLIQANVNL-PLPDT-
--E--I--DAKKYEDERGEVGGFGGKNSKVEVKVKIAHEGEVNRARYMPQNPFVVATKAP
SADVFVFDITKH------PSEPGPN--DGFRPEHICKGHAREGYGLAWSPHKAGNLLSGS
DDARICLWDVTEA------GKVVNDVTVFRGHTSVVEDVAWHASHPYLFGSVSDDKSLAL
WDLRESP-EKPNRRE-DAHGAFINCLSFSPHSEFLLLTGSADHMVALWDMRSLT--KPLH
LFEGHRDEVFQVDWAPFHESVFSSCGADRRVNVWDVSKIGEEQSP--------EDAEDGP
PELLFIHGGHTAKVSDVSWNAE-DPWVMASVAEDNILQVWQMADNIYLAEDEEEEMGGGL
KDDDLEAPGVGV--
>NANOCE072779
------------------------------------------------------------
----------------------------------RIWKKNSP------------FLYDLV
MTHALEWPSLTVQWLPGVKTSENNEY-ATHKLLFGTHTAAGEQNYLIQANVNL-PLPDT-
--E--I--DAKKYEDERGEVGGFGGKNSKVEVKVKIAHEGEVNRARYMPQNPFVVATKAP
SADVFVFDITKH------PSEPGPN--DGFRPEHICKGHAREGYGLAWSPHKAGNLLSGS
DDARICLWDVTEA------GKVVNDVTVFRGHTSVVEDVAWHASHPYLFGSVSDDKSLAL
WDLRESP-EKPNRRE-DAHGAFINCLSFSPHSEFLLLTGSADHMVALWDMRSLT--KPLH
LFEGHRDEVFQVDWAPFHESVFSSCGADRRVNVWDVSKIGEEQSP--------EDAEDGP
PELLFIHGGHTAKVSDVSWNAE-DPWVMASVAEDNILQVWQMADNIYLAEDEEEEMGGGL
KDDDLEAPGVGVK-
>NANOCE072780
------------------------------------------------------------
----------------------------------RIWKKNSP------------FLYDLV
MTHALEWPSLTVQWLPGVKTSENNEY-ATHKLLFGTHTAAGEQNYLIQANVNL-PLPDT-
--E--I--DAKKYEDERGEVGGFGGKNSKVEVKVKIAHEGEVNRARYMPQNPFVVATKAP
SADVFVFDITKH------PSEPGPN--DGFRPEHICKGHAREGYGLAWSPHKAGNLLSGS
DDARICLWDVTEA------GKVVNDVTVFRGHTSVVEDVAWHASHPYLFGSVSDDKSLAL
WDLRESP-EKPNRRE-DAHGAFINCLSFSPHSEFLLLTGSADHMVALWDMRSLT--KPLH
LFEGHRDEVFQVDWAPFHESVFSSCGADRRVNVWDVSKIGEEQSP--------EDAEDGP
PELLFIHGGHTAKVSDVSWNAE-DPWVMASVAEDNILQVWQMADNIYLAEDEEEEMGGGL
KDDDLEAPGVGVK-
>NANOCE133787
------------------------------------------------------------
----------------------------------RIWKKNSP------------FLYDLV
MTHALEWPSLTVQWLPGVKTSENNEY-ATHKLLFGTHTAAGEQNYLIQANVNL-PLPDT-
--E--I--DAKKYEDERGEVGGFGGKNSKVEVKVKIAHEGEVNRARYMPQNPFVVATKAP
SADVFVFDITKH------PSEPGPN--DGFRPEHICKGHAREGYGLAWSPHKAGNLLSGS
DDARICLWDVTEA------GKVVNDVTVFRGHTSVVEDVAWHASHPYLFGSVSDDKSLAL
WDLRESP-EKPNRRE-DAHGAFINCLSFSPHSEFLLLTGSADHMVALWDMRSLT--KPLH
LFEGHRDEVFQVDWAPFHESVFSSCGADRRVNVWDVSKIGEEQSP--------EDAEDGP
PELLFIHGGHTAKVSDVSWNAE-DPWVMASVAEDNILQVWQMADNIYLAEDEEEEMGGGL
KDDDLE--------
>NANOCE134121
------------------------------------------------------------
----------------------------------RIWKKNSP------------FLYDLV
MTHALEWPSLTVQWLPGVKTSENNEY-ATHKLLFGTHTAAGEQNYLIQANVNL-PLPDT-
--E--I--DAKKYEDERGEVGGFGGKNSKVEVKVKIAHEGEVNRARYMPQNPFVVATKAP
SADVFVFDITKH------PSEPGPN--DGFRPEHICKGHAREGYGLAWSPHKAGNLLSGS
DDARICLWDVTEA------GKVVNDVTVFRGHTSVVEDVAWHASHPYLFGSVSDDKSLAL
WDLRESP-EKPNRRE-DAHGAFINCLSFSPHSEFLLLTGSADHMVALWDMRSLT--KPLH
LFEGHRDEVFQVDWAPFHESVFSSCGADRRVNVWDVSKIGEEQSP--------EDAEDGP
PELLFIHGGHTAKVSDVSWNAE-DPWVMASVAEDNILQVWQMADNIYLAEDEEEEM----
--------------
>NANOCE077843
---M--------------------------------------------------------
--------------------------------------RHTN------------FCSGRT
QPRSYPYP------LPPCPTP-----------------TPGEQNYLIQANVNL-PLPDT-
--E--I--DAKKYEDERGEVGGFGGKNSKVEVKVKIAHEGEVNRARYMPQNPFVVATKAP
SADVFVFDITKH------PSEPGPN--DGFRPEHICKGHAREGYGLAWSPHKAGNLLSGS
DDARICLWDVTEA------GKVVNDVTVFRGHTSVVEDVAWHASHPYLFGSVSDDKSLAL
WDLRESP-EKPNRRE-DAHGAFINCLSFSPHSEFLLLTGSADHMVALWDMRSLT--KPLH
LFEGHRDEVFQVDWAPFHESVFSSCGADRRVNVWDVSKIGEEQSP--------EDAEDGP
PELLFIHGGHTAKVSDVSWNAE-DPWVMASVAEDNILQVWQMADNIYLAEDEEEEMGGGL
KDDDLEAPGVGVK-
>NANOCE077838
TASMAE-----------------------------VDPRIQ--D----TQ---DE-AADK
----------------------LIAE------EYKIWKKNSP------------FLYDLV
MTHALEWPSLTVQWLPGVKTSENNEY-ATHKLLFGTHTAAGEQNYLIQANVNL-PLPDT-
--E--I--DAKKYEDERGEVGGFGGKNSKVEVKVKIAHEGEVNRARYMPQNPFVVATKAP
SADVFVFDITKH------PSEPGPN--DGFRPEHICKGHAREGYGLAWSPHKAGNLLSGS
DDARICLWDVTEA------GKVVNDVTVFRGHTSVVEDVAWHASHPYLFGSVSDDKSLAL
WDLRESP-EKPNRRE-DAHGAFINCLSFSPHSEFLLLTGSADHMVALWDMRSLT--KPLH
LFEGHRDEVFQVDWAPFHESVFSSCGADRRVNVWDVSKIGEEQSP--------EDAEDGP
PELLFIHGGHTAKVSDVSWNAE-DPWVMASVAEDNILQVWQMADNIYLREGKRERRTWTI
NVEE----------
>HALSEO008279
---MGE-------------------------------------N----NT---EQ-EEER
----------------------IINE------EYKIWKKNCP------------FLYDTV
ITNALDWPSLTVDWLPDRHNVEGKDY-AEHKMVLGTHTADNEPNYLMIATVRL-PNEDA-
--E--I--DARKYDEERGELGGYGGLTGKFEITVKMRHEGEVNRARYCPQNQFLIGTKSP
TGDVFVYDYSKH------PSRPAED--NECKPELRCKGHTADGFGLDWSPLLPGKLLSGS
DDHKICLWDTHGKT--A-AGGSLDPISTFDFHEAVIEDVAWHRHHKDLFASVGDDKRLCI
WDTRASD-NQPSKSI-VAHQSEVNAVSFNPFQEYLLLTGSSDKTVAMWDNRNMK--EKLH
SFEAHEDQIFTVKWSPFNESVFASSGSDRRVHIWDVARIGEEQSE--------QDAEDGP
PELLFIHGGHTSKISDFSWNEN-DDWFIASVAEDNILQIWQVAENIHSGDTSEK---EEP
KDEDLE--------
>HALSEO008280
---MGE-------------------------------------N----NT---EQ-EEER
----------------------IINE------EYKIWKKNCP------------FLYDTV
ITNALDWPSLTVDWLPDRHNVEGKDY-AEHKMVLGTHTADNEPNYLMIATVRL-PNEDA-
--E--I--DARKYDEERGELGGYGGLTGKFEITVKMRHEGEVNR----------------
------------------------------------------------------------
------------------YGNNLHQIDT--------------RHHF-IFSC------WCL
QSTLL-----PSESI---------------------------------------------
------------------------------------------------------------
----------------FDRNEV-SHWGRVCI-----------------------------
--------------
>PARTRI010187
---RTD-------TPHCA-------------RCSPTDKMGD--E----YA---DE-VDQK
----------------------IIAE------EYKVWKKNAP------------FLYDVV
VTHPLEWPSLTVQWLPGRTPVQGGDY-AEHKVILGTHTSGKEANHLCIATVRL-PTEDA-
--E--I--DARKYDEEKNELGGYGGSQAKVEISVRMNHEGEVNRARYCPHNHFLVATKTP
TADVLVYDWSKH------PSKPAVD--TAAKPQLRLKGHTAEGYGLSWST----------
------------------------------------------------------------
------------------------------------------------------------
------------------------------------------------------------
------------------------------------------------------------
--------------
>CYAPAR019441
---MAE------------------------------NEDVD--M----QA---EE-EQER
----------------------IINE------EYKIWKKNTP------------FLYDLI
MVHALEWPSLTVQWLPERKTLPGKDY-TQQKLILGTHTSDNEQNYLMIASVIM-PTEDA-
--E--I--DARQYQD-DGDVGGFGGERGKIEIIQRINHEGEVNRARYCPDNPFLIATKTP
TARVCIFDTTKH------DSKPK-D--NVVNPDLVLQGHTKEGYGLSWNPHKSGILLSGA
DDALVLTWNVEGVG--K-NSKTLDPLETFKGHAKVVEDVDWHRFNDAVFGSVDDDGKLFI
WDRKAASRDKPNLRV-DAHKGCCNGLAFSPFNEHLVLTGSSDKVVALWDLRNAK--QPLH
RFQGHQDEVFHVSWAPFNETIFASTSSDRRVHVWDLARIGAEQSA--------EDAEDGP
PELLFIHGGHTAKVTDVAWNHNDDEWVMASVSEDNILQIWAMASNIYEDDEAEGPEAGAA
KDADLE--------
>GLOWIT003059
SGKMTA--------------------------------EDE--A----MA---EE-NVDR
----------------------VIND------EYKVWKKNTP------------FLYDLV
MTHALEWPSLTVEWLPEKRSPAGKDY-TVQKLVLGTHTAEGAQNYLLIAQVYF-PL-DE-
--D--M--EEPKYDE-DHEDGGFGGEQGKVDIIQRINHDGEVNRARYMPHNPSLIATKTA
SGDVYVFNYTKH------GAKPK-D--NVCSPDLILRGHKKEGYALAWSPHEKGHLISGA
DDALVCMWDVSALS--K-NNHMAETKAVFV-HGNIIEDVDWHMFNDSLFGAVDDDGKLMI
WDMRSSSRDKPSQKI-DAHKVECNCLSFSPFQENLVVTGSADKSVCLWDLRQTK--ARVH
SFDAHTDEVFHVQWAPFAENILASASSDRRVNIWDMARIGQEQAP--------EDAEDGP
PELLFVHGGHLAKISDMGWNKN-EQWVMTSVSEDNVLQIWQMASNIYEDDAEG----DDA
PEDDLE--------
>GLOWIT013605
AFNMTA-E----------------------------EDDAS--M----SD---DN-GLDP
----------------------IVND------EYKIWKKNSP------------FLYDLL
VTQALEWPSLTVQWLPDKKIPIDKDY-SVQRLILGTHTSAGEQNSLMIAQVQL-PLEDA-
--E--V--DDSKYEE-NQEVGGFGGEQGKLEIIQKINHDGEVNRARYMPQNPSLIATKTT
TGNVCVFDYTKH------GSKPK-D--KTCTPDLVLLGHKKEGYALAWSPHEKGTLISGS
DDAMVCLWDISNVT--K-NQHSLDPKATFTGHTSVIEDVDWHVFNDSLFGSVDDDGKLMI
WDMRSSVRDKPSLKI-DAHKAECNALSFNPFQEHYVATASSDKHVYLWDLRNGK--FRLH
SFEGHRDEVFQVQWAPFNANILATASSDRRVHIWDMSHIGHEQSP--------EDAEDGP
PELLFIHGGHTAKISDMSWNKN-DAWIMASVAEDNTLQVWQMASNIYADESEM----EEG
TDSQVEEKS-----
>JAKBAH000214
---M----------------------------------------------------DDGR
----------------------VINE------EYKVWKKNTP------------FLYDLV
MVHAMEWPSLTVQWLPDQSRSEDSPY-VKERLVLGTHTSGQEQNYLMIADVLM-PAPDA-
--E--I--DPRKYDEVTREVGGFGGFAGKIDICIRMNHDGEINRARHMPQNSSILATKTV
SGEVCLFDYTKH------PSKPV-D--ATVRPQAVLQGHLREGYGLAWSPIREGFLASTA
DDGIVCVWDTTQAS--S--AQALEPLRIKDGHGSVVEDVAWHCHHDQLFGTVGDNYQLSL
WDLRQGS--SPHMTV-TAHEAEVNTIAFNPFSQFVLATGSADQTIGLWDMRKLD--TKLH
SFESHSDEVINIQWCPHNETILASCSSDRRLNIWDLSHIGDEQTA--------EDAQDGP
PELLFIHGGHTSRINDFCWNPN-EEWTISSVADDNILQVWTMAESIYLDDVAH-----DA
PAEKLE--------
>SECSPE012515
---M----------------------------------------------------EDAR
----------------------VVNE------EYKIWKKNTP------------FLYDLI
MVHALEWPSLTVQWLPDRVVSD--LY-VKEKVILGTHTSGAEQNYLLIADVSM-PSPDA-
--E--V--DPRKYDDVTNEVGGFGGVGGRIDVKIRINHDGEVNRARYMPQNSAIIATKTV
SGDICIFDYTKH------PSQPH-D--SVIRPQGVLRGHTKEGYGLAWSTLTAGRLVSGS
DDGAVCVWDVNLQH--D--GASEPQRKIRDAHSAVVEDVCWHHHHDSLFASVGDDKRLAI
WDFRKA--TAPHLSI-EAHDSEVNSVAFNPFSQYIVATGSADKTVALWDMRKLS--THLY
LLESHCDDVVSVQWSPHHETILASASGDRRVNVWDLSRIGEEQSS--------EDALDGP
PELL--------------------------------------------------------
--------------
>MICMAR147972
HGIMAG--------------------------------ADA--A----IN---EE-VNYD
----------------------IVNE------EYKIWKKNSP------------FLYDMV
VTHALEWPSLTVQWLPDKVCEDGVDY-TEQRMVLGTHTAANETNYLMLARVRL-PREES-
--A--L--DARKYEDDRGEVGGFGGGAGKIEIVQKITHDGEVNRARYMPQNPAVIATKTV
TSDIYIFDYTKH------PSKPPSD--GLCTPEMKLRGHEREGYGLAWSSMEAGQLASGS
DDALICLWDVNAVP--K-TSSVADPKRTLRGHKDVVEDIAWHNHNAHTLGSVGDDKTMRI
WDLRMDG-NALANTV-HAHKAEANGIAFNPYSENIVATASSDKTVALWDLRNLK--LKLH
SFESHTEEVYHVAWSPHNETVLASGGADRRINIWDLARIGDEQTT--------EDAQDGP
PELLFIHGGHTSKISELAWNLN-DPWVIASTAEDNIVQLWQPAENIYNEDADAENGRSAV
PRADLESRLPARR-
>THETRA005160
---MRR-QDI---VPGSV-------------ETGPSGPEDE--E----YR---ME-MEEK
----------------------IIND------EYKIWKKNTP------------FLYDCC
LTTALEWPSLTAQWFPDKAVASGADH-STQRLLMGTHTYGGAPNYLLIAEVAL-PTDSA-
--E--V--EASKYEE-GGEVGGFGAGQARVSIVHRINHDGEVNRARYMPQNAFLVATKTT
AGEVHIFDTTKH------PSTPDPS--GVSVPELRLTGHQKEGYGLSWNTFYQGHLISGA
YDSLICLWDLEGAL--E-SSNMLQPTRTYSGHTSVVEDVAWHTSHECVFGSVGDDKKLNL
WDTREAETSKPFQSI-QAHDAEVNAIAFNPFSAFILATGSADKTVALWDMRNLS--QKLH
SLEAHTDEVISASFSPHNETILATSSADRRSLVWDLSRIGQEQTA--------EDAEDGP
PELLFVHGGHTAKISDFSWNLN-EPWLAASVAEDNVLQVWSMAENIYNDVEPA-----DV
PPESLE--------
>HALSPE002299
ESRMAA-------------------------------AAAE--Q----ID---VE-TQEN
----------------------TINE------EYKIWKKNAP------------FLYDLV
MTHALEWPSLTVDWLPFRESPEDKEY-TEQQLVLGTHTSESAGNHLMIARVRL-PKEDT-
--D--I--DARKYDEEKGELGSYGGVAGKIEVIIRINHEGEVNRARHCPQNPFMIATKTV
GGDVLVFDTSKH------PSTPE-G--TECKPQLRCKGHTAEGYGLDWSTKVEGRLLSGS
DDHKVCLWDLRGVK--T-GEEALQPLATFTHHTDVVEDVSWHGTNGELFASVGDDRRIVL
CDVRTPATTH-TVIA-DAHGGEVNGVAFNPFSDHTFVTGGADKVVALWDMRNTS--KRLH
LFEGHSEEVLQVQWAPFNEAIMASVSSDRRVAVWDLSRIGQEQSA--------EDAEDGP
PELLFLHGGHTAKVSDFSWNLS-DEWVMASVAEDNVLQIWQMAESIYCDEEADG------
AEDGGEDAVGAGG-
>PLATAR016963
---------------------------------------DE--F----GD---EK-EEEK
----------------------LINE------EYKIWKKNAP------------FLYDMV
MTHALEWPSLTVQWLPGKQTPEGQDY-SVQQLLLGTHTSDAEQNYVIVADVHL-PKEDT-
--E--I--DARKYNERPGELGGFGGISGKVKLRTRLNHDGEVNRARCMPQDSFFIATKTV
SADVLLFNYSRH------PSDPEED--GICRPEMRLSGHSKEGYGLAWSHLTAGHLLSGS
EDGLVCAWDTSGSK-----SDTLAALRA-SQHGAVVEDVDWHRHNSNLFASVGDDRRLVF
WDMRQPA---HTAAV-VAHEAEVNAVSFSPYSQFLLLTGSADSTVRLFDMRSPD--SALH
TLKGHTDEVFQVDWAPDNETILASCGADRRTLIWDLSRIGEEQDS--------EDAEDGV
PELLFIHGGHTSKVSDMAWSLN-DSWVVASVAEDNVLQVWQLAENIYMDEDVE----APA
PDAELE--------
>PLATAR016964
---------------------------------------DE--F----GD---EK-EEEK
----------------------LINE------EYKIWKKNAP------------FLYDMV
MTHALEWPSLTVQWLPGKQTPEGQDY-SVQQLLLGTHTSDAEQNYVIVADVHL-PKEDT-
--E--I--DARKYNERPGELGGFGGISGKVKLRTRLNHDGEVNRARCMPQDSFFIATKTV
SADVLLFNYSRH------PSDPEED--GICRPEMRLSGHSKEGYGLAWSHLTAGHLLSGS
EDGLVCAWDTSGSK-----SDTLAALRA-SQHGAVVEDVDWHRHNSNLFASVGDDRRLVF
WDMRQPA---HTAAV-VAHEAEVNAVSFSPYSQFLLLTGSADSTVRLFDMRSPD--SALH
TLKGHTDEVFQV----------------RRC-----------------------------
------------------------------------------------------------
--------------
>NAEFOW001539
------------------------------------------------MS---DD-REEK
----------------------IINE------EYKIWKKNTS------------FLYDLI
ITHALEWPSLTVEWLPEKR--QHDTH-STQKLILGTHTSQSEQNYLLIAEAEL-PINNS-
--D--V--DIRRYDASNGESGSLGTGKGKVECVQRINHEGEVNRARYMPQHPEYIATKCA
NGQVLIFKYTEF------ESVPKTN---QCTPTLRLKGHTQEGYGLCWSSKKEGLIASGS
DDCKVCIWDIFAQQG-QIDKGSLQPLMILEGHSAVVEDVAWHRIHDFLLGTVCDDKNLRI
FDTRAQTNTKPSHVT-EAHKAEVNSIDFSPYSEYVLATGSADKTVKLWDMRNLK--SELH
TLTSHTDEVFSVSWSPSNETILASCGTDRRVMIWDISRIGMEQSQ--------EDAEDGP
PELLFIHGGHTSKISDFSWNPNEDEWVIASVAEDNILQIWQPSDSIYLEDDNE-----NV
ADSDLQ--------
>NEODAM003906
---MSQ-NK-------------------------NNDQMEE--E----EI---ES-LEEK
----------------------NINE------EYKIWKKNSA------------FLYDLV
LTHALEWPSLTVEWLPFKEEFQEKEC-SEQKILLGTHTSQGEQNYLMIGKVVL-PLEDT-
--E--V--DVKKYDSKRNEVGGFGSSKAKIEIIQRINHDGEVNKARYCPQMPTLIASKSP
SPTIYIFDYTKH------SSSPS-N--DICQPQLKLKGHKKDGYGLSWNPKIKGRLLSGS
DDGIICLWDVEDKT--K-NGVELNSIQSFVEHSDIVEDVCWNKFHDSIFGSVSDDKTIRI
WDTRKGE--KSTNKI-QGHKNEINSIDFSPFNEFLFITGSGDKTTKIWDMRNPK--TDLH
TLEAHTDEIFTVSFSPFNETILSSSGSDRRVMIWDLARIGMDQSS--------EDAEDGP
PELLFIHGGHTSKISDFSWNPNKEDWMAISSAEDNVIQVWQMAENIYQDQDDL------I
DDSFLI--------
>PHAKIR001023
---MTD------------------------------------------QT---EE-LDER
----------------------QINE------EYKIWKKNTP------------FLYDLL
ITHALEWPSLTIQWLPGAPDVKDKEF-KKHRMILGTHTSQAEQNYLMLAEVQL-PSSQA-
--E--I--DIRKYEDNRKDAGGFGGGGSKVEIVQKICHEGEVNRARYMPQNQSIIATHAA
SPDVLIFDYKKH------PNTPE-D--NECKPQLRLTGHKKEGYGLSWNPFQQGTLASGS
DDGFICVWDISETS--EGHGGKVKPIYTFSEHNDVVEDVCFHKHHESVLASVSDDKSMKI
WDLRNGAKGQASHTI-QAHDAEVNSVDFAPFNEYLFATGAADNNVKLWDMRNPK--QSLH
TMDGHNGEIFGVHWSPFNETVLASCGADRRVMVWDLSRIGMEQSY--------EDAQDGP
PELLFIHGGHTSKISDFDWNPNAEEWVMGSVAEDNIVQVWQMAENIYHEGSVA------I
SDQELE--------
>ROZALL000780
---MTM--------------------------------DVE--S----QE---KI-TQEK
----------------------IINE------EYKIWKKNAP------------YLYDLV
ITHALEWPTLTAQWLPDKETPSDKDY-TIQRVILGTHTSEGETNYLQIANVHM-PKVPT-
--D--L--EAKHYDEERKEVGGYGNAEARIQVTHRINHDGEVNRARYMPQNPCLIATRTT
HGDVYVFDYTKH------PSKPSIN--GKCNPDIILKGHTQEGYGTSWNPKLRGHLLTAS
NDETICYWDITAAT--K-ENKTLEPVKIFKGHSAVVEDVAWHHSQEHIFGSVGDDMKVYM
WDSRV---DKFTNSI-DAHKAEVNCIQFNYANEYLFATGSSDKTVALWDTRTMK---RIH
SLEGHSDEVFQIQWSPHHETVLASSSSDRRLNIWDINKIGEEQTP--------EDAEDGP
PELLFIHGGHTNKITDFSWNPN-EEWTICSTAEDNIAQVWRVGSHVYSSNDPM-----DI
PDETVEPIAVE---
>ARCINT027307
---MEN-V-------------------------------GE--E----VT------DSDL
----------------------IISE------EYKIWKKNSP------------FLYDLV
LTRALDWPSLTVEWFPDKKVS-EKDY-TIQRVLLGTHTDSQEANYLLIADVTL-PTEDT-
--P--V--DVSYYDDQKGEIGGFGGVPGKLDIKIRIPHPGDVHRARIMHQNKSIIATKTS
SPDVLIYNYTSH------SSKPQKD--AKPKPDKILKGHTKEGYGISWNLHVEGRLISAS
EDHSICLWDILG----K-ENTTANPVTTYTVHSDVVEDVAWHLHHDSYFGSVGDDGRLLV
WDVREG--TTPGHSV-VAHQMPVNCIAFNPFSEWILATGSADKTIGLWDLRKLN--KPLH
SFVGHTNEILQVQWSPFNETILGSCGKDRRLHVWDVSRIGEDQTA--------EDAKDGP
PELLFIHGGHTATISDFSWNPN-DNWVVASVAEDNILQIWQMAENIYNEEENE------M
MDS-----------
>ARCINT027308
---MEN-V-------------------------------GE--E----VT------DSDL
----------------------IISE------EYKIWKKNSP------------FLYDLV
LTRALDWPSLTVEWFPDKKVS-EKDY-TIQRVLLGTHTDSQEANYLLIADVTL-PTEDT-
--P--V--DVSYYDDQKGEIGGFGGVPGKLDIKIRIPHPGDVHRARIMHQNKSIIATKTS
SPDVLIYNYTSH------SSKPQKD--AKPKPDKILKGHTKEGYGISWNLHVEGRLISAS
EDHSICLWDILG----K-ENTTANPVTTYTVHSDVVEDVAWHLHHDSYFGSVGDDGRLLV
WDVREG--TTPGHSV-VAHQMPVNCIAFNPFSEWILATGSADKTIGLWDLRKLN--KPLH
SFVGHTNEILQVQWSPFNETILGSCGKDRRLHVWDVSRIGEDQTA--------EDAKDGP
PELLFIHGGHTATISDFSWNPN-DNWVVASVAEDNILQIWQMV-NLFEFELGQ------F
KL------------
>UMBRAM002771
---MSH------------------------------PTSMD--I----QG---TV-DLEK
----------------------QINE------EYKMWKKNSP------------FLYDLV
VTHALEWPSLTCQWLPQL---PDSDR-SVQSLLVGTHTNDEEPNYLQVASVQL-PTDSE-
----------------AQSANGGG---AHVRITQKIPHEGEVNRARYQPTNPNIIATKTR
TGDVLVFDRKRH------ASFPKDD--EKCNPLLRLSGHDKEGYGLAWNPHQGQHVLSAG
FDNLVCHWDIASTP--E-QGNTLQAYRTYNAHTASVEDVAWHMKHDSIFASVGDDMRLMI
WDCRKEGSDKPSHNI-QAHKAEVNCVAFHPSYEWILATGSGDKTVGLWDMRNLS--RQLH
SLETHEDEVLQLSWSPHHDAILGSASSDRRVNIWDLTKIGEEQTP--------EDAEDGP
PELLFVHGGHTNKIADFSWNPL-EPWVIASTAEDNIIQVWQLANNIHTGSDQV-----SI
ALSDLE--------
>UMBRAM007875
---M----------------------------------DID--E----RN---DE-ENEK
----------------------LINE------EYKMWKKNSP------------FLYDLV
LTHALEWPSLTCQWFPDIERQPDKNY-YVQRLLLGTHTNDEEPNYLQIASVQI-PNDAE-
--D--V--DMRKYDDHTNEIGGHGASQAHIKITQKIVHDGEVNRARYQPENPNIIATKAR
SGEVFVFDRTTH------ESFPKEN--EKCNPAIRLLGHDKEGYGLAWNPNKSSYVLSAG
FDGKICLWDIAAST--K-ENKTLDALHSFTSHSAGVEDVAWHNGHDSIFASVGDDKRLMI
WDTRASA-EKPIYNV-RAHNAEVNCVEFNPASQWVLATGSGDKTAALWDLRNLD--NKLH
VLQGHQEEILQLSWSPHHESILATAGSDRRIVVWDLARIGDNLSS--------EDAEDGP
PELLFVHGGHTNKISDFGWNPV-QPWVLASAAEDNIVQVWQMASNIHSQGAEP-----EQ
QGDAMEQQ------
>CAPOWC005662
IHSMSS-SNAAD----------------------ESELQPA--T----AA---EI-AADK
----------------------TINE------EFKLWKRTVP------------FLYSLM
VSSALDWPSLTVQWLPDVDRTADNAY-STHRLLFGTHT-EGEPNHLVVVKVKI-PTDDT-
--P--I--NARTYNESRGEYGGYNGDKLTLSERVKIPHEGDVNRARYMPQAPSMIATKSP
SPDVFLFDHDKY------YSELRND--AKIEP-IRLKGHTKEGYGLSWNPNLAGHLLSAS
YDHTICLWDIQGAS--R-EAKSIDAKQIYTGHSNIVEDVAWHPLHSALFASGGDDRKVMI
WDTRARTTHQASHVV-DAHSAEVNCVAFNPYSEFTLASGSSDKTVALWDLRNLK--VKLH
TFESHTDEVFQIQWSPHHETILGSSGADRRLHVWDLSQIGEEQSA--------EDAEDGP
PELLFIHGGHTSRISDFCWNPN-EPWVCCSVDDDNMLQLWQMAENIYADADPD------V
PHNELE--------
>PYGBIF001202
---MSR-P----------------------------ETQQR--P----PS---ED-EEAK
----------------------IINE------EYKVWKKNTP------------FLYDLV
MTHALEWPTLTVQWLPNKTINKNGGF-SEHRLILGTHTSGSETNHLLIANVKL-PLGSE-
--E--I--SAA---DAAKPAGAYVPTTAKVSISQKIVHEGEVNKARYMPQNPTVIATKSP
RNDVLVFDYTKH------DSEPK-D--SVCRPQLRLKGHTKEGYGLAWNPHVQGQLLSGS
DDALICMWNCDEKG--Q--NSVLNPTAVFKAHENVVEDVQWHPVHSNLFGSVSDDKHLMI
WDTRNPA-AQPVQQV-RAHRGEVNALSFNPFSEYLLATASADKTVALWDMRYLS--QKLH
SFEGHTDEVFQVQWSPHHESVFASCGSDRRVYVWDVSRIGEEQTA--------EEA----
------------------------------------------------------------
--------------
>MANPLA000749
------------------------------------------------------------
------------------------------------------------------------
-------------------------------MILGTHTAENDDNFLMLAEVKL-PLESK-
--D--V--DVRKYED-EMDYGGFGKIEGKIEIVQKIHHDGDVNKARYMPQNPCIISTMTQ
SGEVHIFEYNRH------PAKPAPS--AVPKPDVRLVGHEKEGYGMDWNVFTAGRLLTGA
DDAKVCLWDLDGNQ-----KAKVEPVSVFAGHKDVVEDVCWHRTHDYMFGSVGDDRQLMI
WDTRKNSTNKPAYAT-EAHEAEVNCVSFSPFSEFVLLTGSSDKTLKLFDIRNLK--TELH
SFVGHNDEVTQCMWSPFNETIFASTSGDRRVNIWDVSRIGQEQTS--------LDAQDGC
PELLFVHGGHTARVSDMSWNPN-EPWMMASTSEDNVLQVWQMAENVYCDEEED-----DI
PEAELE--------
>MANPLA000751
------------------------------------------------------------
------------------------------------------------------------
-------------------------------MILGTHTAENDDNFLMLAEVKL-PLESK-
--D--V--DVRKYED-EMDYGGFGKIEGKIEIVQKIHHDGDVNKARYMPQNPCIISTMTQ
SGEVHIFEYNRH------PAKPAPS--AVPKPDVRLVGHEKEGYGMDWNVFTAGRLLTGA
DDAKVCLWDLDGNQ-----KAKVEPVSVFAGHKDVVEDVCWHRTHDYMFGSVGDDRQLMI
WDTRKNSTNKPAYAT-EAHEAEVNCVSFSPFSEFVLLTGSSDKTLKLFDIRNLK--TELH
SFVGHNDEVTQCMWSPFNETIFASTSGDRRVNIWDVSRIGQEQTS--------LDAQDGC
PELLFVHGGHTARVSDMSWNPN-EPWMMASTSEDNVLQVWQMAENVYCDEEED-----DI
PEAELE--------
>MANPLA000750
------------------------------------------------------------
------------------------------------------------------------
-------------------------------MICVC------------------------
-----V--CCLQYED-EMDYGGFGKIEGKIEIVQKIHHDGDVNKARYMPQNPCIISTMTQ
SGEVHIFEYNRH------PAKPAPS--AVPKPDVRLVGHEKEGYGMDWNVFTAGRLLTGA
DDAKVCLWDLDGNQ-----KAKVEPVSVFAGHKDVVEDVCWHRTHDYMFGSVGDDRQLMI
WDTRKNSTNKPAYAT-EAHEAEVNCVSFSPFSEFVLLTGSSDKTLKLFDIRNLK--TELH
SFVGHNDEVTQCMWSPFNETIFASTSGDRRVNIWDVSRIGQEQTS--------LDAQDGC
PELLFVHGGHTARVSDMSWNPN-EPWMMASTSEDNVLQVWQMAENVYCDEEED-----DI
PEAELE--------
>NUTLON000796
------------------------------------------------------------
------------------------------------------------------------
------------------------------------------------------------
------------------------------------------------------------
------------------------------------------------------RLISGG
NDHLICMWDINGKS--QGNTNGLNPSGVFTSHTDVVEDVCWHRHHEAIFGSVGDDKLLMI
WDTRKPG--RPTHQV-AAHVSEVNSLSFNGFSEYILLTGSNDKSI---------------
------------------------------------------------------------
------------------------------------------------------------
--------------
>TELSPE041934
GSEMCI-RDRYQ-------------------RVRSQRFSME--G----EL---SL-QEEE
----------------------QINE------EYKVWKKNTP------------FLYDMV
VVHALQWPTLTVDWLPSKDPGSTPDY-SVHQLVIGTHTSDNEDNFLMVLDCEL-PSEDA-
--E--I--DAREYEDAPGTTGGFGGKGFKITISKRLGHNGEVNRARHCPQFPNLIATKAV
SGIVNVFDLDKH------EANPAST--KPATPEMELVGHTKEGYGISWNRNKPGHVLSGA
DDQIICLWDVTNGS--G-E---VKTLSTFTGHTDVVEDVDWHNFNESIFGSVGDDKQLRI
WDHRKGN--EAVHCI-AAHSAEINSISFNPNNEYTLLTGSADKLISLWDMRNMS--KALH
EFHSHSQEVVQVEWSRHNESVFASCGADRRTHIWDLSKVGEEQAP--------EDAEDGP
PELLFIHGGHTSKISDLAWNPNADEWVIASAAEDNILQIWQCAENIYDDDDEQP------
ENADLE--------
>TELSPE041935
GSEMCI-RDRYQ-------------------RVRSQRFSME--G----EL---SL-QEEE
----------------------QINE------EYKVWKKNTP------------FLYDMV
VVHALQWPTLTVDWLPSKDPGSTPDY-SVHQLVIGTHTSDNEDNFLMVLDCEL-PSEDA-
--E--I--DAREYEDAPGTTGGFGGKGFKITISKRLGHNGEVNRARHCPQFPNLIATKAV
SGIVNVFDLDKH------EANPAST--KPATPEMELVGHTKEGYGISWNRNKPGHVLSGA
DDQIICLWDVTNGS--G-E---VKTLSTFTGHTDVVEDVDWHNFNESIFGSVGDDKQLRI
WDHRKGN--EAVHCI-AAHSAEINSISFNPNNEYTLLTGSADKLISLWDMRNMS--KALH
EFHSHSQEVVQVEWSRHNESVFASCGADRRTHIWDLSKVGEEQAP--------EDAEDGP
PELLFIHGGHTSKISDLAWNPNADEWVIASAAEDNILQIWQCAENIYDDDDEQP------
ENADLE--------
>TELSPE041944
GSEMCI-RD---------------------------------------------------
------------------------------------------------------------
-----------------------------------SHTSDNEDNFLMVLDCEL-PSEDA-
--E--I--DAREYEDAPGTTGGFGGKGFKITISKRLGHNGEVNRARHCPQFPNLIATKAV
SGIVNVFDLDKH------EANPAST--KPATPEMELVGHTKEGYGISWNRNKPGHVLSGA
DDQIICLWDVTNGS--G-E---VKTLSTFTGHTDVVEDVDWHNFNESIFGSVGDDKQLRI
WDHRKGN--EAVHCI-AAHSAEINSISFNPNNEYTLLTGSADKLISLWDMRNMS--KALH
EFHSHSQEVVQVEWSRHNESVFASCGADRRTHIWDLSKVGEEQAP--------EDAEDGP
PELLFIHGGHTSKISDLAWNPNADEWVIASAAEDNILQIWQCAENIYDDDDEQP------
ENADLE--------
>TELSPE041939
------------------------------------------------------------
------------------------------------------------------------
----------MIRRPPRSTSSAASDV-YKRQLVIGTHTSDNEDNFLMVLDCEL-PSEDA-
--E--I--DAREYEDAPGTTGGFGGKGFKITISKRLGHNGEVNRARHCPQFPNLIATKAV
SGIVNVFDLDKH------EANPAST--KPATPEMELVGHTKEGYGISWNRNKPGHVLSGA
DDQIICLWDVTNGS--G-E---VKTLSTFTGHTDVVEDVDWHNFNESIFGSVGDDKQLRI
WDHRKGN--EAVHCI-AAHSAEINSISFNPNNEYTLLTGSADKLISLWDMRNMS--KALH
EFHSHSQEVVQVEWSRHNESVFASCGADRRTHIWDLSKVGEEQAP--------EDAEDGP
PELLFIHGGHTSKISDLAWNPNADEWVIASAAEDNILQIWQCAENIYDDDDEQP------
ENADLE--------
>TELSPE041943
------------------------------------------------------------
--------------------------------LYSFIYLSIS------------FIFFVL
FFFFF----LMIRRPPRSTSSAASDV-YKRQLVIGTHTSDNEDNFLMVLDCEL-PSEDA-
--E--I--DAREYEDAPGTTGGFGGKGFKITISKRLGHNGEVNRARHCPQFPNLIATKAV
SGIVNVFDLDKH------EANPAST--KPATPEMELVGHTKEGYGISWNRNKPGHVLSGA
DDQIICLWDVTNGS--G-E---VKTLSTFTGHTDVVEDVDWHNFNESIFGSVGDDKQLRI
WDHRKGN--EAVHCI-AAHSAEINSISFNPNNEYTLLTGSADKLISLWDMRNMS--KALH
EFHSHSQEVVQVEWSRHNESVFASCGADRRTHIWDLSKVGEEQAP--------EDAEDGP
PELLFIHGGHTSKISDLAWNPNADEWVIASAAEDNILQIWQCAENIYDDDDEQP------
ENADLE--------
>TELSUB004001
-SEMCI-R----------------------------DREGA--D----NL---SL-QEEE
----------------------QINE------EYKVWKKNTP------------FLYDMV
VVHALEWPTLTVDWLPEKKEASTPEY-SLHQLMIGTHTSDNEDNYLIVLDCEL-PNEDT-
--E--I--DAREYDDTAGTTGGFGGKGFKMSISKKIPHKGEVNRARHCPQVPNVVATKTV
TGVVNIYDLDKH------PAIPESS--KPSAPEMELVGHTKEGYGISWNRNKSGHVISGA
DDHVICLWDVTGGS--G-E---VKTLQTFTGHTDVVEDVGWHNFHQDIFGSVGDDKLLRI
WDQRKGN--EPSHCI-AAHSAEINSIAFNPNNEFTLLTGSADKLVALWDMRNLN--KALH
EFQSHSSEVVQVEWSKHNESVFASCGADRRAHIWDLSKIGEEQAP--------EDAEDAP
PELLFIHGGHTSKISDLAWNPNSDEWVIASAAEDNVLQIWQCAENIYDEEEDQP------
ENSELE--------
>PORPUR002788
---MVG------------------------------------------EL---EP-KEDY
----------------------IINE------EYKVWKKNTP------------FLYDLV
ITKGLEWPSLTCQWLPHKNTTTGMDY-SVQQLLLGTHTSDEEQNSLMVAEVRL-PLDST-
--L--A--DGGSYRDGAGDAGGFGGGLGKVEVIQKINHDGEVNRARYCPQKPTIVATKTV
SADICIFALDKH------PMKPVNN--GVCSPQLKLTGHKKEGYGLSWNPINAGHLISAG
EDALLCYFDIESGA--S-AAASVGPLHSFSFHKDVIEDVAFHQMNGSVFASVGDDRKLAI
WDVRDSSRSKPVNSV-DAHSREINCVAFSPFSEHILATGSADSTIGLWDMRNLS--VKAH
SLDSHNDEVLQLAWSPHFETILASASADRRINFWCLSQIGEEQDP--------EDAEDGP
PELLFIHGGHTSKLSDFSWNPN-EPWIVASVAEDNIVQIWEMAEHIYEGLQDIETVRQVV
DDEDLE--------
>LENLIM002558
---LDS-AAE------------------------NIAPPEE--Q----YN---DE-EEEK
----------------------IINE------EYKVWKKNTP------------FLYDTV
MTHALEWPSLTCEFLPDKKEVD--DT-SVQRLILGTHTAGGEANHLMIAEVKL-PIENA-
--D--T--D-RLYKE-STDVAGFGVAASRVNIVHKMVHHGEVNRARYCPQNPALIATKSP
SANVLLYDYTKH------PSMPPAG--SEARPDLILRGHTKEGYSLSWNQHEAGQLLSAS
DDGVICLWDVRGTP--K-NTREMDALHQFKGHVSAVEDVQYHPMYSNLFASVGDDRKICI
WNSREKS-GRPVQSI-TGHTAEINSVAFNPYSEFLFATASADKSIAIWDLRRLT--SKLH
TIEAHNNEVHQVKWSPQNETILASSGGDRRLHLWDISKIGDEQDP--------EDAEDGP
PELLFIHSGHTSRVSDFSFNAN-DNWVISSVADDNILQVWQIADHIWGNNKAD-------
--DQIS--------
>TRIMAR002336
------------------------------------------------------------
------------------------------------------------------------
-----------------------------QRVILATHTSEQEQNHLLIAEVRL-PTESA-
--A--I--DPRV--SQEGEVGGYGGISGKIEIVQSINHDQEVNRARYMPQHPCLIATKTT
RGPVLVFDYTRK------SSVPD-D--RTVRPDLTLTGHTQEGYGLSWNPHTAGTLASAS
NDGSVCVWNVDHAQ--A-LGQSVEPVAIYRGHGAVVEDCEWSPHHPHTLGTVGDDKRLVL
WDTREGPSALP-RSV-LAHSAEANTLSFNPVSPFLLVTASSDKTVNLWDMRKLD--TTLH
SLESHTNEIFCACWSPHHETILATAASDRRVIVWDLSKIGDEQSA--------EDAEDGP
PEVLFIHGGHTSRVSDLSWNPN-DPWVLASVAEDNIMQVWQMAENIYSDEAAP------I
PDTDLE--------
>ACASPE003651
------------------------------------------------------Q-QQEQ
----------------------KEN-----------------------------------
---------------------------------------NTEQT----------------
----------------------HANKSAKVLITKKICHNGEVNRARYMPQKSTIIASKSP
SCDVYVFDTNEH------PPKPPQN--SSFCPDIVLTGHEKEGYGLCWNPNQKGQLLSGS
DDTLVCVWDIGNSK--P-KNNKIEG-TRYKAHTDVVEDVAWNCRTNGVFGSVGDDCKLMM
------------------------------------------------------------
------------------------------------------------------------
------------------------------------------------------------
--------------
>ACASPE003652
------------------------------------------------------Q-QQEQ
----------------------KEN-----------------------------------
---------------------------------------NTEQT----------------
----------------------HANKSAKVLITKKICHNGEVNRARYMPQKSTIIASKSP
SCDVYVFDTNEH------PPKPPQN--SSFCPDIVLTGHEKEGYGLCWNPNQKGQLLSGS
DDTLVCVWDIGNSK--P-KNNKIEG-TRYKAHTDVVEDVAWNCRTNGVFGSVGDDCKLMI
WDIRTHN-DKPQQMI-NAHSTDVNCLAFSPHEDFLVVTGSADQTVALWDTRNLS--KRLH
VLNSHEGEVFGVQFSPTHKTFLSSFSSDRKVNVWDLSRIGAEQDA--------VDAIDGP
PELLFIHSGHTSKVSDMSWNAE-EPFLIATTAEDNIVQIWQMAENIYSEDDEL-----EM
DESA----------
>ACASPE010376
-QKMTT------------------------------------------ND---PH-EKEK
----------------------VINE------EYKIWKKNTP------------FLYDVI
ITHALEWPSLTIQWFPDKKALPDKDY-VEYSLLLGTHTSNKENNYLIIAQVQL-PSEDA-
--N--I--DVRKYPDGGSEVGGYGGGNAKMVVTQRIQHEGEVNRARYMPQNPSVIATKGP
SGDVYIFDYTKH------PSVPSSP--G-CSPDLVLKGHEKEGFGLCWNPNKEGQLLSGS
EDGIICLWDIANAK--K-TDRVLNG-LTYTAHTSVVEDIAWSYRFDNLFGSVGDDKKMIL
WDTRQER-HKPRQVVDNAHTDEINGIAFSPHEDFFAITASSDKTLRLWDLRKLS--HYLF
TLAAHEDQVFGVQFSPTHKTIVASSSVDRKVNIWDLSRIGAEQDE--------QTSEDGP
PELLFVHGGHTAKVSDISWNPT-ESLVMASTSEDNVVQLWQMAENIYRDEEME------V
ELTNRE--------
>CHOSPE009497
AEYMGS-R-----------------------SSRTRPVQKM--T----DT---TH-AEEK
----------------------RINE------EYKIWKKNTP------------FLYDIV
VSHALEWPSLTIQWLPDKTTLPDKDY-VEYRMLLGTHTSNNEQNYLMLAHVHI-PSEDA-
--S--I--DVRKYLDGGQEVGGHGAGAARIFISQRINHNGEVNRARHMPQHPSLIATKSP
NCDVCVFDYTKH------PSNAGKD--GVCSPDLILRGHEKEGYGLAWNPIRAGQLVSGS
EDNLVCVWDIANAK--K-KDNSLQA-AVYRGHTAVVEDVAWSGRFETVFGSVGDDRLLNI
WDTREKR-DKPRHSI-EAHSRDINCLAFSPHEDHLLVTGSADQSIALWDLRKLS--SRLH
VLHCHDDEVFAVQFSPRHPTVLASSSADRKVNLWDLSRIGAEQDP--------IDAEDGP
PELL-VTTRH--KTTNQESDAN-RPL----------------------KEPLK------G
SIVI----------
>CHOSPE009498
AEYMGS-R-----------------------SSRTRPVQKM--T----DT---TH-AEEK
----------------------RINE------EYKIWKKNTP------------FLYDIV
VSHALEWPSLTIQWLPDKTTLPDKDY-VEYRMLLGTHTSNNEQNYLMLAHVHI-PSEDA-
--S--I--DVRKYLDGGQEVGGHGAGAARIFISQRINHNGEVNRARHMPQHPSLIATKSP
NCDVCVFDYTKH------PSNAGKD--GVCSPDLILRGHEKEGYGLAWNPIRAGQLVSGS
EDNLVCVWDIANAK--K-KDNSLQA-AVYRGHTAVVEDVAWSGRFETVFGSVGDDRLLNI
WDTREKR-DKPRHSI-EAHSRDINCLAFSPHEDHLLVTGSADQSIALWDLRKLS--SRLH
VLHCHDDEVFAVQFSPRHPTVLASSSADRKVNLWDLSRIGAEQDP--------IDAEDGP
PELL-VTTRH--KTTNQESDAN-RPL----------------------KEPLK------G
SIVI----------
>CHOSPE009499
AEYMGS-R-----------------------SSRTRPVQKM--T----DT---TH-AEEK
----------------------RINE------EYKIWKKNTP------------FLYDIV
VSHALEWPSLTIQWLPDKTTLPDKDY-VEYRMLLGTHTSNNEQNYLMLAHVHI-PSEDA-
--S--I--DVRKYLDGGQEVGGHGAGAARIFISQRINHNGEVNRARHMPQHPSLIATKSP
NCDVCVFDYTKH------PSNAGKD--GVCSPDLILRGHEKEGYGLAWNPIRAGQLVSGS
EDNLVCVWDIANAK--K-KDNSLQA-AVYRGHTAVVEDVAWSGRFETVFGSVGDDRLLNI
WDTREKR-DKPRHSI-EAHSRDINCLAFSPHEDHLLVTGSADQSIALWDLRKLS--SRLH
VLHCHDDEVFAVQFSPRHPTVLASSSADRKVNLWDLSRIGAEQDP--------IDAEDGP
PELLFVHSGHTAKVSDMSWNEN-EPMLMASTAEDNVIQIWQIAENIYCEEELE------V
EPGLLE--------
>PTESPE008108
AEYMG-------------------------------TSHSK--K----MT---DN-TEEK
----------------------RINE------EYKIWKKNTP------------FLYDVV
ISHALEWPSLTVQWLPEKKTFPDKDY-IEYRMLLGTHTAESEQNHLILAHVHL-PAEDS-
--N--I--DVRKYPD-GGESGGYGGGTARVFISQHINHNGEVNRARYMPQNPTIIATKAP
CSDVYVFDYTKH------PSKPK-D--NINRPDLVLKGHTKEGYGLAWNPNKEGQLLSGS
DDHVVCLWDIAHAK--K-NDREMNA-VQFKGHTDVVEDVAWSSKFENVFGSVGDDKKLMI
WDTRSPSRDAPRQTV-AAHSQDINCLAFSPHEEFLVVTGSADHTLALWDLRRLS--QRLH
LLNCHEDEVFGVQFSPTHKTILASSSADRKVNVWDLSKIGAEQDP--------IDAEDGP
PELLFVHSGHTAKVSEISWNLN-EPLLMASTAEDNVVQIWQMAENIYREEDMD------A
DPTLLE--------
>PTESPE008109
AEYMGV-R--------------------------PATSHSK--K----MT---DN-TEEK
----------------------RINE------EYKIWKKNTP------------FLYDVV
ISHALEWPSLTVQWLPEKKTFPDKDY-IEYRMLLGTHTAESEQNHLILAHVHL-PAEDS-
--N--I--DVRKYPD-GGESGGYGGGTARVFISQHINHNGEVNRARYMPQNPTIIATKAP
CSDVYVFDYTKH------PSKPK-D--NINRPDLVLKGHTKEGYGLAWNPNKEGQLLSGS
DDHVVCLWDIAHAK--K-NDREMNA-VQFKGHTDVVEDVAWSSKFENVFGSVGDDKKLMI
WDTRSPSRDAPRQTV-AAHSQDINCLAFSPHEEFLVVTGSADHTLALWDLRRLS--QRLH
LLNCHEDEVFGVQFSPTHKTILASSSADRKVNVWDLSKIGAEQDP--------IDAEDGP
PELLFVHSGHTAKVSEISWNLN-EPLLMASTAEDNVVQIWQMAENIYREEDMD------A
DPTLLE--------
>RAPHET004775
------------------------------------------------------------
------------------------------------------------------------
--------------------------------------SDNEQNFLLLAHVHL-PSEDA-
--N--I--DVRKYPDGGGEVGGYGAGSARVFVSQRINHNGEVNRARYMPQNPCIIATKAP
CSDVYVFDYTKH------PSQPD-N--DKCNPDLILKGHATEGYGLAWNPCRAGQLLSGS
DDCLVVMWDIDHAK--K-KDKSLEG-TKFTGHTSVVEDVAWSSRLDSVFGSVGDDKKMMI
WDTRDPVRHKPKHCV-DAHQADINCIAFSPHEDHFLITGSADQTLALWDMRKLS--HRLH
VLNCHDDEVFGVQFSPTHRTVVASSSADRKVNIWDLSRIGAEQDA--------VDAEDGP
PELLFVHSGHTSKVSDISWNGH-EPLMMASTAEDNIVQIWQMAENIYREDDME------T
DMAQLE--------
>RAPHET004777
--------------------------------------MST--T----PD---QH-DEEK
----------------------RINE------EYKIWKKNTP------------FLYDVV
VSHALEWPSLSIQWMPDKKAVPDKDY-VEYRLLLGTHTSDNEQNFLLLAHVHL-PSEDA-
--N--I--DVRKYPDGGGEVGGYGAGSARVFVSQRINHNGEVNRARYMPQNPCIIATKAP
CSDVYVFDYTKH------PSQPD-N--DKCNPDLILKGHATEGYGLAWNPCRAGQLLSGS
DDCLVVMWDIDHAK--K-KDKSLEG-TKFTGHTSVVEDVAWSSRLDSVFGSVGDDKKMMI
WDTRDPVRHKPKHCV-DAHQADINCIAFSPHEDHFLITGSADQTLALWDMRKLS--HRLH
VLNCHDDEVFGVQFSPTHRTVVASSSADRKVNIWDLSRIGAEQDA--------VDAEDGP
PELLFVHSGHTSKVSDISWNGH-EPLMMASTAEDNIVQIWQMAENIYREDDME------T
DMAQLE--------
>RAPHET004776
--------------------------------------MST--T----PD---QH-DEEK
----------------------RINE------EYKIWKKNTP------------FLYDVV
VSHALEWPSLSIQWMPDKKAVPDKDY-VEYRLLLGTHTSDNEQNFLLLAHVHL-PSEDA-
--N--I--DVRKYPDGGGEVGGYGAGSARVFVSQRINHNGEVNRARYMPQNPCIIATKAP
CSDVYVFDYTKH------PSQPD-N--DKCNPDLILKGHATEGYGLAWNPCRAGQLLSGS
DDCLVVMWDIDHAK--K-KDKSLEG-TKFTGHTSVVEDVAWSSRLDSVFGSVGDDKKMMI
WDTRDPVRHKPKHCV-DAHQADINCIAFSPHEDHFLITGSADQTLALWDMRKLS--HRLH
VLNCHDDEVFGVQFSPTHRTVVASSSADRKVNIWDLSRIGAEQDA--------VDAEDGP
PELLV----------------------------NSCVCV---------------------
--------------
>VITBRA013634
---MAE----------------------------KEDMMMD--D----GP---DE-VDEK
----------------------LINE------DYKIWKKNTP------------FLYDVV
ITTALEWPSLSVDCITGGQSPAGADY-TIQKMVLGTHTAGDEQNYLLVSEVRL-PKEDA-
--E--I--DVRKY-ETHGDYGGFGGEGPKFTILARINHPSEVNRALHMPQDPFKIATKTT
QGDVLLFDYSKH------QSTPK-D--NTVCPQKTLKGHRKEGWGLAWNPFRKGYLLSGA
EDARICVWDVEGGG--T-AASACEPVATFTGHANAVEDVAWSHANEHLFGSCSDDKKLMI
WDMRTDNKEKPAHVV-EAHQGEVNSLTFNAYSPFLIATGGTDHKVNIWDMRKLA--NRLH
TMESHRGDILRVHFAPFNETILGSASADRRVNIWDLSRIGEEQSQ--------QDAEDGP
PELLFVHGGHTSKVSDFSWNPN-EEWVVASVAEDNILQIWQPAESIYLDDDDEV---MDQ
PHAEVE--------
>BAFFRI007038
-AKMS-------------------------------------------GD---DD-LEDK
----------------------FINE------QYKNWKVNSR------------FLYDVV
MSHALEWPSLTVQWLPDTYASPGEGL-SERRLIIGNHTSEADQNYLMVVRCIL-PDDGS-
--A--E--GGMP------E---ERVRGARVEIVKRINHEGEVNRARCMPQRSNMVATKAP
SGDVLVFDINAQ------PDKPSTD--GICRPDLKLTGHDKEGYGLSWNTMVAGRVLSGS
DDSTICVWDVEKGG----DKDGVEPIATYKGHAGVVEDVAWHALKSNIFGSVGDDKHLLI
WDDLVAD-KKPVQSV-MGHAAEINCLAFNPFNTNLIATGSADKTVAVWDLRNTA--AHLH
SFDIHDDDVINVAWNCHFETVLASCSADRKVSVLDLSRIGEEQSK--------EDAEDGP
PELLFQHGGHTAKVSDLSWSTT-DPWLMTTVSEDNILQVWQMASHIYRDDEDG----GDV
DMKALED-------
>BAFFRI030093
------------------------------------------------------------
--------------------------------------VRCR---------------DV-
-------------------ARAGVAL-PHRPMAPG---------YLRFLRAAA-NHREP-
--H--V--GGGP------ELAGGAGAGARVEIVKRINHEGEVNRARCMPQRSNMVATKAP
SGDVLVFDINAQ------PDKPSTD--GICRPDLKLTGHDKEGYGLSWNTMVAGRVLSGS
DDSTICVWDVEKGG----DKDGVEPIATYKGHAGVVEDVAWHALKSNIFGSVGDDKHLLI
WDDLVAD-KKPVQSV-MGHAAEINCLAFNPFNTNLIATGSADKTVAVWDLRNTA--AHLH
SFDIHDDDVINVAWNCHFETVLASCSADRKVSVLDLSRIGEEQSK--------EDAEDGP
PELLFQHGGHTAKVSDLSWSTT-DPWLMTTVSEDNILQVWQMASHIYRDDEDG----GDV
DMKALED-------
>GUITHE007480
---MAA--------------------------------KIL--G----VD---DD-LEDK
----------------------FINE------QYKNWKVNSR------------YLYDVV
LSHALDSPSSTVQFLPEKYDAPGKGL-QEKRVLIGTDTSDSEQNYLLLAK----------
-----------------------GTNRARVEIIQRINHDGEVKRARYMPQKPTIIATKAP
SAEVFVFDYTKQ------PAKPDTD--GVCSPDLKLVGHDKEGYGISWSTLDAGMLLSGS
EDSTVCLWNVEATH--S-NHQAVEPISVFKGHTGSVEDVAWHILKPKMFGSVGGDNQLMI
WDTSMAD-KKPAQKV-NAHSAEINCLSFNPFNEYLLATGSADKTVALWDLRNTA--AKLH
AFECHTDQVIQVQWSFAYETILGSCGQDRKVAVMDISRIGDEQSK--------EDAEDGP
PELLFVHGGHTSKVTDFCWNPH-DPWLVGSVDENCVLQIWQMASHIYKDDDDD---GSDI
PAKDLE--------
>GEMCRY005382
---------------------------------------XK--D----GD---DE-LEEK
----------------------FINE------QYKNWKVNSR------------FLYDVC
LSHALEWPSLTVQMLPTPAGTDSKSQ-KERTLLLGTHTSGNEQDYVLIVKVVL-PGDDE-
--E--E--EEMQ-EAATGENAPAKGPRARVEMVQRINHQGEVNRARYMPQKPSIIATKGP
AAEVYVFDQSTQ------PGKPPTD--GSCTPLLKLLGHTKEGYGVSWNPMAAGQLVSAA
DDATICTWDTEANH--A-SKGAVEATAIYRGHTSVVEDVAWHTSLPNIFGSVGDDKQVLI
WDQKVAD-RTPVQRV-SGHTGEINCLAFNPFNEHLLATGSADKTVALWDRRNMD--AKLH
SFAVHDDEIIQVEWSAAHATLLASCSTDRKVAVLDVSRIGIELSK--------EETEDGP
PELLFQHAGHTSKVSDLCWSPNPDGWMMASVADNNVLQVWQMASHIYKEDSLG----PDV
PSSRLE--------
>LAPGUS010728
----------------------------------------------------------SS
----------------------GINA------EYKIWKKNSP------------FLYDVV
ITHALEWPSLTVQWLPDRIDKSDKHY-AIQRLLLGTHTSGDEQNQLLFAEIQL-PGDEA-
--E--V--DARAYVD-RGEVGGFGQASAKFTIKQAINLEAECNRARYMPHNPNIIACHTG
APDVLIFDRTRF------PSKPSSK--D-PSCTLRLKGHKKEGYGLSWNPHVEGQLVSGA
DDRVIFRYDVQAAT--K-SQNVLEPVAVYNGHTDGVEDVSFHCFHDYLFGSCGDDQKIMI
WDTRANAGERATHVV-EGHRGEVNCLAFNPFNEFLFASGSADRTVSLWDLRRPN--QRLH
VFESHTEQIFNVAWAPFSETILASCAADRRLCVWDLEKIGKEQSP--------EDAEDGP
PELLFIHGGHTDKISDFSWNPH-DDWMIASVADNNILQVWQMAANILMEDEME------A
EESNLE--------
>LAPGUS010729
---MAN---------------------------------EE--D----LK---AE-ELEK
----------------------RIDE------EYKIWKKNSP------------FLYDVV
ITHALEWPSLTVQWLPDRIDKSDKHY-AIQRLLLGTHTSGDEQNQLLFAEIQL-PGDEA-
--E--V--DARAYVD-RGEVGGFGQASAKFTIKQAINLEAECNRARYMPHNPNIIACHTG
APDVLIFDRTRF------PSKPSSK--D-PSCTLRLKGHKKEGYGLSWNPHVEGQLVSGA
DDRVIFRYDVQAAT--K-SQNVLEPVAVYNGHTDGVEDVSFHCFHDYLFGSCGDDQKIMI
WDTRANAGERATHVV-EGHRGEVNCLAFNPFNEFLFASGSADRTVSLWDLRRPN--QRLH
VFESHTEQIFNVAWAPFSETILASCAADRRLCVWDLEKIGKEQSP--------EDAEDGP
PELLFIHGGHTDKISDFSWNPH-DDWMIASVADNNILQVWQMAANILMEDEME------A
EESNLE--------
>PLABRA006230
---MGA-SDEDVTVSDGD----------------GAGSGSS--G----SN---DY-LDEK
----------------------LINE------EYKIWKKNSP------------FLYDMV
ITHSLDWPSLTIQWLPDKLDVPDQDY-YIQRLLLGTHTADDEPNHVMFAEVKM-PKLDS-
--G--D--NDREMDDNERDRAHSTGISAKVEIVQKINHRGEVNRARYCPQNPNLIATKTV
TNEVFVFDRTKH------PSKPSKD--GQCTPDLRLRGHKKEGYGLAWNPHQEGLLLSGS
EDKRVCLWNIAEAAG-G-KSTQVDPIHIWMSHTEVVEDVAWHMHNINVCASCGDDKQVVF
WDVRSVE---PSHSF-EAHTKEVNCISFNPFNEWLFVTGSADRTLALWDARNLK--VKLH
VFEGHSDQIFNVSWAPFSETVLASCSGDRRVNVWDLSLIGEEQSS--------DDAQDGP
PELLFVHGGHTDKVSDFAWNPC-QDWTMASTADNNIIQVWQMAQCIYDYNDDGDE--DDI
PADQLE--------
>LAPGUS031050
------------------------------------------------------------
------------------------------------------------------------
------------------------------------------------------------
------------------------------------------------------------
------------------------------------------------------------
-----------------------------------------------MFGSVGNDKRCLL
WDIRQHP-QTPTHCI-EAHRDAITCISFSTRGEFLVLTGSADHTVALWDLRFFK--PKLH
SFEKHSDTINQVVWSPFSECIFASCAGDRRVCVWDISRIGEEQSP--------EDVEDGP
PELLFIHGGHTDRISDCAWHPN-HAWMMSSVADNNVMQIWQMSSAIYTQPDI-------I
TNLDLE--------
>GALSUL005116
---MPE------------------------------------------AQ----T-EIEE
----------------------SILE------EYAIWRKNTP------------FLYDLV
VTKPLEWPSLTCQWLPEKREFPNSDY-YLEKIILGTQTDGNAQNYLMLAQVRL-PNEKA-
--E--V--DGSAYNNENGSYGGFGGQQGKIDIVQRIKHDGDVNRARYMPQNPQIIATKTV
SGEVHIFDISKH------PLKPPAN--NVASPQLRLRSPQKEGFGLCWNPNQEGRIISAG
EDRRIFLWDILGGG--D-KEEYVNPLNVYGGHTDVVGDVSFHAHSQYLFGSVGDDRKIML
WDTRSSDVEHPSQEV-EAHKDVINCLAFNPFSEHVLITGSADTTLCLWDLRSLN--QPLH
VFESHPGEILQALWSPFHETLFASCGKDRQVRIWDLSRIGEEQEP--------EDAEDGP
PELLFVHGGHTSTVQELSWNPN-EPFVIASVADDNILQLWSMAQHIYEDTDDESMT-TEL
KEEDLE--------
>AGABIS000223
---MKP----------------------------QVEEVED--D----LL---AE-EENK
----------------------LINE------EYKIWKKNAP------------YLYDVV
ITHALDWPSLTCQWFPDKELNENKPY-TTHRLLLGTHTSGQAQDYLQIAQVQI-PKRGHP
GAK--L--DRADYDDDRKELGGHTPPAPRIQIIQRINHSGEVNRARYMPQNPDLLATKAV
TGEVLIFDRTKH------SSEPERG--GECKPDIRLVGQQREGYGLAWSPTKGGRVLGAS
EDMTVCLWDINAYT--R-GNTSIEPVNIFRGHTSVVGDVDWHPTQENLFASVGDDKMLML
WDTRAKI--DPEQSI-QAHDREILAVAFSPASEHLILTGSADKTIALHDIRVPT--KKLH
VFESHTDEVLHLAWSPHNPTIFASASGDRRVNVWDLSLIGQEQTP--------DDQEDGP
PELLFIHGGHTARPTDFCWAPG-ENWTAASASEDNVVMVWQPTMRVWAGDEVK------I
DEKELEVDAMDVEM
>USTMAY003853
---MDA------------------------------SDFVE--D----EA---AI-AQQK
----------------------LSNE------EYKIWKKNSP------------FLYDLV
VTHALEWPSLTCQWLPDKESPAGQSY-TQHRLLLGTHTSGQDQNYLQFAQVQL-PTTGA-
--DGRL--DLKQYDEDKGEIGSYSATTARLSIVQKINHDGEINRARYCPQNCDLIATRSV
TGKTYIFDRTKH------SNTPSAD--GVCRPDIILEGQHKEGYGLSWSPLKQGHILAAS
EDTTVCHWDINNYT--K-PNNTLQPSATYTGHTAIVEDVAWHNHHESLFGSVGDDRQLLI
WDIREPA-SAPKYRV-EAHTGEVNALAFSPENENILVTGSSDKSVGVWDLRNLK--VKLH
SLESHTDEILSVCWSPHHATVLASASADRRVNLWDLSKIGQEQTP--------DDAEDGP
PELIFVHGGHTSRPTDLAWSPH-MEWALTSAAEDNIVMVWRPSKAVIDTGNEE------L
TPDDLE--------
>CRYNEO000615
---MAH-NEP------------------------TIDDAGD--D----FD---AV-EDNQ
----------------------AINE------QYKVWKKNTP------------FLYDTV
ITHALTWPSLTCQWLPDITDVPDTDY-TSQRLIIGTHTSGQANDHLIIAEVLL-PKKGA-
--G--I--SDKAYDEEKQEIGSYTASPARIRAIQTINHAGEVNRARYMPQNPELIATKTV
TGEVYVFDRTKH------ESKAPAN--GECKPDIRLKGQTKEGYGLSWNALKEGHILSAS
EDTTIGHWDIQGYS--K-QDPSLQPLRLYTGHSAYVADVEWHPKNENMFGSVSDDGQIMI
WDTRSDNTAKASSQV-QGHNAEINCISFAPSSEYLFLTGSSDNTIALWDLRKLS--TKHH
SFEAHTNDVLQLSWSPTSPVHFASASADRRVHIWDLDAIGAEQTP--------DDAEDGP
PELLFVHGGHTSKVCDISWSPS-SPWTIASASEDNILQVWEPSRHLRTPYEAE------F
DEKDLE--------
>ALLMAC001763
---MGE-E--------------------------SIVFDAD--Q----ER---IN-AEEK
----------------------LINE------EYKIWKKNSP------------FLYDII
VTHALEWPTLTTQWFPDVEVHEGKDY-ATHRLLIGTHTSGNDHNYLQIASVQL-PRADM-
--A--A--DTRQFDEERGELGGYGGADAKITIQQRIPHEGEINRARYMPQKIDVIATKTV
SGEVHLFDRTKF------PLQPNPN--MTAQPTVRLMGHNDEGYGLSWSNLKAGHLLSSA
SDGLICHWDVGGIT--K-SQSIMDPYRIYRGHSSAVGDVAWNKRHDSLFASGGDDRRLLI
WDTRSPSADKPSHAV-DAHSAEINCLDFHVADEHLLLTGSNDRTVMLWDLRNLK--RKLH
TFEAHTHDVVQVAWHPHVPHVFASASSDRRVLVWDTTQIGAEQAD--------DEAEDGP
PELLFMHGGHSNHVADFAWNPN-MPWVIASAAEDNVVQVWQMARTIYDANPAD------V
PAEMLE--------
>ALLMAC009241
---MGE-E--------------------------PIVLDAD--Q----ER---IN-AEEK
----------------------LINE------EYKIWKKNSP------------FLYDII
VTHALEWPTLTTQWFPDVEVHEGKDY-ATHRLLIGTHTSGNDHNYLQIASVQL-PRADM-
--A--A--DTRQFDEERGELGGYGGADAKITIQQRIPHEGEINRARYMPQKIDVIATKTV
SGEVHLFDRTKY------PLQPNPN--MTAQPTVRLMGHTDEGYGLSWSNLKAGHLLSSA
SDGLICHWDVGAIT--K-SQSIMDPYRIYRGHSSAVGDVAWNKRHDSLFASGGDDRRLLI
WDTRSPSADKPSHAV-DAHTAEINCLDFHVADEHLLLTGSNDRTVMLWDLRNLK--RKLH
TFEAHTHDVVQVAWHPHIPHVFASASSDRRVLVWDTTQIGAEQAD--------EEAEDGP
PELLFMHGGHSNHVADFAWNPN-MPWVIASAAEDNVVQVWQMARTIYDANPAE------S
GSLVLTGG------
>NUCSPE044318
---MAD-D-----------------------GSAAVAGGGA--S----SD---EV-LQEK
----------------------LINE------EYKIWKKNTP------------FLYDLV
MTHALEWPSLTVEWLPDVERPEGKDY-VVHRLIIGTHTAEGEQNFLQIATVRL-PKDTT-
--Q--T--DGRKFDEERGEVGGYGSFDSKIQVHQRIRHDGEVNRARYMPQNAFVIASKTV
SGEVHVFDTSLH------PLTPAPG--KDVEPQLRLRGHTREGYGLSWNRSTKGLLLSAA
EDMTVCLWDVNAAA--K-DKNILDAKTIFRSHTDIVEDVAWHVHHDSLFGSVGDDHKLMI
WDTRMSNANKPAHAI-DAHSAAINCLAFNPFSEX--------------------------
------------------------------------------------------------
------------------------------------------------------------
--------------
>PARATL018509
---MAD-D-----------------------GSAAVAGGGA--S----SD---EV-LQEK
----------------------LINE------EYKIWKKNTP------------FLYDLV
MTHALEWPSLTVEWLPDVERPEGKDY-VVHRLIIGTHTAEGEQNFLQIATVRL-PKDTT-
--Q--T--DGRKFDEERGEVGGYGSFDSKIQVHQRIRHDGEVNRARYMPQNAFVIASKTV
SGEVHVFDTSLH------PLTPAPG--KDVEPQLRLRGHTREGYGLSWNRSTKGLLLSAA
EDMTVCLWDVNAAA--K-DKNILDAKTIFRSHTDIVEDVAWHVHHDSLFGSVGDDHKLMI
WDTRMSNANKPAHAI-DAHSAAINCLAFNPFSE---------------------------
------------------------------------------------------------
------------------------------------------------------------
--------------
>ALLMAC005783
DEPMAQ-D-----------------------------------E----EP---EE-VEDR
----------------------VIQH------EHRVWKRHMP------------LLYDLF
VPHCLDWPSLTVQWLPKVEEYDGRDY-VTQDVLLGTNTSNLEPDYICIATVQL-PRGDM-
--D--D--NGRKFDDERGEIAGYGAVEGKVSVKQRIPHRGEINRARYMPQRSMMIATKTV
SGDVHLYDRSKF------PSQPNPN--RDYTPTLRLSGHSEEGYGLSWSTVTEGHLLSSS
QDATICHWDINAST--Q-ATSSVHPLRVYRGHSSVVGDVSWCDHEADTFASVGDDRQLLV
WDARRPE--APGQKP-RAHTHAINAVAFHAHVPHLLATGGSDHTVCVWDRRQMA--QPTH
TFSAHVADVTQVSWSPHHADVLMSAGADRRVMVWDLNAGGARKKE--------EQECDAI
PELMFIHGGHSDRVSDAAWNPV-MPWVVVSASEDNVLQVWQMAGLLRSGVADAA---AGA
ASGSTE--------
>ALLMAC012624
---MAQ-G-----------------------------------E----KP---EE-VEDR
----------------------VIQH------EHRVWKRHMP------------LLYDLF
VPHCLDWPSLTVQWLPTVEEYDGRDY-VTQDVLLGTNTSSLEPDYICIATVQL-PRGDM-
--D--D--DARKFDDERGEVAGYGLVNGKVSVKQRIPHQGEINRARFMPQCPTMIATKTV
SGDVHIYDRSKF------PSQPNPN--KDFTPTLRLSGHSEEGYGLSWSTVTEGHLLSSS
QDATICHWDINASA--Q-TTNSVRPLRVYRGHSSVVGDVSWCDHEANTFASVGDDRQLLI
WDARRPK--APAQKP-QAHTHAINAVAFHAHVPHLLVTGGSGCKVRVWDRRQLT--RPTH
SFSAHVADVTHVSWSPHHADVLMSAGADRRVMVWDLNAGGAGSRK--------EQGCDAI
PELMFIHGGHSDRVSDAAWNPV-MPWVVVSASEDNALQVWQVAGPLRSGVAGTA---ADA
ASGSKD--------
>ELPMAR017356
YKALSI------------------------------SGMAS--M----AD---DQ-WDQK
----------------------IINE------EYKIWKKNSP------------FLYDLI
LSSALEWPSLTAEWLPDKKKVNDANY-SVQRMVLSTHTNDTEQDYLLLAEVKL-PSIDP-
--K--K--LSEKYKQSCDVYGGFGGAAGKFEIVQRIPHNGEINRARHMPQNPNIIATKTK
HATVNVFDRTKY------PSKPSKA--DTCKPTLTLTGHEKEGYGLEWNRCKEGYLLSSG
DDKLICVWDIKQVKAIK-YQKEIKPLMQFRKHEDRVEDISWHKKNGDLFASVGDDKCIML
WDIRSGNSTKPVLKK-QAHKAEINCVDFSPFNEHLLITGGNDHHVALWDKRNVN--HKLH
QMEAHTDAVYQVQWSPHSEVHLASASSDRKVMIWDLSQIGHEQTS--------EDAEDGP
PELIFVHSGHTDKVTDFSWNPN-DPWVVASVADNNIIQCWQMTEELLTFEDCT-------
QHVQLE--------
>LEUCOM057501
EIIMAR-------------------------------------P----SD---ES-SDQK
----------------------LINE------EYKVWKKNSP------------FLYDLI
MSYGLEWPSLTVQWLPEKTDCKDEDY-SIQKILFGTNTGDQETNHLLIAEAKL-PTCDA-
--E--L--LQARYSDSHDVYGGFGGAAGKVDIVQRIIHDGEVNRARFM------------
------------------------------------------------------------
------------------------------------------------------------
------------------------------------------------------------
------------------------------------------------------------
------------------------------------------------------------
--------------
>LEUCOM035328
---TAE--------------------------------KAE--Y----CD---DG-FEER
----------------------IINE------EYKMWKKNTP------------FLYDIV
MTHALEWPSLTAQWLPDVVRQENKDL-ETHSLILGTHTSD-EQNHLLIATVNI-PVMDQ-
--N--F--DLDKYEAEKNEAGA--------------------------------------
-------------------------------------------F----------------
------------------------------------------------------------
------------------------------------------------------------
------------------------------------------------------------
------------------------------------------------------------
--------------
>POLPAL002909
YYQMSKLENADYLISQSSSQQQQQQQQQEEGNSKEDEEEEEDKEQKQFMS---EE-VEEK
----------------------IINE------EYKIWKKNTP------------YLYDMI
ITHALEWPSLTVNWMPQKTTPPNKQY-SVEKLVLGTHTSDAEQNYLMVAKVHL-PIDGA-
--S--I--DS-------------------I------------------------------
----------K-------------------------------------------------
------------------------------------------------------------
WDTRTGT--KPLHIV-EAHSSEVNCLSFNPFSEFLIATGSTDKTVALWDMRNLS--SRLH
TLMSHTDEVFQVQWSPHNETVLASCGSDRRVNVWDLSRIGEEQNS--------EDASDGP
PELLFIHGGHTSKISDFSWNPH-DPWAIASVAEDNILQIWQMAENIYNDKEED----DKV
SPSQLGE-------
>NUTLON024542
---VSF-E-----------------------RGKTTKKMDE--S----SD---QD-VQDS
----------------------VVNE------EYKIWKKNTP------------FLYDLL
MTHSLEWPSLTVQWLPDIQR--NGDH-SVQRVILGTHTSEHEQNYLLIAEVKI-PSEDA-
--D--V--DVSKYDDEKREYGGFGGAHGKFTVVQKIIHDGEVNRARYCPTNPALIATKTI
RGDVDVFDYTKL------QSFPKPD--HESKPLVVLKGHKEEGYGLSWSPFVNSRLISG-
------------------------------------------------------------
------------------------------------------------------------
------------------------------------------------------------
------------------------------------------------------------
--------------
>PARTRI001711
---MTL------------------------------------------MD---EQ-EVEK
----------------------QIND------EYKVWKKNSP------------FLYDLL
VTHAFEWPTLTMQFLPDVTVSG--DH-NIHRIITGTHTSDGEQNYLNIVSCVI-PNSDS-
--T--I--DSRAFDDQTGEVSTFS-NKSKLTTVQSIPHDGEINRARYMPQNPCLIATRAV
DGDVYVFDYTKH------PSKA-TD--LTCRPDLKLKGLSKEGYGLSWNSLRKGQVVACS
EDGAVCLWDLEGYT--R-DQRELPAVHTF--HDTVVEDVAFHSLHDSIFASVGDDSMLNL
WDTRTYK---KAHSV-KAHAAEVNCVGFNPFSEYILATGGSDRVVNLWDIRNIS--AAVH
TLTGHQDEVLQLQWSPHNETVLASASADRRLNVYELSRIGQELSE--------EEAEDGP
AELLFVHGGHTSKISDFDWDKN-EPWLIGSAAEDNVGMVWQMSSNIYAGDEGV-----EV
SSDMVE--------
>RAMBRE008231
---MVV----------------------------TLEQIDE--V----EQ---EL-HRET
----------------------TINE------EYKIWKKNSP------------FLYDTL
VTHAFDWPTLTCQWFPDVERPSNAGY-SVHRLLTGTHTSDGEPNYLQIVRVEL-PNDDT-
--L--A--DE---DGAAGDVDGAAAARCKITITQKIPHEGEPNRARYMPQNPDLIATKAV
NGQVLLFDRTKA------PLMPKTD--APCKPELRLLGHTAEGYGLDWHPLKEGHLISAA
GDKSICYWDIRGMSG-K-EQSTMEPLHVFKHHTKSVSDVAWHPMHTCMFASVGDDGQLCM
WDIRDTKSSHPRSKVTDAHRGEINAVSFNPSSEFLFATGGADCIVALWDLRNMK--NSLH
QLEGHREAVQQLSWSPHNPTILGSSSSDRRVHVWDISRIGEEQSA--------EDQEDGP
PELLFMHGGHTNSVVDFSWNKN-EPWTVCSVAEDNVMQIWQMASNIYLGNSAN-----LI
SDMDIE--------
>PALBIL006236
---MSA------------------------------------------VP---AQ-DEDK
----------------------LVDE------EHKIWKKNTP------------FLYDLV
MTHALEWPSLSCQWLPEREREEKNGY-SKYRLLLGTHTSDGEXNHLMVAEVML-PSDKA-
--R--T--NNRQYXE-EGDSGGFGGGAGKVKFTQRINHKGEVNRLRYMPQNPAVIATKSP
DGNVYLFDYTRH------PSSPPAS--GEFSPNTTLTGHNAEGYGLAWNPAKAGVLASGS
DDNQVCIWDVNGAA--K-EHSTIEAFAKHSFHSDVVEEVQFHATNENILGSVGDDKKLYI
VDTRDLS--TPMHTV-DAHKAEVNALAFHPTMENILATGGGDKVVKVWDMRNLK--KELL
VFESHTDEVLQVQWSPCNETILASSSKDRRVNVWDLARVGAEQTL--------EDQVDGP
PELLFVHGGHCAKVSDMSWCST-EPWLMSSVSEDNVLQVWQMSEHIYLDEEDL----EAV
PEKYLGDK------
>MADERY023452
---IAA-SQAET-------------------AEQAVKAGGD--D----DE---AH-LEEK
----------------------MINE------SYKIWKKNAP------------FLYDLV
ITHAMEWPSLTCEWLPDKQLPADKEY-SVQRLVLGTHTSNKESNSLVVAHVRL-PKDGT-
--A--V--DGRKYDETRGEVGGFGAVAEKIDVFQRIHHDGEVNRARHGRQNPNLIATKAT
SGHVFVFDLTKH------PCAPPAD--TTCTPDLTLTGHLAEGYGLAWHPHRAGRILSGS
YDNRVCVWDIESGKGGA-GANTIAPSVVSQHHAASVEDVAWHEQHVDIYGSVGDDKKFML
YDLRQDD--APTHQV-DAHAGEVNSLSFNPTNEHIVVTAGADHHVNLWDIRNLK--ARLH
QFVGHTDEVVNVQWSPFNEAVFASAANDRRINVWDLARIGQPQSD--------EDAEDGV
PELLFIHGGHTARVCDFSWNPN-EAWMLASTAEDNILQLFLVAENIYNDDAD-------I
ADDKLE--------
>DIALUT000190
------------------------------------------------------------
------------------------------------------------------------
------------------------------------------------------------
-----------------------------------------------MWQNPFLIGTKGA
SAEVFVFDYTKH------SSKPSAH--GECSPDLILTGHEKEGYGLCWSPHREGVLLSGA
DDALVCMWDIGAGS--Q-KRHVVPASATFRGHSSVVEDVDWSRLHEDTFASVGDDRRLCV
WDAREGRRDKPRALI-EAHTAEVNSVSFNPFSEHLLLTGGADFEIALWDLRNTS--ARLH
SFKSHEGEVFVAQWAPFNECIFASASADRRAMIWDLSAVGREQSA--------EDAADGP
PELLFIHAGHTAKISDLAWNPN-DEWVIATVSEDNIVQVWQLSESIWNSEDGE------D
EEDDVE--------
>MASBAL007143
---MGD-KGAKD-------------------RMEEAEEIEE--D----AE---EV-AENE
----------------------ALSE------EYKVWKKNTP------------YLYDLV
MVHALEWPSLTVEWLPDKKTFADKQC-SMQRLLLGTHTSGAETNYLKVVNVWL-PLEDA-
--T--I--DASKYDETTGEHGGFGAVTEKIEEKISIVHEGEVNRARHMPSNPNIVATKSP
SNEVFVFDLTKH------GSKPETD--K-FCPELRLCGHEKEGYGLAWCPSRPGYVVSGS
DDSTVCVWDISAVP--AAEGRRVDALHKCTFHGAVVEDVAWGWKSDNVFASVSDDHKLAI
WDLNKLT--APALSV-TAHNSEVNSVSFSPFCEHLLATGSSDKNVALWDTRNLS--KSLH
VLGGHTESIYQVLWSPHYEYILASASDDRRVHVWDISRIGDEQSA--------EEAQDGP
PELLFIHGGHTARVNDFSWNKN-EPWVISSVAMDNVLQVWQMAQNIYADETEPP------
AADDLE--------
>AURLIM000654
---MAS-------------------------NAHDDDVAMR--E----AA---EE-VNEK
----------------------VIAD------EYKVWKKNTP------------FLYDLV
LTHALEWPSLTVQWLQRKTKVADKDY-SEQELLMGTHTADGNQNHLLIARVRL-PNEDT-
--N--I--DARKYDDERGELGGYGGITSKIEVKVRINHDGEVNRARYMPQDDYIIGTKTN
MGEVHVFYVRDH------ESKPAGD--GPAQPDVRCAGQTKEGYGLDWSPLRKGHIVSSS
DDGTICYWDVNATP----QHNAVQPLGSVSAHGEVVSDVQWFRKHQDRFGSIGDDGALCL
WDVRTLGDQKPASLI-KAHAKGANTLSFSPFDDCLLLSGGCDKVVKLWDMRKLS--APLH
TFEGHQDDIYKVEWSPFNEAIMASCGADRRVMVWDLSRIGVDQLP--------EDAEDGA
PELLFIHGGHTATVSDFSWNTN-DPWVISSVSEDNVVQVWQMAENIYADEVDAKQ-GEKL
SDEDLE--------
>HONFER009117
---MAS-TEA---------------------AAAAAAVGQE--E----EE---EE-ADMK
----------------------VIAE------EYKVWKKNTP------------FLYDLV
LTHALEWPSLTVQWLDRKTKFADKDY-SEQELLMGTHTADGAQNHLLIARVRL-PNETA-
--N--I--DARKYDDERGELGGYGGTASKIEVKVRINHDGEVNRARYMPQDDYIVGTKTN
AGEVHVFYVRDH------ESKPAED--SPAQPDVRCAGHNKEGYGLDWSPQRKGHILSSS
DDGSICHWDINGKP--DAKSKALDPLHSYSAHGTVVGDVQWHCKHQELFGSIGDDGAMCL
WDLRAKD-AKPATAA-KAHEKGVNTLSFSPFNDYLSLTGGSDKVIKLWDQRNLN--RPLH
VFEGHTDEIYKVEWAPFSEAIMASCGADRRVMVWDLSRIGDELNP--------EDTADGA
PELLFVHGGHTATVNDFSWNTN-DPWTIASVAEDNVVQVFQLAAAIYADDTKE---GTNL
SDADLE--------
>CAULEN005887
---MPK--------------------------------DDD--D----FN---EE-NEEY
----------------------VIQE------EYKVWKKNCP------------YLYDLC
VSRAFEWPSLTVEWFPEKEVLDN-GV-FRQKLLLGTHTSNDEQNYVLIAEILL-PVQDS-
--E--M--QITT-DTEIDETSGFGSSPGRFRPVQQISHDGEVNRARYMPQNSFLIATKTI
HAEVYIFNYSRH------ASRPDPA--APCRPDLRLLGHDAEGYGLAWSPFHDGQLLSGS
DDKKICLWNISANT--S-SENCMEALSVYQSHEGVVEDVAWHMKHPNLFASGGDDHLLCL
WDTRTPALNGPFAKC-ESHRSEINSVSFNPFNEWLLATGATDRLVVLHDMRYLQ--KQLH
VLEKHEQDVFAVKWSPTDEAILASCGADRRILIWDLSKIGQSQSA--------EEAKEGP
PELLFVHGGHISKVSDFAWNLN-DDWVLASVAEDNVVQVWQMSDKIYTAPPRRGP-----
--------------
>CAULEN008481
------------------------------------------------------------
------------------------------------------------------------
-MHSLE------------------------------------------------------
------------------------------------------------------------
------------------------------------------------------------
--------D----------------------HTKAVMDVSWNPDHGSIFGSVSDDQFLNL
YDIRQPT--TLTSKM-HAHNSEINCLSFNPVNANLVATGSSDKTIALIDTRYMT--TPLH
IFDGHCAPVYMVSWNPSRDSLLGSCGADRRAMVWDVARIGLPQTE--------EEKEDGP
PELMFVHGGHTAPVSDFSWNSNVHGVLAATNAEDNIIQVWQVSESCYEEKNVI-------
--------------
>CAULEN008491
------------------------------------------------------------
------------------------------------------------------------
------------------------------------------------------------
------------------------------------------------------------
------------------------------------------------------------
------------------------------------------------------------
--------------M-HAHNSEINCLSFNPVNANLVATGSSDKTIALIDTRYMT--TPLH
IFDGHCAPVYMVSWNPSRDSLLGSCGADRRAMVWDVARIGLPQTE--------EEKEDGP
PELMFVHGGHTAPVSDFSWNSNVHGVLAATNAEDNIIQVWQVSESCYEEKNVI-------
--------------
>CYAMER003343
---M--------------------------------------------EQ---EN-AEER
----------------------LINE------EYKIWKKNTP------------FLYDLV
LTKALEWPSLTVEWLPERRLAEGHSS-VLANLLLGTHTSDAEQNYLMVAEVRL-PYYEG-
--A--S--ENAPAPGAPGEASG--TLLSRIEIRQKINHDGEVNRARYWPKNPFIVATKSP
SSAVYLYDLSKH------PSKPPTD--SRIEAQAILTGHQREGFGLAWSPDDRGNLLSCA
DDMLICQYDVRAVL--AGESSSYGPLRVYTGHKAVVEDVAWCMHNAHMFVSAGDDRQIML
WDTRETSSSRAAATF-EAHKAEVNCVAFSPFNANLLASGSSDSTVALWDIRYLK--MKIH
SFEAHSDAVQQLVWSPTEETILASAAADRRLMIWDLSRIGQEQSP--------EDAEDGP
PELLFVHGGHTAKISDFGWSQN-DPWLIASVAEDNILQVWQVGEHIYADEDEEDEDGAEI
PDDDLE--------
>MALCAL005967
-------------------------------------------------M---SN-PEEI
----------------------LRGE------WHDVRALLDE------------TANDMD
LGQMLEMQHFNLH------------D-AMSAMEVMQPKFDAGVNYERAVTFDV-YKERG-
--E--------------IKSVLSPAELLYFHQVSAIEHPALAAYARAFLRTCELVRDAAI
EADVHVIRLVPH------PTPPPSL--NVLQEEDFST--QTCGLPLEISNGEDEPLLKAL
RDALVLRFEFRKKK--S-ISAALSKLQLVGKSAGLVEDVAWHMFHQHFFGSVSDDKRLLL
WDTREKEC-KPVSSV-DAHTKAVNSISFNPFNEFLIATGSADKTVALWDLRTLK--TKMH
SFEGHTADVQQVEWSPVNEAILASSSADRRVNVWDVSRIGQEQSE--------DDQEDGP
PELLFIHGGHTSCVSDFSWNHN-VEFLMASVAEDNILQCWQMADTIYRDDE-----DDDV
PAATLEQ-------
>PHYINF002332
---MQE-QDLTG----------------------DADDAVE--G----EE---AE-PDMR
----------------------LESE------EYRTWKKNTP------------FLYDLV
ITHSLDWPSLTVQWLSGSTNNT-SDF-CEYELLLGTNTSGAEQNKVMKAKVWL-PLDDA-
----------CKLNEETQELGDYNAIERKVTTSLSFSHEGEVNRARCMPSDNLFVATKTP
SAEVHVFDISKI------KTD--AG--ESIEPTHRLLGHTKEGFGLCWDPHQTHHLISGS
NDAIICEWDISKA------GTTVEPLNKYTGHTDVIEDVAWHWHHPKIIGSVGDDKKLLI
WDLRSESHDKPAATV-FAHSAEVNCLAFSPSNEYLVATGSSDKQINLWDLRNLK--TKLH
SLEGHTDEVYQIQWSPHHDGVLGSCSADCRVLIWDLTKIGEEQAA--------EDAKDGP
PELLFIHAGHTASVVDFSWHPN-EPWVVSSVADDNILQIWQMADHIYNGKGQETGQSEEI
PESDVEAKIKHHPK
>PARPYR003373
------------------------------------------------------------
------------------------------------------------------------
----------------------------------------------MIGEVKI-PGDDV-
--E--T--EAPHYNEQTGEVGGFSASGGKVEIVQKINHEGEVNRARYMPQNPFLIATKSV
SGDVLVFDTSKK------PYKPEPN--GICRPELRLKGHEKEGYGLSWSRLEAGRLASAS
NDGRICVWDVTAAPAPG-QGTVLQPMTTLTQSDKIIEDCEWHPVHRHLLGSVGDDARLVI
WDMRSNT---PAHNV-IAHSAEVNTVAFNPFSEFICATGSSDQTVALWDIRNFG--AKLH
SLENHSNEVFTISWSPHHETILGSSSSDRRLIVWDLSLIGAEQTY--------EDSQDGP
PELMFIHGGHCAKINDFSWDPN-EPWLVGSVSEDNILQFWSMASNIYEGEDDE----PDL
PRARIDRRLPALSL
>PARPYR004392
------------------------------------------------------------
------------------------------------------------------------
------------------------------------------------------------
--------------------------TGKIEVIQKINHDGEVHRARYMPQNTSMIATKTV
NADVNVFNYQNH------PTRSTSR--G-CKPDVVLKGHSKEGWGLSWNPITAGRLLSSA
DDGMVCLWDVDAWI--R-QNASLQPLMRWDPHTSIVEDVGWSSVDPNTFVSVGDDRRLIV
WDARQQT---PATRD-EAHPAEINCVAFNPQNPHLLGTGSSDKTAALWDIRNLH--DRLH
ILATHTNDVFNISWAPFSPTVLATAAADHRMAVWDISKIGAEQRV--------EDVPDGP
PELLFIHGGHTSKISDFSWNPS-DPWRIASVAEDNIIQIWEMAEAIHVDPLA--------
PPGDLE--------
>ANAIGN005374
------------------------------------------------------------
------------------------------------------------------------
------------------------------------------------------------
------------------------------------------------------------
------------------------------------------------------------
------------------------------------------------------------
------------------------------------ATCSSDHTVKLWDIRVLP--KYLH
VLSKHEESVNCVKWNPFNSTILSSSGEDQKIAIWDLEKIGKMQEK--------DDIEDGP
PELLFLHAGHINKINDFDWSYG-ESWTIGSI-ENDFLQIW--------------------
--------------
>PERSWS007669
------------------------------------------------------------
---------------------------------------NCV------------YLYDLI
MTHALEWPSLTVQWLPGQD---SKTT-ITQNVILGTHTSSDEQNYLIQARVTL-PNPDS-
--F--Q--DHNLLEK-----------SAKLEM-KRIEHPGEVNKARYMPQQHNIIATKTV
EGPVRLYDFESG------SFI------------KELHGHKEEGYGIDWSAAAKGLLASAG
DDQLVCVWDIEKG---------TEPLHKFSMHGAVVEDVSFSKKEQHTLLSCGDDKRVFV
YDLRSKS---VAHKV-EGHNEEVNSVDTSPHDANFFVSGDAEGKLKLWDMRNLQ--QALH
DLEGHKDEVYSVQWNPHMSNIIASSGTDRRAIIWDIERIGGTQSQ--------EDAEDGP
PELLFIHGGHTAKISDISWNPD-QPWTMASVAEDNILQMWTPSEAIYSDEPNI----DKI
PDSELE--------
>ARATHA026183
---MAD-------------------------------------E----GK---EE-TGMG
----------------------QVEE------DFSVWKKNTP------------FLYDLL
ISHPLEWPSLTVHWVPSTPNPYVADF-GVHKLILGTHTSGSAQDFLMVADVVT-PTPNA-
--E-----------------PGIGGFIPKVEIRQRIRVDGEVNRARCMPQKPTLVGAKTS
GCEVFLFDYAKH------AAKSQ-T--SECDPDLRLVGHDKEGYGLSWSPFKEGYLLSGS
QDQKICLWDVSATP----QDKVLNAMFVYEGHESAIADVSWHMKNENLFGSAGEDGRLVI
WDTRTNQ---MQHQV-KVHEREVNYLSFNPFNEWVLATASSDSTVALFDLRKLN--APLH
VMSSHEGEVFQVEWDPNHETVLASSGEDRRLMVWDLNRVGEEQIE--------LDAEDGP
PELLFSHGGHKAKISDFAWNKN-EPWVIASVAEDNSLQVWQMAESIYRDEEDA----EDI
KEDITQQS------
>ARATHA034162
---MAA-E-----------------------------------E----GK---DE-AGLD
----------------------QVEE------EFSIWKRNTP------------FLYDLM
ISHPLEWPSLTLHWVPSTPIPYSKDF-AVHKLILGTHTSGGAQDFLMVADVVI-PTPDA-
--E-----------------PGLGGIVPKVEIKQKIRVDGEVNRARCMPQKPTLVGAKTS
GSEVFLFDYARL------SGKPQ-T--SECDPDLRLMGHEQEGYGLAWSSFKEGYLLSGS
QDQRICLWDVSATA----TDKVLNPMHVYEGHQSIIEDVAWHMKNENIFGSAGDDCQLVI
WDLRTNQ---MQHQV-KVHEREINYLSFNPFNEWVLATASSDSTVALFDLRKLT--APLH
VLSKHEGEVFQVEWDPNHETVLASSGEDRRLMVWDINRVGDEQIE--------LDAEDGP
PELLFSHGGHKAKISDFAWNKD-EPWVISSVAEDNSLQVWQMAESIYREDDED----EDD
DDEGNQNAQHSNEN
>SORBIC014145
---MDG----------------------------GSSTPAS--P----PP---SA-AASA
----------------------AEME------EYRNWKKNAA------------VLYDLV
ISHPLEWPSLTVQWLPSES-----SA-RTHRLVVGTHTSDEAPNNLMVLDAVL-PLPPR-
--L--A--AAA-----AASCGA--VPSPSVSVSCVAPHRGEVNRARCMPQRPYTVATKTC
VDEVHVYHLGDG----------DGS--GKSGADVVLRGHEAEGYGLSWSPMKEGWLLSGS
YDKKICLWDLSSGS--G--APVLDAQQVFEAHEDLVEDVAWHLKDVNIFGSVGDDCKLMM
WDLRTNK---PEQSI-AAHQKEVNSLSFNPFNEWILATASGDATIKLFDMRKLS--RSLH
TFDSHEAEVFQVEWNPNLATVLASSAADKRVMIWDINRIGDEQSE--------EDADDGP
PELLFVHGGHTAKISELSWNPS-EKWVIASVAENNILQIWEMAESIYCDDLS-----MQV
--------------
>SCHPOM001369
---MSE-EVVQD----------------------APLENNE-------NA---EI-DLQK
----------------------TIQE------EYKLWKQNVP------------FLYDLV
ITHALEWPSLTIQWLPDKKTIPGTDY-SIQRLILGTHTSGNDQNYLQIASVQL-PNFDE-
--------DTTEFTSRRAQATG----SYTIEISQKIPHDGDVNRARYMPQKPEIIATMGE
GGNAYIFDTTCH------DALTT----GEALPQAVLKGHTAEGFGLCWNPNLPGNLATGA
EDQVICLWDVQTQSFTS-ETKVISPIAKYHRHTDIVNDVQFHPQHEALLASVSDDCTLQI
HDTRLNPEEEAPKVI-QAHSKAINAVAINPFNDYLLATASADKTVALWDLRNPY--QRLH
TLEGHEDEVYGLEWSPHDEPILASSSTDRRVCIWDLEKIGEEQTP--------EDAEDGS
PELLFMHGGHTNRISEFSWCPN-ERWVVGSLADDNILQIWSPSRVIWGRDHVQ------V
SPRDLE--------
>EUGLON038378
---MVE------------------------------------------TG---AM-DEER
----------------------RINE------EYKLWKKHTP------------FLYDLL
ITHSLEWPSLTAQWLPDRTFDNDKGC-NVQRLLLGTHTSGEEQNFLVVASVTL-PISTK-
--T-----------EQPFDTNGFSSNCARVEVQHRIPHEGEVNRARYMPQRPDIVATKTV
SSQLHVFDLSR-------PCTPSSD-RGETAPLLRLQGHRKEGYGLMFSPKQEGLLASGS
DDHLVCIWDVCHAL--KEGRREAPPLGVCQGHTDVVEDVAWHPAEVNLLATVSDDRTLKV
WDYRDLK--RAEHSA-EAHSAEVNAVQFNPFSQFVLATGSGDRTAALWDMRNLR--RRLH
SFPCHG-EVFSVQWAPFSETVLATSSADRRIAFWDVARIGKELPP--------EDAQDGP
PELLFIHAGHTSKVSDLSWNAQSDEWVMASVAEDNILQVWRLAEAIYSDAPE-------V
KSEK----------
>PERSWS005774
-------T--------------------------TLQPAAT--S----PA---TL-PLEK
----------------------KIND------EYKIWKKNTS------------FLYDLV
LTHALEWPSLTVQWLPTVQKKD--NF-QKQKIILGTHTSNQEQNYLMIAELTL-PQPHT-
--E--I--DIRKYDSSNMQQGGFG--VTAVDVIQTINHDGEINNAKYMPQNPNVIATKTI
AGPVYIFDVTKH------PTTPNND--TACRPNLKLMGNQKEGYGLSWSTLVQGRIASAG
GDGLINVWEIESEQ--G--KSELQPSVEFSQFGRGVESVCFHHHHRDILGAACDDRMLRV
YDLRSPT--MPAREA-QGHDSEINDFNFSPFNEFLFATAGADSLVKLWDLRNLK--KSLH
TLQGHADEVFHAQFSPHNDSVLATAGADRRVMVWDITRVGQSQSV--------EDSEDGP
PELLFIHGGHTSKVSDIAWNPA-EDWMMASVAEDNILQVWQVAQSIYYANDEE----DEM
--QE----------
>PHATRI005027
---MTP-S-----ASHSS-------------NGTTSSSKTP-------QT---DV-LEER
----------------------LIDA------EYKIWKKNTP------------FLYDFV
MTHSLEWPSLTTQWLPKT-HTAGPNA-TEHSLLIGTHTTG-EQNYLMMATCAL-PKEQP-
--V--V--PADRYDEEKNEIGGFGSAVGKIDIKVKIQHLGEVNRARYMPQNHFIVASRGP
NPEVYIFDLSKH------PSVPSPQ--STFCPQAVCVGHASEGYGMVWSPHQAGLLATAS
DDQTVKVWDVNTVL--Q-SGIQVAAHATLSAHQATVEDVDWHAHDPNMLASVGDDQLLAI
WDLREPS--KPRSKP-NAHDRDVNSVAFCPHDEYRLATGSADHDIAIWDLRNLD--TRLH
TLKSHTDEVYNLSWAPHAEGVLASCSADRRVGVWDLSRIGMEQSV--------EDAEDGP
PELLFLHGGHTSKVSDFSWNVK-DPWTIASVAEDNILQVWKMAEEIYVLENEE-----EL
PDEDLE--------
>CREFRA001107
---MPS-------------------------------KNDE--P----ID---PI-LEEK
----------------------IINE------EFKIWKKNST------------YLYDMI
LIHALEWPSLTVQWIPGGGKRSAAGF-YEHGLLLGTHTSDEEDNYLKVGSLRL-PTEES-
--I--S--VMES-NDE----DDFLRRTGRFDVNQTYEHNGEINRARCMPQNPNLVATKGP
TAELNLYDIS--------------G--GNDKPVMKLTGHEKEGYGLAWNPTRKGVLLSGS
DDGVVCVWDINETS--L--SGTQAARMKYTEHTDVVEDVAWHCTNGDVFGSVSDDKMLML
WDDRKKE-GVPVMSA-RVHDAEVTTLSFNPFNDFIVATGSADKTVALWDLRNLK--SSMH
TLK-HTEEVVQVAWSPHHETILASSGSDRRLMVWDVSRIGKEQSA--------KDAAEGP
PELLFVHSGHTAKISDFDWSVD-EERTICTVSEDNVLQCWTMGEHVYSEYGYEK---EDV
AMDN----------
>BAFFRI020835
DRRMGV------------------------------------------ED---EE-LEDR
----------------------LTNE------RYKVWKKNVP------------YLYEIM
ISHLLEWPSLTVQWLPDKTAVQGRGL-TEGRVVLGTHAPEPEQNYLMIAKVAI-PGDEE-
--D--V--DTRKYDQDTDEAGGYGHRKGKIEIVCRMMHEGEVNRARYMPQNPSVIATKGP
SPDVLVFDYTKH------ASQPAAG--SACKPELRLTGHSKEGYGLSWNALEEGRLLSGS
DDSLILVWDVKAPC--A-DKTKVAAVGEFKGHTGPVTDVAWNMHSKSVFASVGEDRMLLL
WDQKAGS--SPTKPV-VSHDKEINCLAFSPHRENLILTGSADKMVKLWDTRDLS--KPLH
TFVKHQDTVTQVQWSPTREEVLASSGLDRMVHVWDLSRIEEVASTD-------EMTEEGP
PELLFIHAGHTKGVSDFSWDPNAGSSAVASVSEDNMLHVWEMGESIFASEPAP----AKA
PDDAVE--------
>GEMCRY013172
XRTMAA--------------------------------IAN--E----GE---EE-LEEK
----------------------ILNE------NYKIWKKNVP------------FLYDMV
VTKALEWPSLTVQWLPDQIQPPGKSY-RENRLILGTHTSESDQNYLMIAKMTT-PIEED-
--A--A--ENRKYDEYTQEAGGYGQNRANVDIAQRINHDGEVNRARYLPQNPTVIATKGP
SKDVLVFDYTKH------SSVPAAD--GVCRPEVRLCGHTEEGYGLCWNPLQEGVLVSAS
NDGNICMWNVEAKT--E-NKSISAPLATFSAHTSAVQDVSCSSFQANTFASVGDDKYLIL
WDERVRD--KPSQKV-KAHDGEINCVSFSPHKEELLLTGSHDKTVAMWDIRNLS--KCVY
SFQHHQDAVMQVQWSPVRAEIFASASQDRRICVWDMSRIAEVQAK--------EELQDGP
PELLFLHAGHTSRISDICWDPN-NPWVMASVAEDNIVQCWEMEEKIYSYTDNN----AGI
XANGVEX-------
>GUITHE004789
---MAQ--------------------------------LLG--T----VD---EE-LEER
----------------------ITNE------NYKIWKKNVP------------FLYDVM
ITHALEWPSLTVQWLPDTIVNTAKEQ-KEGRLILGTHTSESDNNYLMIAKVTC-PMGED-
--D--P--ELRKYNEETGEAGGYGQNQAKIEVSQRINHDGEINRARYMPQNPCLIACKGP
KPDVLVFDYTKH------PSQPSHD--GTVKADLRLGGHDSEGYGLSWNPSRPGLLLSGS
NDCNVCIWDVSAKC--T-DKNSVLPLSRSKAHHGAVEDVAWSVFEPKVFATVGDDKMLQI
--------------I-KAHEHEVNCLSFNPLVPHLLLTGSADKTVGVWDIRNLS--KVLY
SFQHHQDSVMQVQWSPKRPEILASASQDKRICVWDMARVGQFQTK--------ECAEDGP
AELLFIHAGHTGRVSDLCWDPN-NAWTIASVAEDNILHIWEMVGK-Y-------------
--------------
>ANDGOD006735
---M--------------------------------------------ED---AE-LENK
----------------------NINE------EYRIWKKNTP------------FLYDFV
MTHALTWPSLTCSWLPTRTCPPDRDY-VLQELLLGTHTSGSEQNFLIVASVRL-PKSTA-
--E--V--DPSKYQEDKQEFGGYGNDLSKLEIKQIIPHDGEVNRARSMPSNPHMLASKTP
SGEVHVFDKSKH------PSNLEYT--WKSNPQLRLKGHSKEGYGIDWNPSKSSYIVSGS
DDNLVCVWDIDNNT--G-----GEPLHRVQYHTANVEDVQWHRIHDDLFGSCSDDHRFCI
WDIRNKA-SRPQFEV-VVSNAEVNCIAFSPYNEYLAVCGSADRGLRVFDLRHFR--EPLH
VIEVHRDQVLGVQWSPNAESVFASSGADRRVMIWDLRLTGSEQTA--------EDAEDGP
AELLFVHGGHTSRVVDFAWNPSPGEWMLASTAEDNVVQIWQMAENIYQDTDEAI---LDV
KQKEIGE-------
>OXYTRI002347
---MNA------------------------------FQDQV--E----NT---DE-VEEQ
----------------------KIFE------EYKIWKKNAP------------FFYDTL
YSHALTWPTLTCEWMPSRDVPHGSDC-SVQKLLIGTHTSNDEQNYIQIMKVKI-PLESS-
--K-----DTRDYQDNAKDATGINQKNERIQIETQINHAGEVNRARYMPQSHNIIATKTT
SGEVHIFDYFKH------PTKPA-N--DQVKPDLRLQGHKKEGFGLAWNPVNGGMLLSGS
DDGIICIWDVNKPN--Q-LNNTIDPLYTFEAHTQVVEDVAWNCHDGNLFASVSDDKRLIL
WDLRDRQ---PSSNI-EAHMAEIMSVDYSPFDQNLLVTGSADGSVAVWDTRNIK--SKLF
SLRQHKDEVTQVKFSPMLGNLIASSGADRRVMVWDLSRIDRPQTE--------EEKRDGP
PELMFVHGGMTSKVSDIAWNLN-EKLMMASCSEDNILQVWQIAHEIYYDQA---------
--------------
>STEHIS010878
---MNA------------------------------FQDQV--E----NT---DE-VEEQ
----------------------KIFE------EYKIWKKNAP------------FFYDTL
YSHALTWPTLTCEWMPSRDVPHGSDC-SVQKLLIGTHTSNDEQNYIQIMKVKI-PLESS-
--K-----DTRDYQDNAKDATGINQKNERIQIETQINHAGEVNRARYMPQSHNIIATKTT
SGEVHIFDYFKH------PTKPA-N--DQVKPDLRLQGHKKEGFGLAWNPVNGGMLLSGS
DDGIICIWDVNKPN--Q-LNNTIDPLYTFEAHTQVVEDVAWNCHDGNLFASVSDDKRLIL
WDLRDRQ---PSSNI-EAHMAEIMSVDYSPFDQNLLVTGSADGSVAVWDTRNIK--SKLF
SLRQHKDEVTQVKFSPMLGNLIASSGADRRVMVWDLSRIDRPQTE--------EEKRDGP
PELMFVHGGMTSKVSDIAWNLN-EKLMMASCSEDNILQVWQIAHEIYYDQA---------
--------------
>PARTET026413
---MAA-------------------------------NQDQ--I----FD---EQ-SQEA
----------------------TINE------EYKIWKKNAP------------FLYDLA
ISHPVEWPSLTVQWLPKKETPPGQDY-SIHKLIIGTNTGDNEMNSLMIAKVRL-PKDDV-
--Q--Q--DPSEYKQN--EPSGIGTGESRIEIDVRINHEGEVNRARYMPQKSNIIATFTS
KGEVHIFDYIKH------PSQPS-N--NLVKPDLKLVGHQKEGFGMSWNEQKLGHLLTGD
YDGKLCIWDVE--------TNAPEPKQTFQANNLQIEDVCWHRFHPEIFGSCGDDRHVRI
WDTRKPS---PLSDI-QTHAGDVYCLDFNHFNEFCFITGSEDKRINLFDMRNTE--KPFH
TFESHGDQILSLKWSPHNMRIFASSSADRRCMIWDFGRCGRAQTP--------EEAQDGP
PELLFVHGGHRSKVCDLDWNLN-EKYIISSVEDNNILQVWQLGAHIYQE-----------
--------------
>PARTET031379
---MAA-------------------------------NQDQ--I----FD---EQ-SQEA
----------------------TINE------EYKIWKKNAP------------FLYDLA
ISHPVEWPSLTVQWLPKKETPPGQDY-SIHKLIIGTNTADNEMNQLMIAKVRL-PKDDV-
--Q--Q--DPSEYKQN--EPSGIGTGESRIEIDVRINHEGEVNRARYMPQKSNIIATFTT
KGEIHIFDYIKH------PSQPS-N--NLVKPDLKLVGHQKEGFGMSWSEQKLGHLVTGD
YDGKLCIWDVE--------TNSPEPKQTFQANNLQIEDVCWHRFHPEIFGSCGDDRHVRI
WDTRKPS---PLSDI-QTHAGDIYCLDFNHFNEYCFITGSEDKRINLFDMRNTE--KPFH
TFESHGDQILSLKWSPHNMKIFVSSSADRRCMIWDFGRCGRAQTP--------EEAQDGP
PELLFVHGGHRSKVCDLDWNLN-EKYIISSVEDNNILQVWQLGAHIYQE-----------
--------------
>PSEPER007736
------------------------------------------------------------
----------------------MINE------EYKIWKKNAP------------FLYDLA
ITHELDWPSLTVQWLPQKEVSQQGDI-NIHKLILGTHTSDQADEYLMIAKARL-PNEDV-
--E--V--NVSSYNQNNTQPGGIGAGENRIEIEIKMAHEGEVNRAVYNPSKTNVIATRTV
SGEVHLFDYTKH------PTKPE-N--NTPRPDMRLQGLKGDGYGLAWNVKNENIIGSVG
YDNKICIWDIEDKQL-G-ENHTLQPLNTIEYHKKNVEDIKFHVYHPEVFATCGDDKLVCI
WDRRESM-KQPKFNV-NAHFGEIYSLDFSPFNEYLFLTGSEDQTIGFWDMRNPS--KRIH
TFEGHQDHVLKVEFSPYNVGIFSSTSADRRVIIWDISKCGAEIQN--------EDEQDGP
AEMLFIHGGHRSKVNDFSWNQK-DNLVCASVEENNILQIWQMAQNIYDDEDDEPLR----
--NQLGQNKA----
>TETTHE004018
---MAE-------------------------------------E----FN---DG-YENQ
----------------------AIND------EYKIWKKNAP------------FLYDIA
ITHELEWPSLSVQWLPTKDIPQESDY-AIHKLILGTHTSGQDKDYLLIAKVRL-PLEET-
--A--T--DISEYQNQAKEVGQTGAGENRIEIETKILHDGEINRARYMPQKYNVIATKVT
NGEIHVFDYTQH------PTTPQ-N--DQVRPQLRLVGHSAEGYGISWNPKKQGYIVSGG
YDKKICIWNVEAAS--Q-LNSSISPLHDIEFHKSCVEDVAWHQINPDIFGSVSDDRTVAI
WDMRQKSLINPTHCT-QAHTGDIYCLDFNPFNEYLFITGSEDKNIGFWDMRNTS--KRLH
TFVGHTDQVLRCEWSPFNVGVFSSCSADRRVIVWDISKCGQEMKN--------EDLVDGP
PELLFMHGGHRAKVNDISWNQK-ENLILASVEENNILQVWQMARNIYDDTDDEVM-----
--KD----------
>STECOE005778
---MNT------------------------------IMKDE--G----DI---EE-TDEQ
----------------------VILE------EYKIWKKNSP------------FMYDTM
ITHVLEWPSLTVEWASTRECSPNSDY-SFQTLLLGTNTGNTEQELLLQAKVKI-PMEQS-
--L--I--SGKIYLDNTKDAGGIGKTDNKIEITAKINHEKEVLRARAMPKQDYLIATKSP
NSFVYIYDLRKY------SNK------SAVSPNLVLTGHNKEGKGLAWFTSKQGMLASAA
HDNIINIWDISQGN--------TLPLRTYFGHENGIEDLVIN--ENGVLASVGNDKKIML
WDHRQELQELPTHII-EAHSREITSADFNNASPYILATGSKDKTIGIWDLRNLS--LKSA
SFSCHKDIVTSVKWAPYTGNLVASASNDRRVMIWDLTNIGKVQSE--------EEAEDGP
PELVFIHGGHTSYVSDIAWNPN-EDLTLASVAEDNILQVWQVSNSIFN------------
--------------
>STECOE014029
---MNT------------------------------VMKDE--G----EI---EE-TDEQ
----------------------VILE------EYKIWKKNAP------------FMYDTM
ITHVLEWPSLTVEWASTRECSPNSDY-SFQTLLLGTNTGNAEQDLLLQAKVKV-PMEQS-
--L--I--SGKIYLDNTKDVGGIGKTDNKIEITARVNHEKEVLRARAMPKQDYLIATKSP
NSFVYIYDLRKY------SSK------SAVSPNLILTGHSKEGKGLAWFTSKQGMLASAA
HDNIINIWDISQGN--------TSPLRTYFGHENGIEDLVIN--ENGVLASVGNDKKIML
WDHRQEL---PTHVI-EAHSREITSADFNNASPYILATGSKDKTIGIWDLRNLS--LKSA
SFSNHKDIVTSVKWAPYTGNLLASASNDRRVMIWDLTNIGRAQSD--------EEAEDGP
PELVFIHGGHTSYVSDIAWNPN-EDLTLASVAEDNILQVWQVSNSIFN------------
--------------
>CREFRA007935
---MSA-SEPQLIVKQLSE---------------IALREKE--E----KE---AI-AFDK
----------------------LVNE------EHRVWKKNTP------------LLYDVV
MTHALSWPSLTCSWLPDVVSSPENNY-EEHRLLLGTHTSAQEQNYLLIASLRM-PNMNT-
--EDMA--EVPKFDSDKAEYGGYGCSAAKIKTTQKINHKNEVHKASYMPQNPCLIATKGP
HPEVMVFDYTKH------PSEPPSD--GVCRPDIVLHGHTSEGYELSWNPCKTGQLVSAG
DNGLICLFDVTTSS--K-NKTSLNAVRIYHQHTDVCEDVQFHNSSEHLFGSVGDDMNMIL
WDSRAAG---ASFKL-RAHDAPVNSLAWHPFSEYVFATASADSTVALWDMRKMK--VKLH
SFVGHQDEVFQLQWSSFDETVLASGSLDRRTMVWDISRIGHSQTQ--------EQAKEGP
PELMFIHGGHLGKLTDFAWNPH-MPRTAATVAYDNMIQIWQIADDIYNPQANSNGS----
--KR----------
>MASSPE009742
---MDI-DDXXXXNQNSS-------------XXXXXAIDAE--TA---KK---RT-LDAK
----------------------LIAE------EYKIWKKNTP------------FLYDLV
LTHALEWPSLTCEFLPTVQNNDGDCY-KTHKLLFGTHTSTGNDNFLLVANVNL-PKDET-
--S--L--STDAINSEMG--QGYDKVDAKITIEKYINHPGEVNLARHMPQDSNIVATKAI
SADILVFDLKEH------PISKPKD--KTVNPTTLCKGHTKDGYAMAWCPNKKGLLLSGA
DDKLICTWQVDETK--N-----QNTATIYNGHTDVVEDVSWHNLDPNVFASVSDDKSLII
WDVRENNKKKAKTILRNVHDKEANAVDWSPFKEDLLLTAGSDHIVKLWDIRRLESSTPLH
TFRGHDSEIFNLQWSPHMDTIFMSGSSDRRVYVWDLARIGAEQSA--------EDEEEGP
AELLFIHGGHTDKVNDISWNLN-DDWVVASVSEDNILQVWSMGENIYNPGFA-------I
DSNAL---------
>NEUCRA006692
---MAR-DEI----------------------VDDVDVNME--E----DD---AE-AEQR
----------------------LINE------EYKIWKKNSP------------FLYDMM
LSTALEWPTLTTQWFPDVKNPKDKSH-TVHRLLLGTHTAEGKPNYLQIAEVEI-PKM-V-
--E--L--NPRDYDEERGEIGGYGSKASRFKITQKIDHPGEVNKARYQPQNPDIIATLAV
DGRVLIFDRTKH------SITP--S--GTPSPQLELIGHKEEGFGLNWNPHEEGCLVTGS
EDKTVLLWDLKTYE--G-TSKQLKYSRKYTHHSHIVNDVQHHPLVKSWIGTVSDDLTLQI
IDVRRPETDKAAIAR-NGHSDAINALAFNPRVETIIATASADKTIGIWDMRNMK--SKVH
TLEGHQDAVTSLEWHPTESAILGSGSYDRRLLFWDISRVGDEQTQ--------DDAEDGP
PELLFMHGGHTNHLADFSWNRN-DPWLVCSAAEDNLLQIWKVANSIVSKEPAD------M
STPELDDPKPKQSS
>PERMAR002562
---MKV-AE------PSSR-----------------SVADE--E----VD---VE-GSDD
----------------------KIDE------EFNIWKKNTP------------FLYDMV
ISHTMEWPSLTVEWLPIKPALDASDY-STHKMILGTHTCNGEQNYLMIGQVKV-PYHAK-
--E--V--DIDKYIETSESGAALAANKDRMCISTKINHPGEVNRARYCPQNPFIIATLTN
TGDILLFDYSKH------PSHPKKD--GVIDSLCTLKGHTAEGYALSWSPTVPGRLVSGA
YDCKVAVWDANSVP--K-SGKGVSPVSVLTGHTDVVEAVSTHRRDGDILASTGDDGRLLI
WDLRSPK--QPAHSV-VAIESDCNCVQFSPHNDNMIATAGSDKTVSLWDMRQMS--RKIH
ALEGHKEDVLNIEWNPTTDHLIMSAGLDRRVTVWDLSRVGEEIED--------GNEMDGP
PEMVFVHGGHCSRVTDISWNAF-EPTMVASTSEDNIVQVWKPNEGILCSDDNDD---DEI
ISSDVE--------
>PERMAR005119
---MKV-AE------PSSR-----------------SVADE--E----VD---VE-GSDD
----------------------KIDE------EFNIWKKNTP------------FLYDMV
ISHTMEWPSLTVEWLPIKPALDASDY-STHKMILGTHTCNGEQNYLMIGQVKV-PYHAK-
--E--V--DIDKYIETSESGAALAANKDRMCISTKINHPGEVNRARYCPQNPFIIATLTN
TGDILLFDYSKH------PSHPKKD--GVIDSLCTLKGHTAEGYALSWSPTVPGRLVSGA
YDCKVAVWDANSVP--K-SGKGVSPVSVLTGHTDVVEAVSTHRRDGDILASTGDDGRLLI
WDLRSPK--QPAHSV-VAIESDCNCVQFSPHNDNMIATAGSDKTVSLWDMRQMS--RKIH
ALEGHKEDVLNIEWNPTTDHLIMSAGLDRRVTVWDLSRVGEEIED--------GNEMDGP
PEMVFVHGGHCSRVTDISWNAF-EPTMVASTSEDNIVQVWKPNEGILCSDDNDD---DEI
ISSDVE--------
>PERMAR002860
---MKV-AE------PSK------------------SSIDD--D----VD---VD-GSDD
----------------------KIDE------EFNIWKKNTP------------FLYDTV
ISHTMEWPSLTVEWLPVKPAFDASDY-STHKMILGTHTSNGDQNYLMIGQVKV-PQQSK-
--E--V--DIDKYIETPESGAALAASKDRMCISTKINHPGEVNRAKYCPQNPFIIATLTN
TGN---------------------------------------------------------
------------------------------------------------------------
------------------------------------------------------------
------------------------------------------------------------
------------------------------------------------------------
--------------
>PERMAR015352
---MKV-AE------PSK------------------SSIDD--D----VD---VD-GSDD
----------------------KIDE------EFNIWKKNTP------------FLYDMV
ISHTMEWPSLTVEWLPVKPAFDASDY-STHKMILGTHTSNGDQNYLMIGQVKV-PQQSK-
--E--V--DIDKYIETPESGAALAASKDRMCISTKINHPGEVNRAKYCPQNPFIIATLTN
IGNILLFDYSKH------PCHPKKE--GVIDSLCTLKGHTAEGYALSWSPTVPGRLVSGA
YDCKVAVWDANNVP--K-GGEGAGPVSVLAGHTDAVEAVSTHRRDGDILASTGDDGRLLI
WDLRSPT--QPAHRV-VAIESDCNCVQFSPHNDNMLATAGSDKTVSLWDMRLIS--RKVH
ALEGHKEDVLNIEWNPTTDHLIMSAGLDRRVTVWDLSRVGEEIED--------GSDMDGP
PEMVFVHGGHCSRVTDISWNPF-EPTLVASTSEDNIVQVWKPNEGILSTDEEDEE-----
NSSDVE--------
>RUSMAR002750
---LGA-GGTLIC-----------RRAQAFS--SGFPRTGG-------SG---VS-VGKR
----------------------LYVE------EYRIWKRNTP------------FLYDYV
VSKALEWPSLTCEWLPGRSKVTGTDY-FAQSILLGTHTTGNEQNYLMIADVRS-PDYVD-
--E--D--AAEPQGEADGTVKSKLQEVEKVSIVQKINHEGEVNRARAMPQNCFLVATKSP
NGQVLVFDTSRH------MLKPSIA--ETCSPQLRLGGHKKEGYGICWNKRTEGQLLSGS
DDALICMWDIAHGK--K-VGDVIDPARVFSGHQQAVQDVAWHYNQPQIFGSVGDDKKLML
WDMRSPDRSRPFSSV-RAHEQEVNCLAFNPEVDSAVVTGSTDSTIALWDIRSLH--KCLH
TLKGHEGDVFQVAFSPKSAGILASASADRRVMVWNLGKIQENSKA--------SDAGDEP
PELLFVHSGHTEKLNDISWNPD-DVWSLASVAEDNIVQCWSPGSHITNADEAD------A
QVASGEHGKPKDGK
>RUSMAR012977
------------------------------------------------------------
------------------------------------------------------------
------------------------------------------------------------
------------------------------------------------------------
------------------------------------------------------------
------------------------------------------------------------
-----------------------XCLAFNPEVDSALVTGSTDSTIALWDIRALD--KSLH
TLKGHEGDVFQVAFSPKSPGILASASADRRVMVWNLGKIQQNSKA--------SDAGDEP
PELLFVHSGHTEKLNDISWNPD-DIWSLASVAEDNIVQCWSPGSHLTNSEESE------A
PVASAEQGKPKDGK
>ANAIGN008116
---MST-N----------------------------------------HT---NT-VDKQ
L---------------------EIDE------GYKLWKKNTP------------FLYDML
ISHALEWPSLTVEWLPKSDYSKNKKF-VNQYVILGTQTSTFEQNYLLFGQVSL-PNEEH-
--Y--K--TADEFKKDMK--SELSQGKTMVSIVQKIKHQNEINRARYMPQDENIIATTSG
NSDIYVFDTNQH------PKEIGDD--DPFNPQLKLEGHTEEGYGIAWSFHKKGLLLTGN
YDGIVCVHDIPSQS--K--DAVIQSL----G--KKIEDVAWDYK-KNEFIVVTDEKEFYI
IDERSQS--KPKAKM-SDHLGAINCVDIHPYQEFMFATGSSDHTVKLWDSRKQD--QSLF
SLSGHTAQIYSVKWNEKNPTILASSGDDRRAFVWDYSKIATPQTQ--------QDSLDGP
PELLFVHGGHTSRVNEISWSFA-NPWVVGSVSQDNIFQTWQMCHQIFEEIEE-------I
PKNENEN-------
>STECOE001167
---MKD---------------------------------EQ--D----CA---EE-AEDQ
----------------------LINE------KYRAWRKSSP------------ILYDLL
ICKSLEWPSLTVEWLPSKEIFS--DY-SLQKILIGTHTNTPNTNYLQLLSITL-PLEDS-
--L--L--NKSTCDV-------LLSNRNKITSSLILPHECDINTARCMPQKDQIIASKGT
SGLVYIYDCEKF------KANPQES------P-LILTGHHKEGLNLSWSPIKEGFLASGS
DDHLVCVWDLNTMK--N-------P-TILNHHTSIVEDVSWSEFYINALASVGDDRKIIL
WDLRQNT---PSHVI-EAHIHEINSIDFNKHDEFLLATGSNDKTIAIWDMRNMG--RKLV
SLEYHQDTVHKVSWAPFSMSIIASISNDKKVVIWDLGRINS------------ENSDELP
SEVLFTHNGHTGRISDFSWNSN-DHFLMNSVSEDNMLHVWQMSHTLFTTESVR----LGV
PDKDLSSD------
>STECOE011814
---MKD---------------------------------EQ--D----CA---EE-AEDQ
----------------------LINE------KYRAWRKSSP------------ILYDLL
ICKSLEWPSLTIEWLPSKETFS--DY-SIQKILIGTHTNTPNTNYLQLLSIIL-PLEDS-
--L--L--NKSTCDA-------LLSNRNKITSSLILPHECDINTARCMPQKDQIIASKGT
SGLVYIYDCEKF------KDNPQES------P-LILTGHQKEGLNLSWSPIKEGFLASGS
DDHLVCVWDLNTMK--N-------P-TVLNHHTSIVEDVSWSEFYINALASVGDDRKIIL
WDLRQNT---PSHVI-EAHIHEINSIDFNKHDEFLLATGSNDKTIAIWDMRNMG--RKLV
SLEYHQDTVHKVSWAPFSMSIIASISNDKKVVIWDLGRINS------------ENLDELP
SEVLFTHNGHTGRISDFSWNLN-DHFLMNSVSEDNMLHVWQMSHTLFTTESVR----LGV
PDKDLNSD------
>CREFRA004641
---M--------------------------------------------------------
--------------------------------SYK-------------------------
------------------------------------------------------------
----------------------------R-------KH---------------LIAQFKQ
TA---------Y-------------------PL-----H---------ST----------
-----------S-------------------H----------------------------
---KSPT---PHQTVEQPHEAEVNCLAFNTFRNNLCLTGSSDKTVALWDVRKFG--EPLH
VFEFHDGEVFQVEWAPQNETFFMSGSADSRIHVWNVAEIGEQQNF--------EDAEDGP
PELVFSHAGHQAKIEDFCWNVD-IPWYVSSVDSNNTLQCWQLAKDTFDDSGG-----SHV
NDSDLEE-------
>ARCINT018912
---VVN--------------------------------------------------IWRK
----------------------MENE------EYICWKNSTP------------YLYNLV
VTSGLKWPSLTLEWLPDYNFVE-NSV-SVHKLLIGTHTSPQEPNHLLIAEVKL-PSSRT-
--G--F--DISQYDEEMDALPSSVSVPAKVEIQKMINHPGEVNKARHMPQNPSVIATKTI
YSDVLIFVEKEH------PAKPI-D--DQIRPEMILSGHSAEGFGISWNPLAEGHLLSSS
NDNNICYWDIGAGA-----TGCQEAQLTFRGHKDVVSDVSWHPKKMAYFASVADDGNFLM
WDIRKPT---AVLPK-RVHNDAVNSLSFSPYSEWIFLTGSSDKTIKVWDLRNIK--IPVR
TLKSHADKVNGVQWSPHEETIFASHSDDRRLNIWDLSATGKQLHP--------KDTEDGP
AELLFVHGGHTDIISDFGWCPD-IPWLCASVSQDNVLQIWQPGEHIYTSNP------IHI
--------------
>RHYHUM015294
---MLN-YGL---------------------------------Q----HG---DA-GPEK
----------------------VVWD------QFRVWKNHIP------------SLYDHL
AVYPLEWPAISVQWLPEDNCMEERGS-TLNYLLLGTQAFEENAGSANDAAVFS-PNDGT-
--E--L--RDATTSAARKQAGGRGGSNARCVPKQRMAHQGDVNCVKYMPQNPHVVASRGP
VAPVYIYNLDMS------PDLTEQN--SEIDPALQLTGHKSEGVALSWNQKREGLLASGA
DDGLVMVWDLAEQS--KTTEKGIGPSCILQGHEGSVQCLDFHPLHQHLLFSASDDRCIRI
WDTRLADKGSMTNVR-NAHSSAINCIQAHPIAEHVIATAGKD-VVKIWDMRRRS--EPAM
TLKGHTGEILSLEWAPHREYVLATGSMDRSVIVWNIERNSMPENP---PKAEPWDDMDIP
REVMFVHFGHTAPVTDISWNPN-EDWVIASAAADNFLHVWQPAQNCYDGDGSE-------
PDSDVEMQPMGAGA
>HEMPHA029941
---MQGGSAAL--DQPSS-------------PPRVISHLGA-------EE---DL-SHEK
----------------------AVWD------QYRAWKRHIP------------KLYEHL
TVHPLEWPTLTVDWIPEDDNRDEEGY-TKNFLLIGTQASAEEQNFVYNLRCYL-PTVESG
--A--I----S--DQ-------FYRHAGKVELQQKLHHSGVVNCIRHMPQNPHIIATRGP
LAPVFIFDLDAHHQMLKKGHVPE-P--ESCPPYLMLYGHTQEGMCLSWNKRKRGWLASGG
DDNKVLIWDIESKLDLR-QKNGVMPLIELTAHDDAVQGVDFHPTHEHLLFSVGDDKAMRI
WDLRVYDRGF-VQSVKPAHNSNINCVQAHPFADHVVATCGCDGLVKVWDIRFMKRTEPNM
TLRAHSDEVTCLEWAHHSETVLATGSKDRTVIVWDIEKHGQKPSP---PKPAFNDDLDIP
PEVLFVHFGHTAPVTDISWNPS-EDWMLASAAEDNFLHLWQMADRVRNDDSDDPVLQEAV
PREELQQQSSPPVA
>HEMPHA029942
---MQGGSAAL--DQPSS-------------PPRVISHLGA-------EE---DL-SHEK
----------------------AVWD------QYRAWKRHIP------------KLYEHL
TVHPLEWPTLTVDWIPEDDNRDEEGY-TKNFLLIGTQASAEEQNFVYNLRCYL-PTVESG
--A--I----S--DQ-------FYRHAGKVELQQKLHHSGVVNCIRHMPQNPHIIATRGP
LAPVFIFDLDAHHQMLKKGHVPE-P--ESCPPYLMLYGHTQEGMCLSWNKRKRGWLASGG
DDNKVLIWDIESKLDLR-QKNGVMPLIELTAHDDAVQGVDFHPTHEHLLFSVGDDKAMRI
WDLRVYDRGF-VQSVKPAHNSNINCVQAHPFADHVVATCGCDGLVKVWDIRFMKRTEPNM
TLRAHSDEVTCLEWAHHSETVLATGSKDRTVIVWDIEKHGQKPSP---PKPAFNDDLDIP
PEVLFVHFGHTAPVTDISWNPS-EDWMLASAAEDNFLHLWQMADRVRNDDSDDPVLQEAV
PREELQQQSSPPVA
>ANCTWI031261
------------------------------------------------------------
------------------------------------------------------------
------------------------------------------------------------
------------------------------------------------------------
------------------------------------------------------------
----------------------------------------------NVLGSVSGDASLKL
WDMREAD---VAIDVPNAHGGCAYSVDFHPFSPFLLATGGADHVVNMWDMRKMD--KPCH
QLLYHSNEVINVQWAPFADTVLASSGMDRRVVMWDTQKMGMMPTH--------EDDEHAP
PELSFVHSGLLSRVTDMRWCPSLDEWLMAAADMTNVLQLF--------------------
--------------
>TELSUB026153
-----T------------------------------------------------------
------------------------------------------------------------
------------------------------------------------------------
------------------------------------------------------------
------------------------------------------------------------
-------------------------------H-------------DNVLGSVSGDASLKL
WDMREAD---VAIDVPNAHGGCAYSVDFHPFSPFLLATGGADHVVNMWDMRKMD--KPCH
QLLYHSNEVINVQWAPFADTVLASSGMDRRVVMWDTQKMGMMPTH--------EDDEYAP
PELSFVHSGLLSRVTDMRWCPSLDEWLMAAADMTNVLQLFRPRRDLY-DDDSEEQKRLAV
KEEEIQAERAAQGE
>TELSPE011668
------------------------------------------------------------
------------------------------------------------------------
------------------------------------------------------------
------------------------------------------------------------
------------------------------------------------------------
-----------------------------------------------MLRSLVG------
-----SE---MCIDSPNAHGGCAYSVDFHPFSPFLLATGGADHVVNMWDMRKMD--KPCH
QLLYHSNEVINVQWAPFADTVLASSGMDRRVVMWDTQKMGMMPTH--------EDDEYAP
PELSFVHSGLLSRVTDMRWCPSLDEWLMAAADMTNVLQLFRPRRDLY-DDDSEEQKRLAV
KEEEIQAERAAQGE
>COLSPE028743
------------------------------------------------------------
------------------------------------------------------------
------------------------------------------------------------
------------------------------------------------------------
------------------------------------------------------------
------------------------------------------------LITAGDDRELRI
WDTRTKE---VAMKVHDAHAGTASCCDFHPFASFLIASGGGDHVGKIWDMRRLN--APSH
QLYYHSNQVTSIQWAPFSETVLATAGLDRRVVMWDTQKIDLQPTH--------DDDEYAP
PELSFVHSGHLTRICDMRWCPSLDEWLM--------------------------------
--------------
>COLVIE023292
---ML-------------------------------------------------------
------------------------------------------------------------
-------------------------------------------NSVQVLEVAT-PIEME-
--D--L----EEYGKEHKEICKYNAIKGHIKIDQVINVESQVLKLRAMPQDTNILAVRMS
NGALGVFDTSTR------PRDEKDG--GNTKPDLRLKGHKKPGFAMEWNPGKAGTIASGA
DDQQVLVWDVEDMIDGE-SARNIQPLVTFSGHDDVVNDLSWHKTHDNVLITAGDDRELRI
WDTRTKE---VAMKVHDAHAGTASCCDFHPFASFLIASGGGDHVGKIWDMRRLN--APSH
QLYYHSNQVTSIQWAPF-------------------------------------------
------------------------------------------------------------
--------------
>APISPI027591
------------------------------------------------------------
----------------------MIDPA-----EREIWQTYAP------------NLYSVF
LSHILEWPTATLEWLPTTEAFPDSDI-AIHKFIMGTCAHAGQPNYIYVAEVGL-PSR---
-----Y--NLSMFDEEAQLATSFPQCGGIANVVQIASVDGEVNVVRTNPENPMVVAVQCN
SGSTLIYALHRR------KAIAD-T--WTPTPDMKLKGHRKEGVALSWSPVEEWTLASGA
EDHLVCYYDLEANADES-GSEIINPVRTYSGHKDAVQSVSWHHTHHYVLASGGDDKCMIL
WDTRVNK---EVENV-EVHRAEVNTVAFHPTATFQIATCSNDKTARLWDVRSFR--KPVH
EFVFHTEQVISLKWSSFSETVFATCGLDRQVCIWDVSRIDRSSNEKASPR---EDDRTAP
AELVFVHNGHIGPVCDIAWSPHDEEWVVASVDHVNTFQVWCMNHKIHDDEIG-----LEV
----ME--------
>APISPI027592
------------------------------------------------------------
----------------------MIDPA-----EREIWQTYAP------------NLYSVF
LSHILEWPTATLEWLPTTEAFPDSDI-AIHKFIMGTCAHAGQPNYIYVAEVGL-PSR---
-----Y--NLSMFDEEAQLATSFPQCGGIANVVQIASVDGEVNVVRTNPENPMVVAVQCN
SGSTLIYALHRR------KAIAD-T--WTPTPDMKLKGHRKEGVALSWSPVEEWTLASGA
EDHLVCYYDLEANADES-GSEIINPVRTYSGHKDAVQSVSWHHTHHYVLASGGDDKCMIL
WDTRVNK---EVENV-EVHRAEVNTVAFHPTATFQIATCSNDKTARLWDVRSFR--KPVH
EFVFHTEQVISLKWSSFSETVFATCGLDRQVCIWDVSRIDRSSNEKASPR---EDDRTAP
AELVFVHNGHIGPVCDIAWSPHDEEWVVASVDHVNTFQVWCMNHKIHDDEIG-----LEV
----ME--------
>APISPI027593
------------------------------------------------------------
----------------------MIDPA-----EREIWQTYAP------------NLYSVF
LSHILEWPTATLEWLPTTEAFPDSDI-AIHKFIMGTCAHAGQPNYIYVAEVGL-PSR---
-----Y--NLSMFDDEAQLATSFPQCGGIANVVQIASVDGEVNVVRANPENPMVVAVQCN
SGSTLIYALHRR------KAIAD-T--WTPTPDMKLKGHRKEGVALSWSPVEEWTLASGA
EDHLVCYYDLEANADES-GSEIINPVRTYSGHKDAVQSVSWHHTHHYVLASGGDDKCMIL
WDTRVNK---EVENV-EVHRAEVNTVAFHPTATFQIATCSNDKTARLW------------
------------------------------------------------------------
------------------------------------------------------------
--------------
>PAPANK035749
HFLMSS--------------------------------------------------HHQQ
----------------------GAAQ------ERAVWAAHAP------------RLYSTF
LNHNLEWPSCTLEWLAGTADIPDRDT-ARHQFLMGTCTHN-EPNTISIADVLL-PRRFC-
-----V----SEYDDEAAET--FETHAGWMNTVRVANVDSAVNVARAHPDEPHVVAVKCS
NGSTCIYALNKR------SPFPQ-T--SEVRPDARLRGHRKEGFGLEWSGVNENLLASGA
EDFNVCYWDVEANMDSD-MGVDIPAVRCFSGHKNAVQDVSWHGTHDYILASCGDDNALII
WDIRSAV---AVQNV-GVHRSEVNSCAFHPYATFQIATASSDKTTRLWDIRTFR--RPVH
EFSYHQDIVTRVVWSPFSETVFMTASHDRQVCVWDLARK--ERGA--------DKGQSAP
PELVFTHTGHLGPVSDCCWSPHDEEWVIASADHANQMQVWCMNPEIHDDDVD-----AEV
--AE----------
>AURLIM014146
---MAV-PSAEDADEAAS--NGNDSK-----EPRLAANGNEWTEELKFQDDIREEIEDER
HDKQLLIKSDDEDDADPQEMANEGTQ------EYALWAKYAP------------ILYDFV
ITQQLYWPALSCSWIPMNEYTAPRS--A---FWCGSNSDGSKGDEIAITTVQL-PQETS-
--S--C--ENEQLASE----GNFCSYMGDIKFGARFEIGSDIHRVRTMPQDPYVAACFSA
TTDIQIVRVN-----------PS-S--DVVSAFTIRTVHTEPGYGLSWNNVRRGALLSSS
DDGLVACWDLHRKR--E-----LI-------HDISVNEVQWVFQSANEFACVDDSATISF
GDIRQNRSSQPKGAA--ATSLSINCMSFSPTNENCFVTGRSDGTVEFWDRRKGD--RPTM
SLLHHRGDVLGISWNPYLPHLVASCGEDGHVCIWDARGSNSSSKG--------NNNIDGP
PELLFVHGGHTDKVFDISWCPD-DPW----------------------------------
--------------
>HONFER009891
AGLMSQLPTAEDANESAS-RDMDDRSATPAGEPRLAANGNEWTEELQFDEDIREEIQDDR
HEEPSATEEDDNEDADISSGAAERNE------EYVLWAKYAP------------LMYDFV
ITQQFSWPALSCAWIEMNEVTAPRS--A---FWTGANGDGSKGDEIAITSVQL-PREGA-
--HG------SALEDEAASASSFCSYLGDVEYGARYRIGTDIHRIRTMPQDPYVAACFAA
STDIHIVRVN-----------PS-T--DVVTAFSIKTVHKDPGYGLSWNKLKRGALLSSS
DDGLVASWDLHRKK--E-----IV-------HEVAVNEVAWMYHSPHEFACVDDKGVISF
GDVRTSSRTSASGGA-EGASVGVNCMSFAPADGNRLVTGNAAGAVEMWDRRKLQ--TPVL
VLEHHKDDVLGIAWNPSLPHVVASCGDDGRVCLWDVSGKAVSSTD--------TKDIDGP
PELFFLHGGHTDKVFDLAWCPD-DPWSLVTTAENNIVQVWAPAKSL------------RI
--------------
>LEIMAJ005442
---MYH-SDAADATRPSRE------------PVRPGNDAKE-SET---KECVADEVPDDR
--QEI--RHSHDAEGDASDGGANMSD------DYRSFEAEAK------------HLYEYC
GTHVVEWPTLAVEWIPDRAVDPERDY-TLQYLAIGTQAHSGAANAVKVMEVAV-PVTAA-
--K-----DV--YDDDAGEAGGFANVKGHFHCEQTLTMDAAVLKIRAMPAETNVIAVKTA
SGFIGVYNLLQD------LTQNE-A--GRTVPDALLCGHRRGGFGLSWNALKPGFIASAA
DDGYVNYYDVSHRLTIALTGPETQPLERLVGHRDIVTDCCWHSSQGHLLASSSMDGDARL
WDIRMSA---GSSTIPSAHASGATAAQFHPIGAFQLATAGAEGSISLWDIRRTA--DPVW
ELNYHGRPITGLQWSPFCETVMLSYGADGRVVLWDLAKTTLPLGY--------SEDQLAP
PEVSFVHIGHVGRVTDASWNSSTEEWLLASADTTNGVHVYRPLVNVVQDYRA--------
--QH----------
>ENCINT000280
---MNN-----------------------------------------------QV-LEQK
----------------------IINE------EYKIWKKNVP------------YLYDLM
FCHTLQWPSLSVQWFPDVKRDEEGGR-TVQRLLLSTHTSGVEDEYIMIAQVEF-PDEFD-
--E-------SQ-NE---EVNG----DMRFKIVQRISIMDEANRVRYSPFACNVLAVRSD
LSDIHVYDYTKH------LSH---E--KIPRPDMVLRGHEGGGFGLSWSPQSSGELASCG
EDKQICVFDISQE------SSLISPTVVLRRHRMTVNDCSFSFLDKGLLSSGGDDGMVVF
WDTRSRD---CIHAIEEAHTSDVLSVRFSPLDGNIVSTSSGDKSVKVWDRRNLE--QPLH
ILLGHSKEVLSTEWSPHDKGILASGSTDRRVIIWDLNRIGAEVSE--------EYKAEGP
PEMRFLHGGHTSTVCDLSWNPA-EPFEIVSVSEDNMLQIWQVPRTE--------------
--------------
>VAVCUL000751
---MGV-S-----QERTNS------------GTRTQKMSVE--D----EA---KL-KEQK
----------------------IINE------EYKLWKKNAP------------YLYDML
VTHSLSWPSLSVQFFPEATRNEASST-TTQRLLISTHTSQNEDEFIKILSATI-PDTVF-
--S-----DEESYD-------------VRMDTEQQIRVKDDVNRTRMSHKMSNLIAARSD
SEDVHVFDYTKH------LSM---E--TAFMPELVLKGHEKGGYGLSWNYNNKNVLATSG
EDGLVCVFDIEKNT--A---------ERLTGHDGVVGDCCFSFFNENVLFSCGDDKNIIV
WDTRTKK---HE-KIENAHTAEIYALNCSMLEDNVVCTGSKDTSVRVWDMRRTQ--KELF
TLLSHKKEVLQVQFSPHFSNILASSGTDRRVCVWDLDRVGTLQTV--------EEKEDGP
PELLFLHGGHTNTVCDFSFNSL-EPWEIASVAEDNVIQIWQMSRVEKDKD----------
----VD--------
>BARSPE005176
---MA-------------------------------------------------------
----------------------DTSL------EYKMWKKNTP------------FLYDQV
ITHPLELPSLTVNWLPDVEYEQTDDC-ITQRLLIGTHAPMGEPNYLKILNVTL-PTTEN-
--E--N--DIEQQN---VETSGSDDDSCRVVEKMKIFHPGEINIARHCPHNSVLIATRSP
EG-CFVFNYTRH------PSVPTKS--RDPFPDITLNDCVGDYFALAWSPVANAMLASGS
-DGRAVVWDLEGEF-----PQAFDPIWTGIV-GNEINDVQFHCQDRNILAAAGEE--LCI
FDLRGNDTLKPK----NPHQGSVNCIGFNHFNPNIFLSGGQDSIVKLWDIRNLS--EPLY
NFCGHDDEVFGVSFSPFNEVAFASSSADRKIAIWDPTRIGELQSE--------ADRQDGA
AELLFLHTGHQARICDFTWNPNKHEYLMASVAEDNLLQIWQIASNIYGKLSLD-----QI
TLDQVE--------
>BARSPE005177
---MA-------------------------------------------------------
----------------------DISL------EYKIWKKNTP------------FLYDQV
ITHPLEFPSLTVNWLPDVKYDRNNES-VTQRLLVGTHAPSGEPNYLKILNVTT-PSNQV-
--D--I--DITQYDAGSVEFGGFNNISARVVEKMTIPHPGEINIARHCPYNSALIATRSP
EG-CFVYNYTRH------PSRPVKG--AEPSPDIRLNDCKGDYFALCWSPASNALLASGS
-DGRAVVWDLDAEL-----PKAFDPIWTKKV-GSEINDVQFHYQSKNILAVAGED--LAI
FDTRGDDTLKPK----NPHQGSVNCIGFNHFNPNIFLSGGQDSIVKLWDMRNLS--EPLY
NFCGHDDEVFGVAFSPFNEAVFASSSADRRIAIWDPARIGELQSE--------VDRQDGA
AELLFLHAGHQARLCDFSWNPNKQEFVIASVAEDNLLQIWQMAGNIYANLSLD-----QI
TLKQVE--------
>APISPI009878
---M-----------------------------------------------------DED
----------------------YFHR------RYTAWAQRVH------------SLYGFF
MCHIMETPSLSVEWIPESKRNLSKGY-SVAQIALGTYHTD-QPNYLQVCSAFL-PREWE-
--E--V--EDTTFEEDVAHYDSIAEAGNRLHPFKRVVHDGEVNVLKSCPQSPPVIATRGP
HCQVHIFDISRR------RSEPE-D--SVVRPDARLKGPKKEGFALSWSPVKAGRIASGG
GDMIVYVWDIEEGP--T-STMDIGVTLQLAGHTDTVESVSWHPTHDNVLASSGSDRHVLF
WDIRSKK---YSQKE-ECHAQAIYNVSFHPTGVFLLATASADHNVRIWDMRKMR--KPLY
ELISHTSDVYGVQWSPFSDTLLASYSKDCSVILWDLSKTVMEPDP--------TLDHNAP
PHMLFRHFGHTDVVRDVSWNPNEDEWVMASVDDSNQCHIWQPAKSVYTEPDV-----MNV
--ND----------
>PAPANK035759
---MSV----------------------------------------------------DD
----------------------FLHR------RHLEWAQRAQ------------NLYSFL
GCHVLETPSLTVEWIPDSKRDINKGY-SAQNLMLGTYYVD-LPNYLTTHTAFL-PREWD-
--E--V--EETTYEDDATAYDTVGEAGRTIYPYKAVTHDGEVNTAKIMPQRPSIAATRGP
HAQVHVFDFARR------RAEPEDH--NNVRPDARLKGPRKEGFALAWCPCNEGFIASGG
GDMIVYVWDLAGNAT-E-ATIDVAPLYQFTSHTDTVESVSWHPTHSNVLASASSDKTCIF
WDTRTRR---PQQKE-EVHLEAVYNVTFHPTGVFLLATTSADKTVRIWDMRKMR--KPVY
ELVGHTSDVYGMKWSPFSDTVLASHSRDGTVALWDMARINLEPDD--------VQDAHAP
PAQVFRHYGHLDTVRDVAWNPHEDEWMLASVDDANMLQIWRPTPDCYTEGDL-----NEV
--------------
>COLSPE016888
AESLATAP-----PSPGPT---------------KPKRQGQLAQM---RNSSAEE-DKKK
AAEMI----------GGRGGAQSVRDPDFNAQVHSVWRRYVD------------RLYDFY
AQHFLEFPTSTVSFVPDSRTAFPAEY-ARHQIYTGTVSP--TANYLCAYHCYV-PSELD-
--D--E--DVEE-ED-AGEYGKYTDVANVLQPVIKVAHDGPIQRLRANPVIPSLVACRGR
KSNMSLYQLADY------GTE---D---NKAPTSSLRGPRTAGNGLAWNAEEHHMLAATA
NDGMVYVYDVNANVEVR-TGNSTGPIMALAGHQEAAYDVSWHPTQPHTLMSCDAAGKVIF
WDTRSMS---KEFSA-EVHIGAALSCAFHPTAIFAFATAGADGLVRAWDFRKLN--RPTY
NLVGHRGGVLGVKWAPFSSTVMLSHSLDGSVICWDLSKADIEPLV--------GIDDHAR
PEMVFQHFGHMGPVRDAQWCDHSDPWTVVSVDDHNTIQLWSPAPNAYNNMKGD-------
--EDDE--------
>COLVIE011818
AESLATTP-----PSPGPT---------------KPKRQGQLAQM---RNSSAEE-DKKK
AAEMI----------GGRGGAQSVRDPDFNAQVHSVWRRYVD------------RLYDFY
AQHFLEFPTSTVSFVPDSRTAFPAEY-ARHQIYTGTVSP--TANYLCAYHCYV-PSELD-
--D--E--DMEE-ED-AGEYGKYTDVANVLQPVIKVAHDGPIQRLRANPVIPSLVACRGR
KSNMSLYQLADY------GTE---D---NKAPTSSLRGPRTAGNGLAWNAEEHHMLAATA
NDGMVYVYDVNANVEVR-TGNSTGPIMALAGHQDAAYDVSWHPTQPHTLMSCDAAGKVIF
WDTRSMS---KEFSA-EVHIGAALSCAFHPTAIFAFATAGADGLVRAWDFRKLN--RPTY
NLVGHRGGVLGVKWAPFSSTVMLSHSLDGSVICWDLSKADIEPLV--------GIDDHAR
PEMVFQHFGHMGPVRDAQWCDHSDPWTVVSVDDHNTIQLWSPAPNAYNNMKGD-------
--EDDE--------
>TELSPE066578
---LSR-PTA----SSGKT-----------------------------------------
------------------------------------------------------------
------------------------------------------------------------
------------------------------------------------------VKCN--
-------------------------------PTVVLRGPQRAGIGLEWHPTEENILAVSS
YDQKVYLYDVESNT--R-GNHSAGPSHVLKGHTEEVYDVSWHYTHRDTLLSCGAEGKVLF
WDRRTGA----TMSA-ELHKCPVLASTFHPTGQFAFATGSMDGPVRVWDFRSIS--KPVY
NLVAHRGPVTGLHWAPFSDSVLMSHSTDGSIVIWDLLKASQESQ---------PCDQNAN
PELVFQHYGHSSPVRDACWCAN-DAWTVLGVDDHNTVQIWSPAPKILNDNTD--------
--PDLEVPS-----
>EUGLON012273
------------------------------------------------------------
----------------------PMAD------PHATWRRNTP------------FLYDLL
ISHSLEWPSLTVAWLPPAA-------PATQAVVLATYTGGREPNFLLVADVEI-PTEAA-
--A---------------------HAAPRLLFRHSIPHDGEVHAARVHPSRATLVATKSP
HPTVHIYDIQQF------PERCL---INTGSSAVQLQGHSKGGYGLAWHPSKETILLSGG
EDGLVLAWDFTHA---------AQPLVHAQGHKGSVEYVAWHATQQWLFGTVGGDLRLNL
WDIRTPQ--TPHSSI-EAHQRDVNCVAFSPHSEFLLATSSADHTCALWDHRRLS--MRLH
TLRSHTDDVQTVEFSPLHPTMVASGSVDKTVRVWDMAKIGAAQTA--------ADAAEGP
PELIFTHAGHTSRVAEFAWNPF-SEWMIASTGDDNTVQLWKMSPHIYCAMEYE-------
----LEGQRAPHSL
>MASSPE001600
---MASIS----------------------------------------QNTIXSD-EDQQ
----------------------HVKD------EYNIWKKNVP------------FLYDYM
LSHALEWPSLTCQWLPDTFDEETDST-ITRQLLLGSHVAEKGDNELLISTVTL-PKNGT-
--D--W--QDIK-EDD--EEKG--IAGGRLKIVKRFKHDGEVNRVRFNHGKKHLAATKSP
SGKVYIYDVSK----------P--D--G-SSHVCVCNGHTQEGFGIAWSPTNQDQLVSAG
NDGLVCLWKVSGN------AKNVQPLGVFQGHDRVVEDVSWNCENPHQFVSVGDDQSIVF
WDTRERT---ETHKINAAHDSPINCVDFHPKQASLLLTGASDGSYRLWDTRVLS--ATIH
SMPIHKEDVLSLQWNPDYSPGFATTSGDRRVIMYDLSRIGEEQPE--------EDAKDGP
PEMLFLHSGHTANVNDISFRKG-DGWLCATVSDDNIVQVWEMGRKLYEMEAL----TSAL
PESD----------
>MONEXI001388
---MQV------------------------------------------------E-ENID
----------------------EIAN------EYKIWKKNSP------------FLYDSC
LTHALEWPSLTVQIYPDIRQSPEGDY-VMQDLLLGTHAED-GENALIIAEAKM-PTLSA-
-----L-----EHEDELRQSGGFNTAKAQVTITQKIPHDSEVNRARFNPSNPAIISSWST
SCNIYIFDSRIK------PTIEDSH--SKYRPQLILKGHSKQGYGLSWNTFHPSLLASTG
DDGKVCTFDLNSALPPSSSSSSLSPLSLMPAKNAAMEDCRWSPHHPSLLASASDSGSSYI
WDLREQLGIKPTATI-THHSAEVNSICFSHFDQNLIVTGSSDHTLKLVDLRNTS--EPLY
TFEAHTAEVLQCEWSPTEETIIASSGGDRRILLWDISAAGAQPDE--------QDTDSGP
PELLFIHGGHTARPNDFCFDKT-SPYSIASVSEDSILQIWQVAEHIYSEDEEEEEKEKDM
EEEDLDEEDEEDSE
>ENTSUL047792
------------------------------------------------------------
------------------------------------------------------------
------HP-------------------A---------TA---------------P-----
-----------R--------GA------------------FFNCAR--------------
----------Q--------------------------GHSEEGFGLSWSTLAEGNLASGG
NDGTVMVWDISTA------NSSLE--SKFVQHQGVVSDVQFHSSDQAVLASASDDRTAAI
WDLRSAS---GALQL--VHPAEVNALSFSPFDPIALATATTSGAVQVWDLRRPA--DPLI
SLVHHTAAAVAVRWSPFHRAILASAAEDGFTLLWDLSKVPEDQGR--------TD--DVN
PCLLFVHDALGGKVTDISWHTSLDEFTIASTVEGNELHVWRMADSCYRN-----------
--------------
>ENTSUL047793
---MEC-----------------------------------------------D-I----
----------------------AEDE------RAKVWRKNAP------------FVYDRL
LTKELAWASLTVEWLPTKRYDAGTDC-HVHQVLFGTHAMD-EKNYLYVTDVFF-PAQPK-
--D--L--DPKDYDQATEEIGTYGTTHGRVNTRITLVHDGDVNRARHCPHNPNLVATKPS
SPELLVFDLRKC------YWKAKTV--DTCTPQLRLVGHSEEGFGLSWSTLAEGNLASGG
NDGTVMVWDISTA------NSSLE--SKFVQHQGVVSDVQFHSSDQAVLASASDDRTAAI
WDLRSAS---GALQL--VHPAEVNALSFSPFDPIALATATTSGAVQVWDLRRPA--DPLI
SLVHHTAAAVAVRWSPFHRAILASAAEDGFTLLWDLSKVPEDQGR--------TD--DVN
PCLLFVHDALGGKVTDISWHTSLDEFTIASTVEGNELHVWRMADSCYRN-----------
--------------
>EUGLON033495
ARHMSV-P--------------------------------------------ADE-----
----------------------KEER------RHQVWKKNAP------------YQYDVI
MTKELAWPTLTVEWMPERRYDAEKEC-HVHRLLMGTHTDGEEVNHVIITDVVL-PPQPD-
--Q--L--NMKRYDPE--EVGGYGQTDARIAIKSEIVHEAEVLAARCCPRNPNVVATKPG
SSDVLMFDLRQH------FWDPKQS--TECKPNLRLQGHDGEGSALAWSPFTEAVLASSG
SDGVVDVWDLAQDE--------AQSSRQLMGHSALVEDVAFHCHDRHVLGSASDDKTAAV
WDMRQRE--GPSLWL-VGHQDEVNSISFSPWNPVAAATGSSDTSIALWDLRQAR--DPLL
RLQFHTQPVYRVRFAPFHETVVASSSLDGRVLLWDLAQAGSPACP-----------GRPP
PELVFIHDGHGAPVTDFGWNCSADEWLMASASDNNLLHVWRMADSLYGDH----------
--------------
>PLABRA004832
---MSD-D----------------------------------DDG---DD--QEE-NDDQ
GD-----RDEADEGADDAGGAVQIRR------EYKVWRAAVP------------FLYDLV
LYQGMIWPSTVVTWLPASVPNAASDVPTIQHCLVGSNTSGSDQPYLQVMEITL-PPKYDY
--A--L-----R-DD-SRAHSSVTSTAGKIRAVKAFHSTTDIRRVRVMPRRASLAACKCD
DSTIDLFDISQPGVAIPTRTTPAAS--ARTSKLLSLSGHTADGWGLSWSPHLNGQVISGS
NDTLICHWDVNSPG----DASAIAPLRTYAGHAGPVIDVHWGALHAHVFASGSDDKTAAI
WDVREKGPSAPS-TT-LAHAAHVNAVEWAPFDEFQLATGTAEGTVAVWDTRKPD--SPAH
VLQCGKGDITRVSWAPFQPGLLATSGNNRRVLIWDLSRVGMEQSA--------EDAEEGP
PELAFVHSGHTASVTDVDWCPD-SPWTIASVSENNILEVWEVADPLRSAPTR--------
PE------------
>RAMVAR009414
---MTA-EEYSN----------------------LENGVEESEESASLDNSRAEEATNDK
----------------------RINE------EYKIWKKNIP------------FLYDMF
MMTATQFPTYTIDWIEDVETESGCEY-RQQKVVIGTTARGDAENGIILLNVRT-PKDGP-
--EG------GKLDEERPSIGLFTGSQNIISIHGIICQSIPITHARVMPQKNEFVCAKLA
DSSVVIYDWKSE------LKH-SEDPIVEKPPMLELQGHDRSAHGLAWNPHKAGNVASCG
KDGRILVWDICGAK--R--RQDVKPHLTVTGHDTEIQDIAWHPLHSTIIGSAGIDKCFCL
FDIRSRNLAKPSHRV-EAHEASVNAISFAL-SESILATGSDDGTVALWDMRNLS--RRLH
SLKYHTNEVFTIDWCQDRASLLASGGADRRICLWDVRKIGEKQER--------VDL-TTP
AELQFVHGGHSGRVTDVTWNPAQRKLMIASVAEDCIVQAWMPAKYQW-PDESEAGLSNGV
EEKEVEEPKETTTS
>SCHPOM003226
---MAV-S--------------------------PSKQAQA-----------SEEINQEK
----------------------CINE------EYKIWKKNSP------------FLYDLI
ITRALEWPCMSLQWYPEQQIFAEHGY-TEQKMFLGVRADV-GKYLLAVASIQL-PYLNQ-
--T--V--PPTTME------GAAGESSLRVNISNLYSHPESVCSAKLMPQDDSCVATVGN
HNDVLVFDKESF------ESYSSSE--SPLKPKYRLTKHTQPCTSVCWNFLSKGTLVSGS
QDATLSCWDLNAYN--E-SDSALK--VHISSHEKQVSDVRFHYKHQDLLASVSYDQYLHV
HDIRRPDSTKPARSV-HAHSGPIHSVAFNPHNDFILATCSTDKTIALWDLRNLN--QRLH
TLEGHEDIVTKISFSPHEEPILASTSADRRTLVWDLSRIGEDQPA--------EEAQDGP
PELLFMHGGHTSCTIDMDWCPN-YNWTMATAAEDNILQIWTPSRSIWGNEQLE-------
--EDLS--------
>LEPVOR036070
---MA-------------------------------------------------------
----------------------------------------TP------------FLYEVV
ASHTLRWPSLSVQWLPSPSSTLAGGY-TSKQLLVGANSSEDEPYTMKILDVSL-PPRFSY
--DS-L--EQNQFSQ---SLTG---TCVKMRVAKSFEVPHEIHRIRCMPQMPSVVALKTA
GQEVEIYNNIQQVDEPGVKSAPAAEKLENNKP-HLLTGHTSHGWGLSWSTLEKGRLVSGS
EDRAICVWDAQAVL--DGQTDSVRPLLMLKAHEDSVCDVSWNYFERALIASVGDDHKLRL
WDTRLTN--RSSGSCQNGHEDQINSCSWSPFSPHLIATASVDKTVIVWDVRKLD--KPMQ
KLVGHKSGLNFVTWSPFHPGVLASCGLDRRVFVWDLTRTGRHRDA------------EAP
SELLFVHGGHIDAVSELQWCPD-QEWMVASVDEDNVCQVWEMAHAIHEDGNNDS------
PVKDVDQMRT----
>ANAIGN003676
---MTNI-----------------------------------------------------
--------------------------------EHQIWKDYCP------------IYYDFI
YTIPLSFQSLTVQWLPYQEKTTD-NF-LKQRLILATFTERKSRDYLQVVELEI-PLDDAV
-----I--DSSTYKTD--SFGNLGGETKPIKVISRMFHPTEINRARYMPQNSDLIAVISS
E-AVWVYNSKQP------KEKP-----------IKLEGQTEEGYGLSWSNHIKGNILSGS
FDQYVRTWNIENQN----------KLFSYK--PNKIGDASWHPRDANYFGAACDNGNFYL
FDTRTKE---PTISL-QAHSEETNCLSFNPIFSELFATGSSDTNIHIWDVRNLS--QPLR
KLKGHSNGVFVLSWNPLNPSVLGSCGDDNVVILWDLSNQNH------------------P
--ILFQHNGHTDTVREFSWNEN-IPFVIASVSFGNILQIWEMNGELYSGLNQ----ITNI
PS------------
>ANAIGN020911
------------------------------------------------------------
------------------------------------------------------------
------------------------------------------------------------
-----------------------------------------------MPQNSDLIAVISS
E-AVWVYNSKQP------KEKP-----------IKLEGQTEEGYGLSWSNHIKGNILSGS
FDQYVRTWNIENQN----------KLFSYK--PNKIGDASWHPRDANYFGAACDNGNFYL
FDTRTKE---PTISL-QAHSEETNCLSFNPIFSELFATGSSDTNIHIWDVRNLS--QPLR
KLKGHSNGVFVLSWNPLNPSVLGSCGDDNVVILWDLSNQNH------------------P
--ILFQHNGHTDTVREFSWNEN-IPFVIASVSFGNILQIWEMNGELYSGLNQ----ITNI
PS------------
>MONEXI000375
---MDS-SN----------------------------------------------L----
----------------------TSSS------SSGETKDDLP-----------ELDYTYI
ATTSIAKGSNMSEEIDKKSQ---------------QMTEQKENP----------PQEKS-
--R--I--QPTRY----------------------IFFDGDVNRARYMPQNPKFVASYIS
TGDVVVADMSKY------QSFTNDR--DAPRFGLKLKGLEKEGYGLDWNVHNKGQVIAAS
VDGKACMWNVTSMSSIT-ETSSIQPTTTFRA-PSPINSCEWHSETQYLFGCACDDGSALL
FDNRVGGSQPIAIVV-PATTGATNCISFNPTVGHLMLTGGERGTVLLWDIRNPK--KSLH
TFVQHSERVNQVAWAPFDKDVKGSCGLDGRVVLWDLRLIGEEIVS--------EDMNDAP
PEVFFEHRGHTSEVTDIAWSKSGTEWMMASVDADNTIQVWKMSQDVSVFYDDDEK-DKAI
--SEMKVE------
>CRYMUR000351
---MEE-HN---------------------------NIICQ--E----SP---QE-HLDL
----------------------QNDD------EFYFWRRNCP------------YLYDSM
LSYTLEWPTLTLDWLPNSYKSADGTY-SVHKIIFGTHTNGEDQNHLIVAEVHL-ADSFE-
--A--E--DLMRYNNDTN------SSSIQFEIKAKLNHPGEVNKALHMHQHPFIIATKTA
KGDTLLFDYSKH------ESFSS-D--DLVRPQLVLTGHNNEGYALSWNFSNEGFLISGG
KDSRICFWDIANYTEGE-SIRSIEALNSYEWHKGEINDVQWHPSHAYVFASVSDDKFLAL
WDIREKSMNPSQYSE-SPNCNILNSISFNCFIPTVFATSDSGGKINIWDLRDLS--HPIK
NIKYHR-PIAKIEWSPWCPNIIASACGDNRVVLWDICK-----ES--------NQSDSTS
SEIIFSHAGHGAPISDFSWNYSNDPLLIASASEDNTIQFWQISDIF--------------
----L---------
>PARTET013652
---MSA------------------------------------------EN----EIQEER
----------------------TQGE------QFENWKQNVP------------FMYEIC
ISHQNSWPSLTVTWLNEIEIDQNNN--EVHKLIVATQTARQEQEFINVLKLSL-PQYTE-
--E--------DFDAS--SLNNWKQPVGKITQESQIPVQHEINKIRQQPMSKSILAAQTS
VGEISIYDINKH------QKV------------MSLKGQEREGYGLSWNPKNQGHLLSAS
YDKKIYYWDVTTGQ----------LIKSYNFHSQEVEDVCWHPQDPNLFISCSDDRTFAI
CDTRSQQ--GMKIQQ-EAHSQEINCIQFNQLEPRYFATGSNDAEVKMFDITKPD--NQIY
SFSNHEDAIYTLQWSPHKKNLLATGSVDNKVILWDYLRVGKSQER--------EFERDGP
PEVVFYHGGHRSKVNDLSWNPN-HKNLMASVEADNMLQVWKIQPQLWMDEDGDEA-----
--------------
>PARTET026502
---MSA------------------------------------------EN----EIQEER
----------------------NNEE------QYRNWKQNIP------------FMYEIC
INHQNNWPSLTVCWLNELEIDQNDN--EIHRLIVATQTNNQEQDYIKLLKVAI-PKKLD-
--E--------QLDNT--LLNNWKQAVGKVQEELQIPVEVEINRVRQQPNNQFILAAQAG
DGEVGIYDLSKQ------SKV------------FALKGQEKEGYGLSWNLTNSGQLLSAS
YDHNIYHWDSNTGQ----------LIKQYNFHSAEVEDVCWHPQDPNIFISCSDDKTFAI
CDIRTNQ--GVTIKQ-EAHSQEVNCAQFNNFQSNIFATGSNDAQVKMFDMNKPE--EDIH
TFSNHEDAIYSLQWSPHQRNLLASGSVDTKIVVWDYYKIGNEIKA--------EDEKDGP
SELLFYHGGHRSKVNDLSWNVN-HKHLFASVEQENILQIWKIQQQLWEEDENDEYI----
--QS----------
>PARTET031269
---MSA------------------------------------------EN----EIQEER
----------------------NYEE------QYRNWKQNIP------------FMYEIC
INHQNNWPSLTVCWLDELEIDQNDN--EVHRLIVATQTNNQEQDYIKLLKVAI-PKKLD-
--E--------QLDNT--LLNNWKQAVGKVQEELQIPVEVEINRVRQQPNNQYILAAQAG
DGEVGIYDLSKQ------SKI------------QALKGQTKEGYGLSWNLNNSGHLLSAS
YDHNIYYWDSNTGQ----------LIKQYNFHKGEVEDVCWHPQDPNIFISCSDDKTFAI
CDIRTSS--GVSIQQ-EAHSQEVNCVQFNNFQSNLFATGSNDAQVKMFDMNKPE--EDIH
TFSNHEDAIYSLQWSPHQRNLLASGSVDSKIIVWDYYKIGNEIKA--------EDEKDGP
SELLFYHGGHRSKVNDLSWNAN-HKHLLASVEQENILQIWKIQQQLWDEDENDEYI----
--QS----------
>STECOE017306
---MDELS----------------------------------------------D-EVSE
----------------------SIID------EQRIWKKNTK------------LFYCLL
INYRLNWPSLSVEWLQLRGNEGKLGY-RTNRLVYGTHTSSQEQEFVIVDSIKI-PEDSI-
--S--P----SQIET-------ITSRNNLISSLAYMTHQGEPNRLRASISNDFLIASKSS
NGQIFIYDYENE------SKI------SDKGLKMILKGHQDEGYGLEWNA--QNLLASGS
YDKLVCYWDIKNAA--------TEPVHVFTGHNDIIEDVAWS--DENTIISVGDDKKIIL
NDIRTCA---TAGDI-IGHDGAINSVDVNKLYPQLLLTASSDKSIKIWDLRNSS--NCLR
VI-CNDNEVYCAKWAPFASNIFASTGGDCKINVWNLGKK------------------DNP
--LCFTHEGHFARVNEFSWNQN-EHMTIASVDEDNYMQIWCMHPAYLN------------
--------------
>BAFFRI056410
------------------------------------------------XN---ESQM-QR
----------------------HVDK------AHKTWKKNAA------------ILYDFA
MIQSLECPSLTVQWMPDRTYP-DADW-CQHRLLIGTYSNKKRKDFLMLAAVSL-PREMA-
--N--F--EEGEEDDEDAPLDSCAAAQATIEIERKIPHAGEVNRARYMPQNPDIIATKSG
GGEVYLFRLSKH------VNFPKDD--GKGCHDLLLKGHKDEGYGLAWSERQAGFLVSGS
YDHRVCVWDTNATP--S-ENRALDPLITFVGHADAVGDVAWHPSQANIVGSVGDDGMLMT
YDLRAGK--SPANQH-RVSNLATNSLAFNLVNPHVLATASGDSVVCVWDNRHLA--APVH
RLQHHSDVVDVVAWSPHSEHVLASGSQDRMIHILDLSNPVGHDPS---------D----P
RQVMFVHAGHTSKVSDVAFNAH-DPWLLASVSDVPTVQVWQMHRSIWGDPGGDADSS-SY
DSEELD--------
>GUITHE000093
HGQLTA-SEFAKLANSNET-AFEARQG----RRRLVKAYEK--DLLPADT---DEEL-QK
----------------------KVDR------AHRNWMKNSP------------LLYDFA
MVQALEWPSLTVQWLPEKL--------------------EKRKDFLMVAIVNI-PRDLS-
--E--K--QENEYEPERLHPSENAYLRSNVEMETRLLHKGEVNRARYMPQNSRIIATKSG
NGEVYLFDIGTQ------KKF--DD--VNFCHTLLLRGHTKEGYGLAWNDRKTGYVLSGS
YDQKVCVWDINGTP--E-ESRQLDPIYTFRKHSDVVSDVAWHPFCEDTFSTAGDDKVVMM
WDMRAGS--DPTSIH-EVSQHPVNSISFNHINHHLFAIASGSAVVKVWDRRKMD--DSLY
IINSHTDVVDVVSWAPHSQNILASGSRDRNVHILDTSNAPSKRDSFV------ED----P
EELMFVHAGHTCKISDITWNLH-DPWLISTVSDLDSMHVWQMSDEIWAAEKEEVLSS-SY
DSDELESTFGSPQA
>GEMCRY021979
---MMT------------------------------------------------E-EQPQ
----------------------HVEK------RGR---KA--------------------
------QP----------------KY--IQR------------DYLMV-AVQL-PRTIA-
--------ETRE-DDD--DMNN--YAQAQVDVVGRYGHSGEVNRARYMPQNSRIVATKSG
GGEVYLFDLAAL------GDK-KDQ--HSADHYLLLRGHSKEGYGLCWNERKSGYLLSGS
YDHRVCVWDSNG-------SETLDPLNTYTGHTDAVADVAWSPHQESIFFSVGDDKKMFI
WDLRSAK--KAACSV--ISEWAVNSVDCNTYREHILATGSGKGVVRIWDDRKMD--APLN
ELTLHSDVVDVVSWSRHDANVLATGSRDRKVQLVDIQKAQAATRS--------GGEETDP
REVMFVHGGHRHNVSDIAWNHE-CPWLLSSVSDAENIQFWQPTHSIWSADEDDDGQSSSL
PAEDMEEKECDDPK
>SACCER006151
---MEN------------------------------------------------Q-EKPL
----------------------SVDE------EYDLWKSNVP------------LMYDFV
SETRLTWPSLTVQWLPTPVQELDGGF-IKQELIIGTHTSGEEENYLKFAEINL-PKEIL-
--S--N--EDPQ-EEE--EYSSLPAPRSNIRITAKYEHEEEITRARYMPQDPNIVATING
QGTVFLYSRSEG-------------------LQSTLKFHKDNGYALSFSTLVKGRLLSGS
DDHTVALWEVGSG------GDPTKPVRTWNDHSDIINDNKWHNFNKDLFGTVSEDSLLKI
NDVRANN---TTITV-KC-PQPFNTLAFSHHSSNLLAAAGMDSYVYLYDLRNMK--EPLH
HMSGHEDAVNNLEFSTHVDGVVVSSGSDNRLMMWDLKQIGAEQTP--------DDAEDGV
PELIMVHAGHRSSVNDFDLNPQ-IPWLVASAEEENILQVWKCSHSL--PGG---------
PKKDIS--------
>ENTSUL011159
---MTE------------------------------------------------ETKDFD
----------------------STAE------ELLAYH----------------LIYDVL
LTHTLDWPSITCQWLPSSTFAKSG---SQQNLLLGTQTDGSEPNHLIVMEVEI-PDS---
------------FESE--------HETPLLPHSTQMVHEGDVNRARYMPRQPHLVATQAS
NGKINLFDLAKS------EKI------------LTLSDLETEGYGLAWSDQVDGHLAALD
HSGCMCVWDLQGST----------PVRKQKAHLEAGDGICWIWQSSNILATVADDRFLNI
WDLRSDK---VAY-VLQ-WPCALNCVTSRPLNQAQLLLGAADGNISWLDVRKLSTHSLLG
CFTVHSGQVLCVEFAPFESTIFASSGDDCRVVLWDVELA-----K--------EAATDGP
AATIFQHCAHKSKVVDIAWNPNQENWVIASVSDNNELHVWKPDNDL-DSSDT--------
PDRQ----------
>EUGLON046277
------------------------------------------------------------
-------------------------------------------------------MYDVI
KTEELDWPSLTVQWMPGVEHPPTGKF-TIQRLLMGTQTSGQEPEFLLVADVHV-PAVES-
--D--E--EDDDLSDT--PAKGV-HEEAEIRFRTKLRHDREVHRARYMPQSPDMVATKSS
TGAVYLFDVAKD---------PSSS--TTSAHQVAMAGTAGEGYALAWNAQREGLLLSG-
-DSALCCWDVSGGS--H--DTLLQPFRNPHCHDDVIEDVEW--ISGDAFATVSDDNTLRT
WDLREAT--KATAMV--HYSSHLNALGYTTAAEHRLLTGAADGSVLQWDLRKLTG-GAVH
TFKGHRDEVFSIQCAPFHPSIFASAGYDRGVYVWDIDRIGAARDS---------DEEDGP
PELVFQHGGHTSRVLDISWNPNPEAWVMASIQEQNLLHIWKPSQELLEEDNGDEGF----
AKSDVKRPRV----
>TOXGON006294
---LDR-QNASEATRRATS-AASEQEGNAMT---SAETTAEATDAFSLDEAVPDELDNEE
SD-----EKEDEEEGDRND---VIAE------EFNNWKVNTK------------VLYDLV
MNYTLEWPSLTVQWLPGLTTKTGAAS-VSQRLLIGTHTSSGDDNSLLVLQVSL-PAKPI-
--E--D--EAARYERT--DYDGFG-LPCKFKTVKSFPHEGEVNVARFMPQKADIVATMGP
QGFVSIYDLSMD------SAH-------SEGAVLKLPGHTTDGFGLAWNAMVHGRLASTS
NAGAICLHDVQAAP--A-ASAADAPLRTWTVSKGAVNDCCWIPGEAALLASCGDDGIVSV
WDIRDDSPNSAAVQF-KASEADLTCLCADEQQPNTIVCGDNRGHLRVFDRRRGE--KPVH
MVDAHDGEVTRVAFAGCEAGLLSSAGRDRFVSLWDLKKVGEEQSE--------EDAEDGP
PELLFSHGGHVAAVSDMAWNRE-DDKVVASVGEDNRLQIWQLKRSVFFCADDDNED----
--DDVE--------
>CRYMUR003098
---MMNF-----------------------------------FDN---SNNI-NQ-SQEL
----------------------ERQE------KHKIWKENTS------------LLYDNI
MTHIMEWPSLTIEWMKAIDSEMDEDYIIKNSILLGTHTSGNDQDYIIIMDVFQSPPEQRV
------------FETK--DFAGFSSQNPLFKQRFLIPHEGEVNRVLHMPTNTSIIASKAI
NGNVNVYNLSNYIEQENTKSGPE---ILDKNPAIVLSGHELEGWALNWSMTKNGYLASGS
DDEIICVWDISSNI--N-SSKTLSPLIMLKGHQKSVQDLIWHPSNENILLSVGDDGQIIL
WDIRESS---PAIALSQANSNNLNTITINPFQTNIIAVGGSDPTIGIFDIRNLQ--KRLH
SMHGHNGQINRLHFLIEDEGLLASASSDMTISIWDLKKIGMEQRL--------DEIEDGV
PELVFTHSGHTSPISDFSCMLI-DTTSFVSVSEDNYLHIWNPSETIFFSDDEDEEF-ERI
--KNVE--------
>PLAFAL000066
---MSS-PKESK--------------------KRKSNALDEASEE---ENDVIDE-DEEE
----------------------DVET------QFNNWKTNSG------------LLYDFV
CRKELEWPSLSVDFGDFHHENLENNV-LNQIVCVGTHTSNKEPNFLYVCDVLF-PLEQV-
--P--Q--EKC-YKSE--NYEGFCSEKKKFTIKSKIAHTGEVNRIKFVPEKKNFVVTKAV
DGNVHLFDINKH------KIETV-D--DKMNPEVSFVGNQSDGFGLDFQPIKK-YILTCA
NDGLINVYDYNTLN-----TKTVQPFYKVQ-YKSPVNDISP-TNDPNLILACADNGYILI
FDFRIKS-NEPAQQT-LGQQVPVNTVALNTF-TGLFASGSDNGKIKVWDLKKFH--EPQH
IINAHKEAIIRLNFSPNDASILASASNNRFINVYDLNKIGEELDA--------IDLSDGP
SELIFSHGGHTQPVTDFNWNHHKLKMFIGSTSEDNTLQFWQLKSELLDETNT--------
PTTDVE--------
>PLAFAL004956
---MKKLNNLNT------------------------------NDN---QN---EE-SQHN
YL--------------------SNID------NYKYWQYNTI------------LLYNVI
MIYTCEWPSLFIEWLPKVYKNDE-EY-AYQDLILGTYTT-EKNNYILILEVTL-PSEEF-
--S--Y--SSFYYEKN--DYHNFCDTSKNFRIKNKIYHESEINKISCYPENADIVACFCS
DGNINIFNINDY------YNKDDED--NILTFDKTLKGHLYQGWGLEWDD-KNNYISSCG
DDSYLCIWDMNTS------DKIMHPIVKYFNHNIPLQDCCW---NDNNVLSVSENGHINI
YDIRNKT---VVNSI-CATNCTLNSIDVNPHNKNIFATAGTNKEIDLWDMRFTN--KSLH
RIISQKETIIKLKWDKFQPGILSSSTSDKFIYFFDTNKIGIEQTY--------EDSQDGP
PELIFIHGGHSSNILDYSLNNS-YSMMISSISEDNTLHIWQPSKQAYEDASD----T---
DDTEVE--------
>TOXGON004544
HRKMGDREEAAEMSEDSASRDGNLSEGDGSPPGREEKKRQEGRDALDFRDALRDEVQSEQ
AP--------------------SSGD------EWRHWQNNCL------------LLYEHV
MAHTLEWPSLTTQWMHSRNLKASGE--MGQTLLVATHTSGQHPNFLLLMEVTL-PLEPIH
-----P--SGMHFGQQ--DYVGFGEDSRKFTVTCRIPHEGESNKARLCPSDQTKVASKAL
DGCVYIFDFCKHLKSGKATATPAD--FMTAQAEVVLCGHTAEGWGLEWGPPRENVIASAA
DDGIICVWDLHSKP--Q-THKRLAPLHKLVADSRPLQDVCWKRGEGEVLLGIGDDGYLNM
WDLRVSP--APVVRT-QCSWTCTNALAANANAPYVVATAGADKGVSIWDLRALR--RPAH
RLLAHGEAVTCLKWAPGEKTTLASGSTDRLIRIFDLSLVGAEQES--------DEAEDGP
PELRFVHGGHLGAVNDFDWNPQADSLMLASVSEDNALQIWQPTRKAFKRDSDEDSVYGEV
--DDVE--------
>PLAFAL004062
---MLDIQEKNK------------------------------KESYELEN----EVTENN
YV--------------------IQNE------RHIIWRKNTP------------FLYSSL
LKHKLDWPSLTVEFLGGDNSFKSKNY-FTNKVLLGTHTSNQDLEYVYIGEIKC-PIFSI-
--K--E--DVLQYE----NYSGFIKKKPSFEVKAKLLHPGEVIRATNLPSNSFFIVTQTS
NGNALLFDYTKH------PSFPSDM--STCYPQMILKGHTNEGSGLCWNVNRENLLASCS
VDGSICLWDINKGTKSTADTPTLSPLCTWKNTKTAFNDIFFHPKFSNALGVCDDNGYMSI
YDIRKKNFTKAEICF-NDYNEPMNTFSFDNFSEYIFSCGYSDGLISVWDMRYNK--ESLL
KLKYHTQGINRIKFGMISSGIFASCSDDGTACIWDISRNNNTQTE--------DDPNPVP
KQLLFVHGGHIGSIYDLAWANS-NTFTIATVGVDNSIHVWHLNEQFF-Q-----------
--------------
>THEPAR003608
---MDSVPSGCKI---------------------FPSFNQN-PEDTSFNDPARNEV--ED
----------------------EEID------PYLIWRRNAP------------FLYDAV
SLYNLDWPSLVVEFMTDTFKIKNGS--VTQRLLLGTHTSGSDTEFAMVAELKSNTKENTC
--------ENNQFKSS--SVSS--ASQGILDIKAKIVHEGEINRISQVPGAHFLFVTQSN
NGTLYLFDYSKH------PSNPRD--LKVSIPQMVLQGHSSEGYGLAWNST--NKLVSCA
SDGTIALWDLNSKP--H-STTNISPISTYTTHTDNVNDIEFIN--DNVVLIASDDTNVHL
MDLRTNSTNSTSSS--NSNSSSVNCLSLNKFDNNYFVCGCDNGKISLFDTR-MG--KHLL
VIDHHKDSVNQIEFNSSCCGLFATCSNDSSVCIFDLACKGD-------------------
-ELRFVHQGHKDQVNDISWTKL-DGFTIASVSQDNLLQCFTP----YS------------
--------------
>TELSUB020312
---MCI-R--------------------------STQSTGDLPEG---DEMQIDE-KQET
---------------DGNE---ESSE------DFYTWKKNAP------------VLYDLI
MTTDLEWPSLTVQWFPEKTALPDK--PIVSRLLLGSDTSANDQDHVKIATAAM-PSEEDA
--A--I--RSSE-EDD--EIGGHSNSEWNIKTSMRINHDGAVNKARYMPQNPTVMATKSE
RSAVSVFYLPKH------PSQPT-N--SECRPDLVLSGHEGGGFGLSWSTFHSGHLISGA
SDGLLCIWDLVNIA--KEDGKLWKPKQTV-VHGSAIESVEWDLLNAHLFVAGSEDGKITR
WDERLGS---SVQQF-AAHKGEIRTVAPNYYNEHLLASCGSDGVVAIWDLRNTE--QPVA
QLEAHTDEVLSIAWSPFHEKVLASASADKAVHLWDLDCC---------------NPGEGT
PKPLFTHAGHRDAVNEVAWNLN-DPWSLASVSLDNTLQIWSPAQKLIA------------
--------------
>MASSPE008402
---MATFNNAFT-------------------SIQYDDMNDN-HDDNKFSNTPQQELEEDQ
----------------------QINE------EYFIWKKNTP------------YLYDVL
VSHDLEWPSLTCQFLPHQINTK--SH-TQHKLLLGTHTSNDEMNQLLLTQIYL-PKNNAV
-----I--QKDKHDEENGDIGGYGGVQAMYKAEVKINHPGSINIARYMPQEPLIIATKSD
-----------H----------------TTRPEMILKGHQSSGYALAWSHTTKGMLLSAS
DDGTICLYQIPVQD--K-ETIVVDPFRMCNAHNGVINDVQWHSVHPSLFGTVGDDKNI--
-DNK------PIIHLENQHNKEINCIQFNSFNQYIFATGGADNHINIWDIRSCVGTKPLH
ILKNHTDAIYSIRFSPHDEYTLASSGNDRKVIMWDLSQMKNGN----------DDDDDSK
HCVRFIHCGHTMGVNDISFNLN-DPNVLCSVGEDN-------------------------
--------------
>CARMEM006295
------------------------------------------------------------
--------------------------------------MNTA------------------
----------------------TVSI-TTKQTIEGRH---D--HYLHCKRHEL-------
-----------RH-------KG------HVSSSELCALPSECNRIRQAPGNSDRLAARQA
DGTVLLFKDHK-------TTLP-----------TSLHGASGDMFPISWAP--TNYLSTAS
TEGAVVYWDLEGGD--Q-QAMSLK--TSWA--DRTINDIDWLDNHTMLVST--DGKSLAV
LDTRMAT---PAAVVEEAHYDDVICGKHGP-DNYVITCAGK--DWVLRDLRALG--TPLY
APETHKDDIYALEWSPAIPTVFATGATDGSVRVWDLALVGREQAT--------GDKEDGP
PELVFDHRGHEETVNDLQWSS--RPWTLVSAGGECSVQMWEPAQTSHRTVQPD------I
KDDDM---------
>CRYCOH040051
---MDH-HLL----------------------------EDD--D---------EEEE-EE
---------EPREDLESGVSGYQVA-----------WHISAP------------ILYDMY
LDIELAWPALSVTWLPEEQGAP-------SRLAYGLHTDGSDPHEVIVVEMDF-E--LS-
--E--L--PAHPWDRPIGEAVGFGETTGPIKPIARLPHPTEVNKLLACPTLPSLLATKAA
TGEVHLFDYRSD------RFSPSSS--APAAADATLAG-EVDGFALSWTGRSSNLLATGG
NDGRLCVWDAIAAF--SGGGRSNSLIHDKKKAHTEVCAVGFGRLVQTSLASVGSDGRLRL
WDIRAGAARKASLDV-RISANEMLAVDWSFHQEDLVATSGKAGVVQVWDLRSPK--QPIT
ELVGHSDEVVAVKWAAFQDGILATASSDHTLLLWNLDSEGPGESL--------DIPDNAS
KELIFTHSGHSQAVSDFSWCCG-EELILSSVSEDCKLHIFQPSGSLL--DEDEE----EV
P-GSLDP-------
>SYMSPE076691
---MAG------------------------------------------DQAVAQEIGEEI
LV-------------DGN----RSLD------EIMRWRRNAP------------LLYDIF
LEFGLQGPALTVQWLGDDEDEE------CTRLAFGTQADSK--AQVVVAELTCV-ADTDF
--TS----DPKSW-EE--DSCGFGGETAPLRFLCSLDHDSDVNRLVCSPKKPSLLAAKGS
SGAVTLFDYKRE------GGMKL----------GSFQSAAVEGFAVAWSPMTSSWLATGG
HDGSLSLWDTEAQSTP------SAPLFATQAHDGPLNDLSFSRH-GPQLTTVGEDCGIAI
WDVREAF--SKS-QLTTA--GECLTVDWSPSDQNLLATGGKEKMVQVWDLRFFK--APLK
TLLGHQGEVLQVRWCPVASSFLGTCSQDGDAILWNLEETEKGDPE--------EDEDDRP
PEVCFVHSGHRQGVQDFDWSST-EDLLMCSVGEDCALQVWQPSLSVLEEEEDEEAVQKSL
PTSDLELTRRRLAF
>SYMSPE076837
---LSRVRRAELLRRQAPS---------------GKTRRAEGQDL---QEAVAQEIGEEI
LV-------------DGN----RSLD------EIMRWRRNAP------------LLYDIF
LEFGLQGPALTVQWLGDDEDEE------CTRLAFGTQADSK--AQVVVAELTCV-ADTDF
--TS----DPKSW-EE--DSCGFGGETAPLRFLCSLDHDSDVNRLVCSPKKPSLLAAKGS
SGAVTLFDYKRE------GGMKL----------GSFQSAAVEGFAVAWSPMTSSWLATGG
HDGSLSLWDTEAQSTP------SAPLFATQAHDGPLNDLSFSRH-GPQLTTVGEDCGIAI
WDVREAF--SKS-QLTTA--GECLTVDWSPSDQNLLATGGKEKMVQVWDLRFFK--APLK
TLLGHQGEVLQVRWCPVASSFLGTCSQDGDAILWNLEETEKGDPE--------EDEDDRP
PEVCFVHSGHRQGVQDFDWSST-EDLLMCSVGEDCALQVWQPSLSVLEEEEDEEAVQKSL
PTSDLELTRRRLAF
>ARATHA017287
---MES-EAAATVPRRAPR---------------TDKRRRKPNES--------QQ-SQKA
----------------------TVDD------TYSQWKTLLP------------ILYDSF
VNHTLVWPSLSCRWGPQLEQAG---SKT-QRLYLSEQTNGSVPNTLVIANCET-VNR---
-----------QLNEK--------AHSPFVKKYKTIIHPGEVNRIRELPQNSKIVATHTD
SPDILIWNTETQ------PDRYAVA--PDSRPDLLLIGHQDAEFALAMCP-TEPFVLSGG
KDKSVILWNIQDHITMKTGGPSVGPRGIYNGHKDTVEDVAFCPSSAQEFCSVGDDSCLML
WDARTGT--SPAMKVEKAHDADLHCVDWNPHDNNLILTGSADNTVRVFDRRNLTSNSPVY
KFEGHRAAVLCVQWSPDKSSVFGSSAEDGLLNIWDCDRVGKKSE----------RATKTP
DGLFFQHAGHR-------FSRL-NSNSLACLS----------------------------
--LLLSSVESIISS
>ARATHA017288
---MES-EAAATVPRRAPR---------------TDKRRRKPNES--------QQ-SQKA
----------------------TVDD------TYSQWKTLLP------------ILYDSF
VNHTLVWPSLSCRWGPQLEQAG---SKT-QRLYLSEQTNGSVPNTLVIANCET-VNR---
-----------QLNEK--------AHSPFVKKYKTIIHPGEVNRIRELPQNSKIVATHTD
SPDILIWNTETQ------PDRYAVA--PDSRPDLLLIGHQDAEFALAMCP-TEPFVLSGG
KDKSVILWNIQDHITMKTGGPSVGPRGIYNGHKDTVEDVAFCPSSAQEFCSVGDDSCLML
WDARTGT--SPAMKVEKAHDADLHCVDWNPHDNNLILTGSADNTVRVFDRRNLTSNSPVY
KFEGHRAAVLCVQWSPDKSSVFGSSAEDGLLNIWDCDRVGKKSE----------RATKTP
DGLFFQHAGHR-------FSRL-NSNSLACLS----------------------------
--LLLSSVESIISS
>ARATHA033776
---MES-EAAATVPRRAPR---------------TDKRRRKPNES--------QQ-SQKA
----------------------TVDD------TYSQWKTLLP------------ILYDSF
VNHTLVWPSLSCRWGPQLEQAG---SKT-QRLYLSEQTNGSVPNTLVIANCET-VNR---
-----------QLNEK--------AHSPFVKKYKTIIHPGEVNRIRELPQNSKIVATHTD
SPDILIWNTETQ------PDRYAVA--PDSRPDLLLIGHQDAEFALAMCP-TEPFVLSGG
KDKSVILWNIQDHITMKTGGPSVGPRGIYNGHKDTVEDVAFCPSSAQEFCSVGDDSCLML
WDARTGT--SPAMKVEKAHDADLHCVDWNPHDNNLILTGSADNTVRVFDRRNLTSNSPVY
KFEGHRAAVLCVQWSPDKSSVFGSSAEDGLLNIWDCDRVGKKSE----------RATKTP
DGLFFQHAGHRDKVVDFHWSLL-NPWTIVSVSDNGTLQIWRMSDLIYRPEDE------VL
--TELEKFKSHVFT
>ARATHA040905
---MES-DEAAAVPSGG-----------------PKKRGRKPEDS---MKESKKT-QQSP
----------------------SVDE------KYSQWKGLVP------------ILYDWL
ANHNLVWPSLSCRWGPQLEQAT---YKNRQRLYLSEQTDGSVPNTLVIANCEV-VKPRVA
A-A--E--HISQFNEE--------ARSPFVKKYKTIIHPGEVNRIRELPQNSKIVATHTD
SPDVLIWDVETQ------PNRHAVA--ANSRPDLILTGHQDAEFALAMCP-TEPFVLSGG
KDKSVVLWSIQDHITTKNESPTVGPRGVYHGHEDTVEDVAFSPTSAQEFCSVGDDSCLIL
WDARTGT--NPVTKVEKAHDADLHCVDWNPHDDNLILTGSADNTVRLFDRRKLTANSPIY
KFEGHKAAVLCVQWSPDKSSVFGSSAEDGLLNIWDYDRVSKKSD----------RAAKSP
AGLFFQHAGHRDKVVDFHWNAS-DPWTIVSVSDDGTLQIWRMSDLIYRPEEE------VV
--AELEKFKSHVMT
>CYCPAN023237
---MKE-----------------------------------------------RK-TGQP
----------------------SVDE------RYTQWKSLVP------------VLYDWL
ANHNLVWPSLSCRWGPQLEQAT---YKNRQRLYLSEQTDGSVPNTLVIANCEV-VKPRVA
A-A--E--HISQFNEE--------ARSPFVKKFKTIIHPGEVNRIRELPQNSKIVATHTD
SPDVLIWDVESQ------PSRHAAQ--ADSRPDLVLTGHKDAEFALAMSP-NAPFVLSGG
KDKCVMLWSIQDHISAHNESPSIGPRGVYRGHADTVEDVQFCPSSAQEFCSVGDDSCLIL
WDARSGS--EPAVKVEKAHHADLHCVDWNPHDENLILTGSADNSVRMFDRRNLTTGSPVY
KFEGHTASVLCVQWCPDKASVFGSSAEDGYLNVWDYEKVGKKKES--------VRTSSTP
PGLFFQHAGHRDKVVDFHWNTY-DPWTIVSVSDDGTLQIWRMSDLIYRPEDE------VL
--AELEKFRAHIIA
>SORBIC022550
---MKE-----------------------------------------------RS-GSRA
----------------------AVDE------RYAQWKSLIP------------VLYDWF
ANHNLVWPSLSCRWGPQFEKAT---YKNRQRLYLSEQTDGSVPNTLVIANCEV-VKPRVA
A-A--E--HISQFNEE--------ARSPFVKKYKTIVHPGEVNRIRELPQNSKIIATHTD
SPDVLIWDVEAQ------PNRHAVA--SESRPDLILTGHKEAEFALAMCP-AEPYVLSGG
KDKSVVLWSIQDHISAEKESPKVDPRGIFHGHDSTVEDVQFCPSSAQEFCSVGDDACLIL
WDARTGT--GPAVKVEKAHSGDVHCVDWNPLDVNYILTGSADNSVRMWDRRKLGSGSPIH
KFEGHKAAVLCVQWSPDRASVFGSSAEDGFLNVWDHEKVGTKK------------NTNVP
AGLFFQHAGHRDKIVDFHWNSS-DPWTIVSVSDDGTLQIWRMSDLIYRPEDE------VL
--TELENFKAHLAS
>MARPOL017548
---M--------------------------------------------------------
----------------------RSEE------RHAQWKSLVP------------ILYDWL
ANHSLVWPSLSCRWGPQLEQGS---FKSRQRIYLTEQTDGSCPNTLVVFNCEV-IKPRAA
A-A--E--HIFQFSEE--------ARSPFVKKHKTIIHPGEVNRIRELPQNSKIVATHTD
SPEVYIWNLETQ------PNRAALA--NHSRPDLVLTGHTGAEFALALSP-TSPHVLSGG
KDARVILWSIEDQITATSEPSEIGPQGIFVGHTATVEDVQFRPSSSQEFCSVGDDSSLIL
WDARAGT--TPANRVERAHDADLHCVDWNFHNENHLLTGSADTSINLFDYRKLSANLPVE
TFRGHSAAVLCVQWCPDRASVFGSSAEDGLLNIWDADKVNKAEEE--------TKGHSPP
PGLFFQHAGHRDKVVDFHWDPC-DPWTVLSVSDDGTLQIWRMSDMIYRPEDE------VL
--AEVGSAFSQPTS
>KLENIT002302
---MAP-K----------------------------------------KDKARED-AAKE
----------------------AAEA------RYKQWKRLVP------------VLYDSF
TNNNLVWPSLSCRWGPQVENYT---YKVKQRAYLSEQTDGSVPNTLVVANVEI-PRPHVA
D-A--E--SMQSFNYD--------ARSPLVKKYKTIIHPGEVNRIREYPEAQNIVATHSD
SPMVYVWNVDTQ------PERGAVS--AASVPDLQLTGHKQAEFALAFHP-KEPRLISGG
RDGEVLLWHLADQMTSLDGATEVAERGRFPGHTDTIEDVVFRPSSGDEFCSVGDDAAIIF
WDARQGG--KPAAKVASAHDDDIHCVDWSAEDEHAVLTGGADHSVRLFDRRKLAAKAVVA
TFAAHTAAILNVQWCPHRKGVFASGGEDGLVMVWDAERAGAAQNG--------SGNGRQP
PELMFQHAGHRDKVVDFQWNTA-DPWTILSVSDDGALQIWRMNDLIYKPEEE------AL
--GELKRHRDYVTG
>CHLATM005036
---MGK-N----------------------------------EDE---RDADNDE-QQEE
----------------------EEDE------GYRRWRAVIP------------LLYDWL
SNHHLVWPSLSCRWGPVIATHT---YKTTQRAYLSEQTDGSVPNTLVVANVEV-VKPRVA
A-S--D--HIRSFDER--------DRSQHVKKHKTIFHPGEVNRIRECPHAASLVATHTD
APEVYIWNVDTQ------PECKLTP--TASRPDLVLSGHEAAEFALSLSK-VAPSVISGG
KDRNVLMWSLTDHVTSAPPAPTVEPRQKFTGHTDTVEDIQFHPSSAEECCSVGDDYQLLF
WDARSGG--APVLAVKDAHKSDLHCVDWNAHNEHLVLTGSADSTVRLFDRRKLSTTAAVH
IFSGHKEPITTVQWSPDKATVFASGGEDHFVNIWDTSRTGSKVDS--------KEGKGGP
VELIFQHAGHKGPVQDFNWNPA-SPWSILSVSQNGTLQMWRVNDFVYKTEEE------LL
--PDLERFRDEVLG
>NEPPYR028613
PTIMST-A----------------------------------------ADGTKPD-AATR
----------------------EAAK------HYNKWKTLIP------------YLYDWF
TNHHLVWPSLSCRWGPVVDHHT---FKVKQRIYLSEQTDGSVPNTLVVATADV-VKARVA
S-A--K--DIAQFHEE--------NRSPFVKKIKTILHPGEVNKIREMPLAPNIVVTHTD
SPQLYVWNVDTQ------PSCSGSG--KTSRPDLILAGHKDAEFALGMCR-AGPYAASGG
KDTLVCLWSLADSMPG--EVPTVAARHTFTGHEATVEDVVFHPSHSDQLASVGDDQALLF
WDARTGP--APVLKVTAAHSRDVHCLDWSPLDDHMIATGSADNTVLVWDRRKLSQTNAMR
CMSGHSLPVLRVEWCPHQAGVLASGGEDALLNIWDLTRKDG--D------------KGDK
AELIFQHSGHRAQVVDFQWNPE-DPWSILSASDDGSLQMWRVQDLIYRPEAE------VL
--AELEAHRDYIVS
>MICSPE003365
---MP-------------------------------------------------------
----------------------TDAD------SYGRWKNLVP------------FLYDWF
AHHRLVWPSLSVRWGAVLETNE---YKHKQRLYLSEQTDGSFPNTLVVANAEV-IKRRVA
A-A--E--HMV-FEEE--------TRSAFVKGFKTIIHPGEVNKMREFQASPNLLVTHTD
APELLVWNTETQ------PHRKTGAALKPSRPDLVLRGHGDAEFALDVHR-EGFKVASGG
KDRNVLLWDVSDYDQGFDGAPSLAPKTTFEGHSDTVEDVSFHPSGASELCSVGDDNALIF
WDARAGT--KPAHKVTDAHGEDVHTVDWSLLDENVILTGSADATVKLWDRRKLGALCCVH
TFAMHKDAVTCVQWCPDQKGMFGSSADDGYLNVWDVNKIGAAQSA--------EKKKTAA
PEIVFQHAGHKTSVTDFHWNPF-DPMTIASVSSGNTLQMWRMNDLIYRPEEE------AL
--AELEKHKATICG
>CHLVAR001396
---MA-------------------------------------------------------
----------------------TAEQ------QHVAWRKLVP------------YLYDWF
ASHSLFWPSLACRWGPVLERGP---QSNKQRLYLSEQTDGSEPNRIVLVNVDV-VHPRVA
A-A--D--HLQGFSEH--------GRSPHVMPLKTLVHPGEVNRMREVPLHPHVLVTHTD
SPSLYVWNTDTQ------PDRTGTK--QQSVADLVLEGHTEAKFAVDVSS-SAPLVASGG
DDTKVLVWDLDSHSTS---STHLDPLHTLSGHSNTVEDVCWCPGSSFELASVGDDYSLLL
WDTRRGG--APVLHVASVHPQDVHCVAWSPHQQEMLVTGAADGSLKLWDRRKPD--SPLF
AFHHHDAAVTVVEWSPQQSGIFASAGEDRLLCVWDLQAKATDPES--------VQRSAIP
PQMMFQHAGHRAPVVDFQWNPA-DPWTFFSVADEGTLQLWRVSDLIYRTDDE------VL
--AELEQYRYVLLV
>PRACOL005305
---MEV-DA---------------------------------------AEDEEAE-ARER
----------------------AAAR------LYAQWKALIP------------YMYDWF
SNDNRAWPSLSCRWGAVLEKSA---HKTKQRAYFAEQTDGTTPNTLIVASMQV-LQPRVA
Q-A--D--YISTFSEE--------TRSPFVTKSKTLIHPGEVNKIREFACHPSLIATSTD
SPEAYLWNTSTQ------DDRAKRVEVKCSCPDLVLAGHTAAPFALATAA-ADHKAASGG
ADALVALWDVSDHTSTDPPGPRLDARMLFRGHTASIEDVCFCADDSRLLASVGDDGMLAL
WDERAGG--DSMASAPKAHTEDVHAVDWSPHDANLIVTGGADGVAKVWDRRSLGK-GCVG
AYEYHDQPILRVQWNPDAAGFFTSGGQDGRILIWDTSKDGARPPG--------TAGSSPP
PAVLFQHNGHRAEVVDFHWNPY-SAWTMLSVSNDSTMQMWRVSDLLYRPEEE------MR
--EEIQGFRELLEA
>COCSUB005949
---MVR-Q----------------------------------------------R-EKGN
----------------------PDKD------KYGTWKQNLP------------IMYDWI
MNHNRGWPSQSCRWGEAIEDFK---YKKRHYLYLSDRTDGTDPNKLSVWTLDV-TKPRVA
P-A--E--SL-KYDEK--------AKSPNIKPYSTIIHPGEVNKIRECPQHPHIVVTHTD
AKELYVWDIEKQ------PNRATDQ--KLSIPDLVLVGHEQAAFALGMSS-AKTLVASGG
EDQKVRIVNI-DQGESSPPAPSLAPRFKLKGHSATIEDVVWRPGSTEELASVGDDYKLLL
WDTRAQP--GPAAAVEQAHQQDVQCVDWSALQEHMLVTGAADGSVKVWDRRQLK--EAVH
TFKLHDSAIMRVEWAPYKPGVFASGGEDKLIAVWDLERQDKEEDA--------KIGASLP
PQLMFHHAGHRSQVVDFQWHPT-DPYTMVSVSDAGTLQVWRISDLIWRPIDE------VL
--RELEEHRDYILG
>BAFFRI044920
-------S----------------------------------------NGAPGD--DGDE
----------------------HQRF------AYNQWKKHAP------------LLYDLL
YNHNLTHPSPCVRWGHVISEDS---TTTTQRIYYSER--GASPNTIVVANVKI-NKIGMS
D-P--L--KMDKYDEN--------NSCPSITEPLRIETPDEVNKIYTFQQNKNLIVAKSD
LSQLHIFDVTQG------SSRPAA---------MTLSGHSPSNFALDTSSSTRPRVVSGD
KDGVILVWDISAELRG---SKDIAPTTRFEGHSATVEDVCFKPGSHTEVCSVGDDRRLLF
WDERSGT--NPVLEAPKWSSVDLHCVDWNPSDVNLLVTGTADGATFVFDHRKVS--APLH
RLKQHDEAVFRVGWLPQSTSHFASGGDDGFLYLWDLSRVGMHQDA--------DAAGNGP
PEIIMKHAGHRGSVQDFQWNSH-NPWVMASVSEDGTMQIWRPLDFVSRDPND------CL
--AQIDKLQSDIRG
>GEMCRY046725
------------------------------------------------------------
------------------------------------------------------------
------------------------------------------------------------
------------------------------------------------------------
------------------------------------------------------------
-------------------------------HEATVEDVCFHPHSDSEFCSVGDDKRLLF
WDERAGR--EPTLGLPQWSKCDLHCLDWNETDVNLLVTGTADGETFVFDRRKMHAAAALH
SLHQHKDAVLRVGWLPGSTTHFASGGDDAAIFVWDLSRVGKMISD--------AEAEWGP
AEIIFKHSGHRGSVQDLHWNPHTSPWVMASVSEDNTMQIWRPQDLLYRADES------CI
--KELGKMQNDFRI
>GONPAC004985
------------------------------------------------------------
------------------------------------------------------------
--------SLCVRWGQVLEQSQ---YLSWQHLFYSERGD---QNALVVAVAEV-YNPRVC
P-P--D--GMASFSED--------RSSRHVTIQQKILIPGEVNRLREIRGN-SLMVTKTD
SANSHI-----Q-------------------------GHTGSNFALATCG-SGGSVLSGD
KTGKILMWHIDDATSTETGATVIPCRETYLGHQGTVEDVCLNPSVPSSFASVGDDRLLCV
WDARAGT--TPRHSLSGVAPQDVHGVDWNAEADHLILTGAGDGKIRLFDTRTMTS-VPVH
IFEGHARAVFRVEWAPHSTTHFSSAGEDTHLVVWDTSLIGT-------------PATQGP
PELLFKHAGHRGQVADFHWNSA-SPWTMASLSEDGTLQMWRLSDLIYRPEAE------VL
--AEVSQHYPVVTD
>GONPAC049991
------------------------------------------------------------
------------------------------------------------------------
-------------------------XLSWQHLFYSERGD---QNALVVAVAEV-YNPRVC
P-P--D--GMASFSED--------RSSRHVTIQQKILIPGEVNRLREIRGN-SLMVTKTD
SASLYGWTIPGS------KDKDA-D--RNAKPTLTFTGXTGSNFALATCG-SGGSVLSGD
KTGKILMWHIDDATSTETGATVIPCRETYLGHQGTVEDVCLNPSVPSSFASVGDDRLLCV
WDARAGT--TPRHSLSGVAPQDVHGVDWNAEADHLILTGAGDGKIRLFDTRTMTS-VPVH
IFEGHARAVFRVEWAPHSTTHFSSAGEDTHLVVWDTSLIGT-------------PATQGP
PELLFKHAGHRGQVADFHWNSA-SPWTMASLSEDGTLQMWRLSDLIYRPEAE------VL
--AEVSQHYPVVTD
>OSTTAU001995
---M--------------------------------------------------------
----------------------ITDE------TYGRWKSLVP------------FVYDWF
AHTRTSWPSLSARWGEVVDANA---YRSRQRVYVTEQTEGEMPNTILVCQAEV-LRPRVA
A-A--E--HMI-FDEH--------SKSPALRKEKALWHPGEVNRMRCVPGRENVLMTHTD
APEVFVFDASGP------GGKQNAT--QYTPPAMCLRGHKEAEYALAISQ-KGEVVASGG
KDGMVMIWELADANKGLARHTCVWARCELAGHTDTIEDVCFNPQNEKELCSVGDDRAMFF
WDTRTKK--ATGF-ANGAHSDDVHCVGWSAHDEHVVVTGGKDTVVKVWDRRMLTNGEAMH
TFDTHTDSVLCVDMHPHAKGVFMTADEVGRVNVFDYTKVGAEQTP--------ELAKAGA
PYLVLQHSGHRGTVWDIQWNPY-DPWTVCSTSVGNTLQLWRVNDMIYRDTEE------CI
--RELEQHRDIICG
>CYAPAR005928
---MDS-DAMS-----------------------------------------VDEAGDST
----------------------EVHE------RYMNWRENIP------------FLYDWV
CNYTSYWPSMSLVWGEPLDTKP---YSHSQRVFLTERTGAQYPNLLIVARAEI-ARARAT
E-A--G--KLKGLAAR--------KSCPEIKPTKKIVHPGEINRVRNCPRAKHVVATHTD
AKDVFVWNTDAQ------PNRQAHEYLPPSVPDILLKGHEDAEYALDWSP-AGYSVASGG
KDALVCLWDLEDHQTATKKSTAINCREKLRGHEATVEDCKFKPPSDTELCSVGDDRKLIF
WDLRASS--RAAVSVKGAHEEDIHTVDWSPHLEHYVLTGGGDGMVHLFDRRSLTTSKRMY
TVR-GQGPVMQVAWMPQVAGVFACGGEDGVLYVYDTRPSEDAAP---------SATAPVA
PRLFFAHCGHRAQIVDFGWNPAPEAWMMASLSDDGTLQLWRLLDLVTRPGEE------AA
--REMAGVFRRSGE
>BREMOT003858
---M----------------------------------------------------ERAR
----------------------FQQV------KYSQWKKQIS------------YLYDSF
LNHNLDWPAYSIAWGRILSVHKD-EYAFAQRLFYSRSTNARKPNLLIVADVRL-LDPRRT
D-E--R--KMAEFVDD--------FKSSNVTVKKKIIHPGEVNRIKVCHQYPETVATHSD
SPNVYIWNTHTQ------NSRKIVA--EASQPDLVLRGHTSDDFGLDFHR-ALPLCISAG
SDQRVCLWSLQDYATTFKSETAVNARIIFQGHKATIEDCTFHPSNPNVLCSVGDDKQMLF
WDARVGA--RSVYTLSNLHDDDINCVAWNTVHDSFIATGSSDRSIKLIDIRLLK--SPVH
ILKGHTENITNLQWSAD-GMYLASSGEDAMLNIWDMTRLGTSSSSA-------SSADGLP
PELLFRHCGHRTSICSFAWNPL-DKWTFATVSDDGTMQIFRVSDLVYRPREQ------IT
--KEINTMLKATPA
>PLABRA005852
---MSS------------------------------------------------------
-----------------------------------LHAERIP------------LLYDAF
VEQTLEWPSYACCWGQTQ--------GASHRLYMSRSTSAEPPNAIETYDVDL-------
------------------------GAAAKVAVRKRIVHPGEVNRIKVCRQFPDIIATHSD
CPDVYVWNVETQ------RGRDLES--HPNEPDVILKGHTSATYALDFAY-REPLIISGG
SDNVVCLWSLEDDVATRKPQRLLECRMKFQGHTKSVEDCVFNPDHQALLASVGDDCDLMV
WDARTGT--KPVAVVRRLHATDINAIDWNRLDANFLVTGASDKLIKIVDMRLLSDDKPVQ
SFDIHEGPVTNVQWSATSPTYFASSSEDGHMFVFDRLRH----S---------DDGSGVA
PELVLRHEGHGSPVVNFDWNSR-EPWLMASVSDDGTLQVWKISDLLTAPEGD------VR
--QMLQEVLS----
>COLSPE008205
---LESAS--------------------------------------------VSRMDATS
----------------------DMFA------RYTIWKSHIP------------YLYDFF
LNHNLEWPSGASRWGAHLYSSD---TILKQQIFFSNRTDGEYPALLLLAEAEV-PLARVT
V-D--R--KLGQFSEQ--------SKSPHVNIVKRIVHPGDVNCIRVWSHNPNIVATHSD
SPLVYMWNTETQ------PNRQSRA--DVSEPELTLAGHDGADYALDFAR-TGPFIASGG
RDKKVLVWGLQDYQSHRLLDRCLQPRFVFQGHTATVEDVRFHPEDERVLCSVGDDRAIII
WDVRQAT--AAV-KMPKMHSHDINCVDWCVANSNQLATGSSDKSIKIVDIRKTS---VLQ
TLKGHGGGVTTVQWAPSSDRYLASSGEDTYINIWDLQGSGG-------------------
SQVIFQHAGHRTPIVDFQWNPK-NPWLFTSTSDDGTLQIWRPTDLIYRQEEE------VL
--IELTNHLKAAEK
>CAULEN005620
---M--------------------------------------------------------
--------------------------------EF----LN--------------------
----------------------------SSNVFMKA---------------------RVA
S-G--E--TINSWTES--------QKCPHLKNEKQIVHPGEVNKIRECPLKSNILITHTD
SPNLYVWDTEEH------NALDEDL--NTSKPQLLLVGHEKAEYALSLST-STPKVVSGG
HDSKLLIWDLRNDECGSPSTPTLSYQTCLMGHEDNIEDVVFSPYSDHDLASVGDDYKLLF
WDTRTHN--FPVATVFEAHRSDLHCVDWSK-NGHLIATGSADGVLKVWDRRKLTSPACAF
SFSFHKKAIMRVEWDPFNEGIVASGGEDTVICVWDLYQRRVRSSEV-------QARRSVP
SELLFQHNGHHCVIVDFEWNPH-DPWTMLSVSDDGTLQMWRISDLIHRPEHE------VL
--QELQQHAKWIVS
>AURLIM000842
---XGG-D-----GKRSRQ-----------------------------ATERGNT-ETRR
PR-----------SIDPVLKDYSPRD------YFVAWKRNIP------------LLYDTI
LHHSLNWASLTCAFDVRPVRDEENPW-AHTQIYFSSRTDAKQPSLLFVGNVDI-NLNNTS
R-R--K--YLARFAET--------NQSSRITIEKRIIHPGEVNRVRPSVLRPGIIATHSD
SPYVFIWDVENQ------PDRSGKGPQHASIPDLTLAGHSKAEYALDFSA-TSDHILSGG
SDGDLCLWNLRDAESA---HGKTDARSIYVGHSGPIEGCAFNPHEGNNFISVGDDKLAAF
WDARKGT--NPTH-LLRIHTSDVNCCAWNAHDEYYILTGSSDKHLCLLDTRKFSSSKPVR
RFQGHESAVLNVRWSPHHRHYFASTDEQKDFLIWDLGLN--------------EDLSENE
PMPFFKHAGHQAPASDFDWSLH-DPWGFLSCSDDGTLQYWRVLDLISRSNDD------DF
--RELAISS-----
>HONFER010913
---MPG-D-----TKRGRD-----------------------------KDGQKDE-GARR
KV------------IDPVLRGYSSRD------HFLAWKRNVP------------LLYDSI
VHHSLTWASLTCAFGVHETVDAEAPI-THMPMYFSSRTDATQPGLLFVGNVDL-NIVNTS
R-R--K--YLARFSES--------NQSSRISINKRIIHPGEVNRVRPSVRRPGFIGTHSD
SPFVFIWDTANQ------PDRSGKAPQHASIPELTLVGHKGAEYALDFSA-SSDHVLSGG
AQADICLWDLGDAESA---HGKAKPRNTFLGHKGPIEGCAFQPTQGNEFVSVGDDHLVAF
WDARGGT--TPTH-LLQAHANDVNCCAWNPHDSNYVLTGSTDRHICLFDTRKLGEANPVR
RFEAHDNAVLNVRWSPHDRRYFASTDEKSSFIIWDMGEG--------------DKVAQQD
PQPLFRHAGHRAPVSDFDWSAH-DPWAFMSVSDDGTMQFWRIHEFVTHGRDL------AF
--QTLQDLL-----
>MASSPE000392
------------------------------------------------------------
-------------------------------------------------------MYDLL
IHHDLDWPSLCIAWGANKESNAQSNYQKLQQFYFSSRTDGYHPHMLYGAKVEL-NEPHTS
N-N--R--GTSKFTET--------KKDKRIHISKRIVHPGEVNKMRVCRQYNNILATHSD
SHLTYIWDMDKQ------ENQMDKA--QPNIPDLTLTGHTDAEYALAWCK-SCPNLLSGG
SDNTVIIWSLQDYLSNKSKGASLDAKYTFNGHTGPVEDVKFDPESHRPCVTTSQPLLALN
KKTRKGT--SPCDKVVNAHADDINCVVWNPYNRNIVCTGASDGTIHQYDVRKLSSG-AVH
IGKLEIGNITTMQWLPHSPKHFASADDDGVLYIWDITRVGVSTDM--------DGSKDLP
QEMIFKHMGHRAGVTDFDCNII-SPWTFASMSDDGTLQLWRVNEWIYDDSAE------LL
--NKIGDMIEKNTA
>GRACHO003710
---MVV-NAAH-------------------------------------------R-SSRR
PA--------------------NSSS------RFKLWKQHVP------------LLYDWL
SSRPLVWPSAAVQWGASIEDSRRDTF-SNHAVYLAERTATTDPNTLLQFEIRVV-HEYTN
KPS-----DVARWEED--DA----NSSRDFALRKRIIHPGEVNRIRLISRD--VVVTHTD
SPHLFVWDFRKQ------PDRKA-V--SHNIPDMTLMGHSSAEYAIDVAN-ADKWVLSGG
KDCAVLLWRMQDYQSS---GQFLNPFVRMKGHTGHIEDVSFCGKQRNTVSSVGRDAALLL
WDVRAPQ--SPTAFVNKAHRGDINCCDFGGICEYFIGTGGEDKVVRIWDTRKLKSTQPVR
MLRGHTNEITNIMWNRNVSNVCASGGDDGQVLVWKIEDTQLQRQA--------EQHYDAS
PELIFRHIGHDAKISDLEWLPS-DPWCIASLSETSTLQVWRISDIVYRPKEE------VA
--ADLRQFAR----
>RUSMAR012358
---MTT-N-----------------------------------------------VDRRT
----------------------RFDQ------RREHWKSHVP------------LLYDWM
LSRKCPWPSACIQFGRGYDSRD--TY-TDRTLYLSERTETSDANTLYVAGARV-ANEHAT
RSA-----DVKKWSEN--DP-----PSSDFRIKKKIIHPGEVNRVRELREG--VVVTHTD
HPNLFLWDIERQ------PHRKDSV--ESNVPDLTLVGHQAAEYAVESAE-EGKIIASGG
KDKLVLIWQMEDYETL---NSHLLNRTILRGHTDTVEGLAFHPEDSRRLVSGGDDRCVFF
WDSRKAA---ATGKINDAHQGDVNCVDWSH-NGMYIASGGADHRIRIWDVRQLSQSTSFA
DLREHTGQINEVLFQPCNSSVLGSCAEDGQVLLWDIAQVESDSKSL--------TGGEIP
SLLLFRHYGHQYAVSEFQWSTD-DPWTIASVSEDATLQIWRLLDLIYSSDED------SL
REAELQFVIEKVDT
>PORPUR008837
---MSDMT----------------------------------------------RV----
----------------------PSQQ------LYDHWRVNVP------------ILYDHI
SSRKLGWPSQCVLFGNAALSSERDNFPLTRAMLLAERTQSREANTLMLMSAKI-PGQHTT
RVA-----DSRRWSEN--DA----YVQGDLRVVKRIIHPDEVNRAQLLANE--LVVTHAD
HADVYVWDLKRQ------PHRKEKN--NASVPDATLVGHEHAPFALATHSYSDALVASGD
NNGQLCVWSISAGQIPRTSSSKLMPLEQVSSH-AAINDVALYPEQAAIVLSACSDRALTI
CDSRQPG---VAQRVHDAHRCDINSCDWNPHQLHMLLSGGDDGQVKLWDSRVLGDGRPMQ
VFEEHRSRILELKWNSVHANVFASGSEDACIAVWDLNSARNRGDGS-------QEQHRAP
PELIFRHRGHQHSIASFDWCPAKDAWLMASVSEDSTLQIWRMLDLIYQTREK------SI
--GELRTLRLTA--
>TETTHE004648
---M--------------------------------------------------------
----------------------NIPD------KQQKWKLYQS------------YIYDYV
LDNNLDWPCTTCSWGPIISENS--EL-LKQRVYFACRTDGILPSFLVVAQVDI-PQVGKQ
--N--Q--ELRNYQD---NL----KKHKNLKVKQIIVHPGDANMMKKCNLNPKLLATKND
ASQVFLWDLDKH------RQQNQRI--HANMPDLTLIGHTSPSFALDWAK-NNYRIGSGG
KDQSVLIWDVDDYQTRQNEPVKLKNSYCLTGHTDMIEDLSFSPAHKDVLVSVGDDKRLIG
WDIRASS--EKQFELLDLHEDDINCVEWSLKNENYVATGSSDGNAALIDIRKMKKVSPVN
PSDQQKNAIMSIRFQPS-SNYLAIGSDN--LYIYNLDDP--------------QDA-QGI
EKPMFTHFGQKGVINDFDWNTE-NPWSILSTCQEGSLQIFRPLDLVYMPKEE------AL
--QKLKENLIDYYQ
>APISPI042021
---M--------------------------------------------------------
----------------------DTYD------KYQSWKCNAP------------LLYDSI
SSHLLPFPSLTVEWLNSSLSSTRSGM-SKHKIVYGTNAPDG--NEVIIGEVTL-PSPSP-
--SG----SISNYDD----------SDVRLLPLQRYPHPGCVNRCRVNPKDANLMATMSS
QGFPCLIHRSA----------PS--------PVSKLLGHRLEGFGLTWSPIYPHTFITGA
DDGLVVKWDASVIS--AATTATTQQQHTVH-HQVPITDVNCHPSHPDVIGVGLEDGLGRI
LDSRQAK---STLCV-RPSSSPCNSLQFSLHSDLLFATAGG--SVALWDLRNTT--SELH
SFHGHTGEVMGVQWSPFNEGILCSYGSDQTVMVWDLAKAFSTSSAISLGGRKYTTATTVS
PELLFVHQGHVGRVAEVSFCPTKMEWYLASVGDDQTLQVWQMAEYIYFNAEHN-------
--KDLAAQT-----
>PAPANK033076
---MVD------------------------------------------------R-----
----------------------SDAD------AHDAWRFNVP------------LMYDTM
TSHLLTWASPTIDWLPGTRPGPTAGS-CRHQLLYGTNAPAA--NSVIVGEVVL-PSAEAA
-----V--DGASLD-----------IDARVRIVEEYEHDGAVNRARAMPQNEDIVATQSS
ARVQFVIHRRRS------DGRGD-D--DDGSSQVRLHGHSEEGFALDWCTRIEGRLATGC
DDGLICIWDVGTCA--------SQSCVRLTEH-GAVEDLSWHPVHPHTLAAATQSGVVTV
RDVRAKPESGPTHSF--ASSAPCTGVRYSPHNETLLLAGA-GAVPTLWDVRNTK--QCLH
SLQGHSLDITSMQWSPFSETTVATCSADGTVCIFDLSRLAQ----------------PAG
TELLFVHAGHTKRVGDAVFCAEYFEWYVASVSEDHALQVWQPAEYVYFTREED-------
--CD----------
>CHRVEL014317
---MHA-GAD---AEKASQR------------------PQQ-VQ----VE---SGTQ-SN
----------------------VIND------EYKLWKKASS------------LLYDYL
LTYPTAHPLQSVEWLPYKQRDEEGKF-SFFRLHSGTVTPPGVQDLVSTLEVAL-PDVDT-
--E--V--EAEVFA-TYGAVGGLGAPRQRIKPIQFVRHEGPVLRLAVSPHNPHIAAAKGV
GSLVHVYEKSNFVD----LQRPSDS--GDGAASCVLKNHGRVSRGLEWAPNNPGVLLAAG
S--CVGLWDVPSNSQSS-SSSSIQPLAMYRGGQDKILEVAWHGSEPGVFASLGADRVVSF
WDVRLPIQQKPVAAI-LAGRSMQTSLAFPPGNPYLSVTGAEDGEVRFWDSRFLR--HEFH
SCRGHAAAVNRCRFSPINPSILASCGDDRRVQVIDLSKIDSEREP--------RDHEDAE
PEVLFTHAGHTAGVLDISWCPSENQWTLASVGADNILQIWAMSEHIYSDEEDEVVSTGNV
PAQELSAVQVPFST
>SACCER002036
---MNQ-CAK---------------------------------D----HE---ASS--PI
----------------------DLQE------RYSHWKKNTK------------LLYDYL
NTNSTKWPSLTCQFFPDLDTTS--D---EHRILLSSFTSSQEDETIYISKISTL-GHIK-
--W--S--SLNNFDDE--EFNSFP-S--KVNDISIFFPNGECNRARYLPQNPDIIAGASS
DGAIYIFDRTKH------GSTRIRQ--SISHPFTKLFGHINEATSLAWNLQQEALLLSSH
SNGQVQVWDIKQYS--H-ENPIIDPLVSINSDGTAVNDVTWMPTHDSLFAACTEGNAVSL
LDLRTKK-EKLQSNR-EKHDGGVNSCRFNYKNSLILASADSNGRLNLWDIRNMN--KSPI
ATMEHGTSVSTLEWSPNFDTVLATAQEDGLVKLWDTS----------------------C
EETIFTHGGHMLGVNDISWDAH-DPWLMCSVANDNSVHIWKPAGNLVGHS----------
--------------
>CARMEM000771
---MDA-Q----------------------------------------------Q-VENE
----------------------RRSA------NRKAWKKNAP------------YFNDMV
LSEVMEWPSLTFQFFPDKQVTTDNDL-AMIRTLSGTNAMENELDSLLISTFTL-PANTSH
DVAASIDKDTAK-DDD--EMGGFVANKQSYGIEQRIRHNGEVNKARLAPNNANLIAARGP
DRAIHIFDRVNQ------PGTGG-D--REAQPDFTLTGMADEGFPLDWAPGVDGMLAAGD
NSGVVALWDLNKAD--------GRPTATWDG--DAVCDLAWHPTASDIVVIAG-DATCAV
FDARTQT---VAVDFEKA--MAAKACPLDPYAVGVCRAGAFER----VDMRQL---TP--
TVTETPSETYCLSWSPHVP-YCAVGCEDGEVCLISL------------------D-----
GALSHVHGDHTRRVNDVDWHPN-LPWTLGSVGDDCRLSVWQPDRSVVG------------
--------------
>DYSBRE006420
---MTH------------------------------------------------------
----------------------QVKD------DFRAWQRNAP------------HLYDLL
ITQILPWPSLFVDFLPYPHHESATMT-DIHRVLIGTDTAAGVPNFLKVCSFKV-PSPTA-
--D--I--ES--YDSQ--VFGGIGAHKCTMAVERSIRHDTEVNNARVCPHQPELIASRGS
DALVRMFLVSNQ------PQTEA-A--TRYTPDAILTGEGADGFPLEWHPSTQGLLFAGD
AAGWVAWWDVSTLQS-------CGPLSRVR--E---QDINGISVTDEGVAVARNDGMWSM
VDTASGK---EVLSI--SQGGAINSVSLNPHTPTRLATARADGSVSLWDLRAPA--TALQ
TIRWHQDEVFHLSWSPFHANVLATGAVDRRVCLWDLEAGAAPER---------EDPADVP
KELLFVHAGHTADISGVSWSPS-VPWLLSTAAEDNSLMLWSPSSEAVGHDES--------
--KDME--------
>GIAINT000160
---MDAVS----------------------------------------------QVQQEE
----------------------VSYD------TYRIWKRNCI------------ILYDLC
ISHILVFPTLTLGFQPYVSSTTKNSY-ASIGFIIGTNTSDREQNYLYVKELAL-PCANQT
-----I--DSDSIKDT----GGYGSDKGSFHDLHWITFPSEANAIACCPHDKNLIAALSN
D-SVYLYDLVNK------SNEP-----EDSTPVAMLEGLETEGFSLKFSTTCPFFLAGAD
RNGNVCWWDCSACK-L------LGKI---K--QSDINGLAIHNHCPVLIIVVTDGGEIVL
IDTRVSK-------VLKSYQKDIPAIALSPHDEFSAIIADSSGTLHLFNLCSLE--SPLK
SMSYHTGAVYQLDWSPFYPSYILSGSEDSRVVLWDLAQQTRRNVL--------DDQPDLP
PEVLFIHGGHTTFITAVAWHPL-IPNLIGSAAEDNSLQFWWPSADYLMPS----------
--------------
>SCHPOM002708
---MNT-E----------------------------------LDMQNF------EIFLEN
----------------------QISE------DHFRWKKNSK------------HLYNLL
ITRTLTWPSLSIQWLSAMESITEKAV-LKNRLLLGTHAAEGMPNFLQLADLDL-PDFNQT
-----I--DPKHYNEDTGELGGYSQHSCKFQISQRILHNGDVNRVRHMPQNPNIIATMSS
CGNAYIFDRTKY------TSMPA----EEFLPNISLIGHKKEGFGLSWNRQQNCRLVTAA
NDSKILEWDLNNFSRD---TRCLTPVKDFHYDDSPVNDVEYHPHHTNLYIAVNDNGIAFI
CDNRLQQ--TCSKTV-KA-SNPLFSVRHNPSIATLFALGS-EQDLQLWDLRNLN--KSVF
NTSDLSDKVPSLSWSWRHSGRIVSA-CQEYCYVWNFNKA---------------N----P
--LEFVHAGHKGTVNEVDFDPF-EAQCIASVADDNELHIWKPNVIV--N-----------
--------------
>GALSUL005115
---MTSM-----------------------------------------ANTL--EADGHP
----------------------EKFE------ELRIWRLNSC------------FLYDLL
ILKRNSLGLYSCQWLPETDVALRPGF-FSQKILLGRAGDGN--SAFMVIQVDM-PDSKEQ
-----------GYDDE--EL-----KSKELLTKLRVCYIGDIHRVRYSPQQNNIVAGRTS
KASVVLFDISET------STSNK-----QAEPLDILDGPKNNCFSLAWDPVRKGVLGAGG
PDNGIYHWDVNGGN--------VRALNCLDPQQETINDIHFHPT-ESIVGAAGEQKRFTL
FDKTSHS---VIESV--AHKKGVNCIEFHPQNANLFLTGSDDTTIALWDRRKTH--RELY
RFTDHHTSVTELHWNPISPSLFASA-ADSKVFLWDMTRIGASLDT--------KDLDGSS
PELLFIHGGHIKGVEGFDWNSE-VPRMIASVSLDEFIEIWSPGLHVLDE-----------
--------------
>ACAPLA029333
---MCRIKTQSSSSDYSNI-QCSTNNMASNS----MNPEHAEAES---ENTSHSEVEEEM
--EVV-----DPENSDM-------EESDGEGGERRVYLPG-DPLDEGEMLVRDDSAYHMY
HQAQTGAPCLSFDVLRDSLGENRTSYPHTVFAVAGTQAEKAHLNNVIIMKMTNL-HRTSQ
KDD-DDDSDEDS-DSD--DE-----DSKPELETAMLKHLGSVNRIRSTDGQKQVAATWAD
TGTVHLWDLTSALQAVNNAHLMGRF-QESHKPLFSFTGHQIEGYAIDWCPTASGNLITGD
CRRNIHLWKLQEGG--EWS---VDQ-RPYAAHAESVEDLQWSPNEKNVFASCSVDKSIRI
WDVRATP--SCMITMKEAHSSDVNVIHWNRKDPF-ILSGGDDGVLNVWDLRQFQKAPPVA
KFKHHTGPITSVEWNPQDSTVFAAAGSDDQLTLWDLSLERERETAPEG-ESGQSRLDGIP
PQLLFVHQGQSD-IKELHWHPQ-IPGVLISTAHSG-FNIFKTISV---------------
--------------
>ACAPLA029334
---MCRIKTQSSSSDYSNI-QCSTNNMASNS----MNPEHAEAES---ENTSHSEVEEEM
--EVV-----DPENSDM-------EESDGEGGERRVYLPG-DPLDEGEMLVRDDSAYHMY
HQAQT-----------------------------GTQAEKAHLNNVIIMKMTNL-HRTSQ
KDD-DDDSDEDS-DSD--DE-----DSKPELETAMLKHLGSVNRIRSTDGQKQVAATWAD
TGTVHLWDLTSALQAVNNAHLMGRF-QESHKPLFSFTGHQIEGYAIDWCPTASGNLITGD
CRRNIHLWKLQEGG--EWS---VDQ-RPYAAHAESVEDLQWSPNEKNVFASCSVDKSIRI
WDVRATP--SCMITMKEAHSSDVNVIHWNRKDPF-ILSGGDDGVLNVWDLRQFQKAPPVA
KFKHHTGPITSVEWNPQDSTVFAAAGSDDQLTLWDLSLERERETAPEG-ESGQSRLDGIP
PQLLFVHQGQSD-IKELHWHPQ-IPGVLISTAHSG-FNIFKTISV---------------
--------------
>BRABEL032981
---MAD---------------------------------HEEVEMLDADDSG--------
-----------DSDEES-------PQNSDKPAETKVYLPG-DPMGEEEELVHDESAYIMY
HQAQTGAPCLSFDVLQDSLGEKRETFPLTAYMVAGTQAEIGRPNHVILMKMSNL-NKTNT
DED-----DEDD-ESD--DE-----EEKPQLDTVMFQHQGGVNRIRTTVQGTHLAASWSD
KGSVHIWDLSKPLRALEDPSAIANFQKDKMQPVYSFPGHQSEGFAVDWSTTVNGRLATGD
CRKDIHVWTLQDGG---WT---VDQ-RPFTGHTQSVEDIQWSPNEATVFASCSVDKTIRI
WDVRAAP--SNMLTT-TAHERDVNVISWNRHEPF-IVSGGDDGVVKVWDLRQFQKGVAVA
VFKHHTAPITSVEWHPDDSTVFAASGADDQLTMWDLAVEKDDEGTA-------QGVPDVP
PQLLFVHMGQND-IKELHWHPQ-LPGVLVSTAHSG-FNIFRTISV---------------
--------------
>CRAGIG016705
---MAD-NNKE---------------------------DHVDDEIMDDDDEMEDE-----
---------EVNEDEDD-------EEMAEESEEKKVFLPG-DPIAEGEELVFDESAYTMY
HQAQTGAPCLSFDTLSDSLGDKREEYPLTCYAVSGSQSAKGQQNHVIVIKMSNL-HRTSK
PKS-DEDASESE-SDE--DE-----DSKPELETALVKHAGCVNRIRATTGEKHVAATWSE
KGKVHIWDLTRPLNAVNDSNIMSTYNEESPPPMFTFKGHQVEGFAIDWSPTTQGRLATGD
CNKNIHLWTMKEGG--TWH---VDQ-RPYNAHSSSVEDIQWSPNEANVFASCSVDRTIRV
WDARAAP--SCMITAKDAHDRDINVIHWNRKEPF-IASGGDDGLIKIWDLRQFKNGKPVA
SFKHHTAPITSIEWNPNDSSVLAASGSDDQISIWDLAVEKDSTEAN---SAEGEEEPSVP
PQLLFIHQGQTD-IKELHWHPQ-LPGVIISTAHSG-FNVFRTISV---------------
--------------
>CIOINT017003
----------------------------------------------------ED-VESSS
---------------DSE-----LSDSEDSNSKTKVYLPG-QTLKEGERLVADQSAYVLY
HQAQTGSPCLSFDILRDDYGDSRDEYPLTANIVAGTQAQSGKSNHVIVMKMSNL-NKNNK
APG---DSDEDS-DDE--ES-----EIKPMLETAMVLHHGGVNRIRCTKKNRNLAATWSE
RASVHIWDLTRLIGAVSEPSSAAGFKKHPILPAFTFAGHMDEGFALDWSPSGNGQLLTGD
CKSNIHLWKPQEDG--TWH---VDQ-RPFAAHSASVEEVQWSPNEKSVFASCSVDKTIRI
WDTRASP--LCMLTT-KAHDADVNVMNWNKNDPF-IVSGGDDGVIKVWDLRQFNKGKAIA
SFKHHTSPITSVEWHPTDKSIFAACGGDDQLTQWDLAVELDEISNE-----KNDNLKDVP
PQLLFIHQGQKD-IKELHWHPQ-IPGLIISTALDG-FNVFRTISV---------------
--------------
>NEMVEC005033
---MLC------------------------------------------KNSF---V----
---------------------------QYVFVCSQVFLPG-DAMEQDEELTYDSTAYHMY
HAAQTGAPCLSFDVIPDNLGEARTEYPMTAYILAGTQSERSRANHIIVMKMSEL-HRTHD
EEK---DSDE-E-EDD--YI-----DEDPELETVMLKHNGGVNRIRHGHPNRHIVASWSE
RGSVHIWDVEAQIIASDNPGSSS--QPRESSPLFTFSGHASEGFAMDWSRNTHGRLLTGD
CKHNVHLWNPQEGG--SWH---VDQ-RPFNAHTDSVEDVQWSPNENNVFASCSVDKTIRI
WDARAMP--SCMIST-NAHDADVNVISWNRNEPF-IVSGGDDGILKVWDLRQLQQGQPVA
LFKHSTGPITSVEWHPTDGSVFAASSADNQITLWDLAVERDEAAEG-------GRHLDVP
PQLLFIHMGQKD-IKELHWHPQ-LPGVLISTAESG-FNIFKTISV---------------
--------------
>IXOSCA003615
---MAD-GEDAA------------------------------SSDSDFEDMDDNE-EDDV
M-----------------------SDAEEGAVERRVYVPG--TTNDGEELECDQSAYVVY
HQATTVAPCLSFDIVGDSLGDNRARFPLTCYLAAGTQAERSHLNHLIVMKLSNM-GRNKE
SAR-KDDEEDSS-ESE--DE-----DAKPEMESALVPHQGCVNRVRVSKGDKTMAATWSE
NRKVYLWDLSHPLHVLEHPSAMSNYNHEAPKPAFQFAGHLAEGYAVDWSPTKPGVLATGD
CNKNIHLWKPHE-S--TWH---VDQ-RAFTGHTASVEDIQWSPSEATVLASCSVDRSIRI
WDVRAAP--NCMLTTADAHEADVNVISWNRLEPF-LLSGGDDGSVKVWDLRTFQSGKPVA
TFKHHLAPITSVEWHPTDGTVFLASGSDDQLTLWDLAVERDGDAEATGDAEEDAALRGLP
PQLLFIHQGQKE-IKEGHWHPQ-MPGVIVSTAQNG-FNVFRTISV---------------
--------------
>DROMEL020405
---MDD------------------------------GNENISMEVVEPEDAESD-M----
---------SSDSGSDAE------DDTAEPKAPKEVYLPG-TKLADDEELVCDESAYVML
HQASTGAPCLSFDVIPDELGSGRQSFPMTAYIVAGTQASRAHVNNLIVMKMSNL-HKTQD
NDG-DEDEELED-DQD--DV-----DEKPQMTCALVKHQGCVNRVRARRGNSVYAASWSE
LGRVNIWDLTQPLQAVENAQLAKQYEQSEARPVFTFGGHQQEGFAIDWSPSADGVLATGD
CRRDIHVWTPVEDG--TWK---VDQ-RPLAGHSQSVEDLQWSPNERSVLASCSVDKTIRI
WDCRASP--QCMLTCEDAHQSDVNVISWNRNEPF-IASGGDDGYLHIWDLRQFQSKKPIA
TFKHHTDHITTVEWSPAEATVLASGGDDDQIALWDLAVEKDIDQAVDP-AQNEDVLNKLP
PQLLFIHQGQKE-IKELHWHPQ-LPGVLLSTAHSG-FNIFRTISV---------------
--------------
>DAPMAG016993
---MSD-KEEAMD-----------------------------DEEMKEEDDDSEELDEES
------DSDSEDDDNDSQDEGDA-VEEDVLQGPQQTYLPG-KPLEEGEELVCDENAYLMF
HKANTGAPCLSFDIIPDGLGAERTDFPHTAYLLSGTQASTEFTNRLIVMKMSNM-QKTQP
ESDS---EDSDE-EDE--ET-----TMKPDLECAIIHHQGSVNRVRMCVGDKPLAASWSE
TGKVYLWDLTHPLKAVNDPVLLKTYNKESPRPLFTFKGHTTEGFAMDWSVPMPGVLATGD
CKKNIHIWKPSEGG--LWV---VDQ-RPLVGHNASVEDLQWSPNEPNVLASCSVDRSIRI
WDTRVQP--GCMLTAANAHENDINVINWNKREPF-ILSGGDDGKLHVWDLRQFQAGTPVA
TFKHHTAPITSVEWHPTDSTVFASAGADDQIALWDLALEKDEEVAG---SNVEPELADLP
PQLLFIHQGQKE-IKELHWHPQ-IPGMLISTAITG-FNIFKTISV---------------
--------------
>DANRER029424
---MSA-SDEHTL-----------------------------QEE---EDEFEDEA----
---------SESDEDDME------GEEQNGDGQEKVYVPGLQPLQPGEELEMDHSAYRMY
HECQTGAPCLSFDVVLDGEGDRREQFPLSMVLCAGTQADTALSNRLIVMRMHNL-QGTEK
KKDEDEESDEDE-DDE--DE-----DKKPQLELAMMPHYGGINRVRVTQGEQTLAAVWSE
KGQVEIFDLRLQLEAVHNSTAMSAFQEKEATPLFSFAGHMSEGFAIDWSPKVPGRMVSGD
CKKNIHVWEPQEGG--TWK---IDQ-RPFSSHSKSVEDLQWSPTEATVFASCSVDQSIRI
WDIRAPP--NSMLSANEAHSSDVNVISWNRTEPF-ILSGGDDGLLKVWDLRQFQSGRPVA
SFKQHSAPVTSVQWSPVDSSVFAASGADDVISQWDLSVESCDM------GGQAEDVKQLP
PQLLFLHQGQKE-VKELHWHPQ-IPGVLISTALSG-FNIFRTISV---------------
--------------
>DANRER046006
---MSA-SDEHTL-----------------------------QEE---EDEFEDEA----
---------SESDEDDME------GEEQNGDGQEKVYVPGLQPLQPGEELEMDHSAYRMY
HECQTGAPCLSFDVVLDGEGDRREQFPLSMVLCAGTQADTALSNRLIVMRMHNL-QGTEK
KKDEDEESDEDE-DDE--DE-----DKKPQLELAMMPHYGGINRVRVTQGEQTLAAVWSE
KGQVEIFDLRLQLEAVHNSTAMSAFQEKEATPLFSFAGHMSEGFAIDWSPKVPGRMVSGD
CKKNIHVWEPQEGG--TWK---IDQ-RPFSSHSKSVEDLQWSPTEATVFASCSVDQSIRI
WDIRAPP--NSMLSANEAHSSDVNVISWNRTEPF-ILSGGDDGLLKVWDLRQFQSGRPVA
SFKQHSAPVTSVQWSPVDSSVFAASGADDVISQWDLSVESCDM------GGQAEDVKQLP
PQLLFLHQGQKE-VKELHWHPQ-IPGVLISTALSG-FNIFRTISV---------------
--------------
>TRIADH004081
---MID------------------------------------------------------
------------------------SENENDSQETKVYVPHTNATTENDDLVMEESAYYMY
HAAQTGYPCLSFSVVPDSLGENRTEFPMTAYLVAGTQADEMNKNSVIVVKMSNL-HKTYK
EGDC---SDS-D-EEQ--KI-----DCGPSLDIKSIHHEGAVNRIRALIPNRHIVSTWSD
TGCVHIWDISKELMSIDKDDENACIGHSRQTPLFSFNKHSTEGFAMDWSKIVYGQLLTGD
QKKDIYLWNPIN-E--TWA---VEP-TPFQGHTKSVEDLQWSPNEDSVFASCSVDKTVKF
WDIRIAK--QCMISV-EAHSDDVNVISWNNNDPF-LLSGGDDGILNVWDLRRLQSKRPVA
TFKHHQAPITSVEWYPIDSTVFAAAGADDQLTVWDLALEKDVEANGE------HEDIDVP
PQLLFIHQGQKD-IKELHWHSQ-LPGVIISTAQDG-FNIFKTISV---------------
--------------
>LEUCOM006821
---MERGH----------------------------------EDPMEEEDPMAEE-EDDD
------------EDEDD-------DDEAMDESTGEVYLPG-KPIGEGEELVYDSTAYHLY
HAAQTEAPCLSFDVVRDALGENRSTYPMSAYVAAGSQAESSKTNHLMLMKLSGM-DRTPQ
KSEE--DSDSDD-DED--EE-----AGTAEMCMARTKHTGAVNRVRSACGERQVVATWAE
TGNVHLWDASTLLKRVDGPAAAASAKANSGSPMFSFR-HQREGFALDWSPITSGRLASGD
CMRHIHIWDMQEGG--RWN---VNQ-HALSSHTSSVEDLQWSPTEASVLASCSADKSIRV
WDVRAKA--NCMITVDQAHSADVNVLSWNRKAPF-FVSGGDDGVLKSWDLRQLRSGQPVA
EIKHHRGAITSVEWLPSESSVFASSGADDQVVQWDLSLETDAEAGKA------AGNEDVP
PALLFIHQGQKD-VKEIHWHPQ-IPGLMISTALSG-FNIFKTISV---------------
--------------
>RAMVAR003228
---MAD-EEMKGI-----------------------------PDEEEMEDDWGDD-EDDA
-----GNEEDGDEEEDDD------ADEDGETGPSRVYLPGADDAEKAGDLVCDESAYAMY
HTCGTMLPCLSFDVILDTLGDNRTTFPASCYCIAGSQAAKANQNSLLVMKMSNL-TAMKA
AKD-EEESDE-E-DSE--DE-----DELPELECAQIRHIGSVNRIKYARNHLPLAASFSE
TAKVHIWNLTNALRAVEDPRVMANFNNPDYSPFFTFSGHKTEGFALNWSKAAPGYLATGD
CNGLIHVWTPGQGG--QWN---VDQ-TPYRSHTGSVEDIQWSPNEPNVFASCSTDKSIQI
WDIREKN--KSMLTAKDAHTEDVNVIHWNPTEPF-IVSGSDAGDIKVWDLRRFKNNGPVA
VFRHHRGPICSIEWHPNDSTVFAAAGEDNQLTQWDIAVEKGEDEPQ--------ELESVP
PQLLFIHQGQTE-IKELHWHPQ-MPGVMLSSALNG-IDIFKTISV---------------
--------------
>ACASPE005946
------------------------------------------EANLGM----DDEM----
------------------------EGEERKEEEKKVFRPGIDKLEEGQELVYDSSAYYMY
HALRPSWPCLSFDIFRDSLGENRTQFPHTVYLVAGTQAEDRKRNSIICMKMTDL-HKTRY
DED---SENESE-SDE--GV-----DDDPILVVKEIPHHGSVNRLRCVPQSSQIVATWSE
TGKVHIWNIQNEMSYLDTPRSI-----EKNQPIFTFSGHTTEGFALDWSPSMEGRLLSGD
CNRNIHLWEPFQSP--EWT---VAN-QSFIGHKNSVEDIQWSPIEGNVFASCSVDKTIKI
WDTRKKE--SFALSV-VAHDSDVNVISWNRATNFLLASGSDDGSLRIWDLRNFSSKDPAA
DFKWHTKSITSVQWHPTDGSMLAASGADDQISIWDLSLEREDDV---------PDVEGVP
PQLLFVHQGQTD-IKEVQWHKQ-IPGALVSTAATG-FNVFKPENT---------------
--------------
>PTESPE011230
STTMTKPK-----QRKSEEQAVQEKHSD-------ASDNEDVDEDMKFEDHFEDE-EIEE
--EII--DGGGDDDEDGQ------DEEDEENVETKVFRPNVDKVSEGEELVYDSSTYLMY
HALRSEWPCLSFDIFNDSLGTGRERFPHTMYIVAGTQAEQPSDNKLMCLKMTEL-HKTKH
DED----SDASG-DED--DL-----DDDPVVEHRYINHRGGVNRLRCMPQNSNIVATWAD
TGHVHITDITDHMASLDKPPNKKLH--ANKQSMFSFDGHAMEGFALDWSSVTEGRLVTGD
CKKFIYLWEPAE-G--SWA---VNK-LPFAAHTDSVEDLQWSPVEKNVFVSCSVDRTIKV
WDARKRE--GPALSI-VAHDSDVNVVSWNRVVNYLLVSGSDDGSFRIWDLRTFSSGTPAA
HFKWHTGPITSVEWHPSDGSAVAVAGADDQVSLWDLSLEREDDV---------PDIDGVP
PQLLFVHQGQTD-VKEVHWHKQ-VPGALITTAASG-FNVFKPENF---------------
--------------
>CHOSPE030420
IRRMGK-KLK---KKVVKKKDSNKRKAPPTQ----TGGDGSDGEDVAFEDPFEDDIEQEE
--QHVEAAEGQDGEGDAQ----VQDDEDAPAEKKQAFRPGIDTMEEDEELQYDSSAYLMY
HALNSPWPCMSFDIYRDSLGLGRTKFPHTAYLLAGTQASADQENHIMMLKLSDM-HKTKH
DDN--SEADSES-EDD--DL-----DDDPILESRTVKHNGGVNRIRSLPQHPHIVASWSD
TGRVYVNDLSDHILSLDRAPEKKLN--PNKPPIFEFGGHAMEGFAMDWSSVVDGRLVTGD
CSKFIYLWEPQEGG--AWN---VSK-LPFTGHTASVEDLSWSPVEQNVFASCSVDKTIRV
WDTRSRD--KPALTV-QAHDMDVNVISWNATVNYLMVSGCDDGSFRIWDLRTFSNGQPAA
HFQWHKGPITSVEFHPSDGSVVAVAGADDQITIWDLSLEREDGV---------DDLEGVP
PQLLFVHQGQTE-IKEVHWHKQ-IPGVLVSTAGSG-FNVFKPDNIA--------------
--------------
>RAPHET026162
SKQMGK-KN----KKQPRSEPVAAEKAKRQKNIDALPGDDDDSDDIVFEDPFEDDIESDD
---VVDDAAGIDSDDDNGDPGD--DDDDSDKGPKQAFRPGLDKVAEGEVLDYDSSAYLMY
HALNSEWPCMSFAILNDPLGHNRTRFPHTVFLVAGSQADTPQNNAIMCLKLSEL-HKTKH
DDS---DSDSGS-DDS--DV-----DDDPIVENRNVRHHGAINRLRIMPQKQNLVATWAD
TGKVHINDIGDCISALDKPPEKRPN--TNFQPLFTFSGHNTEGFAMDWSPTVEGRFVTGD
CAGGMYLWDVSPGA--SWT---VSP-QPFVGHTASVEDIQWSPVEQNVFASSSVDGTVRI
WDARRKE--GAALSI-QAHAADVNVISWNSVVNYLMVSGCDDGSFRIWDLRTFKSGEPAA
HFQWHQAPITSVEWHPFDGSVVAVSGADDQISIWDLSLEREDDV---------PDVEGIP
PQLLFVHQGQQQ-IKEVHWHKQ-IPGALVSTALSG-FNVFQPENLS--SA----------
--------------
>CYAGLO004508
FRSMGK-KR--------------------------AAGDAAEPDELEFEDEFEDEFEEED
EDEDIDVKQADDDNSDAEGDP---KPDAPESSSTKVWRAGVDTLQEGEVLEFEPGAYAMY
HALQLDWPCLSFDVVRDDLGLQRTRFPMTMFLVAGTQADKASSNKVVVMKLTQL-HRIRP
EDS---DEEEED-DDS--SA-----DEDAVLEHKDIRHIGSVNRIRVMRQDSGIAATWSD
KGAVHVWDIRPQLYKLQGPPPRTLADTKDPKPVFTFDGHSTEGFALDWSPVVPARLATGD
ASGSIFVWDATSTW--SWR---VDG-VPYTAHTDSVEDIQWSPSEQDVFASSSVDRTLRI
WDTRNKA--AAALTV-SAHTSHVNVISWNSLVTYLLASGSDNGNFRIWDLRKFTTEAVVA
EFNHHAQAITSIEWNPADSSSLAVSSADNQVTVWDMSVEKDIDADG------AAADDEYA
PQLMFIHQGQTD-VKEVHWHPQ-LPAVLISTAADG-FNVFKPSNL---------------
--------------
>CYAPAR024707
---MGK-SK----KRQPEEE-----------PVT-PKDEEETADNLRFEDPFEDELEEEE
VE---EGEEDEDGGGDEEGED-AMKEEKKPAGPTKVFRPGVDELAEGETLEFDQTAYTMY
HSLNAEWPCLSIDIIRDTLGAHRTKFPMTCFFVAGTQADRASNNKLYVMKLSDL-HRTSH
PEN--SD-EEDD-EDS--DA-----EDEPVLQHKQVKHEGGVNRVRSCPQKPELVADWAE
TGAVHVWDISASLAKLQDPPPVPQADPNKVAPLQTFKGHKDEGFAIDWSPVTPARLATGD
CKKGIHVWEPTPGG--RWN---VEG-QAFAGHSGSVEDLQWSPTEAEVFASCSADGTVRI
WDARKRA--AAALSV-DAHGTDANVISWNRLVTYLMASGADDGSFKIWDLRAFKADAPLV
HFKYHTKPISSIEWNPNESSSLALSCADNTVTIWDLSLEKDDDDTT---------EEEFP
PQLLFVHSGQQD-IKEVHWHPQ-MPGVLISTAADG-FNIFKPANI---------------
--------------
>GLOWIT006443
------------------------------------------------------------
--------------------------------------XGIDVVQEGEKLEFEASAYLLY
HSLQMEWPCLSFDVLLDSLGQNRLKFPMTLFAVAGTQADRPNNNKLFVMKMSEL-HRMSR
GDG-DEDEEEEE-DDD--TV-----DDDPVLEHKTIRHVGGINRLRSMRQRPQIVATWAE
TGQVHVWDVSAQLAKLQDPPPRPLAPTQGSTPIHTFKGHADEGYALDWSPITAGRLVTGD
CKRHIYMWEPHTGS--SWT---VAP-HPFIGHTQSVEDLQWSPTEANVFASCSADKSVRI
WDTRNRK--ASALAI-QAHDSDVNVISWNRMVTYLMVSGADDGCFKIWDLRSFKSEAPVA
MFKYHTKAITSVEWSPHESSSLAVSGADNQVTIWDLSLEEDDDTGS--------GGLDVP
PQLLFVHSGQTD-VKEVHWHPQ-LPGVLISTAVDG-FNVFKPANI---------------
--------------
>NUCSPE051109
------------------------------------------------------------
------------------------------------------------------------
-------------------G----------------------------------------
------D---DN-DDD--DT-----QDDPLLEHRAIKHEGTVNRVRAMPQGPDIVATWSE
TGKVHLWDVTTAVQSLDGPVPGVTQSIAATKPIHTFEGHTSEGYALDWSPTMAGRLVTGD
CDGNIRVWNSEKAG--AWT---INK-RVYKGHTASVEDLQWSPVEKDVFASCSADQTIRV
WDVRMKT--GPAMTV-HAHASDVNVISWNHKTTHLMVSGADDGSFAVWDLRNFQPDTPAA
KFKWHSDAITAVEWHPTDESVLAVSGADDQITLWDLSLEKDAEAEGAA-----PGEPDVP
PQLLFVHQGQSH-IKELHWHRQ-IPGLVVSTAATG-FNVFKTISAR--PME-----ITAL
PS------------
>PARATL019757
------------------------------------------------------------
------------------------------------------------------------
-------------------G----------------------------------------
------D---DN-DDD--DT-----QDDPLLEHRAIKHEGTVNRVRAMPQGPDIVATWSE
TGKVHLWDVTTAVQSLDGPVPGVTQSIAATKPIHTFEGHTSEGYALDWSPTMAGRLVTGD
CDGNIRVWNSEKAG--AWT---INK-RVYKGHTASVEDLQWSPVEKDVFASCSADQTIRV
WDVRMKT--GPAMTV-HAHASDVNVISWNHKTTHLMVSGADDGSFAVWDLRNFQPDTPAA
KFKWHSDAITAVEWHPTDESVLAVSGADDQITLWDLSLEKDAEAEGAA-----PGEPDVP
PQLLFVHQGQSH-IKELHWHRQ-IPGLVVSTAATG-FNVFKTISA---------------
--------------
>PHYINF003425
---MSQ-QKKR--AATEFSSDVKRH----------TAQQHNGEEDLVFEDPFGDDMEDEE
MVEVVGEAAGADKDVDMD------GDEQAEKKVKKVFMPGVDKLHDDEVLDYDSSAYDMY
YAMTAEWPALSIDVVRDNLGAVRSRFPMTVFMVAGTQATNADDNQITVMKMSEL-HKTKQ
NDG-DSEDDDSD-DED--ET-----EGDPVLESRSIPHPGGVNRIRCMPQSSNIVATWSD
RKKVHLWDIAKQLESLDGKTSAPLP--AKQAPVYTFSGHADEGFAMDWSPVQAGRLVTGD
CSKFIYLWANSE-G--AWS---VDK-VPFTGHKSSVEDLQWSPTEASVFASCSSDRTVRI
WDTRRKA--GSMLDV-AAHDDDVNVITWNRNVAYLLASGSDDGSFKIWDLRNFKADNPVA
HFRYHTAPVTSIEWHPTDESVLAVSGADNQISVWDMSVEEDAEAAVPIQGENGEAKLDLP
PQLLFIHQGQTD-IKELHFHPQ-CPGVLMSTAGDG-FNVFKPANIS--------------
--------------
>SAPDIC013521
---MKRGE-----KKKARSA--------------AMQHVEETEEDLVFEDPYGDDLEDEE
MVEDADEADSDDMDVDTPMQTIAADDEDEKEPTTKVWLPNKEKLGEDEVLDYDSSAYDLY
YAMSAEWPSLSFDIVRDNLGACRTKFPMSIYVVAGTQAAKASDNKITIMKMTEL-HKTKH
ENDSDSDDDSDD-EDD--AE-----EGDPVLESRSIDHHGGINRIRAMPQSSNIVATWAD
TRKVHLYDISKQLQSLDGKNPVGMS--STAAPVFTFTGHADEGFAMDWSPHTAGSLLTGD
CSKYIYHWVNN-GA--SWV---VDK-IPFTGHKASIEDLQWSPLEGSVFASCSADKTVRI
WDIRTKT--RSMIEV-NAHDQDVNVISWNRNVSHLIASGSDDGSFKIWDCRKFGSDDPIA
HFRYHTAPVTSIEWHPSDESMLAVSGADNQISIWDMSVEEDTEQHPS------SEKLDVP
PQLLFIHQGQTD-IKELHFHPQ-CPGLLVSTAADG-FNVFKPANIS--------------
--------------
>CREFRA001427
---MVK-RSAQC-DEHERQ----------------IKDVTMADENGGFEDPWEDEYEDED
ID---MEEGGEDDLADNGKEVQ--NDIDETEVEGRAYLPG-DAIEDDEELDVDLSAYDML
HSINVEWPCLSFDVIPDGLGNNRTKFPMTSYLVAGTQAEKAHQNKILFMKMTQM-HKTKF
DND--SDSDAES-DDD--DL-----DEDAVMTSHHIKHHGGINRVRASPDLPGVVAVWGE
TGKVSMYDGSAHIAALDTPPTVPLN--SKMDPIYTFEGHPMEGYALDWSPTVKGRFASGD
CQKHIYLWEPTQSG--SWS---VNK-TPFKGHTASVEDIQWSPSEANVMASASADHTVRI
WDTRKKN--GSALTV-QAHDADVNVLSWNRLTNYLMVSGGDDGHFKVWDLRTFASSQPVA
SFKWHTAPITSLEWHPTDDSVLAVSGADDQTTLWDLSVENDKEEAG------QEDAPDVP
PQLLFIHQGQQD-VKEHHWHPQ-CPSVLITTAASG-FNVFKTISV---------------
--------------
>BIGNAT010370
---M--------------------------------------------------------
----------------------------EEQPGKSVWRPGYDPIGDDEELDFDQSAYITY
HAVNMEWPCLSIDVLRDPLGFHRTKFPMTTYLACGSQAQNENANKVYLMKVSDI-KKTQK
EDN---DEEDDD-GES--ED-----ESEPTIATKTFKHKGAINRIRAMPQASNILATMSE
TKEAHIWDVQHLLQALDSPSSQQG-GLPTTKPLFTFTGHPAEGYAVDWSPKVPGRLLTGD
CSKHIYLWERNE-S--GWS---VDK-TPFNGHSDSVEDIQWSPKEAGVFASCSVDKTIRI
WDTRRRK--NSMLFV-AAHRSDVNVISWNPNKSHLLLSGSDDHSIKIWDLRKFKSSSPIG
HFKYHMGAITSLQWHPTEDAMLAAASDDNQLTVWDLALEADDEQKS---VGANANVKDIP
PQLLFVHQGQTN-IKELRFHPQ-IPGLITSTAATG-LNIFKPCNL---------------
--------------
>MATSPE020985
---MPK-SN----KKRGRKRGGDDQASARTQ----GQQEEETIDNLRFEDPFEDEMEDEE
---IVQNE--------------QMKDDEQKHQPQYVFRPGIDQLEEGEEMDYDESAYTAF
HRMTVNWPCLSFDCIKDSLGHQRSKFPVTFYLAAGTQASDVKQNKVMLLKIADL-SKTQQ
QDP-NSD-EDES-DDE--SL-----DEDPILEEKSFSHPGGVNRLRSMPQSPNIISTFSD
TGKVHVWDAQHLLRALDKPPTQML---PAMQPIFTFAGHSTEGFAMNWSRVTPGRFLTGD
CAKGLYCWERQE-S--TWA---IDS-TPYTGHTDSVEDLQWSPNEANVFASCSVDKTIRI
WDTRVKK--KSMIFV-AAHQTDVNVISWNPLVSHLLLSGADDGSVKVWDLRNFKSSSPAA
NFKWHRAPITSVEWHPTDESIMCVSSDDDSISIWDMALEEDTEAKP--EGAQLPTDMEIP
PQLLFLHQGQKS-VKEAHFHPQ-IPGLLVSTALDG-FNIFKPSNLH--------------
--------------
>PAUCHR010428
------------------------------------------------------------
------------------------------------------------------------
------------------------------------------------------------
-----------------------------------------------MPQQNHIVATWSE
NKTVNIWDVSPLLKSLDDPKVKLS---ALTLPLHTFKGHEAEGFAMDWSSVATGRFLSGD
CNNLIYFWEPGTAG--SWV---VNP-VPYSSHTSSVEDLQWSPIEPTVFASCSADKTIRI
WDTRSKE-HKSQLFV-AAHQSDVNVISWSHKCSHILASASDDGSIKVWDLKQFKSAKPAA
NYKWHRGPVTSIEWHPHDETVLAAASEDNTVSVWDMALEADLEAEA---QGASIDGVQVP
DQLLFLHQGQKN-VKELHFHPQ-IPSLIISTAQDG-FNFFKPSNMQ--PT----------
--------------
>COLVIE008981
---MSL-RQAFN-KKRQSD-----ESSLRQKDVE-SKMEDDDDDGIEYEDPFEDEIDEGD
LMDHIEDAEWEDVEGDGE------EDEEKGELKKAVWRRGVDTLGEDEQLDYSSSAYTMF
HRMTVEWPCLSFDVISDNLGMNRSKFPMTTYVLGGSQAEIPSDNQLFVMKWSQL-HKTKH
DDEDDDDDSDEE-DED--NL-----DVDPIAECKGIPHPGAVNRVRVMPQMGNIAASWSE
SGSVHLWDISKELRLLVEGGRDTDK--TPHQPLFSFSGHPTEGFAMDWSAVSTGRLVTGD
CQKHIYLWEPQE-G--GWN---VDK-VPFSGHADSVEDLQFSPTEANVFASCSVDQTVRI
WDTRTKK--NSMLQV-HAHSADVNVLSWNKIVCYLLVSGSDDGSFKIWDLRNFRDDNSIA
HFKFHSDSITSVHWHPTEESVVAVGGADNQLTIWDMSLEKDEEALE-------ESDLELP
PQLLFVHQGQQD-LKEVRFHHQ-IPGVVISTAVDG-FNIFKPINL---------------
--------------
>BASMER009776
---M-----------------------------------------GEFEDNWEDEIESEE
--DVIEEQEGMEVDE---------EEEEEKEPEVQVYLPG-QTMEKDEVLEVDNSAYHML
HTMTVKWPCLSFDILHDNLGENRNTYPATSYLVTGTQADRAKNNELIVMKMSQL-CKTIH
DND---DSDAED-SDD--DV-----DDDPILETKSVKHVGGVNRVRAMPQPNQIVATWAE
TGKVHIWDVAPLVNALDSPGATIPQ--HAMQPIYTVGSHSVEGFAMDWSETVTGRLLTGD
FNKNIYLTNPAE-S--TFL---PDM-VPFHGHTSSIEDIQWSPNQKSVFASCSADQTVRI
WDVKNKK--KDVFSI-KAHDADVNVISWNRKVNYLLASGSDDGVFSIWDMRTFSNQTPVA
TFKWHSAPITSIEWHPHEESVLGVAGADDQVTIWDLSVEQDAEEEG--GVIMQENGMQVP
PQLLFIHQGQND-IKEIHWHKQ-IPGCMVSTAGSG-FNIFKTISV---------------
--------------
>MORVER007107
---MSK-R-----AQDNDE-DMREAKSAYNV---GVRTTVEDEGMGEFEDPWEDEVESDQ
--EVIDDDEDMDMDQDQD------KDEEDADKDVRVYLPG-QALEKDEVLEADQSAYEML
HSMNVKWPCLSFDILWDQLGDERCTFPATAYVVTGTQADLSQNNEVLVMKMSQL-AKTKN
DDG---NSDSDD-DDD--DV-----EEDPILEYKSMKHAGGVNRIRAMPQRQQIAATWAD
TGKVHIWDLAPHVRALDQPGTQIPE--SAKKPLYTVESHRVEGFAMDWSETVPGRLLTGD
LNGKIYMTSLNQTG--TVT---PDR-IPFVGHQSSIEDLQWSPSEKGVFASCSADQTVRI
WDIRSKK--RAGLEV-KVHNSDVNVISWNKKLPYMLASGSDEGVFSVWDLRQLSQSTPIA
TFKWHQAPITSIEWHPTDESVLAVAGADDQITLWDFSVEHDAEEAMNGKAIVNEAGVEVP
PQLMFVHQGQQD-VKELHWHRQ-IPGCVISTAGSG-FNIFKTISI---------------
--------------
>UMBRAM004759
---M--------------------------------------------------EV----
---------------D-----------EKEEKDLEVYLPG-KALGKDEVLEADQSVYEML
HKLNVEWPCLSFDVLQDRLGDERKTYPATAYVVAGTSAPNARDNELIVMKMSQL-HKTQN
DDES--D---DE-DAD--GV-----DDDAILESRSLRHNGGINRVRVMPQQKNIAATWSD
TGKVHIYDVTPYINSLDTPGTQPS---KFQRPLFTVDSHGNEGFAMDWSVLDTGRLLTGD
IASNIYLTNQTQ-S--GYK---ADM-MPFKGHTSSVEDLQWSPTERNVFASCSADQTVKI
WDTRNKK--KHAVSI-QASSTDVNVITWNKKASYLLASGGDDGIFNVWDLRTFTSSSPVA
TFKWHNAPITSIEWHPTEESIIGVAGADDQISIWDLSVEPDTEEGG---QQITEDGVEIP
PQLLFVHQGQSE-IKEIHWHKQ-IPGCMISTAGTG-FNIFKTISV---------------
--------------
>RHIIRR015617
---MSK-R-----TTEDMDSDFKVPKAPFGQ---KIKSIKELEGIGDFEDPWEDEYESEE
--EVV----EEENNEDKE------GDEDEETEELQVYLPG-QELQNDEVLEADQSAYEML
HSMNVRWPCLSFDILWDNLGEDRKMYPATTYIVAGTQADKPKNNELIIMKMSQL-HRTQN
DDDLDSDESVDS-NNE--KL-----DEDPILEEKSLKHYGGVNRVRVTPQKLQIAASWAD
TGKVHIWDLSPVVKALDTKGYQISQ--KSSKPLYTIESHSTEGFAMDWSGTVPGRLITGD
NHTHIYLTTKTQ-S--NFT---ADR-IPFVGHSSSVEDLQWSPTEKNVFASASADQTIRI
WDTRSKK--KEVLCV-KAHDADVNVITWNRKVDYLLASGSDDGVISIWDLRTFVNKSPVA
NFKWHSAPITSIEWHPTEESVFGASGADDQISIWDLSVEHDPEENS--DKIIGKSGVEVP
PQLLFVHQGQND-IKEVHWHQQ-IPGCMISTAASG-FNIFKTVSV---------------
--------------
>SYNPLU004070
---MSS-KRELAVERQSKS-RVLDDRTGN-----GKTMPANLEEMGEFEDAWEDELESDS
--DIIEYDTTIYEDEDEK------NGERDNDMEVKVYLPG-QQLEQGQVLEVDNSAYDML
HSMNVRWPCLSFDIMTDNLGTDRCKYPHTTYLVAGTQADKPKNNELVIMKMSQL-HRTRY
DDDE--DDNEDD-EDD--HL-----DDDPILEHRAIPHYGGVNRIRVTPQEKQIVATWAD
TGKVHIWDVQSHVASLSKPGTPLP---KQTTPVYTITNHTVEGYAMDWSSKVAGRLLTGD
GHGKIFVTMTD-GA--QYQ---TDS-VAFQGHQSSVEDLQWSPTEETVFASCSADRTIRI
WDTRAQR-TKEAIGF-EAHTADVNVISWNHRVSYLLASGSDDGIFSVWDMRTLSTTTPVA
SFKWHHAPVTSIEWCPNEESVLAVSGADDQLTIWDLSVEPDPEEEAAMATDGQGTSVPVP
PQLLFIHQGQND-IKELHWHKQ-IPGCVVSTAASG-FNIFKTISV---------------
--------------
>NEOSPE014385
---M-----------------------------------------GEFEDPYGDDNESDE
--EIV---ENNDEGM-------EIDDEEEEETKHETYMPG-KEMGENEVLVVDNTAYEML
HTMNVEWPCLSFDFLGDSLGVNRTSFPMTAYLVAGSQAEEQKNNQLYILKMSQM-NKTKY
DDDF----EDDN-SDD--GL-----DDDPILEYKAIPHQGGINRVRVMPHPSHIVATWSE
TGKVNIFDITSAVKSFDVPGVMVNP--KNIKPLYTVNAHRAEGFALDWSKAETGRLLSGD
INKHIYLTNPTD-S--SFK---TDI-QPFTGHQSSVEDIQWAPKEKNVFASCSADQTIKI
WDTRAGK--RNQLNV-KAHDTDVNVIHWNQTTEFLMASGADDGVFKIWDLRQFGSNAPVA
SFKWHTAPITSIEFHPQDSSMLAVSGADNQLTLWDLSVERDVEEEKNI-----SDVQDIP
PQLMFIHQGQED-IKEIHWHKQ-LTGVIGSTASDG-FNIFKTINSQ--------------
--------------
>SPIPUN000979
---MAR-KREAPTDESPRK-KASAETTA------GVLPAEVLEEMGEFEDQWEDDVEDGE
DEEVVDDEDGMDVDADQQE-----DEDDEKREDFKVYLPG-QELGEGEELVADNSTYEML
HSMGVEWPCLSFDILRDNLGTGRTTFPATMYVVAGSQADRPKDNKLYVMKMSQL-HRTKH
DDE---DGMADD-DDD--DL-----DEDPILESKTVSHVGGVNRLRVMPHPSHIVATWAD
TGKVHIHDLTEHVRALDTPGVIPP---KNPAPIYTVGQHKTEGYGLDWSSVQIGRLLSGD
TAGRIYLTIRTP-S--AFE---TDA-QSYLGHIGSVEDIQWSKKQAGVFASASVDQTIKI
WDARNKG--KAELSV-HAHDSDVNVISWHPTVEYLIASGSDSGVFSIWDLRMWSAAQPAA
TFKWHQGPVTSIEWKPHESSVVAVAGADDQLTIWDFALERDAEEETTMTTGVDGSQVEVP
PQLLFIHQGQKH-IKEVHWHGQ-VPGVLVSTAFDG-FNIFKTINS---------------
--------------
>COEREV003224
---MPK-RQSNTVGEKGKI-AAVAEKGSDAQPVDHKMDVDGDEEMGEFEDPFEDEVDEDE
--ELVEDSDGVDMMEDNQDDDSEEESEEAAEKKRQVYLPG-DPLNEGETLQADNSAYHML
HNMSVQWPCLSFDFVPDILGNNRTGFPHTMYAVAGTQADRSYRNQVLLLKWSQL-HRTIH
DDD---DEDKDD-DIE--DL-----DEDPILETKTLRHQGGVNRIRALQRESPLTATWAD
TGKVHIWDIKKLMDAFETPGAVVPT--SAQQPLFTIASHGSEGYAMDWNP--DGRLLTGD
CNSKIYLTTRRSGA--NFV---ADR-NEFRGHTASVEDIQWSPEEASVFASCSVDQSIKI
WDVRAKN-HGYALDVPNAHDADVNVISWNRKARYLLASGGDNGDFKVWDMRKWTDSTPAA
EFHWHKKAVTSIEWCPTDESVLAVSGADNQLSLWDLAVELDAEEEARHMVGSDGALRQVP
AQLLFIHQGQTD-IKELHWHPQ-VPGALASTAATG-FNVFKTISV---------------
--------------
>DIPROT026182
---MSR-KRDRF--------GDAAEEAAADD-----------VDD---EDEWSEE-----
--EIVEDENEEDEEEDGEAGPS--EEEEEEEGPKQVYVPGVTPLEEGEKLEYDSRAYDLY
HSLQVEWPCLSFDIIRDNLGNLRNSFPVTLYMVAGTQASRANQNKILLMKMSDL-HRTKY
DED-DEDDSGSE-NSD--DL-----DDDPILESRAISHMGGVNRIRSMPQQPHIIATWAD
QAAVHMWDLSADLRSIDRPGAARA---SNTQPLFSFKGHATEGFSMDWSPITPGRFLSGD
CKKFIYLWNPTQ-G--KWE---VDK-MPFTGHTESVEDIQWSASVPDVFASCSADCTIKV
WDARGKR--VPVLSV-NAHESDVNVISWKKADDDLLVSGSDDGSFRIWDLRNFV--DPTA
HFKWHTQPITSVSWHPFDDSVLAVSGSDNQITIWDLAVEEDIGDPN--SVSQQLEGVQVP
PQLMFIHQGQED-IKEIKWHPQ-ISGVMVSTAADG-FNVFKPENIK--------------
--------------
>DIPROT026183
---MSR-KRDRF--------GDAAEEAAADD-----------VDD---EDEWSEE-----
--EIVEDENEEDEEEDGEAGPS--EEEEEEEGPKQVYVPGVTPLEEGEKLEYDSRAYDLY
HSLQVEWPCLSFDIIRDNLGNLRNSFPVTLYMVAGTQASRANQNKILLMKMSDL-HRTKY
DED-DEDDSGSE-NSD--DL-----DDDPILESRAISHMGGVNRIRSMPQQPHIIATWAD
QAAVHMWDLSADLRSIDRPGAARA---SNTQPLFSFKGHATEGFSMDWSPITPGRFLSGD
CKKFIYLWNPTQ-G--KWE---VDK-MPFTGHTESVEDIQWSASVPDVFASCSADCTIKV
WDARGKR--VPVLSV-NAHESDVNVISWKKADDDLLVSGSDDGSFRIWDLRNFV--DPTA
HFKWHTQPITSVSWHPFDDSVLAVSGSDNQITIWDLAVEEDIGDPN--SVSQQLEGVQVP
PQLMFIHQGQED-IKEIKWHPQ-ISGVMVSTAADG-FNVFKPENIK--------------
--------------
>COLSPE005972
SSAMGK-KRS---AEGQEQ-HVKFKTAQ-------EKSQALQTDDFVFEDPYEDELDEDD
QREVVDGVQEEDEEEDDEQVVVTMEEAENSGLRKEVWRAGIDPMAEDEQLEYDSTAYDLF
HRTTVEWPCLSFDVVADSLGAQRTKYPMTSYIVAGSQADRMENNQLYVMKWSQL-HKTKH
DDD-EDDNLSDS-EDE--DL-----DDDPILEHKCIPHPGAVNRVRSMPQQSNIIATWAD
TGIVHLWNIEKQLRHLNAPPHRDEVVNTPTVPFFSFQGHPTEGFAMDWSPIKPGRFASGD
CRQYIYLWDVHEGG--EWV---VDK-VPYTGHADSVEDIAFSPTQANVFASSSVDRTLKI
WDANTKG--GPKLSI-QAHDSDVNVISWNKNVAYLVASGSDDGSIKVWDLRNFNADMPLA
HFKWHKGPITSVNWHPTEDIVLAVSSADNQVTIWDLSLERDEDDDP--------EMQDVP
PQLLFVHQGQDN-VKEIKFHPQ-LPGVLISTAADG-FNIFKPAGIYV-D-----------
PNQA----------
>SALKVE014238
------------------------------------------------------------
------------------------------------------------------------
------------------------------------------------------------
------DSDDDD-DED--EE-----GQNPQFAHEAISHRGGVNRLKLAPQSQQIVATWSD
TGSVYMWDLSAHTKALDKGGRSAKGPKLPSKPLFMSNQHKCEGFALDWSPKVPYRLATGD
CDGKILTWDKHEGG--AWT---VNT-EPFVGHEASVEDIQWSPHEQNVFCSCSADQTIKI
WDTRQRS--RPAISV-HAHTSDVNVISWSHLEQFLLLSGDDDGTFKIWDLRTFQSNEAVA
TFKWHKAPITALEWHPTDPSVLVVAGADDQITIWDMAVEQDKDVMM-------SDEPQVP
PQLLFIHQGQTD-IKDVHWHTQ-IPGALISTAENG-FNFFKTISV---------------
--------------
>DIAGRA028639
---MSD-KRA---AKKAKKSKSKAETTKKVV-----------EEQVSLEPELYDDVDSEE
--DVK--AEGEDDDDEEE------EDEEATGPTEKTFLPG-DAMPENTELTFDPSAYVTY
NEWNTGWPCLSFDVLGDSLGNNRQSFPMVAHLVGGTQTEDDSPCELLVMKVSNV-TQIKQ
TVD---E-EDEE-SDD--ED-----ET-PKLQLQGIKHRGSVNRVKACPHPGSIVATWSG
EGTVNIFDVSKQITALGKDQKNERL--VDQKPSFTYSGHKSEGYGLAWSPVAPYRLASGD
NDGVIRTWDRQSDG--QWI---VKP-QACLGHTDSVEDIAWSPNEANVFSSCSADGTIRV
WDVRSNR---CAITV-KAHDCDVNALSWNRCEQHLMVSGADDGSFRVWDLRTFASAEPVA
NFSWHTAPITSVEWHPTDASVISVSGEDNQVTIWDLAVEQDLEADKGG-----ANEREVP
PQLLFIHQGQQN-VKEARWHKQ-LPGVIISTAENG-FNLFKTISVT--Q-----------
--------------
>LAPGUS026653
---MDPNKKRKNRAEEDKEAEVKLEEVGKEERNE-EEDDDDEEEELDFEDPWEDEVDEDE
--EVVNSQSKEEEDDDNSMGVELIDEEEEKKQPLRVWRPGVDDMGSDEKLDYESSAYTML
HRMNVEWPSLSLDILRDSLGEFRSKFPMTMYVVAGTQAEKANKNKVSIFKMSDL-NKTKH
DDA-ESDDEDES-DDD--DL-----DDDPVVEERSFPHQGGVNRIRAMPQQPNIVATFAD
TAKVHIWDIQPLRQALDAPPTQRI----PKSPLLYSTDHTAEGFAMSWSSMSLGRLATGD
CDGNIYLWQPHN-G--TWR---VTK-NQFRGHTGSVEDIQWSPNEPDVFVSCSVDRSIRV
WDVRAPS--ACQLAIENVHTSDINVVSWNTLMPELLVSGSDDGSFKIWNFRQFSAESPMG
HFTWHSKPITSVEWHPHEETTLAVASEDNSISIWDLSLEPDPEAAA----EGADLDDDVP
PQLLFVHQGQQD-IKEVHFHPQ-IPSCIVSTSLDG-FNIFKPSNM---------------
--------------
>MASSPE004683
---LANNKKKSS-KRKGTNSSSNTKIRSSLT---XXXXXXTSKTDLKFEDGGPD-IIVED
--EVV----------DNEFAMP--XXXXXXXXXTRVYRPGKDTMGEDEKLDFDPTAYKLY
HSMTASWPCLTFDIVRDRLGVGRKRFPVTMYMAAGTQADKPENNEIILMKLSDL-HKVQR
EXXX--XXXXXX-XXX--XL-----DEDPILISKSIKHIGGVNRLRSMPQSPNIISTWSD
TGAVHIYDAEVQLKSLDGPALPGS-KQASEMPIYTFSGHGQEGYAMDWSKAHPGRLITGD
CNRNIHLFEPANAP--SWG---INS-TPFSGHTASVEDLQWSPTEKTVFASCSMDRSIRI
WDTRQHD--KSQLVVQEAHDQDVNVLSWNSLVGFLLASGGDDGAFKVWDLRNFKADTPVA
HFKYHLAPITSVEWSPTEDSVVAVSGADDQVSIWDMSLEEDREEQGMIQSGQIEGIDDLP
PQLLFVHQGQRD-IKEIHFHPQ-VPGVIVSTAGDG-FNVFRSCNM---------------
--------------
>LEPVOR006010
---------------------------------------------MEFEGEEYEEIDHAE
LNGDIAAAAAQDEDGDEDE-----DDDEASKDRKLVWHPALGDLADGEVLDYDPKAYKVY
HKLNVEWPSLSFDIVRDGLGEFRSKYPFTATIVAGTQAPVALKNKISVYKVSQL-CKTKH
DIDEDSDEDSDD-DAE--NV-----DDDPVVEERAVKHDGGVNRVRVVPQAPHVVASWAE
TGKVHIWDLKNLMNQLNIDNPEPANVPETLKPLFTFKGHCTEGFAMDWSPLFGGRLVTGD
SNRYMYLWEPNQGG--SWN---VDK-QPFVGHKASVEDLQWSPTQPEVFASCSADKSVRI
WDCRVKK--NDVMRVEEAHSSDVNVISWNRSAGHLLVSGSDDGSFKVWDLRALK--QPAG
HFKWHKHPITSIEWHPTQESVIGVASEDDSISIWDLGLEADPDALKKTKSFDMHNLEEIP
PQLSFVHQGMNQ-VKELHFHPQ-IPSLIFGTTGEG-FDVFKPDNL---------------
--------------
>HALSEO008316
KQAMKR-REKPTASQKSKQ-KKSTRKEGKAA----DKDVVERMEDLEFEDPFEDEFDSSD
-----ESDNEMDTQTDENTRRN--EDEEEDRTNVQVFRPGIDKLEKGQKLDYSSDAYVMY
HALTPEWPCLSIDIVPDRLGAGRTKFPLSAYFVAGTQADRPSKNSVQVLKVSEL-RKTKH
DDDS----ESSD-DDS--YV-----DEDPVLETQKIPHDGGINRVRVMPQNPNMVATWSD
KGIVNLYDIRPQLATLDAGMKNGG-ATSRKEAVYTFKGHADEGFAMDWSRVSPGRLVTGD
CKKFIYVWDAIAGA--TWS---ISK-VPFSGHTDSVEDLQWSPTEATVFASCGVDQTVRI
WDTRDPS--KSQISV-KGADCDMNVISWNTKIPYLLASGSDDGSFKIWDLRNFKEDAPIA
HFRYHNSPITSIEWDPQDENVIGVSAEDNTITIWDMSLEDDTDAALSGTSEGQSTEAEVP
PQLLFIHSGQKD-IKELRFHRQ-LPGVVFSTAASG-FNVFKPDVQI--------------
--------------
>PALBIL008208
---MGQ-RRKRDEQHPKKE----------------EAVAAEGEEGPEFEDAYADDYESEG
--EVI----VHDEDGEGEQMEE--VDEDEVEEKKKVWFPG-QDIAEDEELDFENDAYEML
HRLNVDWPCLSFDYLRDTLGVNRVKFPLTFYFVAGTMAERNKDNKVQLVKVSNL-CRTRY
DDD-----EFAE-VDE--EE-----EGDPVMESKEVPHNGIVNRIRSMPQHPHIVATWSS
LGKVHMYNLDNPLKILKQPGSVAPE--NPKGPFYTFGGHLEEGYSMDWSKVVEGRFITGD
CRKNIHLWNARE-A--TFD---VDQ-VPFVGHKASVEDLQWSPNEQNVFASCSVDQTIRI
WDARKKN--GSALGV-HAHKTDVNVISWNAKVPYLMASGADDGSIRVWDLRSFKEGSPAA
EFMWHKKAVTSIEWCPQESSMLAVSGEDDQVTIWDMSVEKDDEEME----TAQSAEIEVP
PQLLFIHQGQRE-VKEIHWHFQ-CPGIIGSTSATG-MHLFKPAITE--A-----------
--------------
>PALBIL008359
--------------HPKKE----------------EAVAAEGEEGPEFEDAYADDYESEG
--EVI----VHDEDGEGEQMEE--VDEDEVEEKKKVWFPG-QDIAEDEELDFENDAYEML
HRLNVDWPCLSFDYLRDTLGVNRVKFPLTFYFVAGTMAERNKDNKVQLVKVSNL-CRTRY
DDD-----EFAE-VDE--EE-----EGDPVMESKEVPHXGIVNRIRSMPQHPHIVATWSS
LGKVHMYNLDNPLKILKQPGSVAPE--NPKGPFYTFGGHLEEGYSMDWSKVVEGRFITGD
CRKNIHLWNARE-A--TFD---VDQ-VPFVGHKASVEDLQWSPNEQNVFASCSVDQTIRI
WDARKKN--GSALGV-HAHKTDVNVISWNAKVPYLMASGADDGSIRVWDLRSFKEGSPAA
EFMWHKKAVTSIEWCPQESSMLAVSGEDDQVTIWDMSVEKDDEEME----TAQSAEIEVP
PQLLFIHQGQRE-VKEIHWHFQ-CPGIIGSTSATG-MHLFKPAITE--A-----------
--------------
>PALBIL026098
--------------HPKKE----------------EAVAAEGEEGPEFEDAYADDYESEG
--EVI----VHDEDGEGEQMEE--VDEDEVEEKKKVWFPG-QDIAEDEELDFENDAYEML
HRLNVDWPCLSFDYLRDTLGVNRVKFPLTFYFVAGTMAERNKDNKVQLVKVSNL-CRTRY
DDD-----EFAE-VDE--EE-----EGDPVMESKEVPHNGIVNRIRSMPQHPHIVATWSS
LGKVHMYNLDNPLKILKQPGSVAPE--NPKGPFYTFGGHLEEGYSMDWSKVVEGRFITGD
CRKNIHLWNARE-A--TFD---VDQ-VPFVGHKASVEDLQWSPNEQNVFASCSVDQTIRI
WDARKKN--GSALGV-HAHKTDVNVISWNAKVPYLMASGADDGSIRVWDLRSFKEGSPAA
EFMWHKKAVTSIEWCPQESSMLAVSGEDDQVTIWDMSVEKDDEEME----TAQSAEIEVP
PQLLFIHQGQRE-VKEIHWHFQ-CPGIIGSTSATG-MHLFKPAITE--A-----------
--------------
>DIALUT013404
---MSA-KKGRGDMDVAEA----------------PELELRLKADLEYEDEAEDEFEEEE
IV-------YGDESDDSDREAAPLDDDQGDGAETRVWRAGVDQLAPDEELEFDPSAYDVM
HSFHSDWPCLTFAIVPDQLGSGRTKAPFSAALVAGTQASQPSDNKLLVMKVSKL-PRIRH
ERDDDMDDDDDD-DDD--EA-----EEEPVMEHRAVRHEGTVNRLCLMPQQPAICATWSD
TGKVHLWNLDAMYGSLGLPGAAAPQPLPEVRPLFSFGGHSAEGFAVDFSKVEAGRLATGD
CDSKICVWNASADG--RWT---VDE-QPYTGHSSSVEDIRWSPVEATVFASCSADGTIGI
WDVRKRT--GSALSV-KAHETDANVISWNGGVSYLLVSGADDGCFKIWDLRSFRAGSPVA
SFAWHKAPITSLEWNPNEHSSLAVSGADNQLTLWDMALEDDPEAQQ--AAVGRDDLADIP
PQLYFVHQGQTN-MKELHWHAQ-MPGMVLSTAEDG-FHMFRPAN----------------
--------------
>GEPOCE047161
---XAA-ERSRE-EATAEA----------------TAGGSSLAEELEFEDEFEDEFEEED
VV---GEEAAEMEEAELEAAAAMPDDG-NPSIGGRFYRAG-DAIEEGEELRVDASAYDML
HRAHLEWPCLSFAVVPDALGEDRAAFPHTAYFVAGTQAEACGKNRLLCLKMSAM-HRTKH
DDES--D-PESD-DEE--GA-----DEDALIECQTIAHPGCVNRLKLMPQAPHVCATWCE
DTSVRLWDLSHQLRTLHAPGKGGGGASARGEPLKTFGGHGDEGYALDWSPVASGALASAD
CAGKIHAWRGSAGG--GWA---VDA-APYEGHVGSVEDVQWSPVEAGVFMSCGVDSSVRV
WDVRRKG--ASAITVDEQHGTDVNVISWSKRVNYLVVSGADDGSFRVWDLRSIRSGEPVA
LFTWHRGPITSVEWSPHESSTIAVAGADDQVTLWDLALEDDPEADS--AARGRDDLRDLP
PQLYFVHQGQRD-MKEVHWHPQ-IPGALACTAADS-FHVFKPANFG--DEDDTAVPTDVL
PDSSLCEDRSGSSF
>PRYPAR028378
-------------XERTDA----------------KPPANDPADALEFEDEFCDDFEDEE
MV-------EGEEGAEGEPVSF--GDGVRAETEGRLWRAG-DALGEGEELDFDSSAYTML
HRLHLEWPCMSFGVVRDNLGEQRTRFPLTAYLVAGTQAERGEQNKLICMKASRL-GCTRH
DDD----EDADD-SDD--EA-----DEDPVVEQQSLPHPGTVNRLKLMPKLSHVCATWAD
TGKVHVWDLSSQLATLHQPGSGGA---PKKEPLFTFGGHTDEGYAIDFSEAQQGQLATGD
CAAKVHVWRAAPGG--SWA---VDA-EPYVGHTASVEDLEWSPVEPNVFLSAGCDSTLRV
WDARRKN--GAALCVDEGHAVDVNVISWNRVVNYLVASGADDGSFRIWDLRTFSAAAPVA
KFHWHKAAISSLEWSPQDSSSIAVSGADNQLTLWDLALEDDPEAEA--AERERDDLRDIP
PQLYFVHQGQTD-IKELHWHAQ-LPGVIASTAADS-LHLFKPANAG--D-----------
PS------------
>GONPAC024587
---MAE-RDARS-AKKGRRR--------------AAAAEQADETEMNFEDPFEDEEESEE
--EFV---EGGDDDGDD-----VMQDVDDVEPAKQVFIPGQTPMEPGTQLEVQNSAYNML
HRLRWEWPCMSFDFVKDGLGMQRTKYPKTAYLVAGTQANRADRNKILVMKLSSL-HKTKH
DDGDDEDDDASD-DED--GL-----DDDPILETHEVAYNGSVNRXRCLPQDPTIVATWSE
TGHVHIMNIAAQLQALDVRGGAAAVGKGPSAPVFTHTA-AAEGYAVDWSKVTPGRLLTGD
CARTINVWDRVEGG--TWA---VS--APYAGHTDSVEDLQWSPNEANVFASCSVDGTLRI
WDARVNT--ASALHV-QASDTDVNVISWNPTVAYLMASGADDGAFKIWDLRNFKADYTVA
RFAWHTSPISSLEWHPTQGSVIAVS-ADNQLTLWDLALERDEDEEAAL-RAQGGEVPDIP
PQLLFVHMGQQD-MKELHFHSQ-LPGVIGCSAADG-FNIFQTINSE--------------
--------------
>MALCAL003602
---MER-KRLQKDSQPSSE----------------DVAVDEHGNPLEFEQPSDEE-SEGS
--EVV------DDGEDDEEANPGADMEAETSEPGRAFRPGIDRVEEGEVLEMDSNTYDMH
HILTTDWPCLSLDILPDQLGASRTKFPHTMYVVAGTQADKPSSNKLLVMKFSKL-VKTKH
DDDS--DEDSDS-DDD--DN-----DDDPVLEYQAVPHMGGVNRVRAMPQKCNIVASWAD
TGHVHVWDLAAQIAAIDAPAGTGK-KVPPPKPLRSHK-HRDEGFALAWSPIDAGRLVAGD
CAGAIHAWSHS-AG--QFA---VDT-VPFVGHSASVEDLAWSPTETTVFASASADGTVKV
WDVRAKK---PQLSV-VAHPCDVNVISWSATVTHLLASGCDDGSFRIWDLRTFASAQPAA
HYKYHTEQITSIEWHPKDPSVIAVAGADNQITIWDLSLERDEEAELETNQRTTDDVRDLP
PQLLFIHQGQKD-IKELHWHPQ-IPGAIVSTAYDG-IAVFKTFNVD--------------
--------------
>MALJAK003246
---MSG-RKKVH-TKESEAASAPDAVPA-------AVVYDEHGKPLEFEDSSEYETDSED
--ESI----HAGDEQDEDNAE-IKQDESAPEVNRPVFRPGVNALEEDEVMDYDSSAYDMH
HKLSVEWPCLSFDILPDQLGAVRTKFPHTMYVVSGTQADRPSNNRIYVMKMSSL-HRTKH
DDD-ENDGEVSD-SDD--EE-----DDEAVLESQSIPHHGGVNRIRCMPQSCNIVATWAD
TQHVHIWDIKQHLAALDSPGSKPA----ACKPLKSHK-HATEGFALAWSPAAAGHLVSGD
CAGNIVHWSQATAG--SFA---VDS-SPYRGHTDSVEDLQWSPNEATVFASSSVDRTIRF
WDVRAGR--GPQLTV-QAHDADVNVITWSPTVAYLLASGCDDGSFRTWDLRMIAAGQPLG
TYKFHKDAITSIEWHPKDSSVLAVSGADDTLTIWDLSMERDEEAERDA-GVRGDDVLDFP
VQLMFDHRGQRD-IKELHWHPQ-IPGAIVSTALDG-FVVFKPFNVS--------------
--------------
>MALJAK014534
---MSG-RKKVH-TKESEAASAPDAVAP-------AVVYDEHGKPLEFEDSSEYETDSEA
--ESI----HAGDEVDEENAE-IKQDESAPEVDRPVFRPGVNSLEEDEVMDYDSSAYDMH
HKLSVEWPCLSFDILPDQLGAVRTKFPHTMYVVSGSQADRPSNNRIYVMKMSSL-HRTKH
DDD-ENDGEVSD-SDD--EE-----DDEAVLESQSIPHHGGVNRIRCMPQSCNIVATWAD
TQHVHIWDIKQHLAALDTPGSKPA----ACKSLKSHK-HAAEGFALAWSPVAAGHLVSGD
CAGNIVHWSQATAG--SFA---VDS-TPYRGHTDSVEDLQWSPNEATVFASSSVDRTIRF
WDVRAGR--GPQLTV-QAHDADVNVITWSPTVAYLLASGCDDGSFRTWDLRMIASGQPLG
TYKFHKDAITSIEWHPKDSSVLAVSGADDTLTIWDLSMERDEEAERDA-GVRGDDVLDFP
VQLMFDHRGQRD-IKELHWHPQ-IPGAIVSTALDG-FVVFKPFNVS--------------
--------------
>TELSUB017696
------------------------------------------------------------
---------------------------------------------------------HAN
QAFFLGWPCLSFDVLRDGLGGPRMEFPHSLYLVAGTQADRPKNNRIVVARVKDI-QQIPE
RDE---D-ADSD-ESS--DE-----EEPPELEMKWYKTDAAINRVRSCPHQPNIVAAWAD
NATVSMWDVSGLIGAIDAGQK----NVEDAEPIYQFNGHQVEGFAMAWSPVEKGQMVTGD
GNRSIHHWVPNEA---GWH---VDA-VPHAGHTDAVEDLAWSPVEPNVFASASVDKTVKI
WDTRTKK--KCMISV-DAHDTDVNVVSWSPVVSHLLLSGADDGSFRIWDLRSIGGGKPAA
HFKWHTSPITSVEWHPSEDSMLAVSESACATTVWDMSLEADEEENK-------AAGPDVP
PALMFEHRGQTD-VKELHWHPQ-IPGMLITTASDG-FNVFKPCNV---------------
--------------
>TELSUB017697
---VST--QSTG-KERGNMS----------------------------EADMEEEMSEDD
---------EMDVGG------------E------Q---AGGEAMWDEADLVYDRTAYHAN
QAFFLGWPCLSFDVLRDGLGGPRMEFPHSLYLVAGTQADRPKNNRIVVARVKDI-QQIPE
RDE---D-ADSD-ESS--DE-----EEPPELEMKWYKTDAAINRVRSCPHQPNIVAAWAD
NATVSMWDVSGLIGAIDAGQK----NVEDAEPIYQFNGHQVEGFAMAWSPVEKGQMVTGD
GNRSIHHWVPNEA---GWH---VDA-VPHAGHTDAVEDLAWSPVEPNVFASASVDKTVKI
WDTRTKK--KCMISV-DAHDTDVNVVSWSPVVSHLLLSGADDGSFRIWDLRSIGGGKPAA
HFKWHTSPITSVEWHPSEDSMLAVSESACATTVWDMSLEADEEENK-------AAGPDVP
PALMFEHRGQTD-VKELHWHPQ-IPGMLITTASDG-FNVFKPCNV---------------
--------------
>TELSUB017698
---MCI----------------------------------------------RD------
----------------------------------S----------------------HAN
QAFFLGWPCLSFDVLRDGLGGPRMEFPHSLYLVAGTQADRPKNNRIVVARVKDI-QQIPE
RDE---D-ADSD-ESS--DE-----EEPPELEMKWYKTDAAINRVRSCPHQPNIVAAWAD
NATVSMWDVSGLIGAIDAGQK----NVEDAEPIYQFNGHQVEGFAMAWSPVEKGQMVTGD
GNRSIHHWVPNEA---GWH---VDA-VPHAGHTDAVEDLAWSPVEPNVFASASVDKTVKI
WDTRTKK--KCMISV-DAHDTDVNVVSWSPVVSHLLLSGADDGSFRIWDLRSIGGGKPAA
HFKWHTSPITSVEWHPSEDSMLAVSESACATTVWDMSLEADEEENK-------AAGPDVP
PALMFEHRGQTD-VKELHWHPQ-IPGMLITTASDG-FNVFKPCNV---------------
--------------
>AURLIM002966
---MSGRRRERG-DDQTKA-A-GEQLAPG------QKRREDAEGDLVFEDPFEDEVEDDE
--EVEKTNGQIDEEDDEDEDMDANSDEEVGNAQQRLFRAGVDELAEDEELEYDSSAYIML
HQLHMEWPCLSFDFLRDGLGADRVKLPASMLMVAGTQADETRNNRLLILKLSDM-HRTRK
DRD-DDDDDDDD-DDD--DL-----DDDPIVDSRFVKHPGAVNRVRSMPQHPNIVSTWSD
AGRVYMWDIAPQLRSMRMPGMAAAKPPTANGAIFAFKGHKDEGYALDWSSVHEGRMASGD
CHRDIFLWQVQPDG--TCV---VDS-TPLPGHTDSVEDLQWSPVEPTVLASGSVDLSVRI
WDVRERS--RAMVTLADAHTKDVNVLSWNKRVPYLLASGSDDGSFKVWDLRMLKPNEPVG
FFQWHKAPITSLEWHPHDETVIAAAGADNQVSIWDFSLEEDPEQASSAVIGADGAKIDIP
PQLLFLHQGQSD-PKEIHFHPQ-VPGLIGSTALDG-FHAFICEPLD--PK-------KYL
PD------------
>HONFER000552
---MSSRNKRRGGEEQSKA-DSNSNQAP-------GALRSDAEGDLVFEDDFEDEVEEED
--EELEDAGDADDMEDEDQAGAAAQNKQQKQQQQRLFRSDVDDLGEDEELEHDNSAYILL
HKLNMEWPCLSFDFLKDGLGADRIKLPASMLMVAGTQADETRNNRLVLMKLSDM-HRTRK
DRDGDDDDDDDD-DDD--DL-----DDDPVINSRFIKHPGAVNRVRSMPQHPNIVATWSD
AGRVYMWDLAPELRAMRTPGMDAAKPPTAHGAIFAFKGHKDEGYALDWSLAHEGRMASGD
CYRDIFLWQVQADG--SCV---VDS-TPLPGHTGSVEDLQWSPVEPTVLASGSVDLSVRI
WDIRERK--RAMISLAEAHTQDINVLSWNKRVPYLLASGSDDGSFKVWDLRMLKPSEPVG
FFQWHKAPITSLEWHPHDETVIAAAGADNQVSVWDFSLEEDPEQASSAVLAADGSKLDIP
PQLLFLHQGQTD-PKEVHFHPQ-IPGLIGSTAYDG-FHAFICEPLD--PK-------KYL
DD------------
>RIGRAM009321
------------------------------------------------------------
------------------------------------------------------------
-------------------------------------------NYVAVLKMSDM-YKTKN
DDNS--D---DD-DDD--NL-----DDDAILEHKTFVHPGAVNRIRAMPQQSAIVATMAD
TGKVHVWDAGDHIRAFDTPGLIPN---KALPPLHTFSGHQNEGFAVDWSPVTVGRLVTGD
VVKNIHLWNPTQA---GWV---VDK-APFVGHRSSVEDLQWSPFEDGVFASCSSDKSILF
WDVNTKK--KPAASIHAAHTQDVNVISWHRLVSFLLVSGSDDGAIKVWDMRNLKE--AIG
AFKFHNAPITSVEWSRHDDSVLAAAGADNQVTIWDVSVEDDTDTTT---TGAADPLAGFP
AQLLFVHHGQKD-IKELHWHPQ-IPGMLMTTAYDG-INVFKPSNLE--AEV---------
PM------------
>ARATHA026362
---MGRNKTK---AKRKNKKKA--------------------------------E-----
------------------------SSSEIPSIPTRVWQPGVDTLEDGEELQCDPSAYNSL
HGFHVGWPCLSFDILGDKLGLNRTEFPHTLYMVAGTQAEKAAHNSIGLFKITNV-SGKRR
DED-EDDDDSDS-DDD--DG-----DETPNIQVRRVAHHGCVNRIRAMPQNSHICVSWAD
SGHVQVWDMSSHLNALAESETEGKDPVLNQAPLVNFSGHKDEGYAIDWSPATAGRLLSGD
CKSMIHLWEPAS-G--SWA---VDP-IPFAGHTASVEDLQWSPAEENVFASCSVDGSVAV
WDIRLGK--SPALSF-KAHNADVNVISWNRLASCMLASGSDDGTFSIRDLRLIKGDAVVA
HFEYHKHPITSIEWSAHEASTLAVTSGDNQLTIWDLSLEKDEEEEAEFTKELVNTPQDLP
PQLLFVHQGQKD-LKELHWHNQ-IPGMIISTAGDG-FNILMPYNIQ--N---------TL
PSEL----------
>SORBIC002342
---MGRTK-----AKKAKSKKAKKKTEASSS---------------------SN------
---------------------------AVASGPAKVWQPGVDALEDGEELQFDPEAYNYL
RGFGIGWSCLSFDVVRDQLGLVRSEFPHTFYGVAGTQAEKASWNYIGVFKLSNI-SGKKR
--D-DVDSDSSS-DDE--EI-----NEKPILHLKKVAHAGCVNRIRSMTQKPHISATWGD
TGHVQVWDLSSFLNSLAESGADAPKIIHKHLPVKVFSGHKDEGYAIDWSPLVTGRLVSGD
CNKCIHLWEPTS-S--NWN---IDA-NPFVGHSASVEDLQWSPTEADIFASCSVDGTISI
WDIRTGK--KPCISV-KAHKADVNVISWNRLASCMIASGCDDGSFSVRDLRSIQEDSLVA
HFEYHKKAITSIEWSPHEASSLAVTSEDHQLTIWDLSLERDAEEEAEFMKEQANAPEDLP
PQLLFAHQGQKD-LKELHWHPQ-IPSMIISTAIDG-FNVLMPSNID--T---------TI
PGNT----------
>SORBIC034329
---MGRKK-----RKAGVKKQAKRIAPSSSS---------------------SN------
---------------------------AVASGPAKCFV----------------------
LGFGIGWSCLSFDVVHDQLGLVRSEFPHTLYGVAGTQADKASRNYIGIFKLSNI-SGKKR
DSD-DVDSESSS-DDE--ET-----NEKPILHLKKVAHAGCVNRIRSMTQKPHICATWGA
TGHVQVWDLSSILNSLAESATPAPKVIHRQTPVKVFSGHKAEGYAVDWSPLVTGSLLVCD
CNKSIHLWEPTP-S--NWN---VDV-NLFVGHSASVEDLQWSPTEADVFASCSADGTISI
WDIRTGK--EPCISI-KAHKADVNVISWNRLASRMIASGCDDGSFSVRDLRFIQEDSLVA
HFEYHKKAITSIEWSPHEASSLAVTSEDHQLTIWDLSLERDAEEEAEFMKEQANAPEDLP
PQLLFVHQGQRD-LKELHWHPQ-IPSMIISTAIDG-FNVLMPSSID--T---------TI
PSST----------
>CYCPAN004168
GFIMVRNKKR----KVHKKVKATKKG----------------------------E-----
-------------GTSM-----------PRQQSAKVWQPGVDKLEEGEELQFDTSAYDCL
HAFHIGWPCLSFDITHDALGVVRTEFPHTVFCVAGTQADNAANNAIGIVRLSNI-TGKKH
ESD--SDSDSSD-EDD--DD-----GDKPTLQARMVGHQGCVNRIRAMLQQPHISATWAD
NGYVQIWDFSAHLNSLVTSDPRASTAISHQAPLQIFGGHKDEGYALDWSPVTPGRLLSGD
CKSCIHLWEPTSDG--KWM---VDK-TPFKGHAAS-----WSPTEANVFASCSVDGNIAI
WDARVQG--QSAISV-KAHDTDVNVISWNRLASCMIASGSDDGSFSIWDLRSFKEDSLVA
HFKYHKQPVTSIEWSPHEASTIAVSSADNQLTIWDLSLERDEEEEAEF-EDKVNTPEDLP
PQLLFVHQGQKD-LKEVHWHAQ-IPGLLISTSADG-FNVFKPSNLE--N---------TL
PQQ-----------
>MARPOL012951
---MARNKKK----RVKKSSKGHQNVPI------------------------LDE-----
-------------SSEQQPVAA-----EQQQQPTRVWVPGVDNLEDGEELQFDPTAYDCL
HAFRLQWPCLSFDIARDALGVLRNDFPHTMFCVAGTQADLGPNNSIVVAKLSNV-TGVRR
DED-GSDDDSSS-DED--DG-----KEVPVLQARMIAHQGGVNRIRAMPQQPHIVATWAD
TGYVQVWDMLSHVRALSTENPSATASLLRQAPLHIFTGHKDEGFALDWSPVNPGRLVTGD
CKSGIHLWEPTTSG--KWN---VDR-APFKGHTASVEDLQWSPTEGEVFASCSVDGTLRI
WDARTRS--QPAISV-KAHDADVNVISWNRVASCMVASGCDDGTFRIWDLRSFKEDSFVA
HFNYHKAPITSIEWSPHEASTVAVTCADNQLTIWDLSLERDEEEEAEYKQQQAEAPTDLP
PQLLFVHLGQKD-IKEAHWHPQ-IQGLLVSTAADG-FNIIRPSNLE--N----------L
PAAV----------
>CHLATM002238
---MPRNKKSSG-VKKKKKPKSSNGVDS--------------------------------
------------------------MDTAGPSERPRVWQPGVDAMADDEALEFDPTAYDCL
HAFRLEWPCLSFDLVRDSLGAQRTQFPHTIFAVTGTQADRAVNNTLAVLRLSNI-TRMRH
DEE----EESES-DDS--DN-----EEGPQLQARLIAHHGGVNRARSMGQKPHIVATWAD
TGHVQVWDVSRHLQSLAEQPATAGNTVSRQAPVQVFTGHTDEGFAMDWSPVAEGRLLTGD
CKNAIYLWEPQANG--KWT---IDK-TPFKGHTASVEDLQWSPTEESVFASCSVDHTLKI
WDARQRQ--QAVLSV-TAHDADVNVISWNRIASCMLASGADDGCLRIWDLRNFKDNEFVA
HFKYNKEAISSVEWSPAESSVVATTSSDNQLCVWDLSVERDAEEEASVGQTPAVAPSDLP
AQLLFVHQGQTD-LKELHWHPQ-LPGFIVSTAADG-FNIFKASNC---------------
--------------
>KLENIT013939
---MPRNQKK---GKKKRAAPGDGGASSSGA---------------------GDE-----
-------------GGAA-------PSGAAPAERPKVWRAGVDDMAGDEELQFDPTAYDCL
HALALEWPCLSFDVVRDSLGEQRSAFPHTLYGVAGTQAGSAGGNSLAVMKLGNL-TRMRR
DED-DEDEGSSS-DEE--EA-----G-APVLQVRMVAHHGGVNRVRAMPQQPHIAATWGE
TGHVQVWDVSPQLRELAALPATAATPVVRQAPLHVFSGHATEGFAMDWSPVTPARLATGD
CAGQIHVWEPREGG--GWA---VGG-APFRGHSSSVEDLQWSPGEAGVFASASCDKRIAV
WDTRQPD--RPALSV-PAHAADVNVLSWNRLASCMLASGADDGTFRIWDLRAFQEDAFVA
HFKYHGAPITSLEWSAHDSSALAVAAADNQLTLWDLSLEADAEEERHWAQPQAEAPPDLP
AQLLFVHQGQHD-LKELHWHPQ-VPGLLVSTAADG-FNVFKASNL---------------
--------------
>LEPVOR015952
---MVRNK-----AKKGKSKSKGSARPSRPR---------------------AD-M----
---------------------------APQPSRPAVWRPGVDGMDDGEELQFDPTAYDCL
HAFRLTWPCLSFDVVRDSLGEGRKSFPHTLFLVAGTQAGGAADNSVAAVRLANL-SRMRR
DDE-DDDSSSSS-EDE--DE-----DEAPVMKVRSVAHHGCVNRVRCMPQQPHIAATWSD
HGRVQVWDLSPQVRSLSVESEARDAPPLRQAPLHVYTGHGGEGYAVDWSPAAVGRMATGD
CSGAIAQWEAGEGG--KWA---VSA-TKFTGHAGSVEDIQWSPSEPDVFASAGVDGCVCF
WDVRAAQ--RPALRV-AAHSADVNVVSWNRLASCMLASGCDDGSFRIWDLRLLREDSFIA
HFNHHKQPITAIQWSPHESSTIVTSCADNQITVWDLSLERDTEEEAEFKEAQAQAPQDLP
PQLMFVHQGQSD-IKDVHWHPH-IPGMLLSTAADG-FNVFKASNL---------------
--------------
>CHABRA007741
---MARVRKK---KKTKKKKKAAVSVS-------------------------NDE-----
-------------GSAGRSGAQ-----KESGSRPSVWRPGVDEIGDEEELQYDPTAYECL
HWFSLEWPSLSFDIMRDNLGAQRMEFPHTLYFVAGTQALMAKSNGLVIVKLSNL-TKMKH
DDD-DDDSDSSS-EED--EE-----EEKPGLRTRRVAHHGGVNRVRSMMQHPGIVASWAE
TGHVQVWDLSTHLNALAEVDQSGMSGAAFLPPLQVFTGHAEEGFALDWSPVTAGRLVSGD
NKKGIHLWEPSVGG--KWT---IER-SPYRGHVGSVEDLQWSPTEADVFASCSADQTMRI
WDTRSRD--ASALTV-KAHAADINVISWNRLASCMLASGCDDGSFRIWDLRNFKEDSFVA
HFNYHSGPITSIEWSCEDSSMIACTSADNVLTIWDLSLERDPEEEEEFDTSLAAPPEDLP
SQLLFVHQGQKD-LKEVHWHPQ-IPGLLISTASDG-FNVFKPSNLA--N----------V
--------------
>NEPPYR029812
---KMRNKKGGG-KKKAKKPKAKDALNTGSA--------------LVDVDDIGDEM----
----------------------MEEEEDEPGEAPKVWRPGVDGMEEDETLVYDPSAYDCL
HALRLEWPCLSFDIVRDDLGDKRSAFPHTSFIVAGTQASSSGENCLAVVRMANL-TKMKQ
PSD-DEDEESSD-EEG--DE-----ESAPRMHTRLIKHHGGINRTRAMPQQPSVVATWGD
NGYVQVWDVAAQLQQVAAEAAEGAKPPAKAAPRHCFTGHKEEGFAMDWSTMTAGRMVTGD
CAKAIHLWEPGEAG--RWA---IQN-SPYTGHEDSVEDLQWSPSEATVFASCGVDGTVRI
WDTRHQR--QAALTV-KCHNIDVNVISWNRHAGSMVASGADDGMLRVWDLRAFKEGGAVA
EFTYNRGPITSVEWSPFDSSILAASSADQTLCIWDLSVERDAEDEAAVEGTAQIDADELP
PQLMFVHQGQQD-IKELHWHGQ-IPGVIISTAADG-FNVFKPSNI---------------
--------------
>PRACOL000423
---MPQRKKGKG-KAKAKGAAGPSHAAGGG----------------------AD------
---------------------------GGGDAAPRVWMPGVDGMEADEELQYDPSTYDCL
HALQLEWPCLSVDPLRDARGERRAALPHDLVAVAGSQADVAANNRLTVFKLSNV-ASTRR
RAEGDEDSEEES-SDD--DT-----DDAPRLSARAVPHAGGVNRVRAMPQMSGIVAAWGD
TGYVQVFDVTPAVEAVEADAGEPTTKTIALPPLAVYKGHGVEGYAMDWAPTVVGRLLTGD
CNGGLHLWEPREGG--GWA---MEANSGFVGHQASVEDLQWSPCENGVFASCSADRSIKI
WDVRQRA--KPALSV-AAHDDDVNVISWSPLATPMLASGGDDGRLRVWDLRSFSDGAFVA
NFAHHRAPITSVGWSPWEAAMLSAAAADNTLTVWDLSLERDTEAEAAMSTEQADAPDDLP
PQLLFVHQGQTN-IKEVRWHPQ-CVGLMLSTAADG-INAFKPITC---------------
--------------
>MICSPE004353
---MGRIKKS---SKKKKASGGGSAAAAKR------------SNS---DDEWEEE-EDDD
--DMMDEDDEGAAGADGHVETHSSADPEDLPKRPEVWRPGVDGMDADEELEYDPTAYDCL
HAWQLEWPCLSFDVMPDDLGDDRRHFPHALFAVAGTQASKAHQNNLTLMRVTQL-RKTRR
KEKEDEDSDASE-SES--DSHW---D-GPRLSVQKITHHGAVNRCRCMPQKPAVVATMGS
TGVVQVWDLTPQLTTLMRSVGEPEATSQRVAPRHAFTGHASEGYAVDWSPVTPGRLITGD
NDGAVHLWEPREGG--RWI---VDKNAPFAGHASSVEDAQWSPAEKDVFATASADQTVCI
WDARTRG--KPALRV-KTHDADVNVMSWNRVANCMLATGADDGSLRIWDLRRFGNGGSVA
DFSFHRGPVTSVEWARFDGAMLATASADHTVCVWDLAVERDAEEEAAAAGDNAVAPEDLP
PQLMFVHQGMRD-PKELRWHHQ-IPGMICTTALDG-FNAFKAYNVG--N---------DL
PA------------
>OSTTAU001686
---MPRLKRT---SARDGS-----------------------EED---EEEYEDE-SEDD
C--------EAMDDDDGA------KDANPRGARPEVWRPT-TTEDADVELEYDESAYDAL
HAFSHEWPCLTVDVLRDERGETRELFPHEMLLVTGTQASEATKNVVSVMRVSRI-KKTRK
DADADEDEASDS-EDD--GV-----ANAPTLHVASVIHHGCVNRVRAMPQTPTVAATWSD
SGHVMVWDLKVQMLKVMSATNDTKGAPARVTPSQVFTGHKDEGYALDWSPATEGRLASGD
CAGAIHMWEPI-AG--KWD---VGA-TPYTGHTSSVEDIQWSPTERDVFMSCSADQTVCV
WDVRQRA--KPAMRV-KTHDSDVNVMSWNRLANCMVATGADDGSLRIWDLRNFSETNPIA
NFTFHRDAVTSVDWAPFDSAMLASSSADNTVCVWDLAVERDAEEEAAAARDNALPPEDLP
AQLMFVHQGLKD-PKEIKWHKQ-IPGMCVTTAFDG-FNIFKAYNVG--------------
PA------------
>CHLREI018875
---MRN-KKGK--AKPGKAKAKPSKKK---------------------EEEM--E-----
------------------------LDEEPETATAKVWRPGIDEVAEDEELEYDPTAYDCL
HRFQVDWPCLSFDILKDDLGGPRSTFPHTVYLACGTQAATARQNYVAFLRLASL-GQGRH
DSD---DEESDD-EDS--DE-----DDDPTFHFRMVAMNCGVNRIRSMPQQPGVVAVWGD
NAQVKLIDGSKLLAELAAETEPTAAKPQDLKPLASHT-HSSEGYALDWSAVRPGRLASGD
CRHKIHVWEPAEGG--RWA---VG--GAHTGHEGSVEDIQWSPTEDTVFASCGVDRSVRI
WDTRERG--RPMLTAAGAHDSDVNVISWNRGVTYMLASGADDGCIRIWDLRTFASGSPVA
QFLYHRSHVTSVEWCPYEGSMLASAAADNQLAVWDLALERDPEEEAALPEGNAAAPEDLP
AQLLFLHAGQND-LKELHWHSQ-IPGLIVSTAGDG-FNLFKASNM---------------
--------------
>MONNEG016522
---MRK-QKAA--GKKKKAQKAPAAAAAGAR-----------------SGPGGSS-----
----------------------SMDTDPGDAGAPSVWRPGLDPVGEDEELDYDPTAYDCL
HRFNLEWPCLSFDMLRDDLGAPRAAFPHTVFMVAGTQAAQARQNHIAVLKLAAL-GQGRH
DDDEDEDEDASD-DED--DR-----EPPARMHYRLVQQNSGVNRIRAMPQRPGVLAVWND
NRQVRILDVSAQLAELAAEEQLPAAKPQTLNPLASHT-HSMEGFALGWSPVKAGRLASGD
CKRHLHVWEPAEGG--GWA---VS--GVYNGHEDSVEDIAWSHTEETVFASCGVDKTVRI
WDTRERG--RSMLSV-AAHDCDVNVIGWNALVTYMLASGGDDGSLRIWDLRAFKDGGFVS
HFAFHKGAVTSVEWSPYESSMLATSGADNSLAVWDLALERDPEEEEALPEGNAVPQEELP
AQLLFVHAGQAD-IKELHWHAQ-IPGMIGSTAGDG-FNLFRPSNL---------------
--------------
>COCSUB000443
---MGP-KKA---KAKASASGSPKKKAKKSA-----------------AEPM--------
----------------------TVDGEQSEPSNPAVWRPGLDEVGEDEELQYDPSTYDCM
HTMSLDWPCLSFDILPDGLGGPRSAFPHSISIVAGTQAANARQNSIALLKLSNL-GQGKH
KED-DSDDDMSE-SDE--DE-----EGPPVMHLRQIGLSCGVNRVRAMPQQPGVVAAWGD
NGQVSIWDMGMQLNEVTAADDERAQKPQRQEPRHVHR-HECEGFALDWSRAAAGRLASGD
CRKGIHVWDANEKG--NWS-----V-CERQGHEDSVEDIQWSPVEGTVFASCSVDKTIRI
WDTRGKP--TPQLSV-VAHAADVNVISWSAQSTFMLASGGDDGALRVWDLRMFGRASFVA
NFTYHRGPVTSVEWCPAEATMLATSSADGQLAVWDLAVERDPEEEAALAHMNAASPEDLP
AQLLFVHLSQGE-IKEAHWHPQ-IPGMLVTTAADG-FTIFKPSNVP--------------
--------------
>CHLVAR004323
---MVR-KKGG--AKKGKAP----------------------------RPPK--Q-----
--QVV-----------------------DTTQKPAVWLPG-DAVEEGETLQYDPTAYDCL
SSMSLDWPSLSFDILRDHLGAPRSAFPHTLFMVAGTQAGSAKSNYLAVMKVSGL-GLSKA
DDD-DED-DASD-ADE--EE-----AETAQLHIRKVAHTGGINRVRSCPQQPHVAASWAD
TAQVQVWDLGEQLGELRDEAAPAAGKVHRVNARHVHT-HSSEGYALDWSPVASGRLASGD
CRARIHVWEPAPAG--KWV---VG--PAYRGHESSVEDLQWSPTEETVFASASVDKTVRI
WDTREQS--KSMLSV-AAHDSDVNVISWNRATTYMLASGGDDGALRVWDLRALREGGAVA
NLCYHRGPVTSVEWCPHEASMLATTGADNQLAVWDLALERDPEEEAALPETNALAPDNLP
PQLLFVHSGQHD-MKEMHWHPQ-ITGLMVSTAADG-FNLFKPYNV---------------
--------------
>NANOCE014596
SSNDSK-KMMLSSGKRGRGREEEEQAPARGGGGG-RGSNKETKDNLRFEDPYEDEFEEES
-----EMEDVVELDSDEEDEMD--DTEDATRASPAVYLPGESGLDEGEELVYDPSAYLMY
HGLTPEWPCLSFDIVRDPLGGGRTRYPVTMYAVCGTQANAREKNKLTLMKLSQM-HKTYK
DSDSDEDSDEES-DDD--EE-----EGDPLLEQCSIDHRGGVNRLRAMPQQSSIVATWAD
TAHVHLWDIASLIRAVDSPSTATND-AVVRSPLLSYAGHKDEGWAMDWSSVSRGRLVTGD
NRGDIHLWEGGEAG--QWA---IPK-SPYRGHGSSVEDLQWSPTEASVFISASSDKTLRV
WDVRNKK--GCMLSV-PAHATDVNVCSWNRNVAYLVVTGADDGSFKVWDLRQFSEATPIA
HFTWHKGPITSIAWHPQDESVLACASEDDTVSIWDLSVEEDEDEAK---KPSALPLTHLP
PQLLFVHQGQQE-IKEVLFHPQ-VPGLLMTTAADG-FNVFQPAIGL--------------
--------------
>NANOCE022658
SSNDSK-KMMLSSGKRGRGREEEEQAPARGGGGG-RGSNKETKDNLRFEDPYEDEFEEES
-----EMEDVVELDSDEEDEMD--DTEDATRASPAVYLPGESGLDEGEELVYDPSAYLMY
HGLTPEWPCLSFDIVRDPLGGGRTRYPVTMYAVCGTQANAREKNKLTLMKLSQM-HKTYK
DSDSDEDSDEES-DDD--EE-----EGDPLLEQCSIDHRGGVNRLRAMPQQSSIVATWAD
TAHVHLWDIASLIRAVDSPSTATND-AVVRSPLLSYAGHKDEGWAMDWSSVSRGRLVTGD
NRGDIHLWEGGEAG--QWA---IPK-SPYRGHGSSVEDLQWSPTEASVFISASSDKTLRV
WDVRNKK--GCMLSV-PAHATDVNVCSWNRNVAYLVVTGADDGSFKVWDLRQFSEATPIA
HFTWHKGPITSIAWHPQDESVLACASEDDTVSIWDLSVEEDEDEAK---KPSALPLTHLP
PQLLFVHQGQQE-IKEVLFHPQ-VPGLLMTTAADG-FNVFQPAIGL--------------
--------------
>NANOCE024284
SSNDSK-KMMLSSGKRGRGREEEEQAPARGGGGG-RGSNKETKDNLRFEDPYEDEFEEES
-----EMEDVVELDSDEEDEMD--DTEDATRASPAVYLPGESGLDEGEELVYDPSAYLMY
HGLTPEWPCLSFDIVRDPLGGGRTRYPVTMYAVCGTQANAREKNKLTLMKLSQM-HKTYK
DSDSDEDSDEES-DDD--EE-----EGDPLLEQCSIDHRGGVNRLRAMPQQSSIVATWAD
TAHVHLWDIASLIRAVDSPSTATND-AVVRSPLLSYAGHKDEGWAMDWSSVSRGRLVTGD
NRGDIHLWEGGEAG--QWA---IPK-SPYRGHGSSVEDLQWSPTEASVFISASSDKTLRV
WDVRNKK--GCMLSV-PAHATDVNVCSWNRNVAYLVVTGADDGSFKVWDLRQFSEATPIA
HFTWHKGPITSIAWHPQDESVLACASEDDTVSIWDLSVEEDEDEAK---KPSALPLTHLP
PQLLFVHQGQQE-IKEVLFHPQ-VPGLLMTTAADG-FNVFQPAIGL--------------
--------------
>NANOCE031993
SSNDSK-KMMLSSGKRGRGREEEEQAPARGGGGG-RGSNKETKDNLRFEDPYEDEFEEES
-----EMEDVVELDSDEEDEMD--DTEDATRASPAVYLPGESGLDEGEELVYDPSAYLMY
HGLTPEWPCLSFDIVRDPLGGGRTRYPVTMYAVCGTQANAREKNKLTLMKLSQM-HKTYK
DSDSDEDSDEES-DDD--EE-----EGDPLLEQCSIDHRGGVNRLRAMPQQSSIVATWAD
TAHVHLWDIASLIRAVDSPSTATND-AVVRSPLLSYAGHKDEGWAMDWSSVSRGRLVTGD
NRGDIHLWEGGEAG--QWA---IPK-SPYRGHGSSVEDLQWSPTEASVFISASSDKTLRV
WDVRNKK--GCMLSV-PAHATDVNVCSWNRNVAYLVVTGADDGSFKVWDLRQFSEATPIA
HFTWHKGPITSIAWHPQDESVLACASEDDTVSIWDLSVEEDEDEAK---KPSALPLTHLP
PQLLFVHQGQQE-IKEVLFHPQ-VPGLLMTTAADG-FNVFQPAIGL--------------
--------------
>PYGBIF000295
---MGK-KRSLSKPDRPKE----------------RTFDKKEEDDLQFEDDFADEYDSDS
--QVIEMEDNNNENEDEEEEEEVVEEKEEEPLETRAWRPGVDSLAEDETLDYDPSAYYML
HRFHTEWPCLSFDVLRDTLGVERKSFPHTMFLVAGTQADDAANNQLVVVKASDL-CKTLE
NEE---DDAAMD-EDS--DT-----EDDPIIEQKHFAHPGGVNRVRSMPQEPNIVATMSD
TSHVHIWDISKLWKGSELSVGRP-----AGSPMFSFKGHADEGFALDWSKTAPGRFLSGD
CSKHIYLWEHSHGA--SWT---VDK-TPYNGHTSSIEDLQWSPNEKDVFASCSADTTVRV
WDARRRN--DSVLTI-AAHTTDVNVISWNPTASHLIVSGSDDGSFRVWDLRN--PSKFLA
HFCWHRGPITSVEWSPADSTMLAATSEDNSCSVWDLSVEADAEAAS-------ADTADYP
PQMLFLHQGQNN-LKEVHWHPQ-IPGTLITTAEDS-FNIFQPCIF---------------
--------------
>CHOSPE034776
------------------------------------------------------------
----------------------------------R-------------------------
----------------------R-------------------------------------
------------------------------------VHGGGVNRIRLMNNNPQFVATCAD
TRKIHIFDISAHIDALDKTSKKPIP--STIRPVYTFVNHLQECFALDWSPLAHGQLLTGD
TFKHIYHHIPREGG--GWV---CDN-KPFTGHTASVEDIQWSPSQQNVFASCSVDKTIKI
WDTRANP--KSRLSC-VAHETDVNVISWHRVVQYLLVSGADDGSFRVWDLRK-GLNQEFA
HFKWHKKAITSIEWHPTDESVLAASGEDDQITVWDLALEEDEEDDIDAQEALKLQNIAVP
PQLLFVHQGQQE-IKELHWHPQ-IPNCLLSTAADG-FNVFKPANLD--NE----------
--------------
>PLAMIC009390
---MPE-KKRKS-RRREEE---------------RGVDEEEDAAPLSLEDALVDDLEKDA
ALELIDDDEDEDEDDDDED-----EEEEEESKRQVLFRPGVDEMGEGEELDYDPTVYNMY
HKFHTEWPALSFDILRDSLGDGRRAYPHTMYIVAGSQADKSDKNKITLMKLSEL-HRTKG
DGE-NEDEDEDE-DED---------EDDPILLPRTVPHPGAVNRIRSMPQLSHIVTSFSS
NGSVLVYDLQEQLAQLDGGGASNKKKSGSGQPIFSFDGHADEGYAIDWSPVARGSLLSGD
CRGYIHKWAPREG---GWD---VDV-KAFKGHTSSVEDLQWSPYEAAVFASAACDGTVKI
WDANGNR--KPQLSF-DAHPVDVNVITWSRVSSFLLASGADDGSFKVWDLRTLAAPGPSG
HFKWMTSPVTSIEFHPTDESVLAVSSED-AITIWDLALEEEDGVEADV-----DQGVTIP
AQLLFEHRGQKH-IKELHFHPQ-IENTIVSTAADG-FNIFQPYNLE--QEE---------
--------------
>DICDIS004240
---MSS-KKRS-------------------------------FGDIEFEDDFDDEFEDDE
--QSFEIEEGGEEGG---------DNDGEDKGPKKVWRAGVDPLEEDEVLDYDSTAYDMM
HSMSVEWPCLSFHPIKDELGAQRNKYPHTMYLVAGTQADEAKNNKVIIMKAKQL-HKTKH
DDEDDEDESDDE-DDE--DK-----DVDPELQLAFINHNGAVNRIRSMDQQSNIVATWSD
NRSVYIWNIANHLKALDNETVAP----KQTAPLHTISNHSIEGYALDWSPKIAGRLATGD
CNNSIFVTNASE-S--TWK---TDT-QAFKGHTESVEDIQWSPSEEKVFASCSIDQTVRI
WDIRKPK---PAITV-KAHTADVNVISWSRNVEYLLVSGCDDGSFRVWDLRAFKDNSPVS
DFKYHTGPITSIEWNPYEESQVIVSSSDDQVTIWDFSLEEDTEEFTNA-NANPDDDFQYP
PQLFFIHQGQHD-IKEVHWHPQ-IPHVAISTSIDG-FNIFKSSNSE--E-----------
--------------
>POLPAL007240
---MSK-RER--------------------------------DDDIEFDDDQNDQIEEEQ
DEEDYEMNDEDEEENDQEIEQEDEEEDEDDRSNLRVWRPGVDAMDEDEELIYDSSAYDMM
HTMTVEWPCLSFQPLRDNLGLNRSKYPHTMYMVAGTQADQAKNNKILVMKVSSL-CKTKH
DED-DSDEEEDD-EDE--DF-----DKEVDLQTNFINHNGAVNRIRAMEQQPNIVATWSD
SRQVFIWNIHNNLKELDGENKQLK---NQSSPIHVVTSHSDEGYALDWSPTTVGRLASGD
CSNMIYVTNAA-GA--TWK---TDT-APYKGHEASVEDIQWSPSEVNVFASCSSDQTIKV
WDIRSRK---PAISV-HAHESDVNVISWSRKVGYLMVSGGDDGSFRVWDLRNFKNDSPVS
NFTYHNGPISSLQWNPFDESQVIVASNDNQVTVWDFSLEEDTEEFE---GTEETDDYQVP
PQLFFIHQGQHD-VKEVHWHPQ-IPHVAITTAYEG-FNIFKSSNSE--------------
--------------
>GLOWIT013344
---MSA-KRRRF-ANDDDDEGMKQDKMQRGKPKN-PALDDGDVEMAEFEGDIIDNPEDID
--EVF----SEDEDPDGT------KYEAGASGKKQVWRPGVDELGADEELDYDSSTYEMF
HRLHVEWPCLSFDIIRDNLGIHRTKYPHTCFFVSGTQASDG-HNSLLVMKASDL-HRTKH
DGSSDEEDNSSD-EED--HY-----DDDPVLEHKFIQHPGVINRIRTMPQKTNIVSSWSE
DGSVYLWNVQAYVRSLNEPGIR----VKNCDPLFKFSKHSTEGFAMDWSTVAEGKLVTGD
CDKNIYLWEPTEGG--SWS---VSD-RPFAGHSSSIEDLQWSPIEPTIFASCSSDKTIKI
WDTRARK---AAISF-KAHKADVNVISWNRLRTFMLVSGADDGTITTWDMREFPRAEPQA
HFKWHKGPVTSIEWSPEEESVLAAASSDNTITIWDLALENEEMDSS--------EPLEVP
PQLLFEHQGVED-PKEIHWHPQ-IPGVIISTSANG-FCLFKTINSS--ITPETD---DVL
PSSS----------
>CAPOWC004497
---MSG-KRRTNESDDGSH-AADEQHYSSLNPMA-PAAHDPTAEMGEFEDMWEDE-EEEN
VIEQH----ETDDGDDDEDGMADEDEDEDDNRLPEVYLPG-APLEEGEVLEVDNSAYDML
HMVNVEWPCLSFDIIEQPIAEGASKFPLTAYAIAGTQADRQDPNKLVLLKMAQL-RRTIR
DDEE--EADIDD-ADS--DT-----EDDPVLDSRTIPHDGVVNRLRVAPQHNNIVCTWSS
NRKVHIWNVATQLSSFDSAVDPEA-LAAPVAPLFTFSRHTDEGYSIDWSPLVAGRMVSGD
CDRNIFLWNPLPSG--TWK---VED-KPFRGHTASVEDLQWSPAEQTVLASCSVDRTVKI
WDTRNKG--TAALSI-NAHNSDVNVISWSRLVQYLIVSGDDEGGFKIWDLRS--PAQPAA
EFKWHTQAITSVEWHPSDESVLAVAGADDQVTLWDLSVERDNAQAV-------EEIQSVP
AQLLFIHQGQQE-LREVHWHKQ-HPGVLMSTAGSG-INVFKTISV---------------
--------------
>CHASUB011197
---MAK-KSKG--KKKKKERVDDEQRSVRMRKLE-KINEEETAENLRFQDPFEDEYEEEQ
IPEEM----MVDADNDAEYE----EGVEEEKITKQVWRPGIDTLEEGEQLDYDPSAYIML
HSIQPEWPCLSFDLMKDNLGDNRSRFPLTMFACCGTQADRADKNKITXF-----------
---------EDV-RSP--XT-----EDDPVLDHCHIAHTGGVNRIRSMPQHPGIVATWSD
GGKAFIWDLTAPFSLLEGGKPGPRS--HTLPPVSTFEGHPQEGWAMDWSQKKTGRLLTGD
CSGFIYLWEPSPGG--AWG---VDK-VPFSGHKGSVEDLQWSPSEESVFMSAGVDRTVQV
WDVRKKG--SSMISC-DAHEADVNVISWNRNVSYLVVSGSDDGSFKIWDLRQFGRGDPVA
HFKWHRGPITSVEWHPTDESCLAVAGADEQLTIWDLSVEADDAEGR--AQPPMAGEEEFP
AQLLFIHQGQTD-IKELHFHPQ-IPGTIMSTALDG-FNVFKPXNKY--LM--------VL
KAAY----------
>CHASUB018729
FENMAK-KSKG--KKKKKERVDDEQRSVRMRKLE-KINEEETAENLRFQDPFEDEYEEEQ
IPEEM----MVDADNDAEYE----EGVEEEKITKQVWRPGIDTLEEGEQLDYDPSAYIML
HSIQPEWPCLSFDLMKDNLGDNRSRFPLTMFACCGTQADRADKNKITLLKMSDL-HKTQV
KED---D-DEES-EDS--DT-----EDDPVLDHCHIAHTGGVNRIRSMPQHPGIVATWSD
GGKAFIWDLTAPFSLLEGGKPGPRS--HTLPPVSTFEGHPQEGWAMDWSQKKTGRLLTGD
CSGFIYLWEPSPGG--AWG---VDK-VPFSGHKGSVEDLQWSPSEESVFMSAGVDRTVQV
WDVRKKG--SSMISC-DAHEADVNVISWNRNVSYLVVSGSDDGSFKIWDYDNLEGGTLL-
-------PISSPPWSGIPRS-LAVAGADEQLTIWDLSVEADDAEGR--AQPPMAGEEEFP
AQLLFIHQGQTD-IKELHFHPQ-IPGTIMSTALDG-FNVFKPATNI--------------
--------------
>BAFFRI042401
GARMSG-KXK---ERRSEE-DDDESKKVKFA---KEEDIEESLGNLRFEDPFSDEEEEED
SDEVQ--GAWEDDEDEDEE-----DEDDAPKAPVQVYIPG-KGTDKNAELDVNNTAYEML
HRMTVEWPMLSFDFLPDTLGSNRTRFPMTVFAIGGTEADTVDANALVMMRMSQL-HRTKH
DDDEGTDDDSDG-GED--DL-----DDDPELAHISVKHKGSVNRVRVMPQDGSIVASWSG
EGKVHIWDLAVPLKALQSSPSPAPH--SDVQPAHTVGKHKDEGFALDWSPVAAGVLASGD
CANMIWRTMRTEGG--AWV---TDD-AGFKGHTGSVEDIQWSPSEAAVFSSCSVDQTIRI
WDARKKT--GSALSV-KAAECDVNVIAWNRRVPYLLASGDDQGNLRVWDLRSLKSGEAVG
DLQWHTEAVTSVEWCPEQPSVLAASSSDNQVTVWDMSVERDAEAEAQM-AAEGIAIPDLP
PQLIFIHQGQQD-VKEVHWHQQ-CPGVIGTTAATG-FNIFKTINT---------------
--------------
>GEMCRY040284
---MAK-RRDAEMGKRVRK-TGDTNPSGR------VHDEEEHEGNLKFEDPFSDE-SDED
SEEML--ECAEDAEMDDSDD----DDDESSKQQQQVWIPG-KGGEQPEHLEVDNSTYEML
HRMNVEWPMLSFDFVADNLGSQRTRFPMTVYAAGGTQAESREKNKIILMKMHQL-HRTKH
DDGSGSDDDSQE-GED--DL-----DDDAELQHVSVPHHGSVNRLRIMPQQPGIMATWAD
TGKVHVWDLNAPLHALAGPTAPATT--HECEPIFTNSQHKDEGYAMDWSKIVAGQLATGD
VKHSILRCKHVE-G--AFS---VDG-GAYKGHTSSVEDIQWSPTEAEVMASCSADQTIKI
WDCRKRD--GAALSV-KAATNDVNVITWNAKVPYLLASGDEDGHFRVWDLRSFKAGQPVA
DFAWHAEAITSIEWCPDQPSVIAASARDHQVTLWDMSLERDAEAEAQM-AAEGIPVPEIP
AQLLFIHQGQTD-IKEIHWHPQ-CPGVLGSTAADS-FNIFKTINS---------------
--------------
>GUITHE002999
---MEE-RMEREGSKRGKS-GKDS-----------KKGEEEDAENLRFEDPFSDEEEDED
F-EMV-----EDEEDE------EMMDEEGGKPEYKVFIPG-KDKKENENLVVDNSTYEML
HRMNVEWPMLSFDFIPDSLGQQRTKFPMTAFAVGGTQADDAANDKLVLMKMTQL-HRTKH
DDDSGSDDSSEG-NDD--DL-----DDDPELQHISIKHQGSVNRIRNMPQKGGVVATWSA
EGKVHIWDLTKPFELLEKSPTPPVS--HKCEPAFTLGKHKDEGFAMDWSKVVAGNLASGD
CKNTICRCKYAEG---GWE---ADG-GPYKGHTESVEDIQWSPSEAEVFASCSVDKTIRI
WDGRKRD--SSALSV-KASDCDINVITWNHK-----------------------NGQPVA
NFDWHAEAITSIEWCPDQPSVIAASAADNQLTLWDMSLERDAEAEAQM-IAEGMAVPEVP
PQLIFIHQGQKD-IKEIHWHPQ-CPGVLGSTAADG-FNIFKTINS---------------
--------------
>RAMBRE007253
---MMR-RMR--------------------------------------------------
----------------------------------------ISSSLKYICLEVDNSAYVML
HSMGMEWPALSFDFIKDKLGDNRTAYPATMYLATGSQADRPSNNEITIMKISQL-CRTNK
DDQ-LSDNEDNE-DEE--EI-----DEDPALESRSIKHHGGVNRIRISQMNNSIAATWSD
TGKVHLFDIQHHLNSLDTHGTVIPM--SARKPIYTVEGHRIEGYSLDFSS-KTGSLLSGD
CNGKIILTTRNTGN--FVS---DDN-KVFKGHEGSVEDLQWSPSENTVFASCSSDKTIRI
WDTRSNS--RPQLSI-LAHNDDVNVISWNNSSSHLIVSGCQDGSFNIWDIRTFISNKAMA
SFKWHTSPITSIEWHPIEESVIAVSGADDQLTLWDLSVEHDAEEAKTMGRGKDDATLEVP
PQLLFIHQGQKD-IKELHWHPQ-LPGTIVSTAFDG-LNIFKTISI---------------
--------------
>CHRPER003242
---MAI-KNEGAA----------------------GYSEEQLKEMGEFMEPWDQDMEEDN
MSEDMEPTESADEGDEDE------KDGSKNTETTSAWLPT-DKLMEGETLEHDESAYHML
HTINVEWPCLSFDFIKDKSGDKRTEFPMECYSVAGTQSAGNSQNKLIVMGMKNL-QKTYK
EQNE--E-DDDD-SDD--EM-----EEEPQLSFKYIKHEGCVNRIRSTEAGKQVVSTWSD
LGKINVFDISSTLGELGFNGAEGVSKAATVEPIYSFGGHPTEGFAMDWSARVPGRFVTGD
CRKHVYLHNFDGVS--SWT---SDK-VPFNGHESSVEDLQWSPSEDNIFASCSVDKTIKV
WDCRNKG--MAGVSV-KAHDADVNVISWSKVVSYLMISGGDDGLFKIWDLRNFKSDQPAA
SYKWHTAPITSVEWHPTEDSVLAVAGADNQISLWDLSLENDEEAMK---TLADEELSHIP
PQLLFVHQGQED-IKELHWHPQ-QDGVIMSTAGSG-YNIFKTVSV---------------
--------------
>CHRVEL018305
---MSG-KRDRNAAKRTDVS--------------LPRSHVEAKNNVEFEDPFGD-IEDEE
VD-------NGDEDGDEEEGR---DEDMEDVEPKKVFRPGIDRVEDGEELDYDPTAYDML
HRATVEWPCLSFDILQDTLGAARKKFPHTAYVVAGTQADEHDRNRIYVMKWHKL-HKTKH
DGDEREDSDEDE-DEE--GT-----DDDAILDFRVIAHPGGVNRIRSMKQLPFVVATWAD
TGRVQVWDLQAHLERLDKQGAPPN---PKVDPIYTFEGHSGEGFAMDFNPSVTGKFVTGD
CKRFIYLHNPSEG---GWT---PDD-TPFSEHKKSVEDVQWKKETGDVFASCSVDRSVRF
WDVRRKK--KSVLKIEDAHPADVNVLSWHPLDGKLLLTGGDEGAFKVFDVRNLEAG-AMA
HFKWHNAPITSVDWHPADEAALAVSAADGMVSLWDLSVEEDDEVLA--GQAKPEGAEHYP
PQLLFLHQGQTD-VKEVKWHQL-IPGCVVSTALDG-FNIFKPSNL---------------
--------------
>VITBRA022657
---MGKNKKRREAAAETKASEGDEEETVKQPKAD-TEKHTKPSGGLQFEDDHEDEFEEEE
II---KQDEDDDDDDDEENERMVAEDEERRQQLVKVWRPGVDAIDEGEALDYDSTAYAML
HRNRLDWPCLSFDILADTLGMHRSKFPHTAYVVAGTQADRADKNRIFVMKWHRL-HRTNK
DDDE-EDEDVDD-DDE--AT-----DEEAALDFRVVSHQGGVNRIRSMKQVPALVATWAD
TKKVHMWNLKDFIDRLDTPGAPLN---AKTAPIFTFSGHTDEGYAMDFNPHKTGRFLSGD
NKRMIYLWEPVEG---GWD---VQK-TPYKEHKSSVEDVMWKRCAGDVFASASADCSVRV
WDTRAEE-RKSAVQIPHAHPRDVNVLSWNPSVGELLLTGADDGCFKVWDIRNTSVG-PMA
NFHWHKEPITSVDWHPTDQACLVVSAADNTVSIWDMSVEDDTEPGQKL-----DGAEYYP
PQLLFLHQGQKD-IKEVKFHPQ-ITSVIISTASDG-FNIFKTSNI---------------
--------------
>HEMSPE032637
PPLMSS-RKKPR-AEEEPS-EASATKIGGAQRVE-GEQDADKDDRLVFEDDVGDEFESED
VV------DEEEEETDSDVGDMGKENKEVVREKVKVYRPGVDILEDDEELDYDPGSYEMF
HQATSDWPCLSLDVIRDKLGDKRSKYPMTAYLVAGTQADKAENNRITIMKLSNL-TQTEK
DGDS---EQSDS-EDE--GV-----DDDPRFDFKMIPHHGGINRIRVMPQGP-IVSTWSE
DGRVHMYSIAKELSSLDTPTTLCD---YEPKPLYTFAGHLDEGFAMAFNPHKDGQFLSGD
CRGGVALWRPMES---GWT---TEL-LSSALHKGSVEDIAWKASGQYIWASCSADQNVSV
WDVREPA--NPQMSI-HAHDADVNVISWNPTVSELLLTGSDDGSFKIFDIRN--PGAPMA
HFQWHKEPITSVDWHPTDETTLAVSSADGCITIWDVAVEDDMDGAV-------DGAEHFP
PQLLFLHQGQEN-PKEIRWHPQ-IPGVLLSTGSNG-FNIFKACNM---------------
--------------
>HEMSPE034845
PPLMSS-RKKPR-AEEEPS-EASATKIGGAQRVE-GEQDADKDDRLVFEDDVGDEFESED
VV------DEEEEETDSDVGDMGKENKEVVREKVKVYRPGVDILEDDEELDYDPGSYEMF
HQATSDWPCLSLDVIRDKLGDKRSKYPMTAYLVAGTQADKAENNRITIMKLSNL-TQTEK
DGDS---EQSDS-EDE--GV-----DDDPRFDFKMIPHHGGINRIRVMPQGP-IVSTWSE
DGRVHMYSIAKELSSLDTPTTLCD---YEPKPLYTFAGHLDEGFAMAFNPHKDGQFLSGD
CRGGVALWRPMES---GWT---TEL-LSSALHKGSVEDIAWKASGQYIWASCSADQNVSV
WDVREPA--NPQMSI-HAHDADVNVISWNPTVSELLLTGSDDGSFKIFDIRN--PGAPMA
HFQWHKEPITSVDWHPTDETTLAVSSADGCITIWDVAVEDDMDGAV-------DGAEHFP
PQLLFLHQGQEN-PKEIRWHPQ-IPGVLLSTGSNG-FNIFKACNM---------------
--------------
>CRYCOH014672
---MAG-KRKQDASKKKPR----------------QEVDDDAPDN---DEDWEDE-EEEE
--DALDAEGAEEEEADAA------EEEAGEEPKSRVWRPGVDQIQDGEHLDVEPGAYHML
HRAQVEWPCLSFDVLRDELGAHRTAYPMTAYVVAGTQARNEADNRLYMMKWSNL-RKTAK
DGDSEEDDDDDE-EDE--DS-----DDEAKLEYEGVIHPGGVNRVRSMPQAPHVVASWAD
TGKVYMWNLQAQRRALDKTGEKATA--SSVKPIHTCTSHKEEGFAMDFNPHETGKFLSGS
NDGVVMLWEPVKG---GWS---VNE-KPFNAHPSSVEDVQWRRVGESIFASCSADRSVKV
WDIREKS--RASISIKEAHSSDVNVISWSPIVGELLATASDDGGFKVWDTRNVSAG-AMA
NFLWHRKPLTSIDWHPSDETVLAVSSEDNSLSVWDMAVEDDRPEGQED-----PGEAHFP
AQLLFLHMGQQD-IKELKXAPP-APGSLLSTAMSGLFIMYKRLSASFADEEEEARPIEML
PDSS----------
>MADERY011942
---XAA-------AEASRG---------------------------------GD------
---------RGDGDEDGE------RDEDIQRGNKKVWLPSSGSVGKHTQLTHVSKAYDMF
HQLRVEWPCLSACVLKDHLGQQRQRFPHTMYIAGGTQADQSNKNKVVLMKFSDL-HRTKY
DDD-DDDSDDDD-DSD--DL-----DDEAVVESKFIKHRGAVNRIKSMPQQPHVLATWSE
IGNVYIWDASNHIKALDVPGHRAP---AALHPLATLGNHPEEGYALEWSPLKEGRLLSGD
CRKHIYMWEAESGG--RWS---HDA-RPFVGHSDSVEDLVFSPAEEDVFASCSVDKTVKL
WDARQRR--QAVLSV-VAHDTDVNVIGWNTHADHLLVSGGDDGVFRVWDLRNFQDNEPAA
HFKWHATPITSVEWSPYEETVLAVS-CEEQITIWDLCMEPD-------------------
------------------------------------------------------------
--------------
>MICMAR128333
RLAMDA-RKSKR-RADGDSSDTPEKRGPGAP----ASDKDEGAEDLQFEDPFEDEFESEP
-------EEEDDEGMDEDDG----EDDEGSSSRQRVFRPGVDKLGEGEVLDFDSSAYRTL
HRLNLEWPCMSFDFLKDELGFKRTKFPMTQYMVMGTQAAKADQNQIVFIKMSEM-CRTEH
DDAS--D-SDNE-SDD--ET-----EDDPVVESRIIRHKGCINRIRSMPQQPHIVATWSE
NSNVYVFNGERHIRALDEPPAEKVT--AKVQPLFTHTRHSTEGFAMAWSPVTAGRMATGD
CASGLFVWDPAQGG--SWE---VNE-EGYTGHTDSVEDIQWSPTEANVFASGSVDCTVRI
WDTRNRG--GSALHI-RAHEQDVNVISWNSNVSHLLVSGSDDGSFKIWDLRNFKESTPAA
HFKWHNAPITSVAWCPWEGSMLAVSSDDHQVSIWDLAVEADDEAPAE------DDLAHFP
AQLLFLHQGQKN-VKEVHWHAQ-IQYMLGSTSYDG-FNAFIPSNLF--ETEEEQSS-NTL
PQGDLSNDHSCSIY
>MICMAR128339
RLAMDA-RKSKR-RADGDSSDTPEKRGPGAP----ASDKDEGAEDLQFEDPFEDEFESEP
-------EEEDDEGMDEDDG----EDDEGSSSRQRVFRPGVDKLGEGEVLDFDSSAYRTL
HRLNLEWPCMSFDFLKDELGFKRTKFPMTQYMVMGTQAAKADQNQIVFIKMSEM-CRTEH
DDAS--D-SDNE-SDD--ET-----EDDPVVESRIIRHKGCINRIRSMPQQPHIVATWSE
NSNVYVFNGERHIRALDEPPAEKVT--AKVQPLFTHTRHSTEGFAMAWSPVTAGRMATGD
CASGLFVWDPAQGG--SWE---VNE-EGYTGHTDSVEDIQWSPTEANVFASGSVDCTVRI
WDTRNRG--GSALHI-RAHEQDVNVISWNSNVSHLLVSGSDDGSFKIWDLRNFKESTPAA
HFKWHNAPITSVAWCPWEGSMLAVSSDDHQVSIWDLAVEADDEAPAE------DDLAHFP
AQLLFLHQGQKN-VKEVHWHAQ-IQYMLGSTSYDG-FNAFIPSNLF--ETEEEQSS-NTL
PQGDLSNDHSCSIY
>THETRA006077
VLGMAAEKRTTIAMNRSRKSDFSSKRATARRYID-SVVQSRTTDGLQFEDLAEDEFEEEL
VV-------GVDSDDDGQGPSLSGQGASSSGSTPQVWRPE-DGLAEGEQLDYDPSVYNLF
HTMDMEWPALSFDIVRDSLGYRRSRFPHTVYAVAGTQAEDASANALVVMKLSSL-ARNGH
GEKPSDDSDDES-DDD--EF-----DMEPVVEYRSIPFSGCANRVRSMPQTPTTIAAWSD
LGTVAIYDLQHYLSALDVPPPLPLA--REPEPMHVFTGHTMEGFALDWSPVTQGRLLSGD
CARNIHLWEPRES---GWA---VDI-APYVGHTDSVEDLQWSPNQASVFASASVDGSVAI
WDVRKKG--GPALSR-PAHSSDVNVISWNPLVEFLLVSGGDDGTFAIWDLRFFQDADEEQ
RFSYHSAPITSVDWHPTEASSLAVSSDDNQITLWDLGVEADDEELR----NDAEFVADYP
PQLLFVHQGLTE-VKEIHWHPQ-IPGMLMATGAEG-FNVFKPINF---------------
--------------
>VERVER001573
---MDN-NNNRG-SKKRKA-SITEERNPK------DRTKEKTPEDLQFEDHFEDEFDEDD
LEEKFEDDYEVIEGEDGEQIFF--SDEEMDDQNVKVFRPGVDQLAPGEVLEFDASAYDML
HFMRVEWPCLSFDVIIDKLGFQRERFPHTLYTVAGTQAEKRQDNKLMVFKTSSL-AKTLN
DDK---ESDSED-EDD--DV-----DEDPVLEYKHIPLNSCTNRVRSMPHMPHIVALMTD
NGHAVIYDVSKQLKALDVAGEIIK---NETLPSFIFKGHKDEGFALDWSMKSQGRLLTGD
RDAKIYLWNPD-GT--SWQ---VDS-TPFTGHLDSVEDVQWSPVEADVFASSSVDKTVRI
WDARNKN--GSALTKENAHDSDVNVISWNEKVTFLLLSGSDDGSFKVWDLRKLN--EPTR
HYNWHKKPITSLQWNPNDDSGLAVASEDDTVSVWDISVESEAKN---------KNDEQIP
EALLFVHQGQTH-IKEVRWHRQ-IPGVLLSTAYDG-FNIFKPNIIE--KK----------
--------------
>NUTLON013412
PRKMSD-RKKSRTSSQADR----------------QMNIEEHESDLESEDEWEDDVSDES
MS---ENDDNEDELKDGEKGKE--EDLEDEDAPKKVFRPGIDKLEEDEELDYDSRAYEMF
HRLEMDLPCLSFDIIHDDLGEGRVKYPMTCFLVTGTQGEKDAEDKLLVLKMSRL-NKTKH
DEDDSSDEDKES-KDN--DK-----DADAVLEYRDIKHNGAVNRLRCMPGHSHITATWSD
TGVVAIYDLSGPIQSLMKPGAGGGHSFRSLKPLQTFSGHAMEGFALDWSPINKGRLLTGD
CKKYIYLWEPKDTA--SWE---VNK-QPFASHSDSVEDLQWAPTEATVFASCSVDQTIKI
WDIREKA-HKHSLSV-HAHDADVNVISWNHNIAYLLASGSDDGSFKIWDLRHISESKPSA
HFKWHSEAITSLEWHATDGSVLAVS-SDSQTSIWDLSVESDDVMHS-------PHMEDIP
PQLLFSHLGQKE-TKEIHWHPQ-LIDVIITTAWDG-FNLFKPDLND--DEQ---------
--------------
>PHYPOL006534
---MRK------------------------------------------EDEDEDE-EEEE
GEEKVLGEEEADEDDDD-------DDEEEDTGPKQVWRPK-DALEEGEELEYDPSTYNML
HSLGTQWPCLSFAFLPDNLGANRTKYPHTVYLAAGTQAGEADENSLILMKISGM-NKTKE
DSD---D-EFDS-EDE--GE-----DDDPILETASFSTPG-INKVKVMPQQNTLLAMWVD
TGKVQVYDLGKYVSSVDSGSTSLLP--KKESAKYQVTCHKNEGFALDWSPTVMGRLLSGD
CDKFIYETDFYSNA--------TVK-QAYTAHTGSVEDLQWSPSEKEVFASCSVDTTVKI
WDSRASA--RAMISV-KVHKSDVNTLSWNKKVPYLIATGSDDCAFSIWDLRKFNADSTVA
HFTFHDKPICCVEWNPNEDTQLVVVSEDNQVTIWDMGLEADDGE----------EPSEFP
PQLFFMHQGQKE-VKEAHWHPQ-IPNLVATTSADG-FNLFITANST--EVE---------
--------------
>JAKBAH010384
---MGA-RRERR-RQRSRG-APSSSSLSSSS----SSSSSEPASDVAGDREAVDEVDEEA
FAEGILVVDCANEEA-------PVEEEEAVNAPVRAWRPS-MGVGEENTLEYVNAAYELL
HAMQVEWPCLSFDHLRDPFGEHRLAFPMRGWMIAGSQAADGEKNKLYVIEYSDL-QQTKY
DSDD--DSDSDD-DDD--DKSGAGADDEAKLDFRTIEHPGGVNRVRSMPQLPGVVATWSD
RARVYVWDVRERLQSFDGSSHAVP---KINAPVFECRDHRTEGFALDWSPLRLGSLVSGD
CSGEVRVWTAREA---DWL---VEKGRGVNGH-GSVEDAQWSPSEETVFATCGTDGFIRF
WDTRQRK---PALLL-AAHDTDVNVISWNRLSDDLLASGGDDGLIKTWDLRAVQEGEPSN
LFSFHEGPITSIEWSPFDETELVASSEDNQISIWDISLERDVDAEQEREYFAGDDVRDLP
PQLLFVHAGQSN-IKEVHWHPQ-LVGMLVSTAESG-LHFFKPSYVE--AED---------
--------------
>JAKBAH010385
---MGA-RRERR-RQRSRG-APSSSSLSSSS----SSSSSEPASDVAGDREAVDEVDEEA
FAEGILVVDCANEEA-------PVEEEEAVNAPVRAWRPS-MGVGEENTLEYVNAAYELL
HAMQVEWPCLSFDHLRDPFGEHRLAFPMRGWMIAGSQAADGEKNKLYVIEYSDL-QQTKY
DSDD--DSDSDD-DDD--DKSGAGADDEAKLDFRTIEHPGGVNRVRSMPQLPGVVATWSD
RARVYVWDVRERLQSFDGSSHAVP---KINAPVFECRDHRTEGFALDWSPLRLGSLVSGD
CSGEVRVWTAREA---DWL---VEKGRGVNGH-GSVEDAQWSPSEETVFATCGTDGFIRF
WDTRQRK---PALLL-AAHDTDVNVISWNRLSDDLLASGGDDGLIKTWDLRAVQEGEPSN
LFSFHEGPITSIEWSPFDETELVASSEDNQISIWDISLERDVDAEQEREYFAGDDVRDLP
PQLLFVHAGQSN-IKEVHWHPQ-LVGMLVSTAESG-LHFFKPSYVE--AED---------
--------------
>SECSPE009119
---MKRHKKHDR-RVKTKK-RASEEAGSSRP---NSDSDGEPRRKVEFEDPYEDEYEQEE
IHEEI----DEDDIDDGAIVRPSIADEEAQGDKPRVWRRA-DGMQSDEVLEYDSEAYEMY
HSIRVEWPCLSFDCIRDPYGDARTKFPMKGFMVTGSQAGDAEQNKLYVMHFSSL-HRTKY
DSD---SENESD-DEE--QH-----DDNAVLDFRSYAHDGCVNRIRAMPQRPAIVATWAD
TGRVNLFDVSEALESLEGPLDRLPA--ERLDPLFSFAGHRDEGFAMDWSVVEQGRFVTGD
CASNIHVWTPREG---GWA---VEA-QPRRGHTDSVEDLQWSPAEATVFASSSVDRTVRI
WDTRQKK---SALVF-TAHDADVNVISWSKVASHLFASGADDGVFKTWDLRTLGNGTPVN
TFNYHQAPITSIEWSPFESFELAVASADNDITIWDMSLEKDEEAEREVGMSEDDDVDSLP
PQLLFVHSGQQD-VKEVHWHPQ-LMGVLISTAADG-FNLFKPSYVE--PE----------
--------------
>RHOMAR002707
---MPR-RVKKP-TKKKKG----------------PPQKTGPVPNLSDSESMADS-PDEE
IV-------------DGEGAVG-----EGDVGTERIYRPT----GNAETLDYDSSAYRMY
HPLNVEWPCLSFDVFIDELGSGRTTFPRTAYIVAGTQAQSTNLNKILMMKLSNL-KKTED
DEGS----DSGS-DDS--EN-----DDEPVVEYRSVNHDGCINRVRCMPQNSGVVATWGE
SCGINVWDVRPLYESLNSETAKR----KKAAHLYRFGGHRDEGYALAWSPIQDGRFASGD
NLGKIYVYNRADGD--EWE---PSI-RAFEGHTDSVEDIAWSPSEPSVFLSSSVDKSIRV
WDCRKNN-CQPAITVANVHSTDINVISMNKVEQHLLASGADDGCFKVWDLRNFKADMPAA
NFSHHGGPITSIEWHPTEPSTLLVSSSDNVVSVWDLAVEKDDDDGE---TGVDPSMPQLP
EQLLFEHMGQHD-VKEAHWHPQ-IPGTVISTAADG-FNIFHPINL---------------
--------------
>HALSPE003199
---MSS-KRPGN-GKRTKRS---------------TRDEDDDGEELTFEDPFPDELDEME
--EGVEEPAGMDEEDEEEAAAAVASAAETAAPAVQTYVPG--KHAPAETMDYDSSAYHMF
HHLNVEWPCLSFDVIRDNLGVRRTKFPMTCYIAAGTQASAGEKNSLMLIKLTDL-SRTKY
DDES--D-AEDE-DDS--DV-----DDDATLTHKTIPHRGGVNRIRCMPQQPHVMAAWSD
TGSVGIWNAGAQIQSLDGPATLP----MRNEPVHVFSGHRTEGFALGWSPVTQGRLVTGD
CAKGIHLWQMADAGG-TWK---VDP-TPFGGHKGSVEDLQWSPVEREMFVSGSVDRTVRV
WDARVGGKRRSVASV-VAHESDVNVVACNPFHPNVVASGGDDGVIKVWDIKSFK--EPMM
QLYWHMGPITSLEWSPEEESVLAASGEDDQITLWDLQAEVDTSDPAAAAAAQQPNLQEIP
PQLLFIHQGQRQ-IKELHFHPQ-LPGVLISTSADG-FHVFKPAVEG--EDEEDE------
EDED----------
>CRYNEO003777
---M-----------------------------------------GEFEDRWEDEIESEE
--EVV--EHDADGEADDD----AQEDAEPPAAPTQTYLPG-TAIAEDEQLVPDNSVYLAL
HSLSYAWPCLSFDVLRDSLGTDRATYPHTSWIVTGTQAEGKAKDEVVIMRLGNL-SKTQH
DDDDDSDGKDDD-DDE--AD-----DEDATLDFLTIPHVGSVNRVRAAPAPPYHVATFSE
TGKVHIFDVRPYIDTLAGPSRP-----RQKLPVHTISNHRAEGFAVEWGAT---GLLTGD
IDRKIYLTTLTPS---GFT---TSP-NPYLSHTSSVEDLQWSPTEPTVFASASADRTVRV
WDVRAKG-RRSVVSV-EAHSEDVNVISWNKTVDYLLVSGGDEGGLKVWDLRMFKDTSPVA
QFQWHTAPITSVEWHPTDSSVFAASGSDDQLTLWDLSVEPDEDEAP--IGPADGNITAVP
PQLLFVHQGQKD-VKELHWHPQ-IPGMVISTASDS-FNVFKTISC---------------
--------------
>NEUCRA008990
---MSK-RAAEDELKGGDR----------------AMDVDKDHDMGEFEDDFEDEFESED
--EII--EAGVDGRPDAER-----EAEEDVDGGPETFMVGRQQLEAGQTLTPDTTTYKML
HSLSTPWPCLSFDIIRDGLGENRNVYPATMYTVAGTQADQANDNSLLVMKFSGL-SKMQG
EDGE--D-SDDE-DSD--DE-----DTDPILEHKSIPLNTTTNRIRSHPSRTTLTATMTE
SSQVLIHDITPHLASFDTPGMIVTP--QQNKPVCTIRAHKTEGYGVDWSPLPAGKLLTGD
NDGLIYVTTRTDGG--GFV---TDT-RPFRGHTGSVEEIQWSPSEANVFASASSDGTVRV
WDVRSKS--RPALTM-KISNYDVNVMSWCRQTSHLLATGADDGEWAVWDLRQWSSNAPLA
NFNFHHEQITSIEWHPTDDSIVAVAAGDNTVTLWDLAVELDDEESRDT-----AGVSDVP
PQLLFVHY-QNM-VKELHWHPQ-IPGALVATGEQ--FSVFRTISV---------------
--------------
>SCHPOM003559
---MSK-RAAEETSKNGPGQ---------------TVADNVDTEMGEFEDAYEDEIESEE
--EYI----EADGEKDN-----GMDEEEDAQPSKIPWLPG-GKINADEKLVADPSVYEML
HNIQVKWPFLSFDILQDSLGEERRAWPHQMYLVGGSQALDSNDNELTVMKLSQL-YKTQH
DEN-----DDAS-DNS--DV-----EEDPILEHKSISTKGACNRVRSAPANESLLASFHE
TGKVHIWDIAPHLRSLDSPGVMVSR--KENSPLYTVNRHKTEGYALDWSPFEY-SLLSGD
NANEIFLTKYSNG---GWQ---TDS-SPFLSHTAAVEDLQWSPSEKNVFSSCSCDGTFRI
WDVRNKQ--KSALTV-NAHPVDVNVLSWNTRVPNLLATGADNGVWSVWDLRSLKSSSPVA
SFKWHRAPIYSIEWHPNEDSVIGVVGADNQISLWDLSVELDEEEQDSR-----EGLQDVP
PQLMFIHMGQQE-IKEMHWHRQ-IPGTIVSTAMTG-INVFKTITF---------------
--------------
>ARCINT011305
---MAS-KREREDNKKGIAN--------------ATPAKDEQEEDLVFEDPFEDEYDEED
VIEATNVNDDDDEDDDNP----APLQEEEKEPEKKIWNPAAEPLQPGEKLVCDNSAYEML
HYINVEWPCLSFDILSDHLGAHRTQFPHTIYMVTGTQAETDDKNSLILMKLSDM-HSTKN
DDKE----DSDSFEDS--DV-----DDDPVLETRNVAHYGCINRIRSMPQHPNIISCWTS
NKEVHIYDLQTHIQALDKPPSNFL---REPAPIHTFRGHSTEGWSLCWSPKVAGRMASGD
MNGLIHIWEPD-GI--DFR---VDP-TPYRGHTGSVEDVCFSPSEGEVFSSCSVDGMIQL
WDMRKGK--SPVVGI-KAHETDINVMSWNQKRAFLILTGADDGTFRIWDLRKLGPEKHQF
SFSWHKGPITSVEWNPNDDSELAVSSSDNTISIWDLSLTVEKTK---------VDGMEIP
SQLLFIHQGQEQ-IKEVHWHKQ-IDGALISTASDG-FNIFKPSFSD--E-----------
--------------
>GRACHO005925
---MAG-RNKHS-RARGKASRARVEASQNATRAQLERNAEEPDTETVFEDAYGDDYEEEH
I--------ASGEKPDGEIRDPMVNDA-------VVFRPGKDKVGAGEKLVYDESAYDQF
HRCTLEWPSLSFDFVCDNISPLMQTYPMTATMVLGTQADVSAKNKLVCLKMSNL-HRTRR
DESSSED-EDDD-DDD--EM-----DESPILQNIDIKFDSIVNRVRTMPQHPNIVAAWSS
SGRFYITDVAPALDVLNVDKGRRMSSPSNIKPMYSFRGHGVEGYAMDWSRVVESNLLTGA
LNGSIYMTKATEGA--AFT---TVP-DRFIGHRQAVEDIQWSPNEQNVFASCSSDKSIRI
WDTRERR--RSALVVDGAHDADVNVISWNRMETHLIVSGGDEGLIKVWDLRHLTGGSAAA
EFKQHNAAITCVQWNDADASMLCAGSEDGCVSVWDLAVERDAEEELRE-GVVLSGAEEFP
AQLLFVHMGQKN-VKEAQWHPS-CPSLIVSTAEDG-LNVFQASNIT--AS----------
--------------
>RUSMAR002062
-----K-RSAKA-SRKRRAPEEKVEVRKSAG---AEDDQGEDADILQFEDSFDDDLESEE
TEEAI----DGVEAAEEDGGG---GAGGGPQTERRVYRPGVDTIGDNEELIHDASAYDML
HKVHVEWPALSFDFLRDPIQGSRNVFPMTAYCVIGSQAQISSKNSVTVMKMSQL-HKTKR
EEDEAGESDEDS-DED--KK-----KEDPLLESYKIKHDGAINRIRSMPQQPNIVATWSE
TGRVNIFDVEPAISALDRGSRMPHPKPTAVKPFFVFSAHKSEGFAMDWSPLQQGRMVTGA
MNRTLLSWTQREDG--RFS---VDP-DTFRGHTDSIEDLQWSPTETDVFASCSADRSIRF
WDVRVGK--KSALTLSKAHEMDVNVISWNRIDSHLLVSGGDEGGLKVWDLRSVKDGEPAA
FFGYHRKPVTSVEWHPTLSSMLAASSEDHSVSLWDLSVERDPEEEAAL-GEVLPGAEDLP
PQLLFLHMGQKN-IKEVHWHRQ-LPSVLMSTAEDG-LNIFRAADIW--------------
--------------
>RUSMAR010145
---MKDKRSGES-SRKRRAPEENAESRKSVG---GADEQGENGDLLQFEDTFDDDFDSEE
AEEPI----DGYGAADEDAAK---GATGGRQTERRVFRPGVDTIGDNEELVHDPSAYDML
HKVHVEWPALSFDFLADQIQGSRNVFPMTAYCVIGSQAQISSKNSITVMKMSQL-HKTKR
DEDEAEESDEDS-DED--KK-----KGDPLLESYKIKHDGAINRIRSMPQQPNIVSTWSE
TGRVNVFDVEPAISALDRGSRMPHPKPTAVKPFFVFSAHKSEGFAMDWSPLQQGRMVSGA
MNRTLMSWTQREDG--RFS---VDP-DTFRGHTDSIEDLQWSPTETDVFASCSADRSIRF
WDLRVGK--KSALTLSNAHEMDVNVISWNRIDTHLLVSGGDEGGLKVWDLRSVKDGEPAA
FFGYHRKPITSVEWHPTLSSMLAGSSEDHTVSLWDLSVERDPEEEATL-GEVLPGAEDLP
PQLMFLHMGQKN-IKEVHWHRQ-LPSVLMSTAEDG-LNIFRAADIW--------------
--------------
>PLAFUN013645
---MKG-KRDRSDDKKSKK-EETTE----------IENDDNSENE---DDLYEDEYDEED
LEEQLEGGDEVDEDDSGKEEEAMVEDEEEESSEKKVYK--GEAMEEGEVLDYDSSAYDMF
HQLTMEWPCLSFDIFPDTLGENRGTYPHTVYFVGGTQADHFTTNKLLIAKATQL-HRTKY
DDDP--E-YENE-DDE--DM-----DDEAEMDHRTLSHPGSVNRLKVMPQAPHYVSTWSE
DGSVRIWDLSHFIDSLDNKSFGKTK--TADHLVKVIKSHSEEGFALSWSPHTAGRLLSGD
LKKFIYLTEMREGG--QFV---ESA-TPFSGHTKSVEDLHWSPTEATVFSSCSSDKTIKI
WDTRQNK--QPARSF-FAADRDVNVISWNRSVPYLLASGDDAGIFKVWDLRSLKSGQSIG
HYKWHKDQITSIEWDPNDDSVIAVAGADDQLTIWDLSVERDTETETIK-----DGEAEYP
PQLLFVHQGQKD-IKELHWHKQ-IPDVIMSTAEDS-LNIIRPNISE--DIDE--------
--------------
>LENLIM007444
---MAG-RRKPS-KRRTQNNKSKKEKVADLP----PVVHDSSDSDLDMEDAIPDEIEEDD
II------EDNDDDK-------NLDDDETDAVATSIFRAGLDKLEDGEELDYNPSTYKML
HRFNYDWPCLSFDILKDGLGSNRKQYPHTMYVATGTQADSFNSNRLVLLKLSDL-CKTKF
HEN---GSSDEE-DDD--DN-----DDEPILEARTIKHEGAVNRIRSCPQKPSLVATMSE
SKKAHIWDVSQHWRALDGTYTSAA-VLDKVGPTFTFNGHPDEGYALEWSPHKAGNLVTGD
CSKFIYEWHCME-G--TWG---VDA-VPYVGHDSSVEDIKWSPAQESVFMSCSVDRHVAV
WDTRAGK--KPVAKV-KAHDDDINVISWNTTSDHTLATGCDDGTFRIWDLRQIQDNTMIA
HFKHHNLPITSIEFSPYDPNVLGVSSADNVVSLWDLSVESDEST---------PDNLDVP
PQLMFEHMGQRD-VKEIHWHPQ-IPNALVTTAADG-FNVIQPDNLKL--DD---------
--GDVEM-------
>GEFOKE023987
---MVK-KQR---SKTGAI-TSPESAAAPQP-----------PAELEFEQDESDE-NSDD
MS---DGEDNAGEARDADDVDEDESDNETAKGPVKFFRPSLHP-EMAVEMEFDPTAYSFM
HQLQLEWPCLTLDILPDNLGAARVKMPHTMYVALGTDAARQQDNKISVCKITDI-SGAGG
DE---------S-DDS--DD-----ESEPKLQERSVMHDGSVNRLRCCPQRGNIVASWSG
SGRVHVWDLEQHLKSLETDAAMTKK--KPLRPLQTFAGHQTEGFAMDWSPVVTGALLTGD
CYRDIYLWQPSPAG--VWM---INA-QPFRGHTDSVEDIQWSPQQDSVFISCGVDRTIRV
WDTRTRE--NSKLSV-VGHDADINVISWSRTVPHLLASGCDDGSFKIWDLRSFA--QPAS
YFKYHLGPVTAIQWHPRDASMLLTAADDREIAIWDLSLEREAGEAV-------AEEPDVP
PQLFFVHAEKGV-VKEAHWHGQ-IPGAVVAAGEQ--ATVFKAANVD--------------
--------------
>PLABRA008011
---MGRKRRGK--AKRNRNSSSSTQAAQCAQPVPESAMQEDKTEDVEFQDDEDDEVDEEV
V--------AVDCAMEED------DDDENGDGMRTVWNPRHGSLKEGEVLEFDSTAYTVY
HSLRVEWPCLTFDHIRDTLGAVRVRPPHTLTIASGTQAANASDNKVCLWRVSNL-CTTKH
DDDS--DEDDDD-DED--KV-----GDQPVIVDREFAHPGSVNRLRSCPHVPAVLATWAD
TGRVHIWDAKHHVAALERSSPNAV---FDLKPMFTFAGHSAEGFAVDWSPVVAGRLATGD
CNRGIHVWEPHES---TWN---VSS-SAYKGHARSVEDIQWSPSEQGVFASCSVDRSIRI
WDTRTQQ--KSMLAVNDAHAGDVNVISWNGTVPHLMASGSDDGSFKVWDLRAFKSGRAAG
FFQWHDKPITAIQWHPTQDSVLGVTSEDDSCTIWDMSVELDREEMALRAGGADLGGVDIP
PQLIFVHRGQTQ-IKDLRFHPQ-IPSLIATTAYDG-FNFFKPDNLD--A-----------
--------------
>BREMOT001819
---MSS-SSSSSSSSASSS-SSSSSSSSSSNGIE-SRASVESADNLFFEDPHGDE-DDED
MDEKLSSSCSADTAMDSKEVKETKASEEKEDDDNEVFKPKANKLEKGTELEHESKAYLTY
HKMCMRWPCLSFDILQDAWGDRRTKFPHSLRFIAGTQADSKRKNRVEVYNVTEI-HKTKY
DDN-DDDDDEDA-DND--DL-----DVSPTVADKCFLHEGEVNRLRVMPQNTGIISTWSS
NGKVYIWDATKLIESFDKPSMERQ---PAMKPIFTCSSHRDEGFAMDWSHMAEGQFASGD
CRSGLHVWHPKEH---SWQ---VD--SSLKGHTDSVEDLQWSPSQKDVLASCSVDKTIRL
WDTRQKK--CASF-V-AAHKSDVNVISWNRCATNLLLSGSDDSTFKVWDLRKFSSTQYAS
WFKWHEGPITSIEWQPDSKTTLAVASEDNSISIWDISLERDLDAKP--SGTPKFDDKDIP
PQLMFIHQGQTD-IKELHFHPR-IPGLLISTAEDG-VDVFLPNNLV--EPEE--------
--------------
>TRIMAR003895
---MEP-ERSEELRKRTMSS---------------ELDEDDKPDDLHFEDPFTDEVDDED
--EPI----ERMQGAEPE----AVGEEQDRDAYTLIYRPG-DPLPDGEQLVYESKAYDMM
HQLHVEWPCLSFDIMRDQLGDADDRYPHTMYCCAGTQATQATGNKVSIMRVTDL-YRTKH
DDD---DDDSDS-DDE--NM-----DDDPTLDVLSFKHMGTVNRLRSMPQLSGVVATWSD
RGRVSIFDARPYIAALSTPEAGNPQ--RRLNALSSFQGHTTEGYALDWSPCAQGRFASGD
CAGKIHLWHPAPGG--AWT---VDR-EAMEGHSSSVEDIQWSPCEENVLASCSCDRNINL
WDARAES--KIALGIPNAHEGDINVISWNPLAPRFLVSGGDDGVVKVWDLGNPS--EPRF
ACRWHIAPITSVQWCPHDQDVFAVSGEDHQITLWDLSMQRDTDADN-------DDRGQIP
MQLLFTHLGQRD-PKEVRWHPQ-IKGTFV-TCGEG-FNIVKTANLFHHE-ED-----GDL
PDTD----------
>NEODAM010612
---DSK-KRSVR----------------------HLDTDSDTDSDVSYEDPYADEYDENE
--EVI----RDDEIDDSETLIKKIEDEEEEKDESVPYIPNKNKIEEEEELEFSNTAYAMF
HRLNTEWPCLTMDVLRDDLGYNRTKFPMSCTFVAGTQAETRDDNKIYIFNVTGL-HRTEY
DSDS--E-KEEE-QLD--DL-----DDDAVVKARIIKTSSEINRIKAMPQKSSIIASWLA
EGKVNIYDISNHLKLIKQDLTNRT---KDTDPL-CVGYHSTEGFALNWSPVKSGLLASGD
CNGNILLWNPHQGG--KWT---IG--DPLSSHKGSVEDICFSPKEDTVFASCSSDKTVHI
WDTRKKK---SAMQY-KAGESDINVIAWNPQVTNLLASGDDDGILRVWDLRTVGKKEAIA
EFKFHQDQITSVDWNPNDSSVVACSSADDSTTVWDLSVESEDTD----------EKYEVP
PQLMFLHMGQQD-VKEVHWHPQ-ISDVLLTTSATN-INIFKPSNFH--EEDE------EI
--TDIKN-------
>PHAKIR009106
---MES-EQISN------------------------------TESTMMTDAGSDE-DDDD
---------DDDDNFDDIDHN---NNQEEEEKEKEVWIPRLHETKKGQKFEVVSSAYEML
HNMNSEWPCLSFDVVGDQLGDNRSTYPLTGYITAGTQASEPEENCIYLIKVSQL-NKTRY
DSDS--EGEDDD-DNT--GF-----DDNPEVDVQKVKQNAPINRIRSMPQHPHVIASWSA
DSNVYVHQLEHQLQALDRPQISSAG--KSVAPLFTMTEHSDEGFAMDWSPLPEGSLITGS
CDGSIGWIASNDGA--MRC---MNS-RPFR-HEGSVEDLQWSPSEGNVFASCSVDQTIGI
WDTRTSS---PARSW-HAHDADVNVISWNRSVGFLLASGGDDGKIKIWDLRKLKKTQPIG
VYDFHNQPITSIEWNPNDPSELVASSEDDTITVWDMSVERDPEAST---DKYSDMTSHLP
DQLLFIHQGVEN-AKEVHYHPQ-LPGVIAATAESG-FSFFKPDIYA--RD----------
--------------
>ROZALL005998
---MKSEKRRPAFRMRSKLEPLDEERAINVGKVR-KEFVDESKDLIRREDDNFDEMDLEE
FS---DSEIEEIVESDHEVHE-ANMDIENADEETKVYLPG-DKLEEGEELTFDSSAYEMY
HELTPEWPCLSFDIVSDSLGENRVLFPMSATIVAGSQASNACDNKLYVAKLSNL-CKTKY
DDDS--DEESDD-DEE--EN-----NGEPILSVRTASLNAGVNRVRAMPQSTNIVSAWTD
DGKVRLFNIAEAMESLENPTKDNMN--KTPSNFGVIKGHKGEGFALDWSVRVPGRLLSGD
VNGVICMTNVSPDQ--------ANP-DQFKGHGGSIEDLQWSPKENDVFASCSTDGTIKL
WDVRSKN--ACILTA-PVSSVDVNVISWNSKEDYLLASGFDDGKFSIFDLRHFSMNDPVA
SFSWHKSPITSIEWHPTDETVLAVSGADDQLTLWDFSLEEDIEVAH-------DSMKDIP
PQLLFIHQGQDN-IKELHWHRQ-LPNVIISTALNG-FNIFKCSTNA--------------
--------------
>PLATAR022776
GGRSSK-RRRG--ARRTLSEDSHTS----------SVRLGEVADELRFEDDYGDVYEEEV
VA---AHD-GKDDGMEAA------EDAAGEGSGSRLWLPA-DGLAEGDVLDYDATAYHMF
HRFTTEWPCMTFDVIADELGAARTTYPMTAYIVAGSTAQDAKSNKLYVMKLTEM-AYTRN
DGR---EESLAE-EDG--GF-----DDPAEMDCRYITHPGGVNRLRAMPAAPQVVATWAD
TGFVHLWDVSEQLAGLDGKVS------GDAVPFYTFEGHADEGYAMAWNPTAAGVLATGD
GRGNIYLWQLDESG--AAS---VDL-APFVGHESSVEDIAWSPEEPNMFISASADRSIAL
WDTRTGK--KAVVML-EAHTMDVNCLAWNGLESSLIVSGSDDGSVKVWDMYNLDASSPVA
HFKLHTDAVMTVEWDPNDESVIAAAGSDDTLSIWDMSLEKDEEAEAEAAYHDDERLDTLP
PALLFLHRGQRD-IKELHFHPQ-LPGVIISTAADE-FHVIKPENMG--EALEEA------
--------------
>ENTHIS002173
---MDRNRKARKASKKTLT----------------EVKEDEENDEEELEDEF-DEVEPEE
EGEIVEKETKMDDGIEETDLGDVIEDPENVKVETEVYIPNENAMEENVELEVSGGAYKML
HELSLEWSCLSFDIIPDTLGALRTTAPYTLYFAAGTNAASGKKNKVYTVKAEGM-CITHQ
DEE---DDDDSE-DEE--DL-----DTDPILTTSSALIPCGINRCRTMKQRPGIVGLWGE
DGNVYIYDMSSHIKGVDGGIVSS------GNELKSTLHHRCEGFALDWSPVVEGRLITGT
LNGRIMLWEER-GG--EWR---GSP-ESYMGHKSSVEDLQWSPKEADVFLSCSVDHTIRL
WDARTKK--QCVKSI-IAHNCDVNVVNWNKINPFYIVSGGDDGELKVWDFRQFD--FPYA
TFNWHKKAITSVEWCPHDESSFLASSEDDSISFWDISMEADREVAE---EYHIQEIEQIP
PQLMFLHQGQKG-IKEAHWHEQ-IQGVVVSTAWDG-MNIFQPCNF---------------
--------------
>HEMKUK007598
---MSHHKKKKKKRKSGEG-SSGETRENPRP---ILHDPEDDEPAVVHEDPFDDDFDEEN
LE-----DHEGDGKMEVDGAEG--EGEESRKLPKRPWLPSHDPEPTDGPLEFSNSAYTAF
HRMTAEWPCLSIDIVPDELGHGRSAFPAQMTMVAGTQADCPENNKIIVMKLTQL-HRTKH
DSD---DASDSE-DED--GF-----DDDAGLDHRDIPHHGGVNRIRVMPQKKTYAATWAD
TRHIHVFDISDQLMSLANPLIPR----KTTPPCFTFMGHSEEGFALDWNPHVAGCLASGD
NNGRICVLDLQSQA--------QSG-QFFTGRPLSVEDIKWTTSHENHFACGTAEGWVAV
FDVRNGP--GPVVQW-RAHESDCNVLSWNSCTTHLLATGADDGTFCIWDCRCVGQNQPAA
QYSWHQESITSIEWQPGDDSVLAVATAGRQVTIWDCSLEHDAEAPTKF-----EGYLNLP
PQLLFVHMGLLD-TKEVRWHPQ-IPGLICTTAEEG-FNFFKPVNL---------------
--------------
>HEMKUK007599
---MSHHKKKKKKRKSGEG-SSGETRENPRP---ILHDPEDDEPAVVHEDPFDDDFDEEN
LE-----DHEGDGKMEVDGAEG--EGEESRKLPKRPWLPSHDPEPTDGPLEFSNSAYTAF
HRMTAEWPCLSIDIVPDELGHGRSAFPAQMTMVAGTQADCPENNKIIVMKLTQL-HRTKH
DSD---DASDSE-DED--GF-----DDDAGLDHRDIPHHGGVNRIRVMPQKKTYAATWAD
TRHIHVFDISDQLMSLANPLIPR----KTTPPCFTFMGHSEEGFALDWNPHVAGCLASGD
NNGRICVLDLQSQA--------QSG-QFFTGRPLSVEDIKWTTSHENHFACGTAEGWVAV
FDVRNGP--GPVVQW-RAHESDCNVLSWNSCTTHLLATGADDGTFCIWDCRCVGQNQPAA
QYSWHQESITSIEWQPGDDSVLAVATAGRQVTIWDCSLEHDAEAPTKF-----EGYLNLP
PQLLFVHMGLLD-TKEVRWHPQ-IPGLICTTAEEG-FNFFKPVNL---------------
--------------
>CAULEN004192
-MGIPR-NKA---AKKNKRK----------------------------RTPA--Q-----
------------------------TSVTPSSPTPKVWQPG-DGLESGEELNFDSSAYDYL
IRFRDTWPSLSFDLIPEL--DPPTSSPYSIQLISGTQGAKPRENYVVLTRVRGI-TKLAQ
ESS-SE--DDDD-EED--EVVG---DKASELIQQRLRHHGAINRIRRMPQDERFVALFDD
RSIVEILDVTNAIHELRSGHTSNQL---KCASVLYSHKHSTEGFALDWSPVKQALLASGD
CANQLLIWHPNEGG--NWA---IQ--ECSNGHRESVEDIQWSPVEESVFASCSVDKTVKI
WDARDST--GSRISV-EASVTDVNVISWSASVDYMLASGDDNGVLRIWDLRKFQSSESIA
EFEFHKKAITSVEWSPHESSMLCTASEDNQIAVWDLALERDVEEEAQFNKMNATLQTSIP
PQLLFLHGGQNA-IKELHWHLQ-IPGFIVSTAMDG-MNLFKASNCK--RYCFDVLF----
PSSDVDTRHATLIN
>OXYTRI011609
---MEDLQ----------------------------------SDA---QNLLGDQ-ENDE
----------------------EELD------EF-ELMENIK------------VTYECF
IQNTLSSTSHSVQWLPCKREDPENQF-NIQSFLLGTHYNEDGNDSIYIAEMRV-PKIQKN
--Q-----KS-DYTK-------LSNDHSKLKIVKEFNHQGEVNKTRAMKQDWHVIASLGN
TGDIYIYHHDRT------SEN-------KVQTDTVLSGLEDEGFGMSWNPNQRGVL-AAA
TGTTICIWNVEEQKEG------NQLLKIQQAHEDTINDIKFSNINPHLFGTAADDGHYKL
WDMRTPN--QFTHCY-KASEDDLFVISFNQHNDFLFATGGETGALHVWDLRMPK--YFIN
DLNFHKDQVNQIEWSPHSEDLFISSSSDGKVFLWDHSKTGEEQAR--------HDYEDGP
PELLFPHEMHQKNIEDICWSPHQEEHFIVSCSTNYQMQVWKMSPDFF-NEDE------SI
--QDMEVE------
>STEHIS005399
---MEDLQ----------------------------------SDA---QNLLGDQ-ENDE
----------------------EELD------EF-ELMENIK------------VTYECF
IQNTLSSTSHSVQWLPCKREDPENQF-NIQSFLLGTHYNEDGNDSIYIAEMRV-PKIQKN
--Q-----KS-DYTK-------LSNDHSKLKIVKEFNHQGEVNKTRAMKQDWHVIASLGN
TGDIYIYHHDRT------SEN-------KVQTDTVLSGLEDEGFGMSWNPNQRGVL-AAA
TGTTICIWNVEEQKEG------NQLLKIQQAHEDTINDIKFSNINPHLFGTAADDGHYKL
WDMRTPN--QFTHCY-KASEDDLFVISFNQHNDFLFATGGETGALHVWDLRMPK--YFIN
DLNFHKDQVNQIEWSPHSEDLFISSSSDGKVFLWDHSKTGEEQAR--------HDYEDGP
PELLFPHEMHQKNIEDICWSPHQEEHFIVSCSTNYQMQVWKMSPDFF-NEDE------SI
--QDMEVE------
>CHRVEL012347
-------E--------------------------EEEEEEEEEEE---EEEEEEE-EEEE
-------EEEEEEEAEEEE---EEEEE----EEEE---KE--------------------
----------------EEEEEEE-E---EEE------EEEEEE------------EEEEE
EEEE--EEEEEE-EEE--EE-----EEEE-EEERKXGRRGRGRRRRTRKRNEYYLATRAK
TGDALVFDYSKH------SLYDH-D--DECKPKLRLKGPDEEGWGLGWSPHRHGYMIASS
KDQRVYMWDIKGSTTERGA---VLPLTILSPQKKPIDDCHFSATDPNTIGSVSVDSILCL
WDIRQDN-RKPIA-FTECHKKACNSLAFSPFISTLIATGGEDQVVNLWDLRKLS--APMH
VLEGHRGEVLRVNFAPFNESIIASSGTDRKLNVWDLSRVGMELID--------GEPEDGP
PELLFVHGGHTKQVTDFSWNPMDQEWTVASVADDNMLQIWSPAEQIVIESDEDAAM-E--
--EDLE--------
>PAPANK028675
---LKK-K----------------------------------TEG---ENNKTDEVDEEP
----------------------NETK------RFRAWRKHVR------------AMYQTL
FLNAMHNPCPTVQMMPYVRRGLKENL-VEHFIVAASNAAKDQQSYLMILKATT-PPSTLP
--------NAP-FDDE--EYGGYGANSCRMIVDVRMYHEGGVCRARLVPQNPNLIVTAST
NGNVYVFDKTE-IARSKRPNNP-------QRPQSSMTGHSEEGFALDVNIQERGVVCAGH
-GKKIRLWSVVDHE--AAAGNELDPFAVYDA-PGDVIDVRFDKTHPNIYAVTEKEDTICV
FDIRSDSGSGSS-SVGKTYG----SIDSNPIKGHTVAIGLGNGCVEIRDARNIS--VPVV
SWQAHAEEVTVISWCPHSESLLCTAGEDGDVKIWDFTSG------------------SSP
PLLRFSHCGHTATVNDVSWSWSEHKGMITCSGEDQLIMMWRPRNYVWTEDEEEEE-----
--KEMD--------
>BIGNAT016242
---MSA-ISL--------------------------------------ADRLTRQ-QKDK
--YKV-----------------EIRN------DFEVWKRHCP------------LLYSNM
IMQKIRTNNVSLQWLPSAKNAPSSDFKDKHR--DGS-CSTSNNNYTKSLKARKTPTE---
--RLVV--TASS-SEK--QVANIDGIAASVNLEQQLRCNGRISKIRHMPQRPNILAAQCD
SGGTRIFKLKQQQQAKDVKTRAS-DEVATITKEDSLSSHISSAYALSWNQKREGELLTSG
SRGSVFMWDISEL------SRSVEPRRIFESHQGEVTDIAWKSEE---FLTAGDDGYLRL
WDKRDHRKDVPCASI-AA-DGSCTCVRTCGSAPNVVATAAE------ADTSNMK--EPMK
KLQWHGNEVLDIAWLPTTKNILASASSDRRVAVWDLSSLSSSAATTATQFGEGEDEDEGP
PELLFVHGGHISSVTAVDWSYK-DQMLAASIECDGRLHIWRMATVLYDPNQIK-----AI
--KRYQKFKKTSRS
>MONEXI000175
-------------------------------------------------------MH-RR
----------------------ELTV------EHIATIECIP------------FRYDML
-------------------------------------A----------------------
----------------------------------KVPHPGPVVRIKTHPKRRDLIATRST
SSAIYLYSVPQE----DT---P--E------PIIELTGHSKSGIDMSWNETFSSLLMTSA
SDGRVNVYDINQSGSNSFQSQTLQPISTLSSHQDAIEDSAWTYFTPTVYVASCPDSKLAI
YDLRGST---PEIVVSTPHTGAITSLSTSHFLPNMLLTASEDSTISMWDFRNLT--KPVH
NFTFHQQSITQVEFSPTLPSVFLSADLERLINIWDISKIGDEVTT--------PYEQEAP
PELLFTHGGHTSHIYDVSWNMM-KDWMIASVSADASLQIWEMAQNVHSHREV---Y----
--HRLE--------
>ENTHIS000897
---MDD-TNATK-RKRLQP---------------TNGCSIETQQQKSFEEVANDE-EKEE
KKELMDIDNNKMEEEDVNIQQ-KIAR------EYETWKSNAI------------YLYSFL
TTYETSFPSTTFDWGNDR----NNNV-AKQEFVYGTN---GENAFVIKAFTSI-P-----
GT---V--KPSPFD--VGEF-----DDDRIDEIALVSHSGDVRRIRTMPQDKNVCVTTSS
DGNCYIYNFNET------NPQ----------PCKRTAG---GGFGICWSNLLLGTF-TVC
EEGNLHIFNTEEG-------------ISIKNH-DSINDVCWNS-QSEIMLSVGEDGRALI
TDYRTLK--TEIEFK-ETHEGDANACSFDPNYSTLFITGGGDGFVRFWDMRKPN--QELC
HLFGPQDGINCCCLSTINKGFVCTASKDHMVRIYDMSKVGEDQTS--------NDADDGG
SEFLFGHSGHLNEVFDALWNPE-IPYVIGTSGDGRDIQFWKPMESLMKEDRT-IL-----
PQ--LKL-------
>DIALUT000189
---MTI-R-------------------------------------ASF------------
----------------------GSRDM--AR-RYRRFGRS-----------------DLF
FTFTANWPEIIAALLPGQSAQDRDDFDAPSRETFGARA-RRAQRQLDVVHVRTWASSSSR
--SARV--AVDKLDDD--ELAG--ATDARIVLGRMI--PGSGQRARVVPYSPHVLLRYDA
SGIKYLSEYVKHASALDETAA-A----DE--PT----GHSSES-SVDWSFTKQGHPAAGS
GDLRVLLWDLRDA---------TDPARLFT-HRDAFED------RDGL----GADFARQL
LDPRISATGRPERTADEAH---CGVLALCSVEEHVLACGREDGALRALEQRKIK--KPLY
DLVTHSLPSLTVQWLPDKKTLLGTASEPNFLCVASVRLPTDEAEEG-------DDAEEAP
PNLK------SA-----------------SASRTAR-----------R------------
--------------
