# Supplementary material for: Uncoupled evolution of the Polycomb system and deep origin of non-canonical PRC1
Source: Commun Biol. 2023 Nov 10;6:1144. doi: 10.1038/s42003-023-05501-x (PMC10638273; doi:10.1038/s42003-023-05501-x)
Supplement: Supplementary file 10 — Supplementary Data 7 [file 42003_2023_5501_MOESM10_ESM.zip › Supplementary Data 7/RBBP_newick.txt]

((DIALUT000189:2.2204980967,((GRACHO005925:0.7162518928,(RUSMAR010145:0.0786563089,RUSMAR002062:0.0456164433):0.5606566398[100]):0.1571953090[100],(MICMAR128333:0.5731975994,(TRIMAR003895:0.9204295034,((MADERY011942:0.6669503892,(LENLIM007444:0.6710585056,RHOMAR002707:0.9085558119):0.1338339711[68]):0.1276275840[53],(((PLAFUN013645:0.7374271953,(PHYPOL006534:0.8552740044,(POLPAL007240:0.3590950022,DICDIS004240:0.2778605943):0.2867949804[100]):0.1145000539[100]):0.0846250692[86],((ARCINT011305:0.6849320283,VERVER001573:0.6922240161):0.1940768211[100],(GLOWIT013344:0.7160794704,(PHAKIR009106:0.9635647073,(ENTHIS002173:1.0116573710,NEODAM010612:0.8378061906):0.0572813565[95]):0.1242430867[98]):0.0819052408[98]):0.0415120261[84]):0.0205186174[56],((((PYGBIF000295:0.6310187345,BIGNAT010370:0.5718243015):0.0412825233[63],(TELSUB017698:0.0127703139,(TELSUB017697:0.0101886498,TELSUB017696:0.0000010849):0.0000456918[52]):0.9400063503[100]):0.1068478267[78],((LAPGUS026653:0.6139742370,(PLABRA008011:0.6370557908,LEPVOR006010:0.5373784865):0.1846262185[100]):0.0846532355[98],(PAUCHR010428:0.5958326659,(BREMOT001819:0.8230356263,MATSPE020985:0.4170878230):0.0874482672[79]):0.0711598215[65]):0.0426472093[64]):0.0746623441[98],(CHOSPE034776:0.7622747421,(((((HEMKUK007598:1.0383033606,PLATAR022776:0.9220574899):0.1166700029[91],((CRYCOH014672:0.6044383078,HEMSPE032637:0.6682428702):0.1187526819[100],(VITBRA022657:0.4031387913,CHRVEL018305:0.4314569461):0.1497416532[100]):0.2331428951[100]):0.1152873695[88],(((COLSPE005972:0.4919551050,COLVIE008981:0.4312390948):0.2012953981[100],((HONFER000552:0.1637252043,AURLIM002966:0.1041932494):0.6989700716[100],(PLAMIC009390:0.7220832955,MASSPE004683:0.6081413064):0.0690529275[83]):0.0506517730[53]):0.0304695931[16],((SAPDIC013521:0.3076876163,PHYINF003425:0.2188552612):0.2628521271[100],(HALSEO008316:0.6611407004,(NANOCE014596:0.6630868123,(CHASUB018729:0.0510194365,CHASUB011197:0.0191553773):0.4549890224[100]):0.1775640917[100]):0.0447070587[99]):0.1040029165[68]):0.0283601171[72]):0.0159559563[50],((HALSPE003199:0.7214742753,RIGRAM009321:0.6442745033):0.0815306203[70],((DIALUT013404:0.5411462118,(PRYPAR028378:0.3462248227,GEPOCE047161:0.4687555527):0.1695566855[100]):0.2858751522[100],((CYAPAR024707:0.3775615987,(GLOWIT006443:0.2939236709,CYAGLO004508:0.5833071704):0.0798802300[89]):0.1927538909[99],((SECSPE009119:0.3729288157,JAKBAH010384:0.8051790975):0.3173621429[100],(THETRA006077:0.8255870765,((PRACOL000423:0.6872168258,((NEPPYR029812:0.4522183042,(OSTTAU001686:0.5105927259,MICSPE004353:0.3565022192):0.2741276217[100]):0.0475096998[86],((CAULEN004192:1.2050906547,CHLVAR004323:0.3043286625):0.0821691968[70],(COCSUB000443:0.5401939638,(MONNEG016522:0.3234612301,CHLREI018875:0.3144953676):0.0930412389[75]):0.0778517063[75]):0.2630599965[100]):0.0730259073[85]):0.0769782603[100],((LEPVOR015952:0.4486335755,KLENIT013939:0.3116395995):0.0586401304[96],(CHLATM002238:0.3667437941,(CHABRA007741:0.4328734872,(MARPOL012951:0.2475540480,(CYCPAN004168:0.2160522727,(ARATHA026362:0.3009041589,(SORBIC034329:0.1191936011,SORBIC002342:0.0513971803):0.2728671558[100]):0.1472726370[100]):0.1193097546[100]):0.1062943771[100]):0.0633261896[99]):0.0880924172[94]):0.0761154753[94]):0.2537723723[100]):0.0622012667[93]):0.0422685263[62]):0.0536491913[85]):0.0795217914[83]):0.0495102425[44]):0.0289755518[45],(DIPROT026182:0.5944648518,(((GEFOKE023987:0.9348024971,(MALCAL003602:0.4260635706,(MALJAK014534:0.0198948247,MALJAK003246:0.0138846801):0.3742865497[100]):0.2026854980[100]):0.1320417793[100],(NUTLON013412:0.6791377389,(ACASPE005946:0.4861557397,(PTESPE011230:0.3178443766,(RAPHET026162:0.3516735016,CHOSPE030420:0.3467317487):0.1147581360[100]):0.0784428488[98]):0.1490700716[100]):0.0536942733[84]):0.0688185222[98],((GONPAC024587:0.5641509222,((GEMCRY040284:0.2864911222,(GUITHE002999:0.2134091798,BAFFRI042401:0.4337644087):0.0785413417[99]):0.2959884009[100],(PALBIL008208:0.0000023355,(PALBIL026098:0.0000010849,PALBIL008359:0.0000010849):0.0000024439[53]):0.7534872145[100]):0.0935584910[96]):0.0965560237[99],(((CREFRA001427:0.5177039007,(CHRPER003242:0.6807422047,CAPOWC004497:0.6499263551):0.1402565021[97]):0.0498030973[96],(COEREV003224:0.5751377434,((CRYNEO003777:0.6834817331,(SCHPOM003559:0.5622340786,NEUCRA008990:0.6416493199):0.1309566739[100]):0.1369556829[100],((RAMBRE007253:0.6326456731,(SPIPUN000979:0.4137691520,NEOSPE014385:0.4489319116):0.0966319247[100]):0.0794305211[97],(SYNPLU004070:0.4517607997,(BASMER009776:0.2641501400,(MORVER007107:0.3259817458,(RHIIRR015617:0.2960823004,UMBRAM004759:0.3967100052):0.0557094709[98]):0.0735802030[98]):0.1230387772[100]):0.0788360479[100]):0.0850015236[97]):0.0512713142[93]):0.1306630944[99]):0.0359415494[89],(((DIAGRA028639:0.6265609912,SALKVE014238:0.4766708652):0.2178291054[98],(ROZALL005998:0.9295268650,(PARATL019757:0.0000026818,NUCSPE051109:0.0000021412):0.4285884470[100]):0.0657739465[92]):0.1128737872[76],(LEUCOM006821:0.6634181621,((TRIADH004081:0.6363121835,NEMVEC005033:0.3630518982):0.0893363005[100],((DANRER029424:0.5315915245,CIOINT017003:0.4649199019):0.0769975259[88],(BRABEL032981:0.4122623769,((IXOSCA003615:0.4909876162,(DAPMAG016993:0.4086357966,DROMEL020405:0.4780796842):0.1134695948[100]):0.0838335293[99],(RAMVAR003228:0.6927864247,(CRAGIG016705:0.3153947580,(ACAPLA029334:0.0000027282,ACAPLA029333:0.0000022667):0.4475120703[100]):0.0694968908[99]):0.0646296389[95]):0.0510540325[92]):0.0398839887[76]):0.1163887639[100]):0.0376689519[82]):0.2385931009[100]):0.1000509269[92]):0.0650302702[93]):0.0969954806[95]):0.0339074602[65]):0.0177938103[40]):0.0298746391[52]):0.0315387405[74]):0.0348438740[66]):0.1033389048[69]):0.0438926366[64]):0.0711338641[87]):0.1320818067[98]):0.8221041030[100]):0.21074800425[99],(((GRACHO003710:0.8929618115,(PORPUR008837:1.1723446667,RUSMAR012358:0.8692838435):0.2002069203[100]):0.5184377747[100],(((MASSPE000392:0.9820053238,(HONFER010913:0.2835354317,AURLIM000842:0.3876576687):0.8746685508[100]):0.1778613719[95],(TETTHE004648:1.6936348461,(COLSPE008205:0.8151677217,(PLABRA005852:1.0046946515,BREMOT003858:0.6848693503):0.2246395644[100]):0.1621335961[43]):0.1150213843[95]):0.1262864448[100],(CYAPAR005928:1.2233425434,(((GONPAC049991:0.0128401770,GONPAC004985:0.0076868829):0.8469853071[100],(GEMCRY046725:0.5054227102,BAFFRI044920:0.3435907592):0.6727193802[100]):0.3111933359[100],(((OSTTAU001995:0.9881946677,MICSPE003365:0.3910767312):0.2442736567[100],(NEPPYR028613:0.4623634578,((CAULEN005620:0.9503565636,PRACOL005305:0.8221175303):0.0672031624[43],(COCSUB005949:0.7142236818,CHLVAR001396:0.5999107002):0.1464347816[45]):0.1425783277[100]):0.0954180384[99]):0.0846800567[100],(CHLATM005036:0.5465017269,(KLENIT002302:0.5297021114,(MARPOL017548:0.3180186209,(CYCPAN023237:0.1055580016,(SORBIC022550:0.1821613444,(ARATHA040905:0.0667997847,(ARATHA033776:0.0000024530,ARATHA017287:0.0612229062):0.2178665126[100]):0.0796370868[100]):0.0424777163[91]):0.1387940128[100]):0.2261733055[100]):0.1144558803[99]):0.0418648738[67]):0.2107856865[100]):0.1194606020[99]):0.1716796881[100]):0.1320388967[97]):0.6412501750[100],(BIGNAT016242:2.1756002481,((MASSPE001600:1.2296366851,(CHRVEL014317:1.7143884656,((LEPVOR036070:1.1970768292,PLABRA004832:1.0360824376):0.2110891384[100],(HONFER009891:0.3851250655,AURLIM014146:0.2111996287):1.3136114470[100]):0.1633349296[99]):0.0979808354[66]):0.0519067310[47],((EUGLON046277:0.8426943095,ENTSUL011159:1.3924039171):0.5683869987[100],((GALSUL005115:2.0022570546,RAMVAR009414:1.1087710054):0.3863507653[86],((((PERSWS007669:0.9352031219,(ANAIGN008116:0.9618065506,(STECOE017306:1.3397822949,ANAIGN005374:0.8789056735):0.3957272802[98]):0.1158234016[76]):0.2233660438[63],((GEMCRY021979:0.6704603615,(GUITHE000093:0.6525159415,BAFFRI056410:0.5296250577):0.1688551226[100]):0.6076222235[100],(PARTET013652:0.4342453599,(PARTET031269:0.0337917244,PARTET026502:0.0522365894):0.1820922726[100]):1.1984723350[100]):0.1758818473[93]):0.0493644130[36],(((CRYMUR000351:1.2728230015,(THEPAR003608:1.0875037825,PLAFAL004062:1.0310567640):0.4261559471[100]):0.1958143915[86],(CRYMUR003098:1.1496554769,((TOXGON004544:0.9923097743,PLAFAL004956:1.2918881334):0.2250107587[100],(PLAFAL000066:1.3414622799,TOXGON006294:1.1926585991):0.1453902743[92]):0.0991587420[84]):0.2096167382[99]):0.1785556409[82],(((CARMEM000771:1.5418259375,CARMEM006295:2.0612557976):0.3005499572[64],(ENTHIS000897:2.2699610730,(PAPANK028675:1.7215635475,SACCER002036:1.6752521562):0.2043625815[92]):0.1071886750[37]):0.0940600913[30],(MASSPE008402:1.2124462167,(SACCER006151:1.4351752971,(GIAINT000160:2.3019849309,((OXYTRI011609:1.4883387925,MONEXI000375:1.4425457013):0.3132317092[100],(ANAIGN020911:0.0000025257,ANAIGN003676:0.0000030016):1.2970518030[100]):0.1104906386[91]):0.0493706827[13]):0.1106204300[35]):0.0835074637[24]):0.0400258528[35]):0.0847021605[85]):0.0426874795[37],(((PERMAR002562:0.0407387862,(PERMAR015352:0.0070616828,PERMAR002860:0.0073870668):0.0940869946[100]):1.0193177010[100],(CHRVEL012347:1.2964287132,((MONEXI000175:1.8000460464,MONEXI001388:0.9191195252):0.1067306346[99],(VAVCUL000751:0.7420280195,ENCINT000280:0.6580178972):0.5811131613[100]):0.0515152396[100]):0.0599370192[91]):0.1109175227[90],((TELSUB020312:1.3227142639,((BARSPE005177:0.0965883088,BARSPE005176:0.2555737366):1.2128526800[100],(((EUGLON033495:0.6719442388,(ENTSUL047793:0.0300235699,ENTSUL047792:0.0416941943):0.8709270768[100]):0.6778269109[100],((PAPANK033076:0.9146588757,APISPI042021:1.2076089656):0.5272290968[100],(CRYCOH040051:1.1060202315,(SYMSPE076837:0.0158595383,SYMSPE076691:0.0000020545):1.0654462680[100]):0.8025569760[100]):0.1587244721[94]):0.0862650930[20],(DYSBRE006420:1.9421077051,((HEMPHA029941:0.5771973523,RHYHUM015294:0.7808875097):0.7505258646[100],((((COLVIE011818:0.0078259754,COLSPE016888:0.0000027691):0.5874970871[100]):0.8812162755[100],(PAPANK035759:0.4185201315,APISPI009878:0.3578093149):0.5148157185[100]):0.4459028821[100],((PAPANK035749:0.5285760230,(APISPI027593:0.0000020386,APISPI027591:0.0087111483):0.5447967913[100]):0.7685628726[100],(LEIMAJ005442:1.2125195294,((COLVIE023292:0.0000023425,COLSPE028743:0.0000024950):0.3754117937[100],(TELSPE011668:0.0698663219,(TELSUB026153:0.0000020118,ANCTWI031261:0.0103602452):0.0000024016[88]):0.4086331002[100]):0.4046959220[100]):0.3220226620[100]):0.1164314911[97]):0.1234285555[96]):0.1280639412[100]):0.1262235563[68]):0.0552204883[21]):0.0697281999[85]):0.0708765098[78],(((SCHPOM002708:1.5513911305,NEUCRA006692:0.7486173021):0.1326107091[98],(SCHPOM003226:1.1084239365,SCHPOM001369:0.5701704630):0.1326959085[100]):0.2916344566[98],((EUGLON038378:0.7872857437,(EUGLON012273:1.2456741972,ANDGOD006735:0.6440930591):0.1362086235[92]):0.1014828433[83],(((MASBAL007143:0.5984969072,(SECSPE012515:0.3014952561,JAKBAH000214:0.3597886019):0.2357360003[100]):0.1003797467[96],((PLATAR016964:0.0000025347,PLATAR016963:0.0040827426):0.5091242354[100],(PHATRI005027:0.8062480604,(HALSPE002299:0.4815972351,(HONFER009117:0.1861205559,AURLIM000654:0.1989058931):0.4345758297[100]):0.1074151745[100]):0.0293024078[96]):0.0456401969[96]):0.0684399662[99],(((PARPYR004392:0.7205392839,NUTLON024542:0.5098544273):0.0587232205[85],(LEUCOM057501:0.4510103605,ELPMAR017356:0.5322406163):0.3134579262[99]):0.0874158412[83],((PLAFUN013508:0.5080233405,(GLOWIT012629:0.4433574022,((CREFRA001107:0.8999515608,(PYGBIF001202:0.3858144051,(CAULEN008491:0.0000029158,CAULEN008481:0.0000022707):1.1221240740[100]):0.1453960562[91]):0.1026217273[35],((PHAKIR001023:0.3896029985,NEODAM003906:0.5347376493):0.0848978347[100],(PERSWS005774:0.7556263523,NAEFOW001539:0.5111846402):0.0944329308[97]):0.1266517010[100]):0.0201886797[32]):0.0526228289[33]):0.0453369257[31],((PARPYR003373:0.5958327708,TRIMAR002336:0.4951694113):0.1860772330[100],((((BAFFRI020835:0.6300759847,(GUITHE004789:0.3837194869,GEMCRY013172:0.3890094355):0.0931935146[99]):0.2589621376[100],(GUITHE007480:0.3116693107,(GEMCRY005382:0.4373180357,(BAFFRI030093:0.1208675528,BAFFRI007038:0.0058188142):0.3721041049[100]):0.0961360908[100]):0.2679618622[100]):0.1993103845[100],(((TETTHE004018:0.3560647624,PSEPER007736:0.4725086965):0.1810324151[100],(PARTET031379:0.0168934942,PARTET026413:0.0214911632):0.5415732482[100]):0.2575237237[100],(OXYTRI002347:0.5901225632,((STECOE011814:0.0286290953,STECOE001167:0.0087190974):0.9845818531[100],(STECOE014029:0.0114297423,STECOE005778:0.0539376089):0.7455469142[100]):0.1566925097[99]):0.1747505454[100]):0.2068587536[99]):0.0611593178[30],(((THETRA005160:0.5241047654,((MADERY009344:0.4361568353,(CYAMER003343:0.6333866434,PORPUR002788:0.4751536383):0.0880435423[67]):0.0464892903[59],(GALSUL005116:0.6760142329,((RUSMAR012977:0.1104767277,RUSMAR002750:0.0352094603):1.0903283350[100],(RUSMAR002231:0.4123705830,GRACHO001713:0.3307479392):0.0589038799[100]):0.0397949555[24]):0.0559918789[19]):0.0970922748[44]):0.1222287659[97],(((MADERY023452:0.6091082548,VITBRA013634:0.6298225049):0.0946068319[100],(PALBIL006236:0.6302801906,PICSPE123195:0.2470165496):0.0964259162[80]):0.0763936163[76],((NUTLON000796:0.4590755236,(ARCINT018912:1.1442224365,(CRYNEO000615:0.5042255815,(USTMAY003853:0.4630505777,AGABIS000223:0.5736128139):0.1026224593[99]):0.1870908857[100]):0.1091856462[98]):0.0352179444[4],(DIALUT000190:0.6898245281,((LENLIM002558:0.7104108696,(PARTRI010187:0.3750527453,(HALSEO008280:0.2409704854,HALSEO008279:0.0000023280):0.2854342379[100]):0.2186550824[100]):0.0686933601[49],(TELSUB004001:0.1483536228,(TELSPE041934:0.0000022300,(TELSPE041944:0.0036329728,(TELSPE041943:0.0000026657,TELSPE041939:0.0000026284):0.1360575892[100]):0.0000029691[99]):0.1348281226[100]):0.6199095546[100]):0.0388683191[45]):0.0439896814[82]):0.0489277690[87]):0.0155689923[3]):0.0244360265[8],((((BREMOT002527:0.2949305913,(PAUCHR007984:0.3475582547,MATSPE001425:0.2744128185):0.0872772162[100]):0.0435292706[98],(PLABRA006230:0.6699829437,(BIGNAT000451:0.4747878277,(LAPGUS031050:0.8362737702,(LAPGUS010729:0.0022921502,LAPGUS010728:0.0144577924):0.4827019123[100]):0.0906817697[84]):0.0216105620[82]):0.0503799826[97]):0.1129499721[99],(((ANCTWI004124:0.3795567663,(COLVIE005236:0.3303181748,COLSPE003936:0.1305368162):0.1417648847[100]):0.0610304441[96],((MANPLA000750:0.0283766443,MANPLA000749:0.0000022384):0.6480256809[100],(RIGRAM001621:0.3364616688,(DIPROT038977:0.1945070777,DIPROT017180:0.3380354635):0.2811505714[100]):0.0576731883[100]):0.0704419228[96]):0.0594546560[12],((((PLAMIC002233:0.3515701561,NUTLON022653:0.4128778824):0.1003524326[97],(CYAPAR019441:0.4227147281,(GLOWIT013605:0.2469166372,GLOWIT003059:0.2988089348):0.1123930462[100]):0.1792787187[100]):0.0629066213[88],((PRYPAR035293:0.2278653248,GEPOCE034014:0.2312850859):0.1665497080[100],((RHOMAR010993:0.4151114812,HEMKUK003888:0.3455822405):0.0321366385[72],((GONPAC037060:0.0000010849,GONPAC026307:0.0000020095):0.3108507422[100],(ACASPE010376:0.3355607759,((ACASPE003652:0.0000025641,ACASPE003651:0.0072522375):0.5184870615[100],((PTESPE008109:0.0000021321,PTESPE008108:0.0000020597):0.2074907453[100],((CHOSPE009499:0.0027746125,CHOSPE009497:0.0652884561):0.2675134878[100],(RAPHET004776:0.0213586982,(RAPHET004777:0.0000024957,RAPHET004775:0.0000026270):0.0000024906[96]):0.2097961780[100]):0.0628917539[59]):0.0316597500[59]):0.0919329108[64]):0.3860252917[100]):0.0481749954[91]):0.0420205699[79]):0.0448955929[84]):0.0161323746[10],(((VERVER011451:0.4207852980,(ARCINT027308:0.0384154126,ARCINT027307:0.0000024338):0.5286383252[100]):0.1070736831[99],(GEFOKE026440:0.2008971703,(MALJAK007728:0.2793968176,(MALCAL005967:1.5474163214,MALCAL001052:0.1311816451):0.1612413653[100]):0.0761632953[89]):0.2245583261[100]):0.0452186000[14],((SAPDIC017908:0.1758978763,(PHYINF002332:0.5657868595,PHYINF001551:0.1050975397):0.1001210983[100]):0.2101680580[100],(CLAOKA006150:0.4150366974,(CREFRA004641:1.2436867789,(HYPCAT011223:0.3038787663,(MASSPE009742:1.0256122348,(NANOCE077838:0.0477762710,(NANOCE127400:0.0000010849,(NANOCE163834:0.0000010849,(NANOCE008965:0.0000010849,(NANOCE077843:0.0798810536,(NANOCE163833:0.0000010849,(NANOCE077839:0.0000010849,(NANOCE072779:0.0000010849,(NANOCE134121:0.0000010849,NANOCE133787:0.0000010849):0.0000026649[100]):0.0000010764[100]):0.0000018319[53]):0.0000012239[58]):0.0032964998[98]):0.0000023965[66]):0.0000023509[69]):0.0000026805[93]):0.3461931253[100]):0.1250263107[77]):0.0002835549[15]):0.0530111281[28]):0.0725879808[94]):0.1309029346[99]):0.0237400349[10]):0.0272710602[9]):0.0146946055[4]):0.0131507828[8],((MICMAR147972:0.5662312429,(CHLVAR001990:0.3769525364,((PRACOL003913:0.3934250729,CHLATM003487:0.2294662272):0.0363899347[94],((COCSUB009373:0.2480202459,(CAULEN005887:0.8443127667,(MONNEG010195:0.1837036814,CHLREI014521:0.1899097449):0.0874123500[100]):0.0381020790[94]):0.0817757281[91],((OSTTAU003123:0.3348597663,MICSPE005946:0.1792527762):0.0625324250[99],(NEPPYR014940:0.1492147074,((KLENIT012465:0.2077631969,LEPVOR028191:0.0848384732):0.0328542984[94],(CHABRA019007:0.1398052661,(MARPOL012897:0.1392239899,(CYCPAN018888:0.3780670164,((SORBIC014145:0.7405937120,(ARATHA034162:0.1294261690,ARATHA026183:0.1457934155):0.4589998298[100]):0.3965584690[100],(CYCPAN005785:0.0713917137,(CYCPAN027876:0.0770744142,(SORBIC009863:0.1291236993,ARATHA038365:0.1170134651):0.1124876723[100]):0.0602983112[100]):0.0483057643[100]):0.0185258746[91]):0.0467355778[93]):0.0336702879[92]):0.0607387994[94]):0.0541736548[96]):0.0416841171[67]):0.0460372122[97]):0.0325036635[78]):0.0551560696[78]):0.1446912520[100]):0.0638426680[93],((ACACAS008422:0.3273955629,(PHYPOL009356:0.2825154587,(POLPAL002909:0.0976483165,DICDIS010992:0.1942143320):0.1699905046[100]):0.1121595967[100]):0.0394393701[75],((((PARTRI001711:0.7228600451,(ROZALL000780:0.5496249410,((SPIPUN003775:0.2966572432,(NEOSPE016533:0.0103236622,NEOSPE012375:0.0251504925):0.4116533638[100]):0.0416479505[91],((GONPRO008145:0.4756668011,(RAMBRE008231:0.6258448810,((ALLMAC012624:0.1316119910,ALLMAC005783:0.0349249918):0.8693802466[100],(ALLMAC009241:0.0368591110,ALLMAC001763:0.0099210111):0.2831544219[100]):0.2994500586[100]):0.0473759260[91]):0.1029195206[84],(((BASMER009128:0.3349106183,COEREV005819:0.3816779190):0.0657068267[74],(RHIIRR011654:0.3938723778,BASMER006587:0.2593181978):0.0462097762[49]):0.0335933781[68],((MORVER002446:0.0000025411,MORVER002445:0.0000026739):0.2234131381[100],(SYNPLU002676:0.3908309176,(UMBRAM007875:0.3328168144,UMBRAM002771:0.3744067812):0.2683050697[100]):0.0533162326[82]):0.0495610684[88]):0.0626958605[90]):0.0384657947[76]):0.0559758030[98]):0.0344669089[72]):0.0775044371[98]):0.0057060388[76]):0.0633967957[88],((CREFRA007935:0.9081045580,CHRPER001969:0.3700910319):0.0953224970[99],(CAPOWC005662:0.5990932606,((MONBRE004885:0.3125795195,(DIAGRA031540:0.3784571222,SALKVE007842:0.2185097865):0.0685072315[99]):0.1120430059[99],((MNELEI002263:0.3538801980,(RAMVAR021610:0.3880887558,(STRRAT006130:0.2681084286,PRIPAC027931:0.1815560412):0.0878006239[100]):0.0386283354[97]):0.0291017860[64],(LEUCOM063221:0.1664614044,(TRIADH008043:0.1886523982,(SCHMAN003050:0.3683661479,(LEUCOM075442:0.1783942414,(SCHMAN011725:0.1855142574,((LEUCOM015634:0.0605708311,(CRAGIG055998:0.0027739883,CRAGIG055997:0.0279437656):0.0310376340[100]):0.0107616240[86],(((DROMEL006597:0.0704053056,DAPMAG021568:0.0368524942):0.0188628580[84],(LEUCOM035328:0.5700275130,(NEMVEC018173:0.1386640383,IXOSCA013336:0.0209423520):0.0236864746[76]):0.0000029688[23]):0.0079947790[29],(((BRABEL025784:0.0000021237,BRABEL025785:0.0000021223):0.0090175468[100],(BRABEL025783:0.0000021867,BRABEL025782:0.0000020031):0.0000021533[94]):0.0762266912[100],(CIOINT014454:0.1113416663,(((HOMSAP046493:0.0039836857,HOMSAP010595:0.0088683484):0.1260106265[100],(DANRER048110:0.0626319200,DANRER027944:0.0000020444):0.0271724039[100]):0.0171555960[93],((ACAPLA019128:0.0000024002,ACAPLA019127:0.0000026512):0.0929144656[100],(DANRER029660:0.0282894586,(HOMSAP048990:0.0000020411,(HOMSAP006231:0.0000010849,HOMSAP006230:0.0000010849):0.0000023793[97]):0.0074059625[97]):0.0311590353[100]):0.0076699439[94]):0.0257870009[99]):0.0061017086[94]):0.0188475057[86]):0.0234734958[69]):0.0309143484[72]):0.0200286504[59]):0.0171125464[63]):0.0130438362[71]):0.0420888341[98]):0.0423050299[96]):0.0711404460[100]):0.0369609181[99]):0.0482034391[91]):0.0305766069[87]):0.0866755477[97]):0.0347776050[71]):0.0399028157[76]):0.0612178803[56]):0.0342519159[40]):0.0227004731[30]):0.0219374618[14]):0.0361974901[31]):0.0496663021[44]):0.0904657755[91]):0.0393900080[75]):0.1133462509[88]):0.0561860833[53]):0.0265994886[44]):0.0829915042[64]):0.0000021245[32]):0.0616334566[65]):0.1292386194[61]):0.0998130763[97]):0.21074800425);
