# Supplementary material for: Uncoupled evolution of the Polycomb system and deep origin of non-canonical PRC1
Source: Commun Biol. 2023 Nov 10;6:1144. doi: 10.1038/s42003-023-05501-x (PMC10638273; doi:10.1038/s42003-023-05501-x)
Supplement: Supplementary file 10 — Supplementary Data 7 [file 42003_2023_5501_MOESM10_ESM.zip › Supplementary Data 7/RING_alignmentfortree.trim10.aln]

>ACACAS001114
MKRNRKPTLAQPAPAVARRSSSSSSSTTSLRPPAVTTPATTTAPKASSTTSRGLADDMGL
GP---TRIAKRKAARVL---SQSKELVESY---DIVL---TYTLAAEKAKTAAKPSLLAS
--FLHVPVV---SDSYNGKTITLELKALNNYMKCPICVQPLEDAVVASKCRHRFCADCIA
SQLASG-ESRCPTCDVAIDSKPLR--RPESKIEALMKALTK-VR--EERP-EKSISQ---
-------------------FT-----------LDLN----HRMQAI--------------
------------------------------------------------------------
------------------------------------------------------------
-----------------ERFNTD-------------------------------------
-----------------------PR-----------------------------------
--------------------------VSVML-----------------------------
-SLKAG----L----NLTVAHVFN-FIDRRL-QTRP------------------------
---V-----SVT-------------------------------------QFVIKDSVEAL
ADV-LSS-----DTNKK--SRLVLRFSD-------------------------
>PAUCHR005643
EEEE------------SDDSESSEEEGQGDNPVQWQEEAHRFAASDVRTLLFHAEYKMA-
---TRIKKTDSEAKEEG---YIRNRSTEQAKRWCLTGTPIVF----EIPFQNAQPVALTR
LGILELPPLEMERDTKFDRQLTLPLRSLREDLKCPICLSPLEDAMV-TKCGHLFCRECLP
RKFDKG-NAQCPNCRHVINA----EL--EPKFAPLVRI---D---YEEKT-EALL-----
---------------------KRLEEMRARD---------PQAKAVIFS-----------
--LVQVPLWCYLRLDGSKSQQQRQELM---------------------------------
------------------------------------------------------------
-----------------AQFKA--------------------------------------
-----------------------PKTNLLLL-----------------------------
--------------------------VGINLATS-PA---TEEQ----------------
-AIQRVTKPYI----NHTVQELQK-FLAS-------------------------------
----------------------------------------------------------TL
------K------------EQLA-----------------------------R
>CIOINT001202
MSQ-DFDSSVIEIPSITRRRSRIESNTSSGS----------------------DVIIIE-
-PNARATRRRRRSAT-----SGQNEIVDLTCLVDLTLTPS------DTQSRERTPTTQRR
----SRPLSARRTDSMASSRVMIP-ETILPEINCPVCLETLKNEIRSTVCGHVFCHNCIS
LAIRSS--KKCPTCRRKLT-K-------N---------VHP-L-----------------
------------------------------------------------------------
------------------------------------------------------------
------------------------------------------------------------
------------------------------------------------------------
------------------------------------------------------------
------------------------------------------------------------
---------YL-------------------------------------------------
----------------------------------------------------------TI
----------------------T------------------------------
>HALSEO008696
MD---------SSIGTTPGTGVHPSHDTTQ-P-SPAAAFTAQTPSLATSKALS-SASV--
--VSVTTSTSEVAAQTQCSEKDESGTMEEPSSGDLNMES-S-NSAPEAFNATSNPKNVSV
AGDVTAPKV-KKVD----KEVSLPTSQLNHFFECQICYSIINDTRCIKQCLHRFCQDCME
QSLRVL-QNECPSCRARVPSR--RSCQQDQRFDALIALMYPDREKYEALE-KERLDKITA
ASREH---T------------SALAQGADAAG-DLR----RKRTADSDD-----------
---------DASPPSSPAVKRRRSANQ--------------HEGDGRRKKMG--------
RP------------------RKNEVRGETSVESSED------------------VFNARD
YPTQQHW----------GRERKPAERKE--------HKPSPRNETSKSGKSGDRRD----
-----------------------PR-----------------------------------
--------------------------VYVSFRRH-AR-----EN-----------QIP--
-DVSAVT--FL--PVTTKVKSLKR-YFCKRF-RQELIDNVPG-------------VSETN
ISEFKD-DFSIR--------------------------FE-WSGEV---AEHVDDAA-TI
ELLARRE-----------PTKVVLYMRK-------------RY----------
>PHATRI007783
MQS-RSHDTAARVESGSRRRRSLTGRFTESGPPRQNDDGHYIRPQGRTPFNMDT-TEL--
--PGSKHTASSDSSDDENSDYQEPDRLD-----ELTL----F----E---LHRRPR----
------PLL---T-----GRIQRSLKALNAEFRCAICLDYIRSTRTVVECLHRFCEHCVW
AGM------SAPYA---VPSK--RSLAADPDFDRIVNSILGDV--FEDQDEE---EE---
-----D-P-------------AAVEKS-----------TLQQAIH---------------
--------------------RKRS------------------------------------
------------------------------------------------------------
-----------------ERALQTDDSREE------QKDEAPRQITKSCSHS---------
-------------------------I----------------------------------
--------------------------VGLELIRA-RG-----ET-----------RVD--
-SLE---LPFLRLSGEATIALLHE-FLKQKL-E--------------------------K
VDEI--F--EIV----------------------------STRG-----QVILQEEW-SL
ETV-SKT-RSH-------PDYLKLYFRL--KAKRIRRSEED------------
>SAPDIC000592
---------TSEKAKAAERKVPKTPLT------VYTAIVDRHNP----------------
------YRTPNVASA-----YDEPAMAANY---DVTL----Y----D---ICRKPR----
------QVV----H----GTLQIDASSLHDELHCAICSGIIRDATVITACLHRFCSGCIQ
RHIHEKLSPACPVCNTVVSTR--RALRRDETFDQLIHTIYGDVAAYEEAE-DARIQL---
------------------------------------------------------------
-------------------SNKRA------------------------------------
------------------------------------------------------------
------------------------------------------------------------
------------------------------------------------------------
--------------------------F--------PQ-----------------------
----------L---------NLGKDF----------------------------------
------------------------------------------------------------
------Q-----EKQ----TPI-ITARR-------------------------
>ACACAS007310
------------------------------------------------------------
------------------------------------------------------------
--------------------------------------------MTLMECLHRFCAECIS
KCLRVG-KRECPTCRVHCSSR--RQLRPDPEFDALIASVYPNLDEYEAQE-EEFIADLNK
KM--------SCQ----SHLTESVQKG-------IL----RQRSA---------------
--------------TSAAATRKRK------------------------------------
----------------------------------------------------ASAATFIA
KPAIFHH-------TPSQRHHG---------------SIEPSDQKTTRPGT---------
------------------------------------------------------------
--------------EQAESLLNTEDLVSFLLLPR-PD-----MRR----------TAA-G
FALE---RPYVSTSPKVTVKHIEA-FLASKF-PLTP----------------------GS
QAHF-----VISVA------------TSPSSEDAEYV------------D-LEAGDK-TI
DDL-VSE-FG--TPG----STLTLYYRL--AGSSPSPPE--------------
>ACACAS009761
MEGTHRASASSALLQELERTAANASSSSGGR--------NKKTPT------------MTK
E-SGLRGNAEEGEEE-----EEEEECVE-----GLTL----Y----E---TYREPI----
------APP---ED--PNHTTTLQVRMLNVELTCPICLGIMRQTMTVMECLHRFCDECIS
KCLRWG-KKECPTCRVHCSSR--RHLRPDPNFDALIATVYPNLDEYEAQE-QEFIADINK
RM--------NRK----S-LTDSVEKG-------LM----RQMAA----KEQLEA-----
---METP---STTPSSSSSSRKRK------------------------------------
-------------------------STAASSSSSSGL-----------------SSSSSS
TTATTRASNKNS-----KRSKSQDTRQRNGGLKRVSSSSSSSSSSSSSSSSSAAVA----
------------------------------L----------R------------------
----NTL-------------------ISFLLLPH-PD-----DERGGND-AGAAAATPPN
LTLQ---RPYLRTSRKVTMAHIAD-FLASKL-PLSA------------------------
PSSF-----DLLVPPRASTA-ASQQQKQPETAAAATM-TLTANGEQQEMHVALEDAL-TI
DAV-ASR-FWD-GK-----GDLTLYYRLAA-----------------------
>ACAPLA023911
MLPGAIYASRPSTLPGHLRLQAIYASRPSTLPGQAIYASRPSTPPGHLRLQAIRFQAIYA
SPRFQAIYASWILTS-----NSQPSKTW-----ELSL----Y----E---LHRTPQ----
------EAI---TD---DTEIAVSPRSLHSELMCPICLDMLKNTYTTKECLHRFCQECII
TALRSG-NKECPTCRKKLVSK--RSLRPDPNFDALISKIYPSRDEYEAHQ-ERVLAKLTG
HH--------TT-----A-LSNSIEEG-------LK----MQAMN---------------
-----------------RAQRVRK-------HNQVCEDPEP-------------------
---------------------------------GDAVGGS-------GGDVGSVDMDPEA
EPEPGDV-------DTCKR---------------------LRTSDESSTEA---------
------------------------------------------------------------
----------------------MEQEIELVFKPH-PM-----HE-HP--------ALR--
-PDS---KRYLKTSAVATIDHLSQ-YLSLRV-GLDGRSTRDSSPES--PR----------
PLEF-----DISIS------------STP-----SQY------------T-ILSGSM-TL
EQV-QDK-YWR-VS-----RPLEMYYSV--RGSH-------------------
>ACAPLA023912
-------------------------------------------------------MAVTH
G----------NQTS-----NSQPSKTW-----ELSL----Y----E---LHRTPQ----
------EAI---TD---DTEIAVSPRSLHSELMCPICLDMLKNTYTTKECLHRFCQECII
TALRSG-NKECPTCRKKLVSK--RSLRPDPNFDALISKIYPSRDEYEAHQ-ERVLAKLTG
HH--------TT-----A-LSNSIEEG-------LK----MQAMN---------------
-----------------RAQRVRK-------HNQVCEDPEP-------------------
---------------------------------GDAVGGS-------GGDVGSVDMDPEA
EPEPGDV-------DTCKR---------------------LRTSDESSTEA---------
------------------------------------------------------------
----------------------MEQEIELVFKPH-PM-----HE-HP--------ALR--
-PDS---KRYLKTSAVATIDHLSQ-YLSLRV-GLDGRSTRDSSPES--PR----------
PLEF-----DISIS------------STP-----SQY------------T-ILSGSM-TL
EQV-QDK-YWR-VS-----RPLEMYYSV--RGSH-------------------
>BRABEL030257
---------------------------------------------------------MQT
TP--------VNVPN-----VPPPNKTW-----ELSL----Y----E---LHRTPQ----
------EAI---TD---NTEIAVSPRSLHSELMCPICLDMLKNTMTTKECLHRFCQDCII
TALRSG-NKECPTCRKKLVSK--RSLRPDPNFDALISKIYPSRDEYEAHQ-ERVLARLNK
HH--------NQQ----A-LSSSIEEG-------LK----LQALN---------------
-----------------RAQRVRK-------HL--EEPSGG-------------------
---------------------------------------------------------DLG
QPR--------------KR---------------------PKTGSDESGPEQE-------
-THHSGGENFCDPPEP---LVFKPHPNN--------------EDSEHGSSAARSLS----
-----------WQPTSVPPTPEAVNEIELVFKPH-PS-----PT-ASKA-----------
-DNQTSTRKYIKTTANATVDHLSR-YLAMRL-ALEKQKEEVAGPPS----------VGTE
EPQY-----TIYIA------------PTP-----GQF------------V-ALTGGM-SL
EAV-NEK-HWK-VN-----RPLEMYYSL--KK---------------------
>BRABEL030258
---------------------------------------------------------MQT
TP--------VNVPN-----VPPPNKTW-----ELSL----Y----E---LHRTPQ----
------EAI---TD---NTEIAVSPRSLHSELMCPICLDMLKNTMTTKECLHRFCQDCII
TALRSG-NKECPTCRKKLVSK--RSLRPDPNFDALISKIYPSRDEYEAHQ-ERVLARLNK
HH--------NQQ----A-LSSSIEEG-------LK----LQALN---------------
-----------------RAQRVRK-------HL--EEPSGG-------------------
---------------------------------------------------------DLG
QPR--------------KR---------------------PKTGSDESGPEQE-------
-THHSGGENFCDPPEP---LVFKPHPNN--------------EDSEHGSSAARSLS----
-----------WQPTSVPPTPEAVNEIELVFKPH-PS-----PT-ASKA-----------
-DNQT---RYIKTTANATVDHLSR-YLAMRL-ALEKQKEEVAGPPS----------VGTE
EPQY-----TIYIA------------PTP-----GQF------------V-ALTGGM-SL
EAV-NEK-HWK-VN-----RPLEMYYSL--KK---------------------
>BRABEL030259
---------------------------------------------------------MQT
TP--------VNVPN-----VPPPNKTW-----ELSL----Y----E---LHRTPQ----
------EAI---TD---NTEIAVSPRSLHSELMCPICLDMLKNTMTTKECLHRFCQDCII
TALRSG-NKECPTCRKKLVSK--RSLRPDPNFDALISKIYPSRDEYEAHQ-ERVLARLNK
HH--------NQQ----A-LSSSIEEG-------LK----LQALN---------------
-----------------RAQRVRK-------HL--EEPSGG-------------------
---------------------------------------------------------DLG
QPR--------------KR---------------------PKTGSDESGPEQE-------
-THHSGGENFCDPPEP---LVFKPHPNN--------------EDSEHGS-----------
------------------------------------------------------------
---QT---RYIKTTANATVDHLSR-YLAMRL-ALEKQKEEVAGPPS----------VGTE
EPQY-----TIYIA------------PTP-----GQF------------V-ALTGGM-SL
EAV-NEK-HWK-VN-----RPLEMYYSL--KK---------------------
>TRIADH002691
------------------------------------------------------------
---------------------------------ELSV----Y----E---LHRQPQ----
------AAI---DD---DSEVTISLRSLHSELMCPICLDILKSTMTTKECLHRFCAECIT
TALRSG-NKECPTCRKKLVSR--RSLRPDPNFDALISKIYPNREEYEAQQ-EKVLARLNK
HH--------SQH----A-LQSSFEEG-------VR----MQATN---------------
-----------------RSHSQRS-------SVC--------------------------
------------------------------------------------------------
------------------------------------------------------------
------------------------------------------------------------
------------------------------------------------------------
---------Y---------N---Q------------------------------------
------------------------------------------------------------
----------------------D------------------------------
>NEMVEC015136
---------------------------------------------------------MFY
C----------RNII-----KCYTALFL-----ELSL----Y----E---LHRTPQ----
------EAI---TD---GTEISISPRSLHSELMCPICLDMLKNTMTTKECLHRFCQECII
TALRSG-NKECPTCRKKLVSK--RSLRPDPNFDALIAKIYPDREEYEAHQ-EKVLQRLSK
HH--------NQQ----A-LTSSIEEG-------LK----LQAMN---------------
-----------------RAQRVRK-------RS--SEEQ---------------------
-----------------------------------------------HAPIAATA-EGST
TPTN------------RKR---------------------QKANSDESDASEN-------
-TFDSTGEASNE------------------------------------------------
-------------------ASENVSEIELVFKPH-PK-----DH-DPET-----------
-AQQT---RYIKTTANASVDHLAK-YLAIRL-SLESKQEGSPNSQD----------KAPE
VPSY-----TIYIA------------STP-----GQF------------T-QLSGSM-LL
EHV-NEK-YWK-VN-----KPLEMYYAQ--DKPS-------------------
>HOMSAP046530
---------------------------------------------------------M--
----------TTPAN-----AQNASKTW-----ELSL----Y----E---LHRTPQ----
------EAI---MD---GTEIAVSPRSLHSELMCPICLDMLKNTMTTKECLHRFCSDCIV
TALRSG-NKECPTCRKKLVSK--RSLRPDPNFDALISKIYPSREEYEAHQ-DRVLIRLSR
LH--------NQQ----A-LSSSIEEG-------LR----MQAMH---------------
-----------------RAQRVRR-------PIPGSDQTTT-------------------
--------------------------------PGEGEGDG-------DVSSDSAPD-SAP
GPA-------------------------------------PKRPRGGGAGGSS-------
-VGTGGGGTGGVGGGA--------------------------SGDRGGTLGGGTLG----
-----------PSPPGAPSPPEPGGEIELVFRPH-PL-----LV-EKGE-----------
-YCQT---RYVKTTGNATVDHLSK-YLALRI-ALERRQQQEAGEPGGPPE-----LEGVS
EKQY-----TIYIA------------PGG-----GAF------------T-TLNGSL-TL
ELV-NEK-FWK-VS-----RPLELCYAP--TKDPK------------------
>DANRER002067
-------------------------------------------------------MKMTQ
T---------VQTNG-----VQPLSKTW-----ELSL----Y----E---LQRTPQ----
------EAI---TD---GLEIAVSPRSLHSELMCPICLDMLKNTMTTKECLHRFCADCII
TALRSG-NKECPTCRKKLVSK--RSLRPDPNFDALISKIYPSRDEYEAHQ-ERVLARISK
HN--------NQQ----A-LSHSIEEG-------LK----IQAMN---------------
-----------------RLQRGKK-------HQ--IENGSG-------------------
---------------------------------AEDNGDS-------HCSNASVHSNQEA
GPSI-------------KR---------------------TKTSDDSGLDMDNA------
-TENGGGDI---------------------------------------------------
-------------------ALDGVSEIELVFRPH-PT-----LM-EKED-----------
-AAQT---RYIKTSGNATVDHLSK-YLAVRL-ALEEMRKNGEASPI---------VEAAS
EKQY-----TIYIP------------TAS-----NQF------------T-VLNGSF-SL
ELV-SEK-YWK-VN-----KPMELYFAP--TKEHK------------------
>HOMSAP050426
---------------------------------------------------------MSQ
A---------VQTNG-----TQPLSKTW-----ELSL----Y----E---LQRTPQ----
------EAI---TD---GLEIVVSPRSLHSELMCPICLDMLKNTMTTKECLHRFCADCII
TALRSG-NKECPTCRKKLVSK--RSLRPDPNFDALISKIYPSRDEYEAHQ-ERVLARINK
HN--------NQQ----A-LSHSIEEG-------LK----IQAMN---------------
-----------------RLQRGKK-------QQ--IENGSG-------------------
---------------------------------AEDNGDS-------HCSNASTHSNQEA
GPSN-------------KR---------------------TKTSDDSGLELDNN------
-NAAMAIDP---------------------------------------------------
-------------------VMDGASEIELVFRPH-PT-----LM-EKDD-----------
-SAQT---RYIKTSGNATVDHLSK-YLAVRL-ALEELRSKGESNQM---------LDTAS
EKQY-----TIYIA------------TAS-----GQF------------T-VLNGSF-SL
ELV-SEK-YWK-VN-----KPMELYYAP--TKEHK------------------
>HOMSAP063912
------------------------------------------------------------
------------------------------------------------------------
--------------------------------MCPICLDMLKNTMTTKECLHRFCADCII
TALRSG-NKECPTCRKKLVSK--RSLRPDPNFDALISKIYPSRDEYEAHQ-ERVLARINK
HN--------NQQ----A-LSHSIEEG-------LK----IQAMN---------------
-----------------RLQRGKK-------QQ--IENGSG-------------------
---------------------------------AEDNGDS-------HCSNASTHSNQEA
GPSN-------------KR---------------------TKTSDDSGLELDNN------
-NAAMAIDP---------------------------------------------------
-------------------VMDGASEIELVFRPH-PT-----LM-EKDD-----------
-SAQT---RYIKTSGNATVDHLSK-YLAVRL-ALEELRSKGESNQM---------LDTAS
EKQY-----TIYIA------------TAS-----GQF------------T-VLNGSF-SL
ELV-SEK-YWK-VN-----KPMELYYAP--TKEHK------------------
>HOMSAP071141
---------------------------------------------------------MSQ
A---------VQTNG-----TQPLSKTW-----ELSL----Y----E---LQRTPQ----
------EAI---TD---GLEIVVSPRSLHSELMCPICLDMLKNTMTTKECLHRFCADCII
TALRSG-NKECPTCRKKLVSK--RSLRPDPNFDALISKIYPSRDEYEAHQ-ERVLARINK
HN--------NQQ----A-LSHSIEEG-------LK----IQAMN---------------
-----------------RLQRGKK-------QQ--IENGSG-------------------
---------------------------------AEDNGDS-------HCSNASTHSNQEA
GPSN-------------KR---------------------TKTSDDSGLELDNN------
-NAAMAIDP---------------------------------------------------
-------------------VMDGASEIELVFRPH-PT-----LM-EKDD-----------
-SAQT---RYIKTSGNATVDHLSK-YLAVRL-ALEELRSKGESNQM---------LDTAS
EKQY-----TIYIA------------TAS-----GQF------------T-VLNGSF-SL
ELV-SEK-YWK-VN-----KPMELYYAP--TKEHK------------------
>HOMSAP071142
---------------------------------------------------------MSQ
A---------VQTNG-----TQPLSKTW-----ELSL----Y----E---LQRTPQ----
------EAI---TD---GLEIVVSPRSLHSELMCPICLDMLKNTMTTKECLHRFCADCII
TALRSG-NKECPTCRKKLVSK--RSLRPDPNFDALISKIYPSRDEYEAHQ-ERVLARINK
HN--------NQQ----A-LSHSIEEG-------LK----IQAMN---------------
-----------------RLQRGKK-------QQ--IENGSG-------------------
---------------------------------AEDNGDS-------HCSNASTHSNQEA
GPSN-------------KR---------------------TKTSDDSGLELDNN------
-NAAMAIDP---------------------------------------------------
-------------------VMDGASEIELVFRPH-PT-----LM-EKDD-----------
-SAQT---RYIKTSGNATVDHLSK-YLAVRL-ALEELRSKGESNQM---------LDTAS
EKQY-----TIYIA------------TAS-----GQF------------T-VLNGSF-SL
ELV-SEK-YWK-VN-----KPMELYYAP--TKEHK------------------
>CRAGIG017565
---------------------------------------------------------M--
-----------ANEV-----VNAPNKTW-----ELSL----Y----E---LHRTPQ----
------EAI---TD---NTEIAVSPRSLHSELMCPICLDMLKNTMTTKECLHRFCQDCII
TALRSG-NKECPTCRKKLVSK--RSLRPDPNFDALISKIYPSRDEYEAHQ-ARVLAKLNK
QH--------STS----A-LTSSIEEG-------LR----VQALS---------------
-----------------RPQRVRK-------HA--TEPDL--------------------
-----------------------------------------------RLETASNA-SSEN
TPL--------------KR---------------------PKTLSDDSSAENS-------
-LAEAVTDSA--------------------------------------------------
---------------PPPELPQPVGDIELIFRPL-PA-----DH-EPPD-----------
-DSQI---RYIKTTANATVDHLSK-YLAIRL-SLESKKVDAGTSSS------------GG
ENKY-----TIYIA------------SNP-----GNY------------T-ALNGAM-TL
EQV-NEK-YWR-IN-----KPLEMFYAV--QKKAESPKKS-------------
>IXOSCA009240
---------------------------------------------------------M--
-----------SSSD-----TQTTNRTW-----ELSL----Y----E---LHRTPQ----
------DVI---TD---GTEIAVSPRSLHSELMCPICLDMLKNTMTTKECLHRFCQECII
TALRSG-NKECPTCRKKLVSK--RSLRADPNFDMLIAKIYPSRDEYEAHQ-ERVLAKLNK
QH--------SQ-----A-LAHSIEEG-------MR----MQALN---------------
-----------------RGQRVRK-------NA--SEENST-----------ANSPVSAA
TPPTAL-----------------AAAAPTASNTARQT--------PTSCSDATTQSSTSS
TTSQ-----------PRKK---------------------PKTSVPTTAQSND-------
-TESAGGETEETDAD---------------------------------------------
---------------DAGSDAAQTSEIELVFKPQ-PQ-----LL-LEDS-----------
-SAQV---RYIKTTANATVDHLSK-YLAMRL-ALDKLEQDASAPRS--------------
VPPF-----TIYIA------------VTP-----GQF------------T-PLSGNM-TL
DQV-NEK-YWK-VN-----KPLEMYYAH--RKT--------------------
>BOMMOR003857
---------------------------------------------------------M--
------------SST-----EPSQNKTW-----ELSL----Y----E---LHRTPQ----
------EVI---TD---ATEIAVSPRSLHSELMCPICLDMLKKTMTTKECLHRFCNDCII
TALRSG-NKECPTCRKKLVSK--RSLRPDPNFDLLISKIYPSRDEYEAHQ-ELVLAKLSM
SH--------SQA----S-LVNSITEG-------IK----LQSQN---------------
-----------------RPQRSRK-------NH--DESSNA---SNSNGN---VETAQNG
SN-------------------------SATPKDGTSSSGNPA--QSGTSNPASVRSTPSP
VPSNVSSVSKNT--STTKRAKS--------------VLTSERSEESESSDG---RTEGE-
-SMDTEGEG---------------------------------------------------
-------------------EPLNPNEIELVFKPH-PT-----EM-TGDN------ALC--
-DNSV---RYLKTTPNASVDHLSK-YLAMRL-TLDL------------PE-------ALR
LLNF-----CIYVA------------PSP-----GQF------------V-LLAGSQ-TL
RQI-IDK-FWK-VN-----KPLEMFYSW--KKT--------------------
>DROMEL024090
---------------------------------------------------------M--
------------TSL-----DPAPNKTW-----ELSL----Y----E---LQRKPQ----
------EVI---TD---STEIAVSPRSLHSELMCPICLDMLKKTMTTKECLHRFCSDCIV
TALRSG-NKECPTCRKKLVSK--RSLRADPNFDLLISKIYPSREEYEAIQ-EKVMAKFNQ
TQ--------SQQ----A-LVNSINEG-------IK----LQSQN---------------
-----------------RPQRFRT-------KG--GGGGGGSNDSNSNTNSIAITSASNA
AP-------------------------SSSANSGASTSATRM--QVD-SNPPSVRSTPSP
VPSNSSS-------SKPKRAMS--------------VLTSERSEESESDSQMDCRTEGD-
-NIDTEGEGNG-------------------------------------------------
-------------------ELGINDEIELVFKPH-PT-----EM-SADN------ALK--
-ENCV---RYIKTTANATVDHLSK-YLAMRL-TLDL------------PE-------ACR
VLNF-----CIYVA------------PQP-----QQL------------V-ILNGNQ-TL
HQV-NDK-FWK-VN-----KPMEMYYSW--KKT--------------------
>DAPMAG019035
---------------------------------------------------------M--
-----------ASVD-----ASGANKSW-----ELSL----Y----E---LHRTPQ----
------EAI---TD---NTEIAVSPRSLHSELMCPICLDMLKNTMTTKECLHRFCSDCII
TALRSG-NKECPTCRKKLVSK--RSLRPDPNFDMLIAKSIP-------------------
----------VVM----T-LLNSIEEG-------MK----IQSQN---------------
-----------------RATRIRK-------NA--PENET--------------------
---------------------------------ANSITTT-------NVSAPSTPTPTES
IPSA------------KKK---------------------PKLSTNLSENEST-------
-GSGAEGPSDHGATEK--------------------------------------------
-----------EQSGPSCSGGKSFNEIELVFKPH-PV-----EM-GNDN------ALK--
-ENSI---RYIKTTSNATVEHLSK-YLAMRL-TLDL------------PD---------S
LTNF-----CIYIS------------PGP-----SQF------------V-VLSGMQ-TL
DDV-NEK-YWK-SN-----QPLEMFYSW--KKSSVQ-----------------
>SCHMAN002247
---------------------------------------------------------MS-
--------------------TENASKNW-----ELTL----Y----E---LHRKPQ----
------EPI---TD---GTVIAVSPRSLKSELMCPICLDILKVTMTTKECLHRFCSECII
TALRNG-NKECPTCRKKLVSK--RSLRRDPNFDALISKIYPSRQEYEAHQ-DKILARLNR
QH--------LSA----A-LTRSLEQQ-------LG----LNGNN---------------
----------NTTTNSSNSSRSRN-------STNTGRNQTV-------------------
-------------------------NNNSGNGGTSEVHTD-------------AGISEEE
TPSNFMSNGACS-----ARRVSSTSHQV------------TNNSDTESGMDTNSIGENSS
VTAGGVADSNHPHTQY-------------------------RINNNNNS-----------
----SSILHNNSNSTSSMLSPSVFPEIEVLLKPH-PR-----YSSTASN----STSCSP-
-STSTGLIKYLKAPTITTVDHLCR-YLTVRI-NLQRINREVSDESV--------------
---F-----ILY-------------SEST-----NTY------------Q-LLDSHM-SI
EEI-SRD-QFH-GV-----NYLDLYYAR--DDILDDNNT--------------
>LEUCOM061526
---------------------------------------------------------MQS
--------------------QTPNQRSW-----DLTQ----Y----E---VNRVPQ----
------EAI---TD---STEITVSQRTLHSELMCPICLDMLRNTMTTKECLHRFCQECIT
RALRNV-NRECPTCRKKLVSR--RSLRPDPNFDALIAKIYPSRDEYEAHQ-ERIMMRIKE
QH--------NPK----E-LTASLTEG-------IR----LQKMQ---------------
-----------------QPQRPVK-------RV--GEDD---------------------
--------------------------------------------------------EEFA
GPA--------------KRHRG--------------------------------------
-------------------------------------------------IDTG-------
-----------DFGSVEPDAGSHDAEIELVLLPH-PE-----EK---DD-----------
-KMK---KRYVKTTTNATMYHLAK-FISIRM-WLESKASGGAASTVVPPR------PDDS
SSNF-----QIF--------------LED-----SVH------------K-LLDGSQ-SL
EEI-ADK-YWKSSV-----KPV-------------------------------
>LEUCOM084104
---------------------------------------------------------MQS
--------------------QTPNQRSW-----DLTQ----Y----E---VNRVPQ----
------EAI---TD---STEITVSQRTLHSELMCPICLDMLRNTMTTKECLHRFCQECIT
RALRNV-NRECPTCRKKLVSR--RSLRPDPNFDALIAKIYPSRDEYEAHQ-ERIMMRIKE
QH--------NPK----E-LTASLTEG-------IR----LQKMQ---------------
-----------------QPQRPVK-------RV--GEDD---------------------
--------------------------------------------------------EEFA
GPA--------------KRHRG--------------------------------------
-------------------------------------------------IDTG-------
-----------DFGSAEPDAGSHDAEIELVLLPH-PE-----EK---DD-----------
-KMK---KRYVKTTTNATMYHLAK-FISIRM-WLESKASGGAASTVVPPR------PDDS
SSNF-----QIF--------------LED-----SVH------------K-LLDGSQ-SL
EEI-ADK-YWKSSV-----KPVQLYYKC-------------------------
>LEUCOM069127
------------------------------------------------------------
------------------------------------------------------------
------------------------------------------------------------
------------------------------------------------------------
------------------------------------------------------------
------------------------------------------------------------
------------------------------------------------------------
------------------------------------------------------------
------------------------------------------------------------
-----------------PDAGSHDAEIELVLLPH-PE-----EK---DD-----------
-KMK---KRYVKTTTNATMYHLAK-FISIRM-WLESKASGGAASTVVPPR------PDDS
SSNF-----QIF--------------LED-----SVH------------K-LLDGSQ-SL
EEI-ADK-YWKSSV-----KPVELYYKC-------------------------
>BIGNAT006077
------------------------------------------------------------
------------------------------------------------------------
-------------------MVRIQQRTLNADLTCPVCLGILRDTMTVMNCLHRFCAECIE
LSLRMG-RKECPSCRTSCPSR--RNLRKDPQFDKLIAEIYPDVDKEETQQ-MEMTKKIIE
QH--------NDT----A-FVKSIEKG---------------------------------
------------------------------------------------------------
------------------------------------------------------------
------------------------------------------------------------
------------------------------------------------------------
------------------------------------------------------------
--------GFASCLFCAL------------------------------------------
-------------------------------------------------QLFVSTHK-VT
A----------------------------------------------------
>BIGNAT015875
---------------------------------------------------------M--
-----------------------------------------Y------------------
------------------RKVSIKVRTLNSDFTCPICLGILRDTMTVMECLHRFCRECIE
LSIRMG-QKQCPACRTRVPSR--RNLRKDEYFDSLIAKIYPDLDKVSEEE-ENEINQLIS
EH--------NTG----A-YIESVEQG-------CR----TQDST---------------
----------------------RR--------------------TRVEFT----------
------------------------------------------------------------
------------------------------------------------------------
------------------------------------------GNSRHGS---NRKGKSFR
GRHVAKPKDMR---------------IGFRMQPN-DA-----KY-----------PLP--
-RLQ---TKYLRCLRSATISQMQS-YLNIKF-ERKG------------------------
--PF-----EISLRKNR--------------------------------RIICQDHQ-TL
DEI-AK--MAE-GY-----TVITLH----------------------------
>CHABRA006998
---------------------------------------------------------MKA
G---------------------------------------------D-------------
------PAK---SE---RREMLICLSDLRKETECPICLGIIRKTRTVMECLHRFCRECID
KAMRIG-NNECPACRVHCASR--RSLRADPNFDSLIAALYPDVDKYEEEE-LAFRDEDTE
RNRRLMAPAYNRS----AALIERIADT-------QR----RQTEA-LVK-RRSTIPASGG
SF-------VRGGDGTFKSLRSRG--------------------TRSKTL--KRRSEASV
DGE----------EEEEEGD--------------ASFG---------------EGGADEA
DPDFENN--------IGKRRGASAAAAAA---ASAATAAAPAAMSGEGTGTGAAGMGGGA
SGNSANSGG-------PGVNNPQPTTSGGN-GLVTWARNGVRSHNRYGGNGNGGGNKLVK
SFRAAGLLDAL----IARRDEEKAYEIHFCMCPL-PSFVD--EE-----------PLA--
-PLE---RMYLCCAPEIAV-HLRK-M----------------------------------
------------------------------------------------------------
-----------------------------------------------------
>GEMCRY004261
-----------MQQASCSHVANL-------------------------------------
--------------H-----DAADADEN-----EVEE--------EE-VDKRRMIELRNL
GGTPSRPLI---VD--PTLRKRIPVRLLNEELTCPICLSIVRKCQTFKTCLHRFCAECIQ
KYLRLG-QKECPQCRVKVPSR--RALQPDPAFDKMVATFYPDSDLFEEKE-EECIVRINQ
DS--------HFV----A-AA--IQEG-------ML----RQSTA-IAE-AEAIAGAGSA
ASWQGQPQPSSQETNASDPQIALAYSH----DASPTRLNSGEVGSSQKSESTALQSGSDI
EIAHTVQKNIEVQETSDS--NSNHACTDPLCQFTSSNGESGHDKSG--------------
----------------------RAQAESKT--SSTVSTNDPRASQQKQAESKRRSGKI-K
VVKGSQGDDFNNSPSLSEGFVLDPMSVDKTLSDPEWRLHMLRPFARYGDTTDGLAGRLTK
NCQYTDLLGLLEYSIQDRRKIIEGLEFHFPTQPSIDGKQA--EVGEVDTTTGYGVSEPL-
FSPESGSRSSLCAPSETSLEHARS-FVAGKS-GATNSSVNGAQSNDVPPTSTKSK-SASQ
NESK-----GSVDLLTSLNKGSNRKDANPEHLFPESL-RYVFKDSLTACA-RFWFAR-RI
SDFLRSS-DQVLSRSGGNPSLMICLHQC--QISNDSDVLGKHFSA---LQNEQ
>GEMCRY017906
-----------MQQASCSHVANL-------------------------------------
--------------H-----DAADADEN-----EVEE--------EE-VDKRRMIELRNL
GGTPSRPLI---VD--PTLRKRIPVRLLNEELTCPICLSIVRKCQTFKTCLHRFCAECIQ
KYLRLG-QKECPQCRVKVPSR--RALQPDPAFDKMVATFYPDSDLFEEKE-EECIVRINQ
DS--------HFV----A-AA--IQEG-------ML----RQSTA-IAE-AEAIAGAGSA
ASWQGQPQPSSQETNASDPQIALAYSH----DASPTRLNSGEVGSSQKSESTALQSGSDI
EIAHTVQKNIEVQETSDS--NSNHACTDPLCQFTSSNGESGHDKSGAVSTNDPRASQQKQ
AES--------------KRRSGRAQAESKT--SSTVSTNDPRASQQKQAESKRRSGKI-K
VVKGSQGDDFNNSPSLSEGFVLDPMSVDKTLSDPEWRLHMLRPFARYGDTTDGLAGRLTK
NCQYTDLLGLLEYSIQDRRKIIEGLEFHFPTQPSIDGKQA--EVGEVDTTTGYGVSEPL-
FSPESGSRSSL-------------------------------------------------
-------------------------------LYPERL-----------------------
-----------------------------------------------------
>GEMCRY005155
-----------------------MVEQEGSTSAAGATGKEVESARTTMKNDDERSKDV--
------------EAQ-----DAHEDEDE-----EIQE--------EEDRDRHRHSELIKL
GGKPARPIL---TE--GDNRCSIPARLLNAELTCPICLSIVRSTHTFMECLHRFCQECIE
KYLRLG-QKECPKCRVKVSSR--RALRADPAFDKLIQRFYPDIDAYEEKE-EEFIWRVNA
ES--------HSE----A-MAAAVQEG-------LQ----RQATA-AAG-TGARANSASA
A-------------NIAQAKRAQAQRAVLPPSAVPK-----GMAASSRADPCWVEQAPEV
EEDESVEMDTEVHEGQDGSKTRLTNCSDPDCR----------A-----------------
------------------------------------------------------------
------------------------------------------------------------
------------------------------------------------------------
------------------------------------------------------------
------------------------------------------------------------
-----------------------------------------------------
>GUITHE015976
------------------------------------------------------------
------------------------------------------------------------
---------------------------------CPICLSIVRSTHTFMECLHRFCQECIE
KYLRLG-QKECPKCRVKVSSR--RALRADPQFDKLIQAFYPDIDAYEEKE-EEFISKV--
------------------------------------------------------------
------------------------------------------------------------
------------------------------------------------------------
------------------------------------------------------------
------------------------------------------------------------
------------------------------------------------------------
------------------------------------------------------------
------------------------------------------------------------
-----------------------------------------------------
>GEMCRY032109
IAELEEAEGGAARTAAQSQHTNIMVEQEGSSSATGATGKEVESARTTMKNDDERSKDV--
------------EAQ-----DAHEDEDE-----EIQE--------EEDRDRHRHSELIKL
GGKPARPIL---TE--GDNRCSIPARLLNAELTCPICLSIVRSTHTFMECLHRFCQECIE
KYLRLG-QKECPKCRVKVSSR--RALRADPAFDKLIQRFYPDIDAYEEKE-EEFIWRVNA
ES--------HSE----A-MAAAVQEG-------LQ----RQATA-AAG-TGARANSASA
A-------------NIAQAKRAQAQRAVLPPSAVPK-----GMAASSRADPCWVEQAPEV
EEDESLE-----------------------------------------------------
------------------------------------------------------------
------------------------------------------------------------
------------------------------------------------------------
------------------------------------------------------------
------------------------------------------------------------
-----------------------------------------------------
>GONPAC003108
------------------------------------------------------------
------------------------------------------------------------
-----REPI---QD---DRIARISARGFGAELTCPICLGVMRNTSTFMECLHRFCAECIE
KYLRLG-QKECPKCRKHCASR--RSLRPDPQFDALIATIHPDIDAYEEAE-RSLIEKINQ
EA--------NLS----A-RARVIEDS-------LH----RQTSK---------------
-----------------RPKRAQMPRVPIARNAVPRR----------------RKDVPDV
---------------------------------------------------------EEK
YPKS-------------KR-----------------------------------------
------------------------------------------------------------
--------------------------MQFWLHPA-PN------------------PLP--
-ELA---VPHLESVSHLTMKNITK-FLAKKL-NLDSF-----------------------
-RSL-----HIFTDVDHE-------------------------------EVELPGDL-TL
EAV-QLL-LWR-------PGQLILKYMHIDQTA--------------------
>MARPOL001978
M----------RYSLSDKRHPN-----------------------------------M--
--------------------GRRTSVMES--RRNQTFK--A-----E---LRRAKH----
-G---------------TYEKVYRSRDIHEVMRCPICLGILRNTRTVMECLHRFCRECID
KAMRLG-RKECPTCRAHCASR--RSLRDDPQFDALIAAMFPDIEQIREEE-STLLEETLI
SN--------RQT----Q---AKIEEA-------FK----RQSEA-MARRPKSVGSKTRI
AT--------YSKGAGCEDERFRD-------SAVPDLSD-----AGAKSSISLANNEADV
EME-SLKKSTEVRKRKEDRQ------RKKCSSVSKCG-----------------ELVVMG
APSK-EN----------QRGKA------------------MEVSPTPTDDGLLGNGGSIT
-YHDHDKEN--------------------------WTAEGSRSRNGRGGVTCGSTVREKL
CSRASTLLNHL----KSRKEKDDEYVIHLQVRPL-DG-----ED-----------VLL--
-GLE---KPYLCCPPQMTIQHLCK-YVASKA-FGERG-----------------------
-GMV-----ELLISTSSHSISLKRAE-------NMEV------------Q-VLKEEY-TL
HYV-LSK-FCQ-AR-----GDMILLYRCVEKARANGEVHVHGP-G--------
>MARPOL001980
M----------RYSISDKRNPN-----------------------------------M--
--------------------GRRTSVMES--RCNETF--------------RRAKH----
-R---------------TYAKVYRSRDILELMRCPICLGILRNTRTVMECLHRFCRECID
KAMRLG-RKECPTCRAHCASR--RSLRDDPHFDALIAAMFPDIEKLQKEE-STLLEETLI
SN--------RQT----Q---KKIEEA-------VK----RQSEA-VARRPKSVGSKTRI
AT--------YSRGAGCEDERFRD-------SVVPDLNN-----AGAKSSIRLDNNEADV
EME-SLKKSTEVRDRKKDRQ------GKKCSSVSKCG-----------------ELVVMG
APSK-EN----------QRGKA------------------MEISPTPTDDGLLGNGGSIT
-YHDHDKEN--------------------------WTAEGSRSQNGHGGVTCGSTVREKM
CSRASTLLNHL----KSRKEKDDEYVIHLQLRPL-DG-----VD-----------VFL--
-GLE---KPYLCCPPQMTIQHLCK-FVAGKA-FGERR-----------------------
-GMV-----ELLISTSSPSTSLKRAE-------NMEV------------Q-VLREEY-TL
HYV-LSK-FWQ-AR-----GEMILLYRCVEKLRANGKVHVHGP-G--------
>MARPOL001981
M----------RYSISDKRNPN-----------------------------------M--
--------------------GRRTSVMES--RCNETF--------------RRAKH----
-R---------------TYAKVYRSRDILELMRCPICLGILRNTRTVMECLHRFCRECID
KAMRLG-RKECPTCRAHCASR--RSLRDDPHFDALIAAMFPDIEKLQKEE-STLLEETLI
SN--------RQT----Q---KKIEEA-------VK----RQSEA-VARRPKSVGSKTRI
AT--------YSRGAGCEDERFRD-------SVVPDLNN-----AGAKSSIRLDNNEADV
EME-SLKKSTEVRDRKKDRQ------GKKCSSVSKCG-----------------ELVVMG
APSK-EN----------QRGKA------------------MEISPTPTDDGLLGNGGSIT
-YHDHDKEN--------------------------WTAEGSRSQNGHGGVTCGSTVREKM
CSRASTLLNHL----KSRKEKDDEYVIHLQLRPL-DG-----VD-----------VFL--
-GLE---KPYLCCPPQMTIQHLCK-FVAGKA-FGERR-----------------------
-GMV-----ELLISTSSPSTSLKRAE-------NMEV------------Q-VLREEY-TL
HYV-LSK-FWQ-AR-----GEMILLYRCVEKLRANGKVHVHGP-G--------
>MARPOL001979
M----------RYSQSDKGHQN-----------------------------------M--
--------------------GRRTSVMES--LCNQTLK--D-----E---LRRAKY----
-G---------------TYAKVYRSRDIHEVMMCLICLGILRNTRTVMECLHRFCRECID
KAMRLG-RKECPTYLAHCASR--RSSRDDPHFDALTAAMFPDIEKLQEEE-STLLEETLI
SN--------RQT----Q---TIIEEA-------FK----RQSEA-MARRPKSIGSKTRI
AK--------YSRVAGCEDERFRD-------SVVPDLNN-----AGAKSSISLVNSEAEV
EME-SLKKSTEVR-----------------------------------------------
------------------------------------------------------------
------------------------------------------------------------
------------------------------------------------------------
------------------------------------------------------------
------------------------------------------------------------
-----------------------------------------------------
>MONBRE008209
------------------------------------------------------------
------------------------------------------------------------
---------------------------------CAVCLNLLENTMTMKECLHRFCNDCIE
KSLRLG-RKECPTCRTSCPSR--RSLRHDARIDGIIHALYPDRQEYERMQ-DQVCSS---
----------------------------------LR------------------------
------------------------------------------------------------
------------------------------------------------------------
------------------------------------------------------------
------------------------------------------------------------
------------------------------------------------------------
---------YSRTSS---------------------------------------------
----------------------------------------------------------TL
------S----------------------------------------------
>PLAFUN007954
---------------------------------------------------------MT-
--------SHKEDSH-----GEVPTAAP-----GKSQ----E----E---RANKPI----
-----RPLV---LD---D-----TMTTIQVQITCPICLGILRQTHTMMECLHRFCAECIE
KSLRLG-RKECPACRVKCISR--RQLRADPRFDRIISAVYSDLDSFEATQ-DQATEEIAK
NAISI----GSKS----I-LLQSMEEG-------KK----RQALA---------------
-----------------RKQSQKR------------------------------------
-----------------------------------------------------KSFEDEE
SPQ--------------KRDNSRSK---------------KKTTPTKETNS---------
----------------------------------------------------NSNNRPNT
TAQVSK---------RQRAEENEEAQCILLLHPN--------ER-----------ELT--
-QIQ---NRYIRTSKMITMKHLSK-FMCKKF-KDREREW---------------------
-KEI-----HFYLDQAKN-------------------------------SVPLGEDV-TL
DVV-ERD-LWK-GK-----DDIILYYSQ-------------------------
>SORBIC008174
-------------MPAQKRP-----------PAPPTAEPAEKKPKLEENGSA--------
------GNANDSGAK-----AAAAAAES-----EESE---SE----D-------------
------------ADAAKQEFVPVKLPDVRKEVQCPICLGIIRKTRTVMECLHRFCRECID
KSMRLG-NNECPACRTHCASR--RSLRDDPNYDALIAALYPDIDKYEEEE-LAFNEEEND
RN--------KQI----Q---ASIAEA-------FR----KQSEV-IGR--KSTAKATAA
AF----------------VRRSRR-------NIRPNGQNTY---FRGR----GRANSDDV
ALA----------EDEEDGN------GENCSKEASSA--------------------EES
SPE--------------KKPK-RLPKWPT-----------PRSSPARGACN---------
-VASDEKDD-------KENFSTSPLR--------AWGKNGTRSQTRHSS--SGSNGRMVK
GGRMIKLVECL----RNSDDNDGERDVHLCLLPL-DG-----Q------------TAP--
-NLE---KSYLCCGPTLSIKQLCQ-FVASQT-SHKD------------------------
-EEV-----EMYALKPSYSN------TNP-----SGL------------KARLAGEQ-RL
SDL-RSS-FTF-PN-----GVLELVYAI--KVAN-------------------
>SORBIC018426
-------------MPAQKRP-----------PGDGCGGGDRRSPKLTLNGVEE-------
-PRQAKDRRHDSDADDEGSGSGSGGDDD-----SQSS---------Q-------------
------------SDGVMDEFTLVKLVDVRKEVQCPICLGIIRKTRTVMECLHRFCRDCID
KSMRLG-NNECPACRTHCASR--RSLRDDPNYDALILALYPDIDKYEEEE-LAFSEEERT
RN--------KRI----Q---ESIAET-------FR----RQTEA-LVK-KRSTVKGTDA
AS----------------TRKTRR-------NMRP----------RRR----GRISSPDI
APT----------EDREEN-------GDVGSKDSSSV--------------------DDH
SPD--------------VRPK-RARRWPM-----------PRRSPAKTIGN---------
-NSIEDNDD-------RDFVTASPLRG----EMLAWGKNGTRSQTRHGN-TSGSSGRMGK
GGRVAKLVDQL----RNADDFDSKLNLYLVLLPL-DG-----Q------------SVP--
-KLE---KPYLSCLPTLSVQHLCQ-FVALQL-SRQP------------------------
-KEV-----EIYIRKNMDAC--SKHETKPDQ--SNGL------------E-RLWEEK-SL
LDL-YPS-LAT-RQ-----GDLELLYSL--KAQGQG-----------------
>SORBIC022475
-------------MPAQKRRL----------DAGGVGEGRGGRPPLPSRGATK----LTD
-PEPQHGLEDDSDAEDD---GGADS-DS-----EFSQ-----------------------
------------SDGGTDEFMLVKLAEIRKEVQCPICLGIIRKTRTVMECLHRFCRDCID
KSMRLG-NNECPACRTHCASR--RSLRDDPKYDALIAALYPDIDKYEEEE-LAFNEQERI
RN--------QKI----Q---ETIEET-------FR----RQSEA-IGK-KRSTAKATAT
AF----------------SRRYRR-------NMR----------TRGR----GRTVTPDI
APT----------EDREDEN------ANEVTKEPPSA--------------------NDH
SPD--------------LRLK-RCRKTSA-----------SQASPARNIGS---------
-HSFEENDE-------KEFLATSPLRG----EMLAWGKNGTRSQNRHGS--AGSNGRIGR
SGRIAKLVDHL----RNTDEMDKEFQLYLVLLPV-DG-----Q------------TIP--
-SLE---KPYLSCQPTLSIQHLVQ-LIAVQL-SRKV------------------------
-EEL-----EMYIRMDHHHG--STGE-------FDGL------------E-RLREDK-LL
SDL-HPS-----CN-----GDLELRYAL--KTRD-------------------
>SORBIC038608
-------------MPAKKRR-----------DAGGVGEGRGGRPPLPSRGAAR----LTD
PPEPQGGLEDDSDAEGD---GDADDGDS-----ESSQ-----------------------
------------SDGGTNEFMLVKLAEIRKEVQCPICLGIIRKTRTVMECLHRFCRDCID
KSMRLG-NNECPTCRTHCASR--RSLRDDPKYDALIAALYPDIDKYEEEE-FAFSEQERI
HN--------KKI----Q---ETIEET-------FR----RQSDA-IGK-KRSMAKATAT
AF----------------ARKYRR--------------------TRGR----VRTIAPDI
APT----------EDREEEN------SKETTREQCST--------------------DDH
SPD--------------LRQK-RCRKRSG-----------PQGSPAGTIGS---------
-HNCEENDE-------KEILATSPLQG----EMLAWGKNGTRSQNRHGS--VGSNGRIGR
SGRIAKLVDHL----RTADELDKEFQLYLVLLPV-DG-----Q------------TIP--
-NLE---KPYLSCRPTLSIQHLVQ-FVALQL-SWKV------------------------
-EEL-----EMYIRMDRHRL--STGEAKPRP--FDGL------------E-RLREDK-LL
SEL-HPS-FAS-GN-----GNMELRYAL--KTRD-------------------
>CYCPAN017081
-------------MPAQRRST---------------------------------------
--------------------SPAGREDS-----EGSL---SY----S-------------
------------SD--KDEYVLVKLSDIRKEVQCPICLGIIRKTRTVMECLHRFCRECID
KSMRLG-NNECPACRTHCASR--RSLRDDPNYDALIAAIYPDLDKYEEEV-NQLQ-----
----------SFI----Q---ANIAQT-------FR----RQSEA-IAK-RRTTAKVTAA
AI-------VRKAHGKFRNVQSQN------------------MSSRGR----SKQHMGNA
TAD----------DD-----------EQTMLKHSSSG--------------------DEE
SQE--------------IRQKGRKRKA-------------PRSLAETSVNT---------
-VRSDEHDE-------RESTGASPGIGGNT-EGLVWGKGGARSHMRHGS-VSGTTGKQAR
NTRAAKIAEYL----KACEENENEFDIQFTLLPF-DG-----EE-----------DLP--
-RLE---RPYLCCRPTISVNHLRK-FIALEL-SVPA------------------------
-EDL-----EIVMEKQRNLTNLGKGKSALDN--QKVV------------E-ALEQEA-TL
AGI-FAG-CTE-CR-----GNLTLMYRR--KL---------------------
>MARPOL002015
---------------------------------------------------------MAD
---------------------------------HLDS----F------------------
------------SNGTPNEYVTVCLSEIRKEMQCPICLGIIRKTRTVMECLHRFCRECID
KSMRLG-NNECPACRTHCASR--RSLRDDPKFDSLIAALYPDLEKYEEEE-MALLEDETR
RN--------KQI----Q---ASIAET-------FK----RQSEA-VAR-RRVTAKATAA
AI-------VRKAHGKFRSVQSRN-------PAPPRN-------SRAR----GSNLNGPL
SPQ----------EDSEKEV------SQPPSSSADEVYKEPPK----ESLKDVTKEPVKE
APKDRAG--------WRKRRRP--------------RHVEPENSDDEPINTQN-------
-EESHQEEQKLE----KIVDDVSPANKG---GVPSWARAGARSQTRYGSVSVGNSNHVNR
CVRATALLDYL----TARKEDEDEYDIHLHLQPL-TG-----ES-DDED------VLP--
-NLE---RPYLCCSPNMTVHNLCK-HLVNRL-SLAP------------------------
GGEL-----ELLVERISGLVKLARGKSRPEG--GKIV------------E-VLPAKY-TL
KYI-LSH-CWD-KR-----GDLDLLYRR--KS---------------------
>SALKVE000412
-------------AASLART------------------P----------------VCL--
-P---------SRAC-----GACAAMDT-----ELSE----Y----E---EHRTPH----
------FPQ---TG--TKTVVSLATQTLDAELICPICLGILRNTMTTKECLHRFCAECIT
KSLRYG-KKECPACRKNCPSR--RSLRPDPDFDALISKIYPDLAAYEATQ-EGLLANIRK
NH--------SKG----A-LIESIQEG-------MR----LQAES---------------
-----------------RRSRARS------------------------------------
-------------------------------------------------------STDEA
PPD--------------SRSA-------------------AAASSTSSVAA---------
-----------------------------------------RHHSRHE------------
--------------------------IELIIEPA-EG-----E------------DIS--
-PLE---HKYLTVPSHCSVFHLIK-YIWVRV-HLEDDAD---------------------
LQEA-----VLSSQFDNDEV-AGRDE--P----DDRL------------Q-TLQPET-LL
LDV-LP------PDE----EDILLTFRA-------------------------
>SALKVE000413
-------------AASLART------------------P----------------VCL--
-P---------SRAC-----GACAAMDT-----ELSE----Y----E---EHRTPH----
------FPQ---TG--TKTVVSLATQTLDAELICPICLGILRNTMTTKECLHRFCAECIT
KSLRYG-KKECPACRKNCPSR--RSLRPDPDFDALISKIYPDLAAYEATQ-EGLLANIRK
NH--------SKG----A-LIESIQEG-------MR----LQAES---------------
-----------------RRSRARS------------------------------------
-------------------------------------------------------STDEA
PPD--------------SRSA-------------------AAASSTSSVAA---------
-----------------------------------------R------------------
---------------------------------------------------------A--
-SLT---RRRRVCRSH--------------------------------------------
-----------------------------------RL------------SCTTHTHS-IT
RDM-NS------SSH----HSFTS-----------------------------
>SALKVE008551
------------------------------------------------------------
---------AAQGVA-----AMSHGEAM-----ELTP----Y----E---EQRESV----
------PPA--------EGSVVLGWSTLTDELKCPVCLNLLDRTMVTKECMHRFCAECIG
KSLRIG-KKECPTCRKPCPSR--RSLRHDESFDRLITAIYPDRNAFEAYE-QQLMEQMAL
RS--------NRH----S-FTESVKDG-------MR----LQAQM---------------
-----------------RLMHSRR--------------------SSVRDS----------
--------------------------------------------------------DEAT
SPTP-------------KRPRTTSDT----------------------------------
------------------------------------------------------------
--------------------------ITFRFAPH-PE-----EA-----------TLP--
-RFF---RQFLRVDSGATVVYLQE-YIQMHW-K---------------------------
---------------------AGRSRQGP----DDEL--------------PLKPST-TL
ADA-AA--MGD-SE-----HSLTLYYCL--ASSLQ------------------
>PHYPOL012375
---------------------------------------------------------MTS
----------TTRST-----TGRDFVPE-----GLTL----Y----D---MHREPR----
------PPV---VD---DSFTSIAIRNLNKDLTCPICLNIIHNTLTVMECLHRFCSGCIS
KSLRMG-KKECPTCRIPCSTR--RNLRPDPNFDSLIRVLYPDLEKYEKQE-ETRVQQINQ
EY--------VAK----A-VAASVEEG-------MK----RQKQA---------------
-------------------KRQRD------------------------------------
---------------------------------------------------NVKLEKEYI
APKKEKKKEKDA-----KRPKKSKNGGL------------PQNTNNNTNIR---------
------------------------------L-----------------------------
-----------------------PDEVSIAVAPH-PG-----EK-----------TLA--
-RLS---RPFLRIPAGALVTHLIR-FVTMKF-PQHN------------------------
CSRL-----KLVLGL------YAKGETNPQIPEIDKI------------S-PLSEST-PL
PVL-RE--MWK-NPD----EILVLYYLE-------------------P-----
>PRIPAC009193
------------------------------------------------------------
------------SGS-----GSEDENDK-----ELVL----N----E---YDKTRQV---
------VPL---VH---GRSVVMSTKLLSTEFTCPICLDLLTNTMTTKDCLHRFCYECIS
QA-IKG-NRECPTCRTKLVSM--RNLRHDRNFDEMIKRIYPDRRKYEEDD-VKRDHHVDV
------TPPSSRA----T-SPMEMEEESGRKTKKLY----MQAQKAYLK-LKSTRLGSRL
AG-----------VTETYSKTSRKTIS--STEAKTR--------DDAK-S---KDSSDDS
GDS-QMETSREV-EKEGPS-------EQSAGGTAGEAADD-----LV----DPRTNPEPP
YPDALESFAE--LM---PNGKGAT----------------PEDNNPEQQEDDLD------
-EADQEADIERLYAEK--------------LEATAW------AQIKDGE--RGRRGRLGR
KITLKDIRDDMSGDEEDCESLPEDYEIETELRPS-AT-----LL-ARP-------EVPP-
EVLQP---RFIRTQNTTTVEHLGE-FLYQRW-LEDI------------TR----------
PDHF-----YVF------------------N-IVMLY------------E-TLATAQ-NL
TAR----------------DHLVIYFDI--QRAEINSTEI--------VGSS-
>PRIPAC026730
-------------GESSPRA-----------PV---------------------------
------------LNS-----DGEAENDS-----ELVL----T----D---YDRTRKV---
------VPL---VH---GRRIVMNTKILSTELTCPICLDILTNTMTSKECLHRFCSDCIS
MALLKG-NKECPTCRAKLVSK--RSLRHDTNFDELIKRIFPDRQKYEEEE-EKMDQPVDA
YD--PFTPPSRRT----T-SPMELDEE-GRKTKRLY----MQAQKAYLK-LKSSRLGANI
AA-----------ATETYSKTSRDTTS--LNEKQSKQNNGS---DDAK-S---RDSSEDS
GDS-NMETSKEVPERGQPSV------GMPAVGIANPDVQP-----GQ----DPRENTNPP
YPDVVEQFAE--LM---PNGKGGT----------------AVDNPDQPQEDDID------
-MVNEEDDAEGLYTEK--------------LEATTW------SQMKNGE--RGRRCRIGR
RVTLKDIMDDMEEDEDDCESLPENYEIEAELRPS-AS-----LL-SR--------KVPP-
ECLKI---RFIRTQYNTTIEHLCE-FLFQRW-LEEV------------PR----------
AEHF-----YVF------------------N-CVLSH------------E-PLVTAQ-TL
TAR----------------DHVIIYFDT--QRAEISASEM--------TGSS-
>ARATHA004409
-------------MSVKNNSFSSAEIPDVA-----DQPRDRFNPEATQDLQEK-QEVVK-
-P-----NDAEEDDDGD---DAEEDEEE-----EVEAEED--EEEEE-DSKERSPS----
------SIS---GD--QSEFMEIDLGEIRKDVQCPICLVGMKFLRLFIS-YYKENKDCDG
MSPQFK-NNECPACRKHCASR--RSLRDDPKFDALIAALFTNIDSYEEEE-LAFHEDEMA
RN--------KQI----Q---ASIAQI-------SQ----RQSEA-LVK-RRSLGKEAAV
LM--------RSPRIASGSRRRRN----------------------------SRNMEQQN
ASEA---------DDNDDNN-----------------------NRGR----DKDSSSDER
GTE--------------VRQKKRRKRSTS------RSTQHPSSSGANKNNGNCADNDTEV
----------------RDTKGISPGLVWNP-EILAWGRGGTRSNTRHGNNTSGGSSKSVR
NARVNKLVEYL---RSSVDGSSVELDIHVKLVSL--------DTK----------CIP--
-DLP---QPYLCCRPTLLVKQLRE-FVALQI-HLKT------------------------
-EEV-----ELLVTRRRDAA------VTPASASKDEM------------L-SLEDNE-TL
SRL-KID-FIS-SHE----QHLIIAYRK--KQTE-------------------
>ARATHA019744
------------------------------------------------------------
------------------------------------------------------------
--------------------MEIDLGEIRKDVQCPICLGIIKKTRTVMECLHRFCRECID
KSMRLG-NNECPACRKHCASR--RSLRDDPKFDALIAALFTNIDSYEEEE-LAFHEDEMA
RN--------KQI----Q---ASIAQI-------SQ----RQSEA-LVK-RRSLGKEAAV
LM--------RSPRIASGSRRRRN----------------------------SRNMEQQN
ASEA---------DDNDDNN-----------------------NRGR----DKDSSSDER
GTE--------------VRQKKRRKRSTS------RSTQHPSSSGANKNNGNCADNDTEV
----------------RDTKGISPGLVWNP-EILAWGRGGTRSNTRHGNNTSGGSSKSVR
NARVNKLVEYL---RSSVDGSSVELDIHVKLVSL--------DTK----------CIP--
-DLP---QPYLCCRPTLLVKQLRE-FVALQI-HLKT------------------------
-EEV-----ELLVTRRRDAA------VTPASASKDEM------------L-SLEDNE-TL
SRL-KID-FIS-SHE----QHLIIAYRK--KQTE-------------------
>ARATHA037254
-------------MSVKNNSFSSAEIPDVA-----DQPRDRFNPEATQDLQEK-QEVVK-
-P-----NDAEEDDDGD---DAEEDEEE-----EVEAEED--EEEEE-DSKERSPS----
------SIS---GD--QSEFMEIDLGEIRKDVQCPICLGIIKKTRTVMECLHRFCRECID
KSMRLG-NNECPACRKHCASR--RSLRDDPKFDALIAALFTNIDSYEEEE-LAFHEDEMA
RN--------KQI----Q---ASIAQI-------SQ----RQSEA-LVK-RRSLGKEAAV
LM--------RSPRIASGSRRRRN----------------------------SRNMEQQN
ASEA---------DDNDDNN-----------------------NRGR----DKDSSSDER
GTE--------------VRQKKRRKRSTS------RSTQHPSSSGANKNNGNCADNDTEV
----------------RDTKGISPGLVWNP-EILAWGRGGTRSNTRHGNNTSGGSSKSVR
NARVNKLVEYL---RSSVDGSSVELDIHVKLVSL--------DTK----------CIP--
-DLP---QPYLCCRPTLLVKQLRE-FVALQI-HLKT------------------------
-EEV-----ELLVTRRRDAA------VTPASASKDEM------------L-SLEDNE-TL
SRL-KID-FIS-SHE----QHLIIAYRK--KQTE-------------------
>ARATHA004467
MP--------------SLKSFSAAEEEDDQL--GRNSEAERFNPEAVEKEEDP----M--
---------DEKDESGD---EEDDVKRD-----QVEA-----LGEEESDSKERSQSS---
----SAGEL---SE---SEYMVVDLADICKDVQCSICLGIIRKTRTVMECLHRFCRECID
KSMRLG-NNECPTCRKHCASR--RSLRDDPNFDALIAALFKNIDKFEEEE-LNFRQDDEA
RN--------KQI----Q---ASIAQV-------SQ----RQSKA-LVK-RKSVGKGTAI
LS--------RSRRSGGGSRRRRN----------------------------CRNIEQDT
SEA----------NDDDDQN-----------------------KRG------KDSSSDEP
CER--------------QRKKR--------------SATQPSSSNANNNDN-CAGNGTEQ
T---------------RDSRVISPVLVWNS-ELIAWGRGGTRSNTRQGNNNQGAIS--KR
NARLKRLVEYL----GSLEGNSVELDIHLKLVSL--------DTE----------GLL--
-NLH---EPYLCFRPTLLVKQLRELYVARHL-KLKA------------------------
-EEV-----ELLVSKDGDTV-----------TSTEKM------------Q-SLQDDE-TV
AKL-KVD-CIS-SN-----GYMIVVYRR--KQIA-------------------
>ARATHA007073
MP--------------SLKSFSAAEEEDDQL--GRNSEAERFNPEAVEKEEDP----M--
---------DEKDESGD---EEDDVKRD-----QVEA-----LGEEESDSKERSQSS---
----SAGEL---SE---SEYMVVDLADICKDVQCSICLGIIRKTRTVMECLHRFCRECID
KSMRLG-NNECPTCRKHCASR--RSLRDDPNFDALIAALFKNIDKFEEEE-LNFRQDDEA
RN--------KQI----Q---ASIAQV-------SQ----RQSKA-LVK-RKSVGKGTAI
LS--------RSRRSGGGSRRRRN----------------------------CRNIEQDT
SEA----------NDDDDQN-----------------------KRG------KDSSSDEP
CER--------------QRKKR--------------SATQPSSSNANNNDN-CAGNGTEQ
T---------------RDSRVISPVLVWNS-ELIAWGRGGTRSNTRQGNNNQGAIS--KR
NARLKRLVEYL----GSLEGNSVELDIHLKLVSL--------DTE----------GLL--
-NLH---EPYLCFRPTLLVKQLRE-YVARHL-KLKA------------------------
-EEV-----ELLVSKDGDTV-----------TSTEKM------------Q-SLQDDE-TV
AKL-KVD-CIS-SN-----GYMIVVYRR--KQIA-------------------
>ARATHA011524
------------------------------------------------------------
------------------------------------------------------------
--------------------MVVDLADICKDVQCSICLGIIRKTRTVMECLHRFCRECID
KSMRLG-NNECPTCRKHCASR--RSLRDDPNFDALIAALFKNIDKFEEEE-LNFRQDDEA
RN--------KQI----Q---ASIAQV-------SQ----RQSKA-LVK-RKSVGKGTAI
LS--------RSRRSGGGSRRRRN----------------------------CRNIEQDT
SEA----------NDDDDQN-----------------------KRG------KDSSSDEP
CER--------------QRKKR--------------SATQPSSSNANNNDN-CAGNGTEQ
T---------------RDSRVISPVLVWNS-ELIAWGRGGTRSNTRQGNNNQGAIS--KR
NARLKRLVEYL----GSLEGNSVELDIHLKLVSL--------DTE----------GLL--
-NLH---EPYLCFRPTLLVKQLRE-YVARHL-KLKA------------------------
-EEV-----ELLVSKDGDTV-----------TSTEKM------------Q-SLQDDE-TV
AKL-KVD-CIS-SN-----GYMIVVYRR--KQIA-------------------
>ARATHA011525
------------------------------------------------------------
------------------------------------------------------------
-----------------------------------------------MECLHRFCRECID
KSMRLG-NNECPTCRKHCASR--RSLRDDPNFDALIAALFKNIDKFEEEE-LNFRQDDEA
RN--------KQI----Q---ASIAQV-------SQ----RQSKA-LVK-RKSVGKGTAI
LS--------RSRRSGGGSRRRRN----------------------------CRNIEQDT
SEA----------NDDDDQN-----------------------KRG------KDSSSDEP
CER--------------QRKKR--------------SATQPSSSNANNNDN-CAGNGTEQ
T---------------RDSRVISPVLVWNS-ELIAWGRGGTRSNTRQGNNNQGAIS--KR
NARLKRLVEYL----GSLEGNSVELDIHLKLVSL--------DTE----------GLL--
-NLH---EPYLCFRPTLLVKQLRE-YVARHL-KLKA------------------------
-EEV-----ELLVSKDGDTV-----------TSTEKM------------Q-SLQDDE-TV
AKL-KVD-CIS-SN-----GYMIVVYRR--KQIA-------------------
>ARATHA011526
------------------------------------------------------------
------------------------------------------------------------
--------------------MVVDLADICKDVQCSICLGIIRKTRTVMECLHRFCRECID
KSMRLG-NNECPTCRKHCASR--RSLRDDPNFDALIAALFKNIDKFEEEE-LNFRQDDEA
RN--------KQI----Q---ASIAQV-------SQ----RQSKA-LVK-RKSVGKGTAI
LS--------RSRRSGGGSRRRRN----------------------------CRNIEQDT
SEA----------NDDDDQN-----------------------KRG------KDSSSDEP
CER--------------QRKKR--------------SATQPSSSNANNNDN-CAGNGTEQ
T---------------RDSRVISPVLVWNS-ELIAWGRGGTRSNTRQGNNNQGAIS--KR
NARLKRLVEYL----GSLEGNSVELDIHLKLVSL--------DTE----------GLL--
-NLH---EPYLCFRPTLLVKQLRE-YVARHL-KLKA------------------------
-EEV-----ELLVSKDGDTV-----------TSTEKM------------Q-SLQDDE-TV
AKL-KVD-CIS-SN-----GYMIVVYRR--KQIA-------------------
>ARATHA021271
MP--------------SLKSFSAAEEEDDQL--GRNSEAERFNPEAVEKEEDP----M--
---------DEKDESGD---EEDDVKRD-----QVEA-----LGEEE-DSKERSQSS---
----SAGEL---SE---SEYMVVDLADICKDVQCSICLGIIRKTRTVMECLHRFCRECID
KSMRLG-NNECPTCRKHCASR--RSLRDDPNFDALIAALFKNIDKFEEEE-LNFRQDDEA
RN--------KQI----Q---ASIAQV-------SQ----RQSKA-LVK-RKSVGKGTAI
LS--------RSRRSGGGSRRRRN----------------------------CRNIEQDT
SEA----------NDDDDQN-----------------------KRG------KDSSSDEP
CER--------------QRKKR--------------SATQPSSSNANNNDN-CAGNGTEQ
T---------------RDSRVISPVLVWNS-ELIAWGRGGTRSNTRQGNNNQGAIS--KR
NARLKRLVEYL----GSLEGNSVELDIHLKLVSL--------DTE----------GLL--
-NLH---EPYLCFRPTLLVKQLRE-YVARHL-KLKA------------------------
-EEV-----ELLVSKDGDTV-----------TSTEKM------------Q-SLQDDE-TV
AKL-KVD-CIS-SN-----GYMIVVYRR--KQIA-------------------
>BRABEL022514
--------------MDSVSSTTGT------------------------------------
------------------------------------------------------------
--------------------HILGL--MQKNLECPICLDLLKNP-VSTRCNHQFCRFCIL
KALTGK-QSSCPLCKEECVSRPERSLSQCSQDAGWMEKEEDGEEELDEEN-VNEEMVDEI
HM--DEIPPARRS----V-RH--SSEK-------DK----DGQQD-ILNDKRKNKYGNVV
RN----P----DTITLASPSPPRR--------------------GNTR-S---HRTGEGH
VSD-SMETEFEGKEGSQRTQ-----TQNKLRKVLSEV--------------------QSP
GQN--------------TSQR-------------------HSSGKDSTPGEVPP------
TLSTRRRRSQLRSPES---HPTSPQNTP--LPDTSFTQLTQRTMTVKSK---PTCHQSKR
RKETSAVLDMK------EDEDRGDDDTKDVFSDE-ED-----H------------TVT--
-RCDY-LRDDVCESPRLSLPSTQKKRLTFSQ-QPSP------------PKTLTEK-----
--------------------------STD-----SAAPTFVTTG-----L-SKEETR-AV
HELARTDKWIV-SFQ--GPQFMVMFYRR--YGVLSVTRDW--------ILDS-
>GUITHE000600
------------------------------------------------------------
------------------------------------------------------------
---------------------------V---FQCPVCMHVLNNPLV-LSCGHRFCNSCVS
AAAYFG-QHSCPVCRKECVLN-------D---DN--------I-K---------------
------------------------------------------------------------
------------------------------------------------------------
------------------------------------------------------------
------------------------------------------------------------
------------------------------------------------------------
--------------------------I---------------ET----------------
--------------------LLGR-FLQNHF-----------------------------
------------------------------------------------------------
-----------------------------------------------------
>MICSPE009444
------------------------------------------------------------
------------------------------------------------------------
------------IR---SMSSTLKLGDVRPDTRCAVCWGTLKKVKVVSPCLHRFCGACIE
EHIRKL-NNHCPTCRVPVASR--RVLRED-------------------------------
------------------------------------------------------------
------------------------------------------------------------
------------------------------------------------------------
------------------------------------------------------------
------------------------------------------------------------
------------------------------------------------------------
------------------------------------------------------------
------------------------------------------------------------
-----------------------------------------------------
>PRYPAR002247
------XLAQGLWQHSNLQVVEES------------------------------------
------------------------------------------------------------
--------------------ERLALGGSHDCFGTQSTLAVSSNQ-VSIE-----------
-----------------KVSNPPRPLNDDAQDDGHLRDETSNEDEQDEER-VDMEPPDEV
HT----LPSARRI----E-SF--LPQA-------SR----LPPQS-FL-SRPDAGVGNAI
------------------PTLSRD--------------------SRSN-S---MEHEDQT
MEM-SL--------------------KQPLKRRQSAE--------------------KRK
GSN--------------EQKR-------------------KANSNECTTGT---------
--STGKRR---RHAEG---SPFRPM-------GAAFSTSGFRSKGKQSK---GMISSSGR
RRRTNSVIFSY------------DDDTHELWVDK-EA-----A------------AML--
-RL---LKCAVCL---VAVPCMHRKWVRIGR-HECP--------------ILQSD-----
--------------------------SSV-----DAA------G-----M-SLEEVE-AA
G---RVD-WLR-S----------------------------------------
>PRYPAR014692
----VLYLAQGLWQHSNLQVVEES------------------------------------
------------------------------------------------------------
--------------------ERLALGGSHDCFGTQSTLAVSSNQ-VSIE-----------
-----------------KVSNPPRPLNDDAQDDGHLRDETSNEDEQDEER-VDMEPPDEV
HT----LPSARRI----E-SF--LPQA-------SR----LPPQS-FL-SRSDAGVGNAI
------------------PTLSRD--------------------SRSN-S---MEHEDQT
MEM-SL--------------------KQPLKRRQSAE--------------------KRK
GSN--------------EQKR-------------------KANSNECTTGT---------
--STGKRR---RHAEG---SPFRPM-------GAAFSTSGFRSKGKQSK---GMISSSGR
RRRTNSVIFSY------------DDDTHELWVDK-EA-----A------------AML--
-RL---LKCAVCL---VAVPCMHRKWVRIGR-HECP--------------ILQSE-----
------------------------RSSSV-----DAA------G-----M-SLEEVE-AA
G---RVD-WLR-S----------------------------------------
>PLAFUN013793
---------------------------------------------------------M--
----------NEAIP-----LEKQSPIY-----GISL----Y----D---YHRKPR----
------API---VD---NSQTTIQIRNLNVEITCPICLGILHDTMTVMECLHRFCSECIE
KCLRTGRRKECPACRVKCTSR--RHLRRDTNFDGIIAAVYPHLDDYEAKQ-EEEIDRITK
DIMG-----AGAK----N-LIVSVEEG-------KK----RQAMH---------------
------------------ARKKRK------------------------------------
---------------------------------------------------------PEE
VPVVSPL----------PRPKVVKREIK------------AVPDPVPNFGAIVPMVPM--
-----------------------PMYN---------------------------------
---------------EVKMRPLKEDEVGCVLLKH-PK-----EV-----------QLE--
-QIM---NRFVRASRTITMRHLAK-LLSKKL-TRTPTHT---------------------
---------DIII-------------------------SFNVTG-----D-ELREDI-SL
GTV-SS--QTS-STSYCNPGLTLWFHRV--PTVMTRGACQILG--RVRFASEK
>PLAFUN014777
---------------------------------------------------------M--
----------NEAIP-----LEKQSPIY-----GISL----Y----D---YHRKPR----
------API---VD---NSQTTIQIRNLNVEITCPICLGILHDTMTVMECLHRFCSECIE
KCLRTGRRKECPACRVKCTSR--RHLRRDTNFDGIIAAVYPHLDDYEAKQ-EEEIDRITK
DIMG-----AGAK----N-LIVSVEEG-------KK----RQAMH---------------
------------------ARKKRK------------------------------------
---------------------------------------------------------PEE
VPVVSPL----------PRPKVVKREIK------------AVPDPVPNFGAIVPMVPM--
-----------------------PMYN---------------------------------
---------------EVKMRPLKEDEVGCVLLKH-PK-----EV-----------QLE--
-QIM---NRFVRASRTITMRHLAK-LLSKKL-TRTPTHT---------------------
---------DIII-------------------------SFNVTG-----D-ELREDI-SL
GTV-SS--QW---------GDMPLYYRL--RAT--------------------
>GEPOCE054236
------------------------------------------------------------
---------------------------------XVVA---------S---YAPPPS----
------PMI---ED----ARLGMEVATVDTDLSCPICLGPLREPMA-TECLHRFCFQCIQ
TALRLGPEKRCPTCRLKIATR--RALRRDDNFEQLVTTLIP-VERVEQSELDRLYLRANG
DHSDSPRPAASRQ----A-VVAGAEQRSAPSP--LE-RARRERDSVGVRKVRRLGGAEAA
ADLREAPLLREADARVVRAEEERRAAE----PPLPAPSS-----SRCRLSAK-----NPA
HPRY---------EDGGDGSGDFALGSSTGEREGASSSLTGS------------PPAEVE
VPEESGSGAAEM-----RRDEASSTPESS-----------PTADAGSVAGAEAAGGDAH-
------------------AAAEAPPDGLRRL--------GSRDWSRH-------------
-----------AWHNQIRERDARERSVEWTLHPRLPE-----RS------RRRFAARPPS
QRLGEAGKE-LRVATRESVRELFR-YLAPRLEAYEQRRAADPR---TPPADRREEPPPPR
DAALADRGRRVA--------RSARYAPPPR-AEHSRPPSTEPRGPSVKWEPSLNDAD-SL
DQP-AEE-----SSDE-NLTHLVLYFAL-----------------ELPVLST-
>MADERY022270
------------------------------------------------------------
----------------------------------------XW------------------
--------------------REVDLRFVRGQLQCPVCLDTLRDVKVVKECMHRFCDNCIL
QALRHS-KKECPNCRTKVTTH--RALRDDVRFNELINLFFPDMVAHDEAE-AERVAAIAR
DA----------------------------------------------------------
------------------------------------------------------------
------------------------------------------------------------
------------------------------------------------------------
------------------------------------------------------------
------------------------------------------------------------
-------------SA----AHALR--MGS---S---------------------------
------------------------------------------------------------
----SSS----------G-----------------------------------
>NUTLON006664
------------------------------------------------------------
------------ETQ-----RERKKKMM-----KLNE----Y----D---LRREIR----
------PVV---SD---DREVSVSLTPLVNNFNCPVCLQIIRKSVFVKACMHRFCDACIE
RSLQLG-KRECPACRSKCASH--RDLRHDPRFDALIELVLTDVDAYEEQR-EQHVLSLNQ
DA--------TYK----S-VLDKMKDT-------LL----KQNMN---------------
------------------------------------------------------------
-----------------------------------------------------RLHSKAR
LPHSLMQKKLLE-----NRRKG------------------PIGGPGSGGGP---------
------------------------------------------------------------
--------------------------I----GPG-PG---GSDG----------------
---------F-ESSANAAV-KIKK------------------------------------
------------------------------------------------------------
-----------------------------------------------------
>BAFFRI059221
-------------XVAESRR-----------PG----------------------AVV--
--SGRADSGRDGETEG-WEQTDAPGACEFEIPPGLTL----I----D---MLRPVR----
------EAV-------PNATVRLPRKEIDVDLMCPICMNAIEETMTIADCMHRFCADCIN
QCLSKS-KKECPSCRAPCPNK--RQLMPDPDFDGIIAKMFTNVREMRDEL-DIKAAEFSQ
SDNIKV-------------VSEDLKER-------LEHAAAAEAEALIDKQQRAPGPGEAS
SSRSIKPVLTASEASARLLTPKRRAAAHFLLTLSGEGAEQRYLDMTDRASLS------SS
SPNCALKKDAEVTEDFNNDR---GNSKASKTIPFQETVQDVIK----IRVEEPRMTVEKD
APPSSGGDALPD-----KTSKSWGAAPA--------APTVPAAAAAPAAGAGAPASAVKV
M---------------AAAAATSPGEKEKKLILEEWGIVDTN------------------
---------------KVREVAAHEREVKVLVDRHPPR-----DR--------SRRALVE-
-AMDRH-KEFLHTSSRDAVRHLQRLFLAARLTALEGKKEEIAGL------ASEGKAAKDG
KIEL---RHAVL--------------------------RHLVRNEEQQ-EAALAASKAEI
ARL-SRE---N-AKE----DELTLALRAGQKKRQLNTSDERAA-----QESTR
>GUITHE009064
------------------------------------------------------------
--------------------------------------------------MLRPVR----
------EAV-------PNATVRIPRKVIDSDFTCAICMNIISETTIITDCLHRFCADCIT
QCLRHS-KRECPSCRTPVASQ--RKLVRDADFDTMICKMYRDVSELREIQ-DVKAAEFAF
SDNIKV-------------LS---------------------------------------
------------------------------------------------------------
------------------------------------------------------------
------------------------------------------------------------
------------------------------------------------------------
------------------------------------------------------------
------------------------------------------------------------
------------------------------------------------------------
-----------------------------------------------------
>TOXGON005691
MSAESEGGPSAHGKPLESQGTTGQLATNYKQPG--ARPGDSTRPSRPDGLGVLEHLRM--
-PNPSPAKETQKETAGG--TSGAPQATT-----GITSFSSCYSPSGD---SARPPSSSAG
GGVSLVSPVPRRIDSLLSKQTTLGESELRCDLSCPICMGIFQNVVVVKDCLHRFCADCIE
KCVRTG-LRECPQCRIHVASR--RALRPDPIFERILNKLFPDVSAFEAKN-AELITLSNL
RMR---TPA--------ARFLASPAEGDAEAR--LEGEDEEEDET----RDRCEARENSD
ES-------KRHRLNQDRQRSSRR--------PRPASSK-----TPLRSSLY--------
------------------------------------------------------LLSSNA
LPTA-------------KRTSGAGLSTLLRQPLTAHGQRLPSRASSLASLS---------
------------------------------LLAASWRGWGDE-------AGLGSTS--GA
NLRA-------RLQRQTLRRKRQELDIHFELLPD-PS----------------LPRLP--
-FLP---RR-LSTAGDITVLQLSR-YVTTQL-ARSTLMTLPASS--SPESAAVHQ-W---
SRALSM---QVLVLYY-TTRGTAGKKETP-----SDLPTEKITN-----ERMLSEKAGTL
SSAAKESASF--STS---PSTLTLSHALAHAAEDISGAHHTQGIG---MEASR
>NANOCE018598
---------------------------------------------------------MGD
---------------------------------NLRP----Y----D---IARSGI----
------PVL-------PGDTLLIVPPSIREDMRCRICFDIVKEAKALRECLHRFCKDCGE
KALRLS-NEECPLCRTNIGSK--RDLYDDPIFQELVALLYPHVAADEEAE-NKDMQARER
K-----------------------------------------------------------
------------------------------------------------------------
------------------------------------------------------------
PPPATTT----------AAAAAAAAAASVG--AISLGRIMTADSAAAAQDGEKGVE----
------------------------------------------------------------
-----------EQQQQKMASIARKPE----------------------------------
------------------------------------------------------------
--KIDTGREEIK---------GGKGG---------------RRGGRREGRIVLDDDL-TL
GDV-VEH-FWS-DVS----EELCLFYSL--RDQQMAG---------------R
>NANOCE028202
---------------------------------------------------------MGD
---------------------------------NLRP----Y----D---IARSGI----
------PVL-------PGDTLLIVPPSIREDMRCRICFDIVKEAKALRECLHRFCKDCGE
KALRLS-NEECPLCRTNIGSK--RDLYDDPIFQELVALLYPHVAADEEAE-NKDMQARER
KYE------------------QALLRG-----KHIRGPFSSSSLS---------------
--TPLPPI-VPFSPSNSGTTPPRL------------------------------------
------------------------------------------------------PYAPSQ
PPPATTT----------AAAAAAAAAASVG--AISLGRIMTADSAAAAQDGEKGVE----
------------------------------------------------------------
-----------EQQQQKMASIARKPEICYVLLPY-PS-----ST---------APSIPP-
-PLH--SAP-LRGPGDATMKSIKK--LAAHL-HLDSPSHLELSVWVLPPPEGEGEGRQHK
KQKIDTGREEIK---------GGKGG---------------RRGGRREGRIVLDDDL-TL
GDV-VEH-FWS-DVS----EELCLFYSL--RDQQMAG---------------R
>NANOCE077670
---------------------------------------------------------MGD
---------------------------------NLRP----Y----D---IARSGI----
------PVL-------PGDTLLIVPPSIREDMRCRICFDIVKEAKALRECLHRFCKDCGE
KALRLS-NEECPLCRTNIGSK--RDLYDDPIFQELVALLYPHVAADEEAE-NKDMQARER
KYE------------------QALLRG-----KHIRGPFSSSSLS---------------
--TPLPPI-VPFSPSNSGTTPPRL------------------------------------
------------------------------------------------------PYAPSQ
PPPATTT----------AAAAAAAAAASVG--AISLGRIMTADSAAAAQDGEKGVE----
------------------------------------------------------------
-----------EQQQQKMASIARKPEICYVLLPY-PS-----ST---------APSIPP-
-PLH--SAP-LRGPGDATMKSIKK--LAAHL-HLDSPSHLELSVWVLPPPEGEGEGRQHK
KQKIDTGREEIK---------GGKGG---------------RRGGRREGRIVLDDDL-TL
GDV-VEH-FWS-DVS----EELCLFYSL--RDQQMAG---------------R
>NANOCE114318
---------------------------------------------------------MGD
---------------------------------NLRP----Y----D---IARSGI----
------PVL-------PGDTLLIVPPSIREDMRCRICFDIVKEAKALRECLHRFCKDCGE
KALRLS-NEECPLCRTNIGSK--RDLYDDPIFQELVALLYPHVAADEEAE-NKDMQARER
K-----------------------------------------------------------
------------------------------------------------------------
------------------------------------------------------------
PPPATTT----------AAAAAAAAAASVG--AISLGRIMTADSAAAAQDGEKGVE----
------------------------------------------------------------
-----------EQQQQKMASIARKPE----------------------------------
------------------------------------------------------------
--KIDTGREEIK---------GGKGG---------------RRGGRREGRIVLDDDL-TL
GDV-VEH-FWS-DVS----EELCLFYSL--RDQQMAG---------------R
>NANOCE163659
---------------------------------------------------------MGD
---------------------------------NLRP----Y----D---IARSGI----
------PVL-------PGDTLLIVPPSIREDMRCRICFDIVKEAKALRECLHRFCKDCGE
KALRLS-NEECPLCRTNIGSK--RDLYDDPIFQELVALLYPHVAADEEAE-NKDMQARER
KYE------------------QALLRG-----KHIRGPFSSSSLS---------------
--TPLPPI-VPFSPSNSGTTPPRL------------------------------------
------------------------------------------------------PYAPSQ
PPPATTT----------AAAAAAAAAASVG--AISLGRIMTADSAAAAQDGEKGVE----
------------------------------------------------------------
-----------EQQQQKMASIARKPEICYVLLPY-PS-----ST---------APSIPP-
-PLH--SAP-LRGPGDATMKSIKK--LAAHL-HLDSPSHLELSVWVLPPPEGEGEGRQHK
KQKIDTGREEIK---------GGKGG---------------RRGGRREGRIVLDDDL-TL
GDV-VEH-FWS-DVS----EELCLFYSL--RDQQMAG---------------R
>NANOCE163661
---------------------------------------------------------MGD
---------------------------------NLRP----Y----D---IARSGI----
------PVL-------PGDTLLIVPPSIREDMRCRICFDIVKEAKALRECLHRFCKDCGE
KALRLS-NEECPLCRTNIGSK--RDLYDDPIFQELVALLYPHVAADEEAE-NKDMQARER
KYE------------------QALLRG-----KHIRGPFSSSSLS---------------
--TPLPPI-VPFSPSNSGTTPPRL------------------------------------
------------------------------------------------------PYAPSQ
PPPATTT----------AAAAAAAAAASVG--AISLGRIMTADSAAAAQDGEKGVE----
------------------------------------------------------------
-----------EQQQQKMASIARKPEICYVLLPY-PS-----ST---------APSIPP-
-PLH--SAP-LRGPGDATMKSIKK--LAAHL-HLDSPSHLELSVWVLPPPEGEGEGRQHK
KQKIDTGREEIK---------GGKGG---------------RRGGRREGRIVLDDDL-TL
GDV-VEH-FWS-DVS----EELCLFYSL--RDQQMAG---------------R
>NANOCE077675
---------------------------------------------------------MGD
---------------------------------NLRP----Y----D---IARSGI----
------PVL-------PGDTLLIVPPSIREDMRCRICFDIVKEAKALRECLHRFCKDCGE
KALRLS-NEECPLCRTNIGSK--RDLYDDPIFQELVALLYPHVAADEEAE-NKDMQARER
KV----------------------------------------------------------
------------------------------------------------------------
------------------------------------------------------------
------------------------------------------------------------
------------------------------------------------------------
------------------------------------------------------------
--------------------------------------------------EGDGE----K
RKDKEGGKEEVK------------------------------------------------
---------------------------M--RGQATK-----------------
>NANOCE163660
---------------------------------------------------------MGD
---------------------------------NLRP----Y----D---IARSGI----
------PVL-------PGDTLLIVPPSIREDMRCRICFDIVKEAKALRECLHRFCKDCGE
KALRLS-NEECPLCRTNIGSK--RDLYDDPIFQELVALLYPHVAADEEAE-NKDMQARER
KV----------------------------------------------------------
------------------------------------------------------------
------------------------------------------------------------
------------------------------------------------------------
------------------------------------------------------------
------------------------------------------------------------
--------------------------------------------------EGDGE----K
RKDKEGGKEEVK------------------------------------------------
---------------------------M--RGQATK-----------------
>TELSPE030526
-------MASPGG-------------------------RPKKKPRHT-------------
---------------------------------ELEALLS--RNQKD---VVADPD----
----VRKLI---TD---DRTTTAPIPLLNVELTCPVCLGIITNSMTVMECLHRFCAQCIT
KCLRLG-KKECPSCRVKCVSK--RSLRRDPTFDEIINKLYPNLEKYEADL-DASIEADNA
TNA--------------A---RLHAEGTS----------AAKAAA---------------
----------------KRLAAERR--------SNP-QPV---------------------
--------------------------------------------------------KINR
GPA-----------GASKRQRR--------------------------------------
------------------------------------------------------------
---------------ELQTVVSHDVEFSFILRRH-PL-----EN-----------KLH--
-SLM---KEYLKTSRLLTIRHIQK-FLSMKL-QWESHG----------------------
--GI-----RLT--------TCVVNGSQP--------------------E-PLEKTL-TL
ERV-YNE-HLD-FQR----HP-IVYYYL--ESSAKTWMLT-------------
>TELSPE030527
------------------------------------------------------------
------------------------------------------------------------
-----------------------------------MLRSLVGSEMCIRD-------RCIT
KCLRLG-KKECPSCRVKCVSK--RSLRRDPTFDEIINKLYPNLEKYEADL-DASIEADNA
TNA--------------A---RLHAEGTS----------AAKAAA---------------
----------------KRLAAERR--------SNP-QPV---------------------
--------------------------------------------------------KINR
GPA-----------GASKRQRR--------------------------------------
------------------------------------------------------------
---------------ELQTVVSHDVEFSFILRRH-PL-----EN-----------KLH--
-SLM---KEYLKTSRLLTIRHIQK-FLSMKL-QWESHG----------------------
--GI-----RLT--------TCVVNGSQP--------------------E-PLEKTL-TL
ERV-YNE-HLD-FQR----HP-IVYYYL--ESSAKTWMLT-------------
>TELSPE030528
------------------------------------------------------------
------------------------------------------------------------
-----------------------------------MLRSLVGSEMCIRD-------RCIT
KCLRLG-KKECPSCRVKCVSK--RSLRRDPTFDEIINKLYPNLEKYEADL-DASIEADNA
TNA--------------A---RLHAEGTS----------AAKAAA---------------
----------------KRLAAERR--------SNP-QPV---------------------
--------------------------------------------------------KINR
GPA-----------GASKRQRR--------------------------------------
------------------------------------------------------------
---------------ELQTVVSHDVEFSFILRRH-PL-----EN-----------KLH--
-SLM---KEYLKTSRLLTIRHIQK-FLSMKL-QWESHG----------------------
--GI-----RLT--------TCVVNGSQP--------------------E-PLEKTL-TL
ERV-YNE-HLD-FQR----HP-IVYYYL--ESSAKTWMLT-------------
>TELSUB009279
----EYGDAVPAAMPADDKEEKVDPPQ-------EVPVKPKKKPRNT-------------
---------------------------------ELESLLV--KRDEE---AIDDPH----
----VRTLI---TD---DRTTKAPIPLLNVELTCPVCLGIIRNAMTVMECVHRFCEDCIT
KCLRLG-KKECPSCRVKCVSR--RSLRRDPNFDEIINAIYPNLEEYEAHL-DAEIEAGNT
QNA--------------A---RLHDEGTV----------AAKAAA---------------
----------------KRIQSERR--------TYPSHHS---------------------
--------------------------------------------------------KISR
GP------------GVNSKQRR--------------------------------------
------------------------------------------------------------
---------------ELQTVVSHDVEFSFILRRH-PL-----EN-----------KLQ--
-SLM---KEYLKTSRLLTVRHLQK-FLSMKL-QWDSHV----------------------
--GI-----RLT--------TCVVNGSNP--------------------E-PLDKTL-TL
ERV-YNC-LLY-TSP----SPRRTRSRM--PSSA-------------------
>TELSUB009280
-----------------------------------MCIRDRKKPRNT-------------
---------------------------------ELESLLV--KRDEE---AIDDPH----
----VRTLI---TD---DRTTKAPIPLLNVELTCPVCLGIIRNAMTVMECVHRFCEDCIT
KCLRLG-KKECPSCRVKCVSR--RSLRRDPNFDEIINAIYPNLEEYEAHL-DAEIEAGNT
QNA--------------A---RLHDEGTV----------AAKAAA---------------
----------------KRIQSERR--------TYPSHHS---------------------
--------------------------------------------------------KISR
GP------------GVNSKQRR--------------------------------------
------------------------------------------------------------
---------------ELQTVVSHDVEFSFILRRH-PL-----EN-----------KLQ--
-SLM---KEYLKTSRLLTVRHLQK-FLSMKL-QWDSHV----------------------
--GI-----RLT--------TCVVNGSNP--------------------E-PLDKTL-TL
ERV-YNE-HLD-FQR----HP-IVYYYL--ESSAKTWAL--------------
>PHYINF008723
MEQG---------------------------P-----------PQNP-------YDSLVA
RP--------SKRSK-----YEEIELVD-----DCTL----F----D---IYRQPR----
------APV---TD--PNATRTLSVRQLNADLTCPICLGIIKETMVVMECLHRFCGECIS
TAIRHS-NRECPSCRIHIPSK--RSLRPDANFDALIRKIHPNLAEFERNE-DQIIEKVNR
TRHFHN-----------A-YTESARMG-------VL----SQAAT---------------
------------------RRNGRKKTE---------------------------------
---------------------------------------------G--------ATSASS
SPTNTPSPPVGE-----KRDSP----------GGSPNDTAPSSAAASEDESARKKAK---
------------------IAASKPADTV-----------ADR------------------
--------------------------VNFRVLLH-ED-----EQ----------PNAP--
-KLE---RTLFTTSPKLKIRHLKK-HLAALL-KLDT------------------------
YDNM-----CIVLPCVNCTL-SGLSEAKARK----------DTGVAIRQDQELENFL-TL
QDI-YEQ-YG--GTA----WQLRLLYHFSQRFVAATANNS-------------
>ACAPLA000999
---------------------------------------------------------M--
---------------------------------SMNTA--V-------------------
------------------RKVNHTLGEIQKNLECSICLDLLKDPVS-TKCDHQFCSFCIL
ALLRRS-SASCPLCKEPVASRPQRRLRPDPSYDALINAMFPDLDEYEKEQPEELLERRTR
QNSGN-SPEKTRSSCPPASFVTSAESNSSVNK-VTQQLGGEQAEA-QKQESKTAVESDGD
TTFISGP----KKSQTAKASINRKTHQMVSFKKTPAGKASKPTSSKRRGGLE--------
QPSESLKASPEPSSNQESE-HYQETFMATSSNAKSSISQDQSQ----SSTRSKLSLKRKS
CPEEVSSPGTRLAN---KRHRSAGATVTEIKHSLSRPESQPRSQKSSSGGKASVLVEACS
QSNTHRNQKSILKQEKSHNSDTDPLQKN-LLKGFSFRMKSSRSQSNTGVLTVGRVKQTSR
NIRKSQVYEGLEEDSDDENDNSDQDEISISLDPS-PSRLSSGESNAEDKVAENTPSLSIK
DKLKKSDKPFLRSSAEVVIEKLTKHYLSSKMEALDKHSDTTPVE--HPPESKRSR-SVIS
DEELESEDREVAVSDSENTKSESPRSPSP--KSRSRFPGQSTSGWKSKVE-MLSDSRADV
EQLTASEFKWT-KTEQ-GPEQLTLFYKAGRQAEATDSEHDYDALYRVPVLDT-
>ACAPLA001000
---------------------------------------------------------M--
---------------------------------SMNTA--V-------------------
------------------RKVNHTLGEIQKNLECSICLDLLKDPVS-TKCDHQFCSFCIL
ALLRRS-SASCPLCKEPVASRPQRRLRPDPSYDALINAMFPDLDEYEKEQPEELLERRTR
QNSGN-SPEKTRSSCPPASFVTSAESNSSVNK-VTQQLGGEQAEA-QKQESKTAVESDGD
TTFISGP----KKSQTAKASINRKTHQMVSFKKTPAGKASKPTSSKRRGGLE--------
QPSESLKASPEPSSNQESE-HYQETFMATSSNAKSSISQDQSQ----SSTRSKLSLKRKS
CPEEVSSPGTRLAN---KRHRSAGATVTEIKHSLSRPESQPRSQKSSSGGKASVLVEACS
QSNTHRNQKSILKQEKSHNSDTDPLQKN-LLKGFSFRMKSSRSQSNTGVLTVGRVKQTSR
NIRKSQVYEGLEEDSDDENDNSDQDEISISLDPS-PSRLSSGESNAEDKVAENTPSLSIK
DKLKKSDKPFLRSSAEVVIEKLTKHYLSSKMEALDKHSDTTPVE--HPPESKRSR-SVIS
DEELESEDREVAVSDSENTKSESPRSPSP--KSRSRFPGQSTSGWKSKVE-MLSDSRADV
EQLTASEFKWT-KTEQ-GPEQLTLFYKAGRQAEATDSEHDYDALYRVPVLDT-
>SAPDIC009198
---------------------------------------------------------M--
-P-------------------------------TTSALCD-YSSDDD-------------
------------SD---DHLTTVATKSLRPALECPVCLDAVCKPVA-TKCGHVFCDECLM
QALQRA-KHKCPVCRRRVTRN--QLLR---------------L-----------------
------------------------------------------------------------
------------------------------------------------------------
------------------------------------------------------------
------------------------------------------------------------
------------------------------------------------------------
------------------------------------------------------------
---------FI-------------------------------------------------
------------------------------------------------------------
-----------------------------------------------------
>GONPRO001958
M--------------SSGRVWTNEHPY---------------RPK---------------
--------------------GVEIDALG-----HLSA----Y----E---LVRDPV----
------AFP---EE--GDQRVTLPMSKLEKIFQCPICLDVMNVCVATTACLHRFCKACLS
NHLRAK-EKVCPTCRKPCPSM--RSTRKDERFQGIIKAVFPG------------------
------------------------------------------------------------
------------------------------------------------------------
------------------------------------------------------------
------------------------------------------------------------
------------------------------------------------------------
------------------------------------------------------------
------------------------------------------------------------
------------------------------------------------------------
-----------------------------------------------------
>RAMVAR004681
------------------------------------------------------------
--------------------MDPDRKTW-----ELTP----Y----E---QHRTPH----
------KLD---TV---GEAVSTSARFLEAELSCAICLDILRDTRTTKECLHRFCGECIS
QALRSG-NKECPNCRSKLASM--RSLRPDPLFDNIIRIVFPNRADLDKQQ-SMLLEKLDK
NN--------NRK----A-MLSSIEAG-------LR----HQAEK---------------
---------------RGVVRSGRR--------------------KLLKGS----------
-----------------------------------------------------SSTSDAS
GPSEVVI---------------------------------KSESETETISG---------
-----------------------PGDEV--------------------------------
--------------------------VALEVIPY-KK-----QMK-----GRCQAIVS--
-KWK---RRYVKVKGSGTVAHLAR-FILSRL-ITERQTFRN----------------DVK
TEEL-----DISV--------DIYARSVK-----SEY------------Q-WLEPNM-TL
WQV-REN-FGR-TSV----RYVTLAFAI-----------------TIP-----
>RAMVAR010470
------------------------------------------------------------
--------------------MAQRGGLW-----DLTP----Y----E---LDRQPH----
------LLS---QD--NDAVIRTTGRLLESELQCAICLDVLRKTMTTKECLHRFCDECIR
QALRNG-NKE-AYLHASSSSGP--TFRRDK--DH--------L-----------------
------------------------------------------------------------
------------------------------------------------------------
------------------------------------------------------------
-PS--------------ARNHG--------------------------------------
------------------------------------------------------------
------------------------------------------------------------
-----------RTSC---------------------------------------------
--------------------------SSPG-------------------Q----------
----AE-----------------------------------------------
>CYAMER003966
MD--HETGAKSRQQHAAERAYSPSATSWEAKPKVPVRATATLEPMAVTSGAEL--KSM--
-PLTGSGTDTNETTA--DTITHTKARIEAPGSASVTKCLR-FLAAAEMVARERAPSHTPS
SGQTRRSLVTHVADYANDREVVISLRSLQAALSCPICLESIDDAVALRNCAHVFCRDCIL
TLLRHG-NAQCPVCRKGCSSR--RRFR-DTKLARLVNDLVEAVQAFERRH--KCVSQ---
-----------------TGMLDLIERA-------LQA-NHEHARTL--------------
---------FQVGRLDGTLSQSRR--------------------TAVLEAF---------
------------------------------------------------------------
------------------------------------ATMNPSTSAATATGR---------
------------------------------------------------------------
--------------------------MNVLL-----------------------ASLRA-
-NLTAA-NPYVRVGQTRTV-QIRR-YIVR--DSVEE------------------------
---------RML---------------------------------------LLQDKK-SM
EDALSSE---Q-SSR----ADLLLLFSL--DAGGATGSRSKRL----------
>GEPOCE008838
EHNMAQRVRQLASAPAASRQWAPRQDL----PAPPRLAGVRPLPTVPPLLAMA--GGL--
-PQKCILKRDPVVTAGPVYSAAHLRSIEAYAPPELTNALAAYQTSLEASRPSRAPAPVMA
AGKRRAPSV---DDSRPERRLQLPLRHLREPLPCSVCLGYLDRAVT-APCMHRFCQDCIE
KWIRMG-RRDCPECKTTVQTR--RSFRRDQRADELVSSLLTDLDETQ-EQ-RGLVEV---
----------------QGIFLHPIGHS-------LNG--VPRAPS---------------
------P----------RRAAHRR------------------------------------
APS-----------------------SASSYSSGSGDESDG---------------GRER
APR--------------ARQQQDSG---------------PGGQGASASRAEWSVA----
------------------------------LLRVQWSQLASR--------VSGRTW----
---------------RNRWLRLQRMEISEPIAPE-PQ-----RR------RAHAGAAPA-
-QLAARDRE-IRASPRSXL-MLPKAFFARSLPQYDGEPTVH-----WP--SSRSQ-----
---------SLT---------SASDHAIP--------P-------------PCSSDTSTK
----ARS-YFS-STGAP--ESLTLLATI-----------------EGP-----
>PRYPAR005421
------------------------------------------------------------
------------------------------------------------------------
-----------------------XSRP-PGRMACPLCLEALREVVT-TPCAHQFCSECLD
KWVKTG-NRSCPLCRTQVYAEPA-PL------------LIPSLR--ERME--EDVAR---
----------------SAALA------------------RRQALE---------------
----------------SRLDAYRT------------------------------------
------------------------------------------------------------
------------------------------------------------------------
------------------------------------------------------------
---------------------------SFFT----PS-----------------------
-------RP-IESLPVVSLEEMRR-LLNR-------------------------------
------------------------------------------------------------
------------NPA----QALSLG----------------------------
>HOMSAP050499
---------------------------------------------------------M--
---------------------------------DLSA-----------------------
------------------EEVQNVINAMQKILECPICLELIKEPVS-TKCDHIFCKFCML
KLLKKG-PSQCPLCKNDIT-K--RSLQESTRFSQLVEELLKDLDEYEEQEVQQRIEDVNK
ATYCSVTPQSAKKAASETDVTNTTEKRAAERHSSLQHCNDRRTPSTEKKESESNADEYSG
SSFVTEPQ-IQERPLTNKLKRKRRPTSHPEDFIKKADLAVQTNQTEQNGQVM----EKNP
NPIESLE--------------KESAFKTKAEPISSSISNMELE-----------NIHNSK
APKKNRL----------RRKSSTRHIHALELVLQLMEGKEPATGAKKSNKPNEQTSKRHD
SLPREEKEEKLETVKV------DPKDL---L--------GERERSVESSLVPGTDYTLGK
AKTENKCVSQCECEQKEENQGKNESNIRFCLTPNIPSTVSFKEASSSDEPEVYKQSLP-H
PEIKKQFSPYLETSSHSTVKHLSK-FLSSKLEALEQHGSQPSNS--YPPISSPSKYMHSC
SGSLQNRQEELIVVDVE---EQQLEESGPHDSSTSALPTTDTAGYNAM-EESVSREK-TL
TNLIAEEYFW-VTQSIKGPDQLVLSFTLGTQPDAWTEDNGFHAIGEAPVLDS-
>HOMSAP050501
---------------------------------------------------------M--
---------------------------------DLSA-----------------------
------------------EEVQNVINAMQKILECPICLELIKEPVS-TKCDHIFCKFCML
KLLKKG-PSQCPLCKNDIT-K--RSLQESTRFSQLVEELLKDLDEYEEQEVQQRIEDVNK
ATYCSVTPQSAKKAASETDVTNTTEKRAAERH----------------------------
------------------------------------------------------------
------------------------------------------------------------
------------------------------------------------------------
------------------------------------------------------------
------------------------------------------------------------
--------------------------LSSKLEALEQHGSQPSNS--YPPISSPSKYMHSC
SGSLQNRQEELIVVDVE---EQQLEESGPHDSSTSALPTTDTAGYNAM-EESVSREK-TL
TNLIAEEYFW-VTQSIKGPDQLVLSFTLGTQPDAWTEDNGFHAIGEAPVLDS-
>HOMSAP050503
---------------------------------------------------------M--
---------------------------------DLSA-----------------------
------------------EEVQNVINAMQKILECPICLELIKEPVS-TKCDHIFCKFCML
KLLKKG-PSQCPLCKNDIT-K--RSLQESTRFSQLVEELLKDLDEYEEQEVQQRIEDVNK
ATYCSVTPQSAKKAASETDVTNTTEKRAAERHSSLQHCNDRRTPSTEKKESESNADEYSG
SSFVTEPQ-IQERPLTNKLKRKRRPTSHPEDFIKKADLAVQTNQTEQNGQVM----EKNP
NPIESLE--------------KESAFKTKAEPISSSISNMELE-----------NIHNSK
APKKNRL----------RRKSSTRHIHALELVLQLMEGKEPATGAKKSNKPNEQTSKRHD
SLPREEKEEKLETVKV------DPKDL---L--------GERERSVESSLVPGTDYTLGK
AKTENKCVSQCECEQKEENQGKNESNIRFCLTPNIPSTVSFKEASSSDEPEVYKQSLP-H
PEIKKQFSPYLETSSHSTVKHLSK-FLSSKLEALEQHGSQPSNS--YPPISSPSKYMHSC
SGSLQNRQEELIVVDVE---EQQLEESGPHDSSTSALPTTDTAGYNAM-EESVSREK-TL
TNLIAEEYFW-VTQSIKGPDQLVLSFTLGTQPDAWTEDNGFHAIGEAPVLDS-
>GEPOCE028256
----PCSVLAPATLPAKGGGELHPHSSRWEL--QSCVLPARFSPPPPPSLQAAPEMA--R
EPVERARRVTEPRAP-----PSPHPTTS-----SLTQ--HVYLVRGEGRQLHHRPQVDQL
-GGEVAPPVLGREDGRADERVEAEVRALREERSCSVCLGYLDRA-VTAPCMHRFCQDCIE
KWIRMG-RRDCPECKTTVQTR--RSFRRDQRADELVSSLLTGLDETQLEQ-RGLVE----
----------VQG------FLHPIGHS-------LNG--VPRAPS---------------
------P----------RRAAHRR------------------------------------
APS-----------------------SASSYSSGSGDESDG----G-----------RER
APR--------------ARQQQDSG---------------PGGQGASASRAEWSVA----
------------------------------LLRVQWSQLASR--------VSGRTW----
------------------------------------------------------------
------RNRWL---------RLQR--LSEPI-APEP------------------------
-------------------------PPPP--------P-----------QPPPKRSS---
----AES----------------MF-------------------------DQ-
>PYGBIF007748
--------HSDRLAMSKKRKRTENDDY---------------------------------
-----------SSVS-----SDLESPIP-----GLTL----Y----E---YHRKPT----
------PVI---TS---SQEVTLQIRTLNQEFQCPICLQILRNTMTVMECLHRFCDDCIS
SCLRYG-KKECPTCRCRCPSK--RSLRPDA------------------------------
------------------------------------------------------------
------------------------------------------------------------
------------------------------------------------------------
------------------------------------------------------------
------------------------------------------------------------
------------------------------------------------------------
------------------------------------------------------------
------------------------------------------------------------
-----------------------------------------------------
>ARCINT015392
------------------------------------------------------------
----------------------------------------------E-------------
-----------------ELDLYIPVNAIYEEFFCPICYEIIKEC-TMTQCSHNFCKSCIK
KCLDL--KNRCPCCNSYLT-E--TQLSPNKQFDRLITLIQTEKDK-STKQ-EKLLHS---
------------------------------------------------------------
------P-----------------------------------------------------
------------------------------------------------------------
------------------------------------------------------------
-----------------------PP-----------------------------------
-------------------------------PPP-PP-----------------------
-------PP--PT-----------------------------------------------
----------------------------P-------------------------------
-----------------------------------------------------
>COLSPE018009
-------------------------------------------------------AVM--
-------------------VAKSSDAVSNVPPEGLTL----Y----D---LVRGPR----
------ALL---EE---NTRMTLSERSLTDELSCPICLGVFHDTMTVKACLHRFCAECIE
KCVRLG-KKECPTCRTHISSR--RSLRPDSNFDAIISQIFPNLNEYEEQN-DKLIEESNK
QH--------NYT----V-YQESVARG-------KQ----RQKAN---------------
--------------------RTRK------------------------------------
--------------------------------------------TG--------KTAATV
TPAATTSASSRA--ADKARQKASTSRASR-------STTAPSASASASAGVPKTSSSP--
-----------------------PSKS---------------------------------
-----------PPPPPTTSPGADESNILFQLVRD-PR-----DE-----------TLK--
-ELE---KKFLKTSRRLTIGHLYK-FISRKL-NIEGED----------------------
AQKM-----QISV------------QPKP-----KSI--------------ALSPEL-TL
DEV-YRK-YWQ-SSSS---QDLVLQYGI-------------------------
>CHRVEL010835
MQ--------TRTRAREGRVQAENAKT----------------------------ASL--
-P----------SAEG----LTLKEVME---PPSMDL----Y----D---YFRRPRKIGD
SGEGAEGPL---VD--LDSFLTLEGGTLDKELVCPICLGYLKQTVTIKACLHRFCAECIE
KCLRSG-GRECPQCRFRIGSR--RECRPDPIYDGMVRRLFPDVEEFERQQ-EQKAQSVMM
NLSQQ-----------------------------------QQQQN---------------
--MGTVP-MGGGASSEQTPSKKRV------------------------------VGNEEG
HPT------------------------------------------------PFSVTPSAM
VPSARSGGNEGRRM--SERLSSQTQTRGGGSV---ERELTPNGSFAMGGVRRAP------
-----------------------PGAAGTA------------------------------
--------------------------FRLVLDPD-PLALS--EG---------GESLE--
-ILD---PQEVESAGRLRVRHLCR-FAARRL-GLPL------------------------
---------PLL--------------TSPP-------P---LRAERGG-E-DLPDAM-GL
SEV-ARS-----PPS----AAMTVFYRV--RAPVEKEKDKEEEGEDSPQQGSR
>MONEXI006114
------------------------------------------------------------
----------------------------------MRKSIP--------------------
---------------------TIPSNFLDVYLTCPICLNILDKPVALRACMHRFCESCVK
TSTRIG-KKRCPSCRAIVTST--RDMHRDYGLEALIRQMHPDLNEAEEKE-KQLSEEDEK
RK--------RLS----S-SVTRARSS-------LNT---NQTPT----KTDRPLNEQA-
AS----P---KSPNELSFFSRSRS-------LASKVTSL-----SPSLHK----------
--------------------------SVSYASIFSPMHSPNF---------------SPR
ASPVISP----------MFPP-------------------PLPLKHSRSLT---------
--------------------PNSPV-----------------------------------
SVKLKK------DDEADNVSFASPSPSSPSTGDK-QK-----RF-----------SLKKT
PALT---PQHSPVVSPTRSPYLSK-EVPISP-SL-L-----------PPSSSSSS-----
--SS-----SSSSSP---------SPPSP-----HSFP-------------EVSPSL-SL
SPNSFSD-QEH-SLS---PQKKIMRISL--DHLPSFISERYHC-----IEKE-
>LAPGUS038264
--------LSSGINAEYMGEFSGRFFQNSGRP---------------------QDRVMSK
T----------------KKYYTYEDVDE-----KITE----Y----D---QRRKIR----
------KVV---TG---K--QEICLQDFNSSLTCPVCLGIIHNATTVMECLHRFCSNCIE
TALRLG-SKNCPSCRVPCPSR--RNLRKDRVFDELIGVFYPDLEQADAQQ-AAMVQQILE
SRNTQH---------------AAFAAT-------VR---AKQNIQ---------------
----------------SQAKKDKE------------------------------------
------------------------------------------------------------
-----------------QRSGS--------------------------------------
------------------------------------------------------------
--------------NGSSDRKVNHSEIEFCLRPA-ES-----ED-----------SSL--
-QLA---KQFLRTSRQITISHLCK-FLAKKL-GTND------------------------
PDMF-----EIYVADT-------------------------CDGHVPDDD-PLPDST-TL
SEVDYET-FWTNSKNKKG-ELLALAYKI--KS---------------------
>LAPGUS038268
------------------------------------------------------------
------------------------------------------------------------
-----------------------------------------------MECLHRFCSNCIE
TALRLG-SKNCPSCRVPCPSR--RNLRKDRVFDELIGVFYPDLEQADAQQ-AAMVQQILE
SRNTQH---------------AAFAAT-------VR---AKQNIQ---------------
----------------SQAKKDKE------------------------------------
------------------------------------------------------------
-----------------QRSGS--------------------------------------
------------------------------------------------------------
--------------NGSSDRKVNHSEIEFCLRPA-ES-----ED-----------SSL--
-QLA---KQFLRTSRQITISHLCK-FLAKKL-GTND------------------------
PDMF-----EIYVADT-------------------------CDGHVPDDD-PLPDST-TL
SEVDYET-FWTNSKNKKG-ELLALAYKI--KS---------------------
>LAPGUS038267
-----------RSKQWYQRRVHGGFFQNSGRP---------------------QDRVMSK
T----------------KKYYTYEDVDE-----KITE----Y----D---QRRKIR----
------KVV---TG---K--QEICLQDFNSSLTCPVCLGIIHNATTVMECLHRFCSNCIE
TALRLG-SKNCPSCRVPCPSR--RNLRKDRVFDELIGVFYPDLEQADAQQ-AAMVQQILE
SRNTQH---------------AAFAAT-------VR---AKQNIQ---------------
----------------SQAKKDKE------------------------------------
------------------------------------------------------------
-----------------QRSGS--------------------------------------
------------------------------------------------------------
--------------NGSSDRKVNHSEIEFCLRPA-ES-----ED-----------SSL--
-QLA---KQFLRTSRQITISHLCK-FLAKKL-GTND------------------------
PDMF-----EIYVADT-------------------------CDGHVPDDD-PLPDST-TL
SEVDYET-FWTNSKNKKG-ELLALAYKI--KS---------------------
>BAFFRI001574
------------------------------------------------------------
------------------------------------------XGNGE-------------
-G---SGAV---LD---GSEVVFQTRIMNARASLLALLGYLREAMTVTECLHTFCKPCIV
QHFVE--NLACPTCEVNLGPTPLEKVRVDRAMQNIVDKVFPHFAKEEAAA-EKHLQREAT
EANQ------------------------------------RRSQA---------------
------------------------------------------------------------
--------------------------------------------------------ASQE
SET--------------KRKKVVNDLQAK-----------KKTKVKETEKE---------
------------------------------------------------------------
---------------------GAAQKLCLSLFPR-EG----GER-----------PLP--
-KLA---KPHLRSSPEATIKQYKN-YLSGKL-SSESNVT-------------------VA
AADI-----EMS-----------------------------CKG-----A-IVRNEA-TL
SEV-WKE-HWN-TT-----EDLQLCYDA--KPKD-------------------
>GEMCRY046563
------------------------------------------------------------
---------------------------------NITP-------------LNRSNIMV--
-G---EGAV---LE---GSDVVFQTKIMNEHLICSLCMGYLRDAMTVTECLHTFCKPCIH
QHFAE--HLTCPTCEVHLGPVPSEKIRSDRAMQNIVDKVFPHFAKEEITA-EKALQRAQT
TA----------------------EEG------------GKQNDK---------------
------------------------------------------------------------
--------------------------------------------------------TAAE
SEQ--------------KRNKVDGGVT-------------KKKKRQEKDAQ---------
----------------LASKK---------------------------------------
--------------------------LCLSIFPN-SG-----EN------VTQGSKLP--
-QLF---KPFLRSSVEATVKQYKN-YLSSKL-MSEHTLA-------------------VP
SSEV-----ELL-----------------------------CRG-----T-SLXNDA-TL
AAV------W-------------------------------------------
>GONPAC036277
------------------------------------------------------RRVM--
---------------------------------AATK-----------------------
------GAI---LE---GKDIVFKTRILNEHLICSLCMGYFREAMTVTECLHTFCKSCIY
KHFRE--NSQCPSCDVDLGPSAFEKIRHDRALQAIVDKVFPHFSMREEAA-EKRFDQ---
------------------------------------------------------------
------------------------------------------------------------
---------------------------------------------------------ATL
EPTE------------KKRKRK------------------PKSKQSSAKASKV-------
-----------------------PEK----------------------------------
--------------------------ISFSLFPA--------HT-----------SLP--
-ALE---KPYFKAPTNLIIQQLVK-VLGPRL-KVDA------------------------
-KKL-----EIL-----------------------------CNG-----H-VVNDD--KL
VTI-FRQ-HWK-DPA----TVLSLRYRL--QE---------------------
>CHOSPE030776
-----------------------------------------------------SWGPMSN
---------------------------------AMET---------D------APA----
------PIVNSRIE---GKQLVIKTAALNKFLTCGICQGYFRGATTINECLHTFCRVCIV
AHLRE--ESTCPSCNTDLGAQPTDKLRGDRLLESIVEKLFPDIVKADRDL-EELLRK---
------------------------------------------------------------
------------------------------------------------------------
------------------------------------------------------------
-----------------SRVKG--------------------------------------
-----------------------PA-----------------------------------
-----------------------------------PM-----ET----------------
------------------------------------------------------------
-------------------------------------------------E----------
-----------------------------------------------------
>GEPOCE018648
LGVQVRPLGSVALKLGQMRKHALARTSN--------------------------------
-----------ASAS-----AAPASAEA-----PAAA------APAS---TSRKPATPPS
A-----PPT---LS---GRQLTFQTRVLNPYLVCTLCMGYFSDASTIIECLHTFCRRCIL
AHFRD--SSHCPTCNANLEPNPRDYVRTDRTLQAIVDKVFPQFAVHPARAPDKQASKGAA
EAL------------PP--YLPTSAAG------------PRQAAFL--------------
----------------AAAARRRE--------TAK-------------------------
------------------------------------------------------AAAVAA
EAM--------------ARLRARR------LCEGTATAL-----IGRRAEG---------
------------------------------------------------------------
------------------------------------------ET-----------AET--
-QLD---RDEMRLFTIVCREQETS--LIREH-RVAVG-------------------ANYV
TLVV-----NAM----------------------------------------------CL
EGM-ARQ-EYN-VMDAAGPHDRTVLQRL--LREGAR---------TAP-----
>GEPOCE027879
---QVRPLGSVALKLGQMRKHALARTSN--------------------------------
-----------ASAS-----AAPASAEA-----PAAA------APAS---TSRKPATPPS
A-----PPT---LS---GRQLTFQTRVLNPYLVCTLCMGYFSDASTIIECLHTFCRRCIL
AHFRD--SSHCPTCNANLEPNPRDYVRTDRTLQAIVDKVFPQFAVHPARAPDKQASKGAA
EAL------------PP--YLPTSAAG------------PRQAAFL--------------
----------------AAAARRRE--------TAKL----------SRGGS---------
---------------------------------------------G--------AAAAAA
GXG--------------KRPSSPQQH----AAGAGAMAA-----AAAAAEG---------
------------------------------------------------------------
--------------------------ISFSLHPT--------AG-----------SAA--
-RLE---KPYLRTSNRLTAGHLKK-YLAKKM-RLSAGGAEGGDGAA---------AAGSG
VSRI-----EVY-----------------------------CRDV------ALEAHL-TL
DAI-ARI-HWK-ARDAP--RDATRRDKM--RRDATRRA-------KAP-----
>GEPOCE049448
------------------------------------------------------------
------------------------------------------------------------
------PPT---LS---GRQLTFQTRVLNPYLVCTLCMGYFSDASTIIECLHTFCRRCIL
AHFRD--SSHCPTCNANLEPNPRDYVRTDRTLQAIVDKVFPQFAVHPARAPDKQASKGAA
EAL------------PP--YLPTSAAG------------PRQAAFL--------------
----------------AAAARRRE--------TAKALPR----RQRRRGGS---------
--------------------------------------------------------SGSG
REG--------------KRPSSPQQH----AAGAGAMAA-----AAAAAEG---------
------------------------------------------------------------
--------------------------ISFSLHPT--------AG-----------SAA--
-RLE---KPYLRTSNRLTAGHLKK-YLAKKM-RLSAGGAEGGDGAA---------AAGSG
VSRI-----EVY-----------------------------CRDV------ALEAHL-TL
DAI-ARI-HWK-ARDAP--RDATRRDKM--RRDATRRA-------KAP----R
>PRYPAR033278
----ARPVASIAAKIAAARQEN------P--------------------GA---------
--------------------DXDAAGHE---RGELAD-------------GRRAGRRAGG
-----VPPV---RD---GKQLTFQARILNQHLVCTLCMGYFNNACTIIECLHTFCRDCIL
RHFCE--SNVCPQCDSDLGTNPKDLVRTDRTLQSIVDKVFPEFSQAEEKA-KRPDKR---
------------------------------------------------------------
---------------P----------------ASP-------------------------
--------------------------------------------------------PAEG
RPEK------------SQRQAAP-------------------------------------
-----------------------PPD----------------------------------
--------------------ESADDAVSFSLQEE-EP-----SE-----------HGA--
-KLD---KPFLRTKSMFTVGHLKK-YLSRKM-NLKPN-----------------------
-VDI-----DVL-----------------------------CRS-----T-VLGVDL-TL
ERI-VKE-YWN-DAD-----DLILKYRV--RTV------------RSP-----
>PRYPAR051184
------------------------------------------------------------
------------------------------------------------------------
-----VPPV---RD---GKQLTFQARILNQHLVCTLCMGYFNNACTIIECLHTFCRDCIL
RHFCE--SNVCPQCDSDLGTNPKDLVRTDRTLQSIVDKVFPEFSQAEEKA-KRPV-----
------------------------------------------------------------
------------------------------------------------------------
------------------------------------------------------------
------------------------------------------------------------
------------------------------------------------------------
------------------------------------------------------------
---------------MFTVGHLKK-YLSRKM-NLKPN-----------------------
-VDI-----DVL-----------------------------CRS-----T-VLGVDL-TL
ERI-VKE-YWN-DAD-----DLILKYRV--RTV------------RSP-----
>THETRA001298
---------------------------------------------------------M--
-----------ASAS------------------VLGP---------E-------------
-----QDAV---IQ---GGKLVVRTRALNAYLVCELCNGYFRNATTVSECLHTFCEPCIL
RHFDSG-STKCPTCETDLGADPFTAIRQDMALKSLVERIFPNAGPTERKK-KRKRSRSKS
TATAAG---------------AGAAET---------------------------------
------PT----------------------------------------------------
---------------------------------------------------DAAAAAEAG
EPEA-------------KRARK----------LENKKSAAQSGRVGDVSVTTKYLG----
----------------MDKSALPPNVSVSS------------------------------
---------------KGIVTVDNVDWVKFAVHPD-PN-----DA--------ATLALP--
-SIA-----VMQTKASIDIKRLAK-HLRKKLRNIPG------------------------
-AKI-----EIL-----------------------------FNG-----E-VCAPEF-SL
EFI-IKT-RWH-SRDSA--DVLDLTYRMIQ-----------------------
>BRABEL012507
---------------------------------------------------------M--
----------------------------------------------D-------------
------------------AGPMVKICDINPHIVCILCAGYFIDATTVTECLHTFCKSCIV
KYLQT--SKFCPMCNIKIHTQPLLNLRPDRTMQDIVYKVVPGLWENEVQR-QKEFYRCRG
MDKT--------------------------------------------------------
------------------------------------------------------------
------------------------------------------------------RALGPS
ATV-------------------------------------NREDVDNSKNHYY-------
------------------------------------------------------------
---------------------RHDEQVSMCLERH-ST---VSES-----EDEIRTYMK--
-PLQ---HKFIRCSVRAAVVHIKK-LIVKKL-AVPRR-----------------------
-LEV-----EVL-----------------------------CNG-----R-VLPKSV-TM
KYI-WLS-HWH-GKA----APMVLHYRL--RPRALTSKS--------------
>IXOSCA009795
---------------------------------------------------------M--
---------------------------------------------------VFIPQ----
------EFL---QR---QMERRIRLKTLNNHIICKICKGYLIDATTVTECLHTFCKSCLV
KHLED--NNTCPTCEIVIHSYPLQYISYDRTMQDIVYKLVPNLQYNEIKR-ERDFYRRKG
LPCPKVTP----------------------------------------------------
------------------------------------------------------------
---------------------------------------------GM----LSEKDAGSK
ASS-------------------------------------SKEDEADCHRS---------
------------------------------------------------------------
-----------------------DEQVNILLESS--------DS----------VQLK--
-QMR---RKFIRCSAQATITHLKK-FIAKKLNNLEK------------------------
YKEV-----EIL-----------------------------CNQ-----E-ILGKDH-TL
KFV-YVT-RWR-FKD----PPLKLYYRP--KMEL-------------------
>IXOSCA022265
---------------------------------------------------------M--
---------------------------------------------------VFIPQ----
------EFL---QR---QMERRIRLKTLNNHIICKICKGYLIDATTVTECLHTFCKSCLV
KHLED--NNTCPTCEIVIHSYPLQYISYDRTMQDIVYKLVPNLQYNEIKR-ERDFYRRKG
LPCPKVTPG----------MSVGIGSG-------------IQSPF---------------
-----LP-----------------------------------------------------
--------------------------------------------SGM----LSEKDAGSK
ASS-------------------------------------SKEDEADCHRS---------
------------------------------------------------------------
-----------------------DEQVNILLESS--------DS----------VQLK--
-QMR---RKFIRCSAQATITHLKK-FIAKKLNNLEK------------------------
YKEV-----EIL-----------------------------CNQ-----E-ILGKDH-TL
KFV-YVT-RWR-FKD----PPLKLYYRP--KMEL-------------------
>IXOSCA026565
---------------------------------------------------------M--
---------------------------------------------------VFIPQ----
------EFL---QR---QMERRIRLKTLNNHIICKICKGYLIDATTVTECLHTFCKSCLV
KHLED--NNTCPTCEIVIHSYPLQYISYDRTMQDIVYKLVPNLQYNEIKR-ERDFYRRKG
LPCPKVTPG----------MSVGIGSG-------------IQSPF---------------
-----LP-----------------------------------------------------
--------------------------------------------SGM----LSEKDAGSK
ASS-------------------------------------SKEDEADCHRS---------
------------------------------------------------------------
-----------------------DEQVNILLESS--------DS----------VQLK--
-QMR---RKFIRCSAQATITHLKK-FIAKKLNNLEK------------------------
YKEV-----EIL-----------------------------CNQ-----E-ILGKDH-TL
KFV-YVT-RWR-FKD----PPLKLYYRP--KMEL-------------------
>IXOSCA026566
---------------------------------------------------------M--
---------------------------------------------------VFIPQ----
------EFL---QR---QMERRIRLKTLNNHIICKICKGYLIDATTVTECLHTFCKSCLV
KHLED--NNTCPTCEIVIHSYPLQYISYDRTMQDIVYKLVPNLQYNEIKR-ERDFYRRKG
LPCPKVTP----------------------------------------------------
------------------------------------------------------------
---------------------------------------------GM----LSEKDAGSK
ASS-------------------------------------SKEDEADCHRS---------
------------------------------------------------------------
-----------------------DEQVNILLESS--------DS----------VQLK--
-QMR---RKFIRCSAQATITHLKK-FIAKKLNNLEK------------------------
YKEV-----EIL-----------------------------CNQ-----E-ILGKDH-TL
KFV-YVT-RWR-FKD----PPLKLYYRP--KMEL-------------------
>IXOSCA022264
---------------------------------------------------------MRS
--------------------------------------------------SRTLPT----
------THW---QD---QMERRIRLKTLNNHIICKICKGYLIDATTVTECLHTFCKSCLV
KHLED--NNTCPTCEIVIHSYPLQYISYDRTMQDIVYKLVPNLQYNEIKR-ERDFYRRKG
LPCPKVTPG----------MSVGIGSG-------------IQSPF---------------
-----LP-----------------------------------------------------
--------------------------------------------SGM----LSEKDAGSK
ASS-------------------------------------SKEDEADCHRS---------
------------------------------------------------------------
-----------------------DEQVNILLESS--------DS----------VQLK--
-QMR---RKFIRCSAQATITHLKK-FIAKKLNNLEK------------------------
YKEV-----EIL-----------------------------CNQ-----E-ILGKDH-TL
KFV-YVT-RWR-FKD----PPLKLYYRP--KMEL-------------------
>IXOSCA022873
---------------------------------------------------------M--
---------------------------------------------------VFIPQ----
------EFL---QR---QMERRIRLKTLNNHIICKICKGYLIDATTVTECLHTFCKSCLV
KHLED--NNTCPTCEIVIHSYPLQYISYDRTMQDIVYKLVPNLQYNEIKR-ERDFYRRKG
LPCPKVTP----------------------------------------------------
------------------------------------------------------------
---------------------------------------------GM----LSEKDAGSK
ASS-------------------------------------SKEDEADCHRS---------
------------------------------------------------------------
-----------------------DEQVNILLESS--------DS----------VQLK--
-QMR---RKFIRCSAQATITHLKK-FIAKKLNNLEK------------------------
YKEV-----S---------------------------------------------RP-TL
EF------------S----PGRTVYSWK--QLEDNASARCRLRSS-------R
>NEMVEC005868
------------------------------------------------------------
------------------------------------------------------------
--------------------LRVKVTDLNPHFICKLCNGYLINPVTITECIHTFCKSCLL
RHISL--VNRCPVCNEVIHTTPIYNIRVDRTMQDIINKIFPKLEKEENRR-ERKFYRTKG
L-----------------------------------------------------------
------------------------------------------------------------
------------------------------------------------------------
------------------------------------------------------------
------------------------------------------------------------
------------------------------------------------------------
------------------------------------------------------------
------------------------------------------------------------
-----------------------------------------------------
>LEUCOM040333
------------------------------------------------------------
------------GSK---------------------------------------------
------------SR---EDPRTLKLRDLTPHLTCGLCSGYLVNAATVIECLHSFCRSCIV
RHLHM--KRDCPTCRTVIHAYPMSYVRMDRTMSDIVYKLVPGLQEQERER-EQAYNEEHG
I----------------------VPEE------------RSDEETN--------------
------------------GHRFAE--------LPPNGST---------------------
------------------------------------------------------------
-----------------PRSVG------------------ATTDASLTSDARLGVG----
----------------PAAGHNDPE--C--------------------------------
-----------------------DELIGIHLKRR-PK-----DG--------KRSPVK--
-KLQ---KPYLCMSTRAPINILRK-YIKTKL-SLSES-----------------------
-TTV-----EVL-----------------------------FED-----Q-VLGKEH-SL
QFL-SRT-RWR-LKPT---EVIDLSYSI-----------------DMP-----
>IXOSCA009184
---------------------------------------------------------M--
----------------------------------------------Q-------------
-G---------------GRK---KLVELNPHLTCVLCGGYFIDATTIIECLHSFCRTCIV
RYLWV--HKMCPVCDVQVHTRPLLNIRSDQTLQDIVYKLVPGLFKNEMRR-RREFYS---
------------------------------------------------------------
----RLP-----------------------------------------------------
------------------------------------------------------ESARTA
LPASSE----------------------------------ERGDVRGVERLIFA------
-----------------------P------------------------------------
-----------------------EDRISVSLRPL-PT-----EV---------TEESP--
-PSS---RRYLCCPGGFTVGHLKK-FLRAKF-GLAR------------------------
AHEV-----DVM-----------------------------YVH-----D-HLLEEY-SL
MDL-AY-YSW--RRN----APMRLRYRF--RDKELVPTAPNDGKTAAPHLDS-
>NEMVEC010219
---------------------------------------------------------V--
------------------------------------------------------------
------------------MERTMSMNQVNEHITCKLCNGYLIDATTIIECLHTFCRSCIV
KYLHE--NNHCPTCNVFLHSHPMNYISADRTMQEIVFKLVPGLQEWELQR-QKEFEV---
-----------------AMFM--YRTG------------EQQSVY---------------
-----------------NNARKKE--------SRTDGKI--------RLSI---------
------------------------------------------------------SPCSSG
STT-------------------------------------PTGEVQDYHRN---------
------------------------------------------------------------
-----------------------DEQVAICMECY--------SH-----------LLK--
-PLQ---RKYLRLSSQATVQHLKK-FIAKKL-SLKAF-----------------------
-TEV-----DIL-----------------------------CND-----E-ILGKDH-TL
KFI-TVT-RWR-FKK----SPLLLHYRP--SLNL-------------------
>CIOINT012628
---------------------------------------------------------M--
------------------------------------------------------------
-----------------NRSVKLRVRDLHPHVTCHLCNGYFIDATTIIECLHSFCRTCIV
RYLEN--RRSCPVCRVQVHTRPLLNIRSDQTLQDIVYKLVPGLRSDEMKR-RRRFWGENP
ESKKDF------------------------------------------------------
------------------------------------------------------------
------------------------------------------------------AIWREL
SPE-------------------------------------ELGDADQFDVATF-------
------------------------------------------------------------
-----------------------SSKVTLVLKRR-NK-----KA-----LRQWSEIAS--
-SLS---KRYLRTSQDLTVNHLHK-FLRAKL-NEPI------------------------
STEI-----VML-----------------------------CGE-----N-VLPPTY-TL
ADV-RDT-----SPV----DHLLLTYCI--EAKSRKTVAKKSSFRATPQLTTK
>MONBRE003442
MSATTPSASTSATKPGTMSAAGPAPKTN---PASASAPAPGPAPAAPPSKAT---T----
------GDSTPQATA-----ARSANAATTTATANTTTATT-------ATSAESAPA----
--DAKAPPAARRTSSRRAHQLRVKMVDVNQYIVCQICMGYIVNATTISECLHSFCRSCIV
KHFRK--SKICPVCNQQAHTAPLDTLRQDRTLQSIINKLLPDVAEAEREA-RRAFYGIED
EPD---------------------------------------------------------
--------------------------------AKPGSTT---------------------
------------------------------------------------------TATTNG
EPTP-------------KRQKM--------------------------------------
------------------------------------------------------------
-----------------------DDLIDFVMQKASDQ-----DA-----LGDVVSKLT--
-ELP---KPFIRTSAAVTILHLKK-FLAKKL-ALEEP-----------------------
-DDV-----EIL-----------------------------CNG-----E-VLGREY-SL
EYV-ART-RWR-DTA----QLLTLQFRP--RSVY-------------------
>IXOSCA021953
------------------------------------------------------------
------------------------------------------------------------
-------------------MPRALLRDLNAALSCMLCGGYLVNAATLVDCLHSFCKVCIV
RYLDT--SKLCPICDVPVHSRPLSCLRVDKTLQDIVYKVVPGLYQREMKQ-RREFYDQ--
-----------------------HPDA---------------------------------
------------------------------------------------------------
-----------------------------------------------------A--AKLS
CLE--------------DR-----------------------GVVDASTRL---------
------------------IFSPQ-------------------------------------
------------------------DTVSVSLEYF-TG-----PTDEPEDAADGTGKED--
-RRQ---RRFLSCPAAFTVNHLQK-FLRTKY-ALSPS-----------------------
-LKI-----DIL-----------------------------HMD-----D-VLCDDY-SL
MDV-AYI-YTW-KRDS----PLRLAFRV--YPHPAKRPTPTEKTEEEEQKPAR
>COLSPE005522
---------------------------------------------------------M--
--------STDRGSS-----SQSEDDNSNI---DLNTKV-------E---ETKIPE----
--QSVSFPT---AH---GLDVSFPLRALNPQLTCLLCGGYFKEATTITECLHTFCKSCIV
SCFNAG-EARCPHCREHLGVNPMETLRLDRTIQHIVDKLFPDLIQEDARQ-EALLYDFCG
LQKPL----------------DDNEES-----------LVKDEPN---------------
------------------------------------------------------------
------------------------------------------------------GQNGKE
RPN--------------KRQKTEATGTAA-------------------------------
-----------------------PRVQ---------------------------------
---------------------QADQEINFVLEPE--------DS-----------SMD--
-ALP---RPFLRTSKKLTMLHAKK-YLVKKL-NLTSV-----------------------
-NEV-----ELL-----------------------------CQK-----E-KLGNEY-TL
EFV-YTT-RW--KPE----RDLLLNYRVVK-----------------------
>GEFOKE006928
---------------------------------------------------------M--
-----------AEAD-----VNIEDPMD-----DIPP-----QETVE---IRKNAQ----
-----RFVM---PD---NEVITFRTTVLNSFLVCPLCLGYFRDATTVAECLHTFCKGCIF
KYFHLN-KAQCPECNVSLGTFPTTQLRPDHVKQAIVEKVFPEFAEQDAIA-EREFMK---
---------------WRA---EHPEEA-----------VVPEAPT---------------
------P--------TRTPSAPRS-------HVPPAVAS---------------------
APV---------------------------------------------------THPGGA
TPAIGAVASDTAV---QKRPRAN-----------------PKPDTAQKRRS---------
----------------IDPPPPGPQHKDDSL-----------------------------
---------------KPGGEVATKQEINFALVAD-NA-----EA-----------HRL--
-RLD---KPYLKTALRATVLHLKK-FLSRRL-GCSS------------------------
TDDI-----TVY-----------------------------CRG-----E-QLPPHL-TL
DHI-RHT-RCN-SAKCP-----IFHFRV--KPGSIVSVTQYQK--PLP-----
>NUTLON020672
------------------------------------------------------------
------------------------------------------------------PR----
------------IQ---GASIFLKPRIFESLLVCPVCNGYFRDAITTEECVHSFCKVCII
STLESDIKSLCPVCNVFLNS---ESLKPDPALQAIVDLIMPEYVVRDREL-KRKINE---
------------------------------------------------------------
------------------------------------------------------------
---------------------------------------------------ELGITEKPM
LPSK-------------RRSK-------------------PAASNDTT------------
-----------------------PMLG---------------------------------
--------------------------V----NPE-PT-----ED----------------
-------KE--------------KAY------N---------------------------
----------------------------------------------------------SM
------S----------------------------------------------
>HYPCAT012372
---------------------------------------------------------MGS
HPHQKEKHVNSKSAAA----REEEDDDE------------------E-------------
--ETYLQPI---TD---SRTVRFKLRTLNKNLICALCAGYYREPYTIIECLHTFCKSCLT
KYFLED-NRYCPTCNADMGPNPRSTCMFDRSMQEILRKILPTLDAEDENA-ETEFYT---
----------------------------------LK-IPPKRKLT---------------
------P-----------------------------------------------------
------------------------------------------------------TNNGKG
EPTKKVKDADGSS---SGRHSQADKGESGGGI--------RRQSSASSHDN---------
------------------------------------------------------------
---------------------SRDVEISLNISPDTPK-----HL-----------QLR--
-VLE---KPYLSTSGKLKVLHLKK-YIAKKL-KIEP------------------------
-DNI-----EIL-----------------------------CKG-----E-VLGPEL-SL
HFI-ERT-RWH-DA-----SDLCLTYRR--KMAY-------------------
>NUCSPE044051
-----------AAMSPRARPRTVRAHA----PP----------------------AMM--
-----------AGAE--TQAGAAEDAIE-----GLTP----Y----D---MARQPM----
------KRL---PD---DTEVTIPIRLVNSDFRCPVCLGILHSTHATKDCLHRFCNECIS
KSLRLG-KKECPSCRFKCPSR--RSLRPDHNFDDFIRTIYPNRESLEASE-AKLEEQIME
NNR--------------A-LIEGFDKG-------MR----RQERN---------------
----------------AKMRKGRP------------------------------------
RPDD--------------------------------------------------VGTKRK
APED-------------AYMDQDALQALIG--LTNASSEWPARQALTTSYE---------
-----------------------PARKR--------------------------------
-------------------IPSTMTEIEFELVSQ-PN-----NA-----------QLP--
-QLE---KKYIKTAANCTIQHLCK-YISVRL-NTGHN-----------------------
ASDI-----QIVV---------------PK-----------TRG-----HIGLAPYV-TL
QFI-LEH-YWK------G-RELVLNYMP--RASAGGDX---------------
>PARATL018447
--------------------------------------------------------MM--
-----------AGAE--TQAGAAEDAIE-----GLTP----Y----D---MARQPM----
------KRL---PD---DTEVTIPIRLVNSDFRCPVCLGILHSTHATKDCLHRFCNECIS
KSLRLG-KKECPSCRFKCPSR--RSLRPDHNFDDFIRTIYPNRESLEASE-AKLEEQIME
NNR--------------A-LIEGFDKG-------MR----RQERN---------------
----------------AKMRKGRP------------------------------------
RPDD--------------------------------------------------VGTKRK
APED-------------AYMDQDALQALIG--LTNASSEWPARQALTTSYE---------
-----------------------PARKR--------------------------------
-------------------IPSTMTEIEFELVSQ-PN-----NA-----------QLP--
-QLE---KKYIKTAANCTIQHLCK-YISVRL-NTGHN-----------------------
ASDI-----QIVV---------------PK-----------TRG-----HIGLAPYV-TL
QFI-LEH-YWK------G-RELVLNYMP--RASAGGD----------------
>VITBRA005869
MD-----------------------------------------------------GYM--
--EEEDLYNGRTKEE-----YLSTNVPE-----DLEL----Y----D---MYRSPR----
--DSDSGVA---ID--LSRMTTLTGSNLNVDLTCPVCLGILTKTTTVKVCLHRFCASCIE
KCLRIG-KRECPTCRVHISSR--RMLRSDPTFDKMVKRLFPNVEAYEEHH-EKLVEQSNK
KNN----------------LTKGVPGLTPYPPPPAR-HVITRPPA---------------
----FIP--MLTRPNMMPPSRPSS-------ALRPGQPP--WISFAPRMSV---------
RPLT-------------------PGVRAPPFPPSLSSAMGGPP-----------VAPAPP
APAP-------------ATAAAAAAAASV-------GSGMPSGQQQEGAAASAMMKQENG
V---------------GAGGDGGPGEE---------------------------------
-------------------QAAAPIKFTFKLLPD-PN-----LK-----------ALP--
-RLD---KEEVSIPGHITVAQLSR-YLSHQL-MGKAKAIREA----GP--------GQPD
QQQVPLW--TVA--------RVRWPSALP--------P---APGEGGL-K-SLGSEL-TL
AQV-HAM-HH--LPS----ATLSLYYTIAD-----------------------
>COCSUB001834
------------------------------------------------------------
------------------------------------------------------------
--------------------MDIDLSSLEAETRCSVCLGIVKSCRLVSGCMHRFCADCIE
KWLRVA-SESCPQCRVQMQSR--RDCKRDVRFDRLLKLLYTNLRSYEAQV-KEVLQEARK
TGH--------------A-LAAAAQRA-------------KRAPA---------------
-----------------KQAKQRKPPA-----------------APQRRP--------PA
APQ-----------------------AATGSQAATGGMHAATD--G--NSPYAVIAPSSN
IPKVNPV-------KGQQRSAQEADKLRS-------DSPSPAPGAAASAA----------
------------------------------------------------------------
--------------------------V----EPP-PT---KQEK-----SSARSSGQP--
-------KK--RTPE----RHVS--Y----------------------------------
------------------------------------------------------------
--------PW-------------LIFDD-------------------------
>DIALUT004099
---------------------------------------------------------M--
-------------------------------------------------SASASPRALPE
DGDRYVNLV---LD---ARTTTLSLDALRRDFACPVCLELVK-VATATECLHRFCTDCIE
KSLRLG-KKECPSCRQPIATR--RSLRRDLAFDSLVRLFFPDGDGDEEEDGERSMARRKA
AARTVNVP-DEDDGAGAPRLSQGAASGAPHAAATARPLALRQSME----------SASAE
SS------GHAGGAAIASRKRPRQPCSLPMAAAKAGGSRGR---SRVRSRFVQI-PRGVV
APSVAFKRGWQMG-------RPRPAGQDDGGNGESGANQQGDGGDG--------AACALQ
PPLVLST----------KRSLAAAADAIRFSTLGRRPDTGPIASSGAGAGAGVRVGEGEG
GQPSGQRQPSGQRQPSGQRQPSGPAAQ---I-------GGDK-------AVAGKPG----
-----------PRPPSPDYGAAADARLELSSAPS-PR-----DE-----LALSHASIP-G
HALSSEGNPWIRADASARVKELARGYLSAELDSLQPNGSASPRRAFSPPASGRSG--DTS
MNSVRVLERQLA--------RVVARAARPC-ELAAALPAAHASGSA---E-LVGPDGAAL
RLL-LRS-SY-GAND--G-SGLTMHYSP-----------------SNP-----
>DIAGRA025889
------------------------------------------------------------
------------------------------------------------------------
----------------------------------PLCVRSFFSWHVRKNCVVQYNTHCCS
-------NKECPTCRQSCPSK--RSLRLDPDFDAIIKHVYPDLDVYDQFQ-EQLLHNIKG
FSNTK----------------ALFEEG-------VR----RQNAS---------------
------------------QAKNRK------------------------------------
------------------------------------------------------SNQNVP
TPSP-----------------------------------SPPPLEVETVQVQMA------
-----------------------PV-----V-----------------------------
--------------------SRSSNWMHVSLKRA-PT----------------CEDLP--
-ELI---LAHLTVPKSTRAVHVLR-YLADRL-SDQHPQF---------------------
CSKLTL-KDYVL-----------------------------AAA-----DMILPLEM-SL
EDL-ATQ-QPQ--------TSLEMFYQR--QPR--------------------
>DIAGRA025890
------------------------------------------------------------
--------------------MSDGVEIY-----KLSE----F----E---DSRSPH----
------TTI---TD---DRVVTLPMKALDTEFVCPICLSLLHTTMTTKQCLHRFCAECIT
RSLRAG-NKECPTCRQSCPSK--RSLRLDPDFDAIIKHVYPDLDVYDQFQ-EQLLHNIKG
FSNTK----------------ALFEEG-------VR----RQNAS---------------
------------------QAKNRK------------------------------------
------------------------------------------------------SNQNVP
TPSP-----------------------------------SPPPLEVETVQVQMA------
-----------------------PV-----V-----------------------------
--------------------SRSSNWMHVSLKRA-PT----------------CEDLP--
-ELI---LAHLTVPKSTRAVHVLR-YLADRL-SDQHPQF---------------------
CSKLTL-KDYVL-----------------------------AAA-----DMILPLEM-SL
EDL-ATQ-QPQ--------TSLEMFYQR--QPS--------------------
>MARPOL000007
------------------------------------------------------------
---------------------------------MVTA-----------------------
-----------------G--SMMHLERMGSELKCPVCLSLYKSAATI-SCNHTFCRSCIL
ESVR--ATSCCPICKAH--TR--REVRPAPQMDSLVDILFPTQSQ-EKAQRQKTISKTKA
ANK------PRKKRRSKSNLSDSVDEN-------YRV--YERALASHLNKKRVQVNLNSE
LEISYRP---EPLPSSDVESNSRS---MLLDFLKPAGQDVPQGFPSLRQAF-HN---DPT
SPT-SLDPGEERSEGYDSDTSPELACSPTTFREQSGRSFKQKP-QG---VAETDADNSLS
APNNLHHQVLTQSVKENSRKKPLGDRKENV-P----DDRSPISTTSESVAR---------
-----------------------PACP---I------------------MTAGN------
------------ERRPTRSRAPSSTEVFLDLHPE-PQRLL--ED-------GVGAKVS-D
AQVEESNKE-LKSAAETTARHVHKVYVSRRL--LQGCQWNEDDY--CP--KARRQ--DGS
SSTLET---QVVVPSVPAARRSGRRAPGP--CEETRAPVLCGSG-----DSKLKVQVATL
KYL-LAE-KW-LSRMRPGPQSLVLHYNA--DPDSGKDRNLANRIQSIPLLDS-
>MARPOL020491
---------------------------------------------------------M--
---------------------------------PLSAKKV-Y------------------
-G---------------SGGVRVPRAPLILCLTCPLCGDLFREATTVSECLHTFCRDCIQ
GRLSDGETNSCPICNVSLGTLPLEKLRADHQLDDVKAKLFPDASRKRKRK-ERSLAQPQS
ANPGFA---TRATRGGKS-LASSSEEEEEEEE-----EEEEEEEE----------EEDAD
EV--DEPTGMVESAPFSTTGAKRMEVELDFIPFRPSRPK-----EPRRAPIR-----EPP
APSS----------------GVARTRSGSGMEPMVSADET--------------GAGSAK
GPANSQDGRGLGSDGKASRGEQPQTGASGLANDAKSIETRPSSAITQALDSSTLHA----
----------------------SPPRAR--------------------------------
---------------------RSSPQLSLKLRPA-PTPPARNQS--------ADNPLP--
-QLS---SPYLRIKDKLPVSHVKK-YLVKKL-GLSNET----------------------
--EV-----EIT-----------------------------CRG-----Q-PVVSSL-PL
ESV-RN--IWA-DQENQG-KELVLTYQR--RRNT------------------R
>RIGRAM021429
------------------------------------------------------------
------------------------------------------------------------
------MAT---LD---GVTISFPLSLVDKFLTCPMCQGYFYEARTIAECLHTFCKDCII
KHISD--VGDCPICHRRINTT--KELRDDHLVQSLLSKIHPDLEVREMQL-QSEFCALRG
LDH--------------ATMI---------------------------------------
------------------------------------------------------------
--------------------------------------------------------SNTR
APPR-------------RRQSAAAAI----------SRVAP-------------------
-----------------------PGQA---------------------------------
--------------------------LHVTLQPLLPNL----E-----------------
-NLP-----FITVPDAVTVGQVRK-YIATAL-KCPS------------------------
---------RLI--------------RSPK-----------LTGKRS--DRLKVDAV-SL
REV-LHS-----STG--G-SRLTLHYNR-----------------GVP-----
>RIGRAM021431
------------------------------------------------------------
------------------------------------------------------------
------MAT---LD---GVTISFPLSLVDKFLTCPMCQGYFYEARTIAECLHTFCKDCII
KHISD--VGDCPICHRRINTT--KELRDDHLVQSLLSKIHPDLEVREMQL-QSEFCALRG
LDH--------------ATMI---------------------------------------
------------------------------------------------------------
--------------------------------------------------------SNTR
APPR-------------RRQSAAAAI----------SRVAP-------------------
-----------------------PGQA---------------------------------
--------------------------LQVTLQPLLPK-----------------------
------------VPD-----HSA-------------------------------------
------------------------------------------------------------
-----------------------------------------------------
>RIGRAM021430
------------------------------------------------------------
------------------------------------------------------------
------MAT---LD---GVTISFPLSLVDKFLTCPMCQGYFYEARTIAECLHTFCKDCII
KHISD--VGDCPICHRRINTT--KELRDDHLVQSLLSKIHPDLEVREMQL-QSEFCALRG
LDH--------------ATMI---------------------------------------
------------------------------------------------------------
--------------------------------------------------------SNTR
APPR-------------RRQSAAAAI----------SRVAP-------------------
-----------------------PGQA---------------------------------
--------------------------LQVTLQPLLPKF----D-----------------
-ILA-----FL-------------PF----------------------------------
------------------------------------------------------------
-----------------------------------------------------
>DIPROT020948
MS---------------SRAESSRMFTS---P-----------PTPSSSGNVGNREVLAL
LP---ESEARKSTTQGD---DQASKFID-----ELAP----Y----E---LNREPR----
------PMV---ED--FTVMSKVNFRELNQELTCPICLGLLNNTMMVMDCLHRFCRECIN
KSLRLG-NHECPTCRTKCASK--RSLRPDTNMDLLIAAIYPNQDAFEDHM-SGLVANIQQ
NTIAA--------------LGEIVEQG-------MK----RQALQKGGR-----------
--VSNTPTQPQPQPQPQPQPQPQT------------------------------------
QPQ---------------------------------------------------PQTQIQ
SPSS-------------GKQLGSEQSASLPLP----PPREPTRNDVYVSQAMKRQSKSKR
-----------------------PRTPP--------------------------------
--------------------LIETQELTMYVVPH-PQ-----EK-----------QAK--
-GLS---HPFVTTSIFLTCAQLRK-YIGMKL-KVEK------------------------
IDAI-----EIVI---------------PT-----------ITGD----QVIRESDA-TL
LEM-RSQ-YY-------G-TVFVVYFRQ-----------------ANP-----
>DIPROT020949
MS---------------SRAESSRMFTS---P-----------PTPSSSGNVGNREVLAL
LP---ESEARKSTTQGD---DQASKFID-----ELAP----Y----E---LNREPR----
------PMV---ED--FTVMSKVNFRELNQELTCPICLGLLNNTMMVMDCLHRFCRECIN
KSLRLG-NHECPTCRTKCASK--RSLRPDTNMDLLIAAIYPNQDAFEDHM-SGLVANIQQ
NTIAA--------------LGEIVEQG-------MK----RQALQKGGR-----------
--VSNTPTQPQPQPQPQPQPQPQT------------------------------------
QPQ---------------------------------------------------PQTQIQ
SPSS-------------GKQLGSEQSASLPLP----PPREPTRNDVYVSQAMKRQSKSKR
-----------------------PRTPP--------------------------------
--------------------LIETQELTMYVVPH-PQ-----EK-----------QAK--
-GLS---HPFVTTSIFLTCAQLRK-YIGMKL-KVEK------------------------
IDAI-----EIVI---------------PT-----------ITGD----QVIRESDA-TL
LEM-RSQ-YY-------G-TVFVVYFRQ-----------------ANP-----
>DIPROT020950
MS---------------SRAESSRMFTS---P-----------PTPSSSGNVGNREVLAL
LP---ESEARKSTTQGD---DQASKFID-----ELAP----Y----E---LNREPR----
------PMV---ED--FTVMSKVNFRELNQELTCPICLGLLNNTMMVMDCLHRFCRECIN
KSLRLG-NHECPTCRTKCASK--RSLRPDTNMDLLIAAIYPNQDAFEDHM-SGLVANIQQ
NTIAA--------------LGEIVEQG-------MK----RQALQKGGR-----------
--VSNTPTQPQPQPQPQPQPQPQT------------------------------------
QPQ---------------------------------------------------PQTQIQ
SPSS-------------GKQLGSEQSASLPLP----PPREPTRNDVYVSQAMKRQSKSKR
-----------------------PRTPP--------------------------------
--------------------LIETQELTMYVVPH-PQ-----EK-----------QAK--
-GLS---HPFVTTSIFLTCAQLRK-YIGMKL-KVEK------------------------
IDAI-----EIVI---------------PT-----------ITGD----QVIRESDA-TL
LEM-RSQ-YY-------G-TVFVVYFRQ-----------------ANP-----
>GEFOKE013742
------------------------------------------------------------
---------------------MQDLLLE-----DITP----W----Q---IHCPPR----
------PKC---AD---GHTTSVAARAMNVELTCPVCLGLLDKPVAVMECMHRFCEDCIS
KSIRVG-KKECPACRVKCASR--RSLRSDPAFAELIATLYPNREDFDA----GLV--PNA
LSA--------------ALLAHPTRAAR------LQ----QQPHG---------------
------------SGSIGQRRRKRD------------------------------------
-----------------------DSSGDSDEPAAESDEDDGF------SVVYKAATPRVS
KPRA-------------PRVQKPRSA--------------PAAAPAPPAKK---------
------------------------------------------------------------
-----------------RVVIGARQEIDLLLLLY-PQ-----ES-----------RLT--
-GLD---KPFLRTSSAVTVFHLCK-YLAQKL-NRPSNQF---------------------
---------VLS--------------------------VE---------EMILEEDC-TL
EEV-LAL-YWG-DSD----EQLVIQYRL--TDDA-------------------
>MALJAK000486
------------------------------------------------------------
------------------------------------------------------------
--------------------------------------------MAVMECMHRFCDECIS
KSIRLG-KKECPTCRVKCASR--RSLRHDAALEDFIAKVFPDRDDWERRN--TIPAR---
----------HANP-PAA-LA-------------------ARARA---------------
--------------AIAAAGRQRR--------------------RRARGS----------
-------------------------GSESGSEGSESEE-----------ETMVAYTPAVR
RPGA-------------QRPKRVNTGES----------TRPARSAAASAALSSAVA----
------------------------------------------------------------
---------------AAGRRPRTQREVDLVLLMH-PT-----ET-----------HLE--
-PLD---KPFLHTSSSVTTAHLCK-FLAAKL-HKRPHNF---------------------
---------LLT----------------------------LDNGRED--EIILEEDC-TL
DEM-LH-VRWE------------------------------------------
>HALSPE014936
-------------------------------------------------------XTMEL
-----------ATTR-----YVEPVVIP-----GLTL----Y----D---IHRAPR----
------RLI---ED--PDVLCKIPFRTLNVELQCPVCMSICKNATIVMECLHRFCRECIE
KCLRLG-MKECPQCRAHVPSR--RSLRPDSNFDALIRTIYPKLEDFEKIM-DDKIAEYNQ
KHHVN----------------SAFQQSAQ-----LK--RAEQRRS---------------
----------------RKQGRTRR-------SVTPGDEG--DTPSAARDGRR--------
------------------------------------------------------SAEQFG
APP--------------KRARGSGRGGSR-------SSYRGGSRASEGGDEEE-------
------------------------------------------------------------
-----------EEEEEEEEEAASVDLIHFVLRRH-PM-----ES-----------SVE--
-DLK---RQFLRTPPYLKVHHLKK-FLCKKL-GLSLQ-----------------------
LEDL-----QIL-----------------------------LLAER---VVSLPDTV-SV
GDL-CKK-AL--SKG----GDLILYYKL------------------------R
>RIGRAM008075
LN-----LRQKSTCPICDRKFSEEQLARH--PKPMRPPPARPAPPPPKKRRVT----M--
-PGFDILETDPAASEREGPPSDSDELVD-----GLNL----Y----E---QHRAPR----
------PLK---LE----GNITLPYRLLNQELTCPICLDLFEQPVVVKECLHRFCLDCMT
TSLHMSKNRECPACRVKCPSR--RSLLRDRSLELLISALYPDRQLFQDHH-QRNVDA---
---------------FISPLLKTMSTA------------AQQSRR---------------
------------SAQRSNLALGRSTSA----ASKPASETTLKVPTQRQDPLQ--------
APIV--------------------------------------------------SSTKPE
KPPKS------------QRSTAAIVAGLMVQP-QTAAAITTTRSAGDARQSATALAAANE
-------------------TSINPAPRP-QL-----------------------------
-----------QWHASELTKLAEGGEIRTSLQRH-PD-----------------TDLK--
-PLP---RPYFQIPVQTTVSHLQM-HIARLL-DLQQPSS---------------------
LGTL-----ELQ-------------------------------------KPLLPEHAQTL
VTI-AEQAVF---------SPILLYYKQ--DAVAPAPSLV-----SPP-----
>HONFER003541
-------------MAQSG------------------------------------------
---------------------MDVEGAE-----RVDA----E----D-------------
-----------EVA---WARTALGLGSVEVTMRCPICQGFFRSPCSLKGCGHAFCSECIR
RAVQ-V-KSECPTCR-KKSSA--VDLIPNKAADAMVRAFLRERPEF-AVA-R--------
------------------------------------------------------------
------P---VSGESDAVATSAH-------------------------------------
------------------------------------GQVSTG--------------RAGK
SADS-------------KRSKEVEK-----------------------------------
----------------------------------------KR------------------
--------------------------------------------------------LP--
-NVNFH-KRKLSSPRNTLVDEADR--VRQNVIAKEALLDRDT----GPP-----------
------------------------------------------------------------
--------------------PVVLFARL--RQDVITREGIKRP--GGKKTDD-
>MICSPE007176
MGATDVQLDCPRVPSLLSRNHAEITVDANGTPTQPTQPTRAPVPEPEAVAKEIDLVSMRR
-PVRDVVDAETSGSQG-NEVSMTQAATQEY-PSELTAATSTYKEDGDSLTLGKNPRVGDA
GGEIVFPVVNASKDDVPGSESTVPVRNLDDELRCVICTDMYVNPHALNGCGHLFCHECVS
TWLK--KNNQCPICRHKVPTS--KALTP-HMTQGLLDRVLPDLDARE-RDAERSAAEARQ
ANTSGG---GRSNTAAAATFATMITGGSGGGS-IIRLQAFQQMFN---------------
----------LHAQATAAARQGRQ-----------------GGASANRRS----------
------------------------------------------------------SQPEDS
SPIQ--------------------------------LDISPMNEVSDTVQSVTG------
------------------------------------------------------------
--------------------------VSRALTPG-PT-----NA----------SGAP-S
SSID---RE-LRC--NVAI----R-FLRRQIPR-------------SP------------
---MS----RVF--------------------------FDCIRGMHD--EIRAADNIDGL
SEL---S-----DQE----RRV-ITLRS-----------------ADP-----
>MICSPE008844
MASF--------------------------------------------------------
--------------------AVAGDFVD-----DLDD---------E-------------
------------------PEPELAQQKLDESLRCAICQDLFTMPVSLRSCTHSYCALCIR
RTLNQF-KRECPTCRKE--SE--EDLQPNHALTLVVSAFKADLAA--RKK--RVVSSTRA
RGTKRGGPGDREGRRAPA---PATEDATARS---TR-RSTRRSAQ---------------
---AAEP---TTTTSAAAAKKTRSGARAAAAAAAGGGSGGGRTTRARRARAV-----EVA
AEEE---EKEEKG-------GPDDDDDDEGEPTPATAEDGGD---G-EEEDDDAVSESEY
DPSSQPATNANDSRGGIARKRAAAAAATNGERATATNATTPGSSGRGQTQK---------
-----------------------PICSSMIM--------S--------------------
--------------------------IDVCLNPQ-PA-----SA-------AAIPKLP--
-KLVYH-KPYLRV--NTSIENLEQ--VARKLDKMTAAASNGLTGA-VP-------SAANA
KSDFS----RLI---------ASVRERQPAK------P---SSGED---DTAISDGDEGV
AEVGAE--MY--ETE--GPEEVTVAYPLSQRRAVV------------------
>NEPPYR013884
------------------------------------------------------------
----------------------------------MDD----Y----E-------------
----------MPEA---WPE-GLEMRMLDSSLRCPICGDFFTDAVCIRGCGHSYCSVCIR
RSLS-F-KEECPTCRVSNVTT--DDIAPNRTIDAVVKHFKASRGAM-SLA-T--------
---------------------P--EAKPE-----AKG---RTGRG----ARNS--PEPPT
------T---APK-----------------------------------------------
-----------------------------------------------------------R
VTRA-------------RRA----------------------------------------
------------------------------------------------------------
------------------------------------------------------------
------------------------------------------------------------
-----------------------------------------------------ADKD---
-----------------------------------------------------
>BASMER004604
MLINTILVFLKADIPIEEEETQSESIDH---PTTSEVTSQIDTPTDEATTGVSMYFHMKC
LPSQTRKAKMPSATQKRAGVEKKCSIVKPNHTGALSIVLAGYGSGGRKDWRKSTPVRVVR
SGDDQEPAPYCPPESAKSKQKAVEMKEFEKEFLCPVCQDMVQSPVTTPQCAHSVCKDCLK
QSISLG-QM-CPMCRTEFN----PKLK-DSSVNTLVAVLIP-------------------
------------------------------------------------------------
------------------------------------------------------------
------------------------------------------------------------
------------------------------------------------------------
------------------------------------------------------------
------------------------------------------------------------
-------------------S-----Y----------------------------------
----------------------------------------------------------GL
------D----------------------------------------------
>GEFOKE002552
MAAT-------------------------------------------------TVIDLSS
D-SDDEVQIDEERSSGPRRQRAHPRVLPPFTPSDLQTTMFVFGMGGE---ITNAPSVLVR
S-RLEVPKAVLPDDGSAGSQLSVELQELKKALKCPVCLDSVSDMTA-TKCGHIFCKHCIV
ESVKAS--QRCPTCRAKLTS---K----D---------MHP-------------------
------------------------------------------------------------
------------------------------------------------------------
------------------------------------------------------------
------------------------------------------------------------
------------------------------------------------------------
------------------------------------------------------------
----------L--------------Y----------------------------------
------------------------------------------------------------
-----------------------LA----------------------------
>MORVER000461
---------------------------------------------------------M--
----------------------------------------VF--------KTDGPH----
-----DPAM-LSQE----NPVEIPLRRMEEELKCAICLMPMTDPVSI-SCTHRFCRECIL
HNLK--RKAACPLCNKKYD-R--RSLNTD-HMDKVINAFLD-LETYEH---EHALSQAPR
HYESNP----QEN------LTEKLDEGRSTDT-----DTTSETTRV--------------
------P-QEITSTITTIQESERQ--------------------DADEEATQ--------
--------------------------------------------------VAEITQVNGR
TPPHEHEEGDHDLDDTVSEKQAAALALQMLRAIVDTSRDQPQRESTIKTEDED-------
-----------------------PHID---------------------------------
---------------DRSHSETLETQVSFETKPK-SS-----DD---------------T
TNLE-----YVRTKASSKVTHVVKGYLEDQLGNFKKAQGEPPLFHGLP------------
LEQISAG--ELF--------RIKPQSRRPEL------P---NQGIMRLR--KLRTEVATL
QET-AAQ------------KPLTLLYQY--DTDKLLDTDISE-----------
>ROZALL004212
---------------------------------------------------------M--
----------------------------------------------D-------------
------SQI---VE---NNAESF-TDSIRSELKCPICLGILKNPVYILALTHLY------
----------CPTCRAKCPSR--RSLRPDFRYSMIINTLFPDLKAYEDNQ-DSWMNK---
------------------------------------------------------------
--------------NITPNKRDRS------------------------------------
--------------------------------------------------------HDIE
TPPK--------------------------------------------------------
-----------------------PKH----V-----------------------------
-----------------------KHELEIKLSTF-PN-----DR-----------VTP--
-SLE---KSYLKTIERCLGKHLVK--LSDIL-----------------------------
---------DLV-----------------------------QSG-----E--------VL
------R------------KDLCLYYSI--VDNIIKQ----------------
>THEPAR000910
MDKVYAKRNFSNKFNMEPRTSSLKKLNNLEN----------------------LIEHM--
--NQFIYNTRKRTST--NILYDNNKLHNTDLISDMDTTTSSYGNTVDTGKSSNKTSNVST
S-YNKLPII-SRKDSEYGLDVRFNLTILIDILTCPLCKGLFHNAQTIRDCMHTFCKSCLI
LSTFEN-GLVCPTCFSPILSSITEGVEPDTNIQTIVDKLFPHFAQNEQKL--DEMKERKK
NYKIS--------------LQNKISDTVDTKINKISEKITQQDNKIIVQ-----------
--DNKIPDKKLCEVTETTIGQHKEIVV--------------SKTTNEKDKEI---AVQVN
KPTVELDDQDNKD-------SKTTIEQDKEIVVQDSKTTIGQH----KEIIEQHSKTTIE
QEKNFSNIDNKISENNNARLISSDQNKKR-------SNKTPLIRIEEEKKTEAREVITEE
-----------------------PKEEI--------------------------------
---------------YRKTKISDPTEVCLALQMN-PF-----ND-----ITQQMGYLG--
-RLNMS-RKYICVPKRIRV-DIVR-YLANEL--LGPKYN---------------------
---V-----VFM-------------------------------------NLVLQKTY-TI
EFI-FQT-----DAS----KCVVFRYEI--VQHENSS----------------
>ACACAS007934
MEED---------------------------------------------------RVM--
---EEEEDCADKSAD-----QPQDEAVDGAA--SVAGAEEG-EEEED---VEESEH----
-----RPPI---LD---GRNIIFKTRLLSGFLVCQLCMGVLRDAHTIRECLHTFCKSCLY
KYFQ--TTADCPLCGVDLRPNPFERIRFDRTVQTIVNKIFSDLIEKDIAK-EAHFYRSRG
MIQEA----------------ERVEGI------LLK---TQESKA---------------
------P-----------------------------------------------------
------------------------------------------------------RTAEVA
RPAN-------------KRLKRD-------------------------------------
-----------------------PS-----------------------------------
-------------------KPIYKDEVAFELTLD-EG-----EP-----------GLQ--
-QLE---KPVIRTSARVTVRHLKK-FVGMKL-AIPN------------------------
LHDL-----EIT-----------------------------YRG-----E-VLGTEH-SL
EYI-LKT-RGE--------GAIEFKYRK--RKNIM------------------
>PLAFUN009738
M---------------ADRPEDED------------------------------------
--------------------TNHSNKDE---------------EEEE---EENSNY----
-----REPI---VD---GRDIKFETRILNEFLVCSLCMGYIKDAHTIVECLHTFCKSCIT
KYLR--DKTDCPTCEVALGPYPLDKIKFDRQIHNIVCKIFPQFEAEDAEE-ERKYYSSVG
LKTD--------------------------------------------------------
------P-----------------------------------------------------
------------------------------------------------------PPAPAP
APANNNG--------------------------KPDANKQPYKKVKKEDKS---------
------------------------------------------------------------
--------------------VFYTDEVGFELNVD--------EK-------NTNPELR--
-PLD---KPFIRTSAKVTVKHLKK-YILNKL-HIDLEK----------------------
APQV-----EIR-----------------------------YRG-----E-VLGSEH-TL
AYI-FKS-RGT-DPST---KNPNFKYSM-------------------P-----
>OXYTRI004564
----MQHLGNSGEAAFIRKI----------------------------------------
------------------------------------------------------------
-----------------------KKRDLHSYLKCPLCTGFFRDAHTINECLDTFCKSCIY
KYFQ--NKENCPKCNIHLGGRPLETIISDQTIQKIVDLLYPQFKKKDEQA-IKMMYQFAS
TD----------------------------------------------------------
------------------------------------------------------------
---------------------------------------------------PL-------
-PKD--------------R-----------------------------------------
------------------------------------------------------------
------------------------------------------------------------
--------------------NLID-YINDNI-DL----QNQN-----------------E
---D-----QQK-----------------------------VEK-----Q----------
-----------------------------------------------------
>STEHIS001877
----MQHLGNSGEAAFIRKI----------------------------------------
------------------------------------------------------------
-----------------------KKRDLHSYLKCPLCTGFFRDAHTINECLDTFCKSCIY
KYFQ--NKENCPKCNIHLGGRPLETIISDQTIQKIVDLLYPQFKKKDEQA-IKMMYQFAS
TD----------------------------------------------------------
------------------------------------------------------------
---------------------------------------------------PL-------
-PKD--------------R-----------------------------------------
------------------------------------------------------------
------------------------------------------------------------
--------------------NLID-YINDNI-DL----QNQN-----------------E
---D-----QQK-----------------------------VEK-----Q----------
-----------------------------------------------------
>VITBRA009447
---------------------------------------------------------MSR
-----KRKENDESQQSA---EEEPNFDQQE---DVKT----Y------------------
----------QTND---ELDVEFRVRVLADLLTCRMCGGFFKDAMTVKECLHTFCKSCIY
GYLSKQLRKKCPDCGEDLGAQPFDAVESDRTLQNLVDKLFPEFAEREKKE-REGLYR---
-------------------FCHLLEDS---------------------------------
------P-----------------------------------------------------
---------------------------------------------G--------EQNGLS
APA---------------------------------------------------------
-----------------------PKEKI----------------------GGGEAT----
-----------KMLVKGRYREVLQSDLTFML---LPK-----DD-----------SLG--
-PLS---RPYLRTNSQMTVGHLMK-YLVKKM-NLHD------------------------
TSEV-----QIM-----------------------------CEK-----Q-VCARSH-TL
EFL-NKT-RR--DRD----KYMVLHYRRMARKNPPQDKAAAAAAAPSPVMDD-
>CRYMUR003240
MKYR--------------------------------------------------------
---------------------------------KLDE---------EQKSYSYEPG----
---DLETVV---TD--HGLDVAFRIKVIADLLECPLCKGFFRNATTIKECLHTFCNVCII
NYIESG-KESCPKCGEYMGVHPIEGLVFDRTIQNITDKIFPQFRILENQL-KKEFYNIGN
NNNNID---------------------------ILN------------------------
------P--------NLYSKICRS------------------------------------
-----------------------------------------------------SIYNSKL
TPINANNEFHNKILNSDDKDKLEEMKLSLN------------------------------
------------------------------------------------------------
--------------------------ISIRLFIE-PI-----DK-----------TLP--
-NLI---KPYILVAPQITIQHLQN-YLLYKF-D---------------------------
ISEV-----QIL-----------------------------LEGV------VLPKNH-SI
EFI-CRS-KRE--------NIINLKYRF-------------------------
>DIPROT031770
MDE---------------------------------------------------------
----------------------------------------------E--KQTVGPR----
------------YE---GHYVIFPTRIVNPHLCCPLCSGYFFNATTIVECMHSFCKDCLY
KYLD--EREECPICQLPVNVNMFDIVRADNILQALVDKLFPDIAARDEAQ-KTDHLR---
---------------------QSVAEK-------------EEDAA---------------
---------------TEDKTRKRK------------------------------------
------------------------------------------------------------
----------------------------------QVAQKNPSQKLSKSDSFAI-------
-----------------------PKTAIDT------------------------------
--------------------------VSFYLVPA-SG-----DN-----------ALP--
-AIP---NSHLKVAGAATIFHLRK-LLVMKL-HLSS------------------------
LSEV-----EIL-----------------------------CRD-----E-ILGSEH-SV
EYI-KKT-RW--------PEELTLKYRR--KVDVHA-----------------
>DIPROT031771
MDE---------------------------------------------------------
----------------------------------------------E--KQTVGPR----
------------YE---GHYVIFPTRIVNPHLCCPLCSGYFFNATTIVECMHSFCKDCLY
KYLD--EREECPICQLPVNVNMFDIVRADNILQALVDKLFPDIAARDEAQ-KTDHLR---
---------------------QSVAEK-------------EEDAA---------------
---------------TEDKTRKRK------------------------------------
------------------------------------------------------------
----------------------------------QVAQKNPSQKLSKSDSFAI-------
-----------------------PKTAIDT------------------------------
--------------------------VSFYLVPA-SG-----DN-----------ALP--
-AIP---NSHLKVAGAATIFHLRK-LLVMKL-HLSS------------------------
LSEV-----EIL-----------------------------CRD-----E-ILGSEH-SV
EYI-KKT-RW--------PEELTLKYRR--KVDVHA-----------------
>MATSPE009853
------------------------------------------------------------
-------EEDEDEEE-----EDEEEEDEEE-------------EDED---VEGTPV----
------DPF---TD---GREVTFEARSVEPYLTCLICKGYLRTAHTIMECMHSFCRLCLR
DYLQKKAKKDCPRCGIMLEGKPMTSVRYDRTLQEVLDKLFPEFDQEDETL-RRELEEAYP
KRGEA----------GAA---DNKDEA------------GSQFAG---------------
----VHP------HTISPSAEKDESDA---AAATPAAAAGA-------------------
TPES---------------------------------------TSG--------GAAETD
PPKTGSM----------ARDGSGGNGSSS-------SKQAPPLNRSSSSELNRKSFGTA-
-----------------------------G------------------------------
--------------------------LAMTT----PA-----KP-----VSSDFEPLP--
-ALP---KAHLRSSAKVTVKLLKK-FIASKL-KEQVDES---------------------
PDAL-----DLL-----------------------------CCG-----E-KLGMDH-SL
EFI-NRT-RW--HET----TPLVLTYRL--KVVEDEILT--------------
>GLOWIT002222
----DASTPTIQKTTTIQETTSIQKTTSIQSPSGISASPQISPPLVTDIRHPLVAESI--
-PHHPICAVPPSSTSTLTTTSVKEDIAPLRPPPSLNAPSVLFPTSKK---FIKDPSLILR
SGIIFDPSIPHAADTTRGPDVLLPVQQFNPHVCCQLCRCYFQDAHTIRECLHTFCKSCII
RHLREK-EPVCPQCKTDLRPN--FSLRPDKLMQGLVDRVYPGLKARMALE-KRKFEE---
--------------------------------IIID---DEQESS---------------
------------------------------------------------------------
----------------------------------------------------TATLKRKG
APGGDTD----------DRSTKQKQSAN--------------------------------
------------------------------------------------------------
---------------ENSGRASQEDAVTFALLPR-NG-----DA-------SQTEPLP--
-SLQ---CPFLTTSARITIGQLRK-HLNSKL-G---------------------------
SDQV-----EIV-----------------------------CGGV------VLGGEY-TL
EYV-LRT-LWR-GRE----ESLELEYGR-------------------P----R
>NUCSPE004919
------------------------------------------------------------
--------------------------------------------------GARDTY----
-----IPVI---QD---GRQITFKLGTLTPFISCRLCDGYLVDATTITECMHTFCKSCIF
KFLS--DNDFCPMCQQELGPNPTEQLRKDSAIQTIVYKLVPGLQKRVEDE-RESYQQGQR
LK--------RPAD-------TEVGEGE--------------------------------
-----------------AAAKKAA------------------------------------
-------------------------TTATPAVT---------------------------
-PAS--------------------------------------------------------
--TAAMDAFAKRPD----------------------------------------------
------------------------EQISFVLKLD-DQWVMHKDAH----PPEKMAKLK--
-ELD---RPYIKTSARATVLTLKK-FLLSKL-RF----------------DSPND-----
---L-----DIC-----------------------------LNG-----E-VLGPEL-SL
EFV-QKT-RAI-DPN----EQLVLKYRP--NIGLLLRVAACSCVF--------
>PARATL002869
------------------------------------------------------------
--------------------------------------------------GARDTY----
-----IPVI---QD---GRQITFKLGTLTPFISCRLCDGYLVDATTITECMHTFCKSCIF
KFLS--DNDFCPMCQQELGPNPTEQLRKDSAIQTIVYKLVPGLQKRVEDE-RESYQQGQR
LK--------RPAD-------TEVGEGE--------------------------------
-----------------AAAKKAA------------------------------------
-------------------------TTATPAVT---------------------------
-PAS--------------------------------------------------------
--TAAMDAFAKRPD----------------------------------------------
------------------------EQISFVLKLD-DQWVMHKDAH----PPEKMAKLK--
-ELD---RPYIKTSARATVLTLKK-FLLSKL-RF----------------DSPND-----
---L-----DIC-----------------------------LNG-----E-VLGPEL-SL
EFV-QKT-RAI-DPN----EQLVLKYRP--NIGLL------------------
>TELSPE047739
---------------------------------------------------------V--
------------------------------------------------------------
------------VD-YKHNTITFKPRILNEFITCSLCMGYFRNATTITECLHTYCRSCIL
RYFQES-KKDCPVCGHDLSPHPLEMIRHDRMTQSLINKMLSN-DV-DGKE-----AGAGG
ATSS-----------------QGFDPTSPI----------RKRRS---------------
----------------RQKSSTRD--------ENPEEQD---------------------
---------------------------EPSEEEDPPDQGDGD---G--------SEDHEA
EPPAGEAGTTAG-----QKRAGDQS-----------NEDTPPLKQPKTEKQ---------
-----------------------PD-----------------------------------
--------------------------LSFALIHE-AD-----QD-------HAEFPLD--
-KLK---KPYLRTSASISMMHLKR-YLISKF-GASTLN----------------------
PSQI-----VLS-----------------------------CDG-----Q-VCANTM-KV
GDI-HEE-IWK-DGT----KDLEIHYHSCE-----------------------
>TELSPE047740
---------------------------------------------------------V--
------------------------------------------------------------
------------VD-YKHNTITFKPRILNEFITCSLCMGYFRNATTITECLHTYCRSCIL
RYFQES-KKDCPVCGHDLSPHPLEMIRHDRMTQSLINKMLSN-DV-DGKE-----AGAGG
ATSS-----------------QGFDPTSPI----------RKRRS---------------
----------------RQKSSTRD--------ENPEEQD---------------------
---------------------------EPSEEEDPPDQGDGD---G--------SEDHEA
EPPAGEAGTTAG-----QKRAGDQS-----------NEDTPPLKQPKTEKQ---------
-----------------------PD-----------------------------------
--------------------------LSFALIHE-AD-----QD-------HAEFPLD--
-KLK---KPYLRTSASISMMHLKR-YLISKF-GASTLN----------------------
PSQI-----VLS-----------------------------CDG-----Q-VCANTM-KV
GDI-HEE-IWK-DGT----KDLEIHYHSCE-----------------------
>TELSUB001703
YQRR-----------------------------------------------------VRG
T-------------------RDQQNSRDGARATRLGS----------ARKTNASPK----
--DHDRPVI-NRRE----NTITFKPRMLNPYITCSLCMGYFRNATTITECLHTYCRTCIM
RYFQES-KKDCPVCGHDLSPHPVEMIRHDRMTQSIINKMLSN-DE-ETTK-----GNVRT
RANG-----------------PGLDEATAE----------HKDAA---------------
----------------EDDQEAKD-------GAQPEEGDEQ------------------N
QPAA--------------------ARKDPAGEHEVSEDEDAE---G--------EEEEEE
DDEDGQD-------ERGEKRTAERDA----------DAEAPPAKQAKPEKTGN-------
-----------------------PSD----------------------------------
--------------------------VSFSLNHS-AD-----KD--------GPIALE--
-SLQ---KPYLRTSAGITMLHLKK-YLVSKFPGKEG----------------------LT
PDQI-----MLH-----------------------------CLD-----E-ECTNTT-KV
GKI-AAD-IWK-DVS----KDVELYYHS-------------------------
>CHOSPE012917
------------------------------------------------------------
------------------------QSTW-----GIPL--------SE---MDAQPE----
------H----STA---PAAK--------PTLECPICLGNLTRAT-TSSCGHSLCAECLL
GLLRSG-SKNCPICRQTITS---------AAPAFALRSLIGDETTEEART-V--------
-----------------------------------D----QQIQD----HLKVTN-----
---------------PLSAAFSRL--------AQQASSF-----T---------------
-----------------------------------------------------------A
QPA--------------------------------------QPAAA---SA---------
-----------------------P------------------------------------
------------------RPLPAWTSTALLL-----AVAF--------------------
----------LVMPFDFIPDSI--------------------------------------
-------------------------------------------G-----PAGFLDDV-TL
---------------------LAFEFSQ--RRQ--------------P-----
>PALBIL007742
---------------------------------------------------------M--
---------------------------------AASD----F----E---LEFKPT----
-----RPFP---TG----SLRMVNIKEIYEDLKCPVCLQLLEKTKLVMGCRHRFCDECIQ
KWLR-G-ASDCPACREKIPSR--RSLRLDSAYDELIRTLFPDTEVXEENE-ATSLEALMP
SIMGTS---------------QRLQQG-----------YDXQKKS----RARSAR-----
----VKPT-TRRAAARPQPTSRREFIVGEEREVSAGDSSGQGASEEEKES----------
-------------------------GSSDEHAEEAKDEEEGDDRLGAVGMPQTAAADALS
APSATEGRGRRG--GRGSRGGGPGSRGGRVAGGREKGXELPESGEVDSVGDNIKRRREDD
-----------------------PVVEV-T------------------------------
---------------HDVXDNPAEAQVDVALRPF-SEAVLTNEK-----VAXEYVDLP--
-ELS---RCLLVVPHDFTAGNLRS-YLSQKL--LEGVARGEC----------------TV
SDEVQK---TLSVKSI---------------------------------EIRMTTERMTM
GSL-RR--NY--CKN----EDLTLYYSI--SKTVIAKTCXPPKG----VID--
>MASSPE009360
MN-------------------------------------------------------MEG
-----------------ISSWEEPVEIE-----GLTL----W----D---INRPNH----
------DMI---SD----EKITVEKRKIDDGLHCPVCMLILKKTKVVMTCLHRFCEECID
KCLRLN-KNECPACRAHVPSR--RSLRYDENFDELISTLFGDIEEADKAE-MMEVKRINA
KTSQNP-----------A-YKLATKKG-------LE----VQEKM----RKRGKS-----
--------GNSSSSNNNNNKRSRSNIA--------------SQSSGKRQKVS--------
-------------------------------------------NNGH----SSVSQTLER
KPAMQH-----------QRQLQQHRRPM------------PNMPLVQSSQQFQQQQQRQH
V----------------------PHQQR--------------------------------
-----------------RAIKKESRNMEFILERH-PD-----ET-----------FLK--
-QLD---RSFLRTDSNIPVRVLKK-YLKIKL-Q--------------------------S
ADHIQF---HLS--------------------------LKLARSRTERMFIDLDDQM-TM
ESA-VERHNF--DKN----KEVTLYYRL--LSSSLSSTEVQM-----------
>PAUCHR014167
MS----------------------------------------------------------
---------------------------------EFKQ---EFGGRKE---DTWVPF----
-----RPIV---TD----VETIFLSKQVDKSLDCAVCWSTIDKCTTTMECLHRFCEECIE
TTLRQG-QKKCPVCVTPCPSR--RNLRADKNFDLIIRSIITDRSKEEEQR-DLLVQQIKS
RDHKA--------------FAENLEKA-------AS----QQEQI---------------
-------------------AKKRR------------------------------------
----------------------------------------------------TTSTVPMR
APP---------------------------------------------------------
-----------------------PKKSI--------------------------------
----------------------KPEKILFSMKLH-PN----------------------H
YNLA---RPYLRTSRSITVGVLLQ-YLARKF-SLPS------------------------
PDGI-----SLFIW---------------------------CEERL---ERLRIEDQ-TL
DYI-ESN-IW--------PSGLTLFYNV--QT---------------------
>THETRA006980
---------------------------------------------------------M--
--------AEE---------APEVVVLDDS-VFDVRSYSSSYGSGGELSPQERAVQL---
-G-AVRTAV---ED--EDHVSTVAWSAVAELLTCSICLRLFHSCTVAKDCMHRFCDTCIR
KSLRLA-NRECPTCRNPCPSK--RSTRADERVDALLKTVVGDVDEFESGM-QPKIEKVVS
GNL-------------AA-FQESVRKG-------LE----RQAETKSTRQARILQ-----
--ELEEP--LHGPGSRSGRGRGRG--RGRGGRGRGRGREQARRTSASRAEDE--PPRKGP
KPELVPSRLAEGGERRRRKKPRKVLPSPPASSYTDSDSPSPD------------YSEWSP
APARSQFGITDMSGRLAKRTKRTKRRSQTGKRFAYSPSEFPTGVTLDTKHDEVCLDLWSD
TATAALEASRDKLIQTGRGAAFSPSPD---------------------------------
--------------PPELHSASKSSKVEFSVQPSVPN---GYSS---------LSALP--
-QIA---HPVVATDSEATAGEYAE-FVAQML-D---------------------------
PSGL-----ELG-------------------LDASRV-YMVVSANT---VIPLNSDTPRL
AAT-YQA-VW--------P---VLFYCQVQ-----------------------
>DIAGRA000721
------------------------------------------------------------
---------ATYAVA-----APYTR---------LTE----Y----E---LQRTSQ----
------TAG---AG---ETIIELPFFELMDQLKCPICLSILTETMTTKDCLHRFCNECIS
KCLQV--KKECPTCRKKIPSH--RHLRRDENFDRLVSTLYPDQSVLEQRE-LEILEKIKQ
VS--------SQT----A-FQESYEEG-------CK----SQDQN----KYRL-------
------------------------------------------------------------
------------------------------------------------------------
------G----------PRMTATLIAPP------------PPTPPIDTQERAVK------
-QATQQQDVSSKSKE---------------------------------------------
------------------------TLIELQLQPH-PS-----DS-----------HAI--
-ALE---RPCIVTPANCTLAHLKD-YLGQVL-HKLPRGPSLK------------------
SYNF-----STL-----------------------------IDGKG---QKLTSTMH-QV
LT---QR-LPQ-DRT----NRLILFYSS--THAPPLKN---------------
>STRRAT001752
---------------------------------------------------------M--
-----STCLNSGAVE-----SSGSRQGM-----ALSE----Y----D---EIRKPH----
------PIK--GGD----TTVSIGSRTLKTELTCPICLDLLQTTMTSKECLHRFCEQCIT
LCLQRG-NKECPTCRKKLVSK--RSLRRDENFDSLVNAIFPDRRLFDELQ-NAVNAKFDE
KAN------------LEA-LQKSIAEG-------MK----AQTAA----KKKV-------
----------KLQTNNEVPKKKRK--------------------NNKKDS----------
----SLDEANEET--------DEDISSISSCSTDSSDSSTTD------------SSEESL
VPSEMSDATSTA----------------------TTSVSHPSISRDGSASRDV-------
-ESNGREKDFKMRMNK---SRDSPARS----------------------DGSGSSK----
-----------MLDKDNLINRLNKEKIEIELKPN-ENLL---ED---------------N
KQLK---RSFICVHGNVTFSHLQK-YLQK-------------------------------
ICDTSD---EMY---------------------NGKF-FTLNDGS----QRIIGHQE-TV
ATL-LES-----GQQK---SHLVIIFNA-------------------------
>CHLREI004840
---------------------------------------------------------M--
------------------------------------------------------------
------PPL-------QQGSVPVALARLADDTRCPVCFGILKHTVTSTVCLHRFCAQCID
HCLRPD-HKDCPVCRTNLHSR--RSLRPDPSFDRLLRALYGDVAAYGAAE-DALVAECNA
AAAQ-----------SAA---AAQEEA-------LRRQKAAQAEALAANCVRTGSSTTSH
DT------GSGHGHGHAAAKRSREPSL---AAAAGAGSSNGSPRVKRRPSAA-----QLP
GPTG-----------------PPACGSTTGAGTAAAAIGGAA-APGM------SVQQQQL
QPQQLQQQQQRAAVGIGRRASSILGSPPPA---AAAVASGPTAGATAAANTPSRGGSAR-
-PHAHHQAPS------GDDVAMVPSSPG---------------------LGHGSAHGLGP
AASAASLTSLLAQLAVPTARCAAELSVVLQLRPA-PL-----EAVAGGGRVLRSATLP--
-PLE---KPFLLVPLKWTVAHIAQ-LLSQWLPRLPATTAGGAAGAA-----------ATS
AAATAG---ELA----------------P--------PLEPATGCPRH-HRYLRGCT-TL
GAL-AAEDGW-GDRSRSGPSHLVLYYSV--EPTMS------------------
>MONNEG005557
---------------------------------------------------------M--
------ERAASAPRP-----QPPDEIAELAT-------------------LEAGST----
-----VP---------------VQLAKLNEETRCPICFGKIKAARVSMVCLHRFCSACIE
QFLREG-KKECPVCRAHLGSR--RAVKPDPVFDRIIAALYGDVEAYESQE-EEQIAASTA
KHA-------RE-------WSEQLARLREAQ---AA----ARA---AGGAKRIRSAAAAA
EV--RVPAGRGHRHGGAAAEE------AGGPTVPPEMGQ---------------------
--------QQEQQ-------------EQQLE-----------------------------
----------------QQQKQQEGEQRE----------QQEGEQHQGEKRQGE-------
-QRKQQQEQQ--------------------------------------------------
-------------------QQREEERLE-----------------AGAG-----------
------------------------------------------------------------
-------------------------------------A---ANGGHGRGRGR-GR-----
-----------GATAAG-P----------------------------------
>SPISPE009049
------------------------------------------------------------
------------STQ-----STWDSVVPLMTLSDITV----Y----E---MQCGP-----
-----LPVI--TSD---THVTRVPFRRIIEQLRCPVCWDLLDETMTVMGCLHRYCSECIN
KAFRIG-KKECPVCRVHCSSR--RVLRKDTTLDLLIARL---------------------
-NL-------RE-------FERRMCER---------------------NRRR--------
---------------------------LGGSPIEPEAPS-----GDKRAR----------
----NTDEHAQQQ------------PAQQRL-----------------------------
----------------QQQKQQIQQQQQ----------QQQQQQQQQQQQQQQ-------
-QQQQQQQQQ--------------------------------------------------
-------------------QQQQQ------------------------------------
------------------------------------------------------------
------------------------------------------------------------
-----------------------------------------------------
>OXYTRI002576
MHNK-----LGPRILTAETDIEMSEMELEDS----------------------IILG---
------------------------------------------------------------
----------------------TVLEDILDLFRCPICLDIFEMPVKVKECGHQFCRECAE
KYGRLF-KAHCALCRNQIMTR--RDLRIDMQLISLINKFIPDVRAYKTQD-KLKIA---E
MIMA-------QKTQ------VQSDQSS------LK-LN-NQMA-----KLKVKQ-----
--------QLQKQSNKKVMQAKKSCIL-----------------QKRKQDVL-F------
----MMD-------------KQYHSTQQTTNEGQQSFSHSLSD----QPQALETTKKSRD
SPKDTCSYNLTQSEVIEIRESQTQQDNEEL---HIQNQTLMQSQAQDFDQEDSQKSLFLD
DKEFLQEKTISVNKCY-------PNQLLPQ------------------------------
--------------------------LNYSFSAH-PLMII--N-------------FP--
-KHN---SSFLRSKNSLQVLKIKD-LFETSL-RLNYIQDQENR------------VFMAR
ESNI-----EGF--------------NHPLKDMETTITNEQ-------------------
-YI-FE-P---YGR--------LLFYQY-------------------------
>STEHIS010992
MHNK-----LGPRILTAETDIEMSEMELEDS----------------------IILG---
------------------------------------------------------------
----------------------TVLEDILDLFRCPICLDIFEMPVKVKECGHQFCRECAE
KYGRLF-KAHCALCRNQIMTR--RDLRIDMQLISLINKFIPDVRAYKTQD-KLKIA---E
MIMA-------QKTQ------VQSDQSS------LK-LN-NQMA-----KLKVKQ-----
--------QLQKQSNKKVMQAKKSCIL-----------------QKRKQDVL-F------
----MMD-------------KQYHSTQQTTNEGQQSFSHSLSD----QPQALETTKKSRD
SPKDTCSYNLTQSEVIEIRESQTQQDNEEL---HIQNQTLMQSQAQDFDQEDSQKSLFLD
DKEFLQEKTISVNKCY-------PNQLLPQ------------------------------
--------------------------LNYSFSAH-PLMII--N-------------FP--
-KHN---SSFLRSKNSLQVLKIKD-LFETSL-RLNYIQDQENR------------VFMAR
ESNI-----EGF--------------NHPLKDMETTITNEQ-------------------
-YI-FE-P---YGR--------LLFYQY-------------------------
>OXYTRI005403
MHNK-----LGPRILTAETDIEMSEMELEDS----------------------IILG---
------------------------------------------------------------
----------------------SVLEDILDLFRCPICLDIFEMPVKVKECGHQFCRECAE
KYGRLF-KAHCALCRNQIMTR--RDLRIDMQLISLINKFIPDVRAYKTQD-KLKIA---E
MIMA-------QKTQ------VQADQSS------LK-LN-NQMA-----KLKVKQ-----
--------QLQKQSNKKVMQAKKSCIL-----------------QKRKQDVL-F------
----MMD-------------KQYHSTQQITNEG-QSFSHSLSD----QPQALEMTKKSRD
SPKETCSYNLTQSQVVEIRESQTQQDNDEL---HNQDQTQMQSLAQNFDQEDSQKSLFLD
DKEN-QEKTISLNKCY-------PNQLLPQ------------------------------
--------------------------LSYSFSAH-PLMII--N-------------FP--
-KHN---SSFLRSRNSLQVLKIKD-LFEISL-RLNQIQDHES-------------VYMAR
ESNI-----EGF--------------NHPLKDMETTITNEQ-------------------
-YI-FE-P---YGR--------LLFYQY-------------------------
>STEHIS002297
MHNK-----LGPRILTAETDIEMSEMELEDS----------------------IILG---
------------------------------------------------------------
----------------------SVLEDILDLFRCPICLDIFEMPVKVKECGHQFCRECAE
KYGRLF-KAHCALCRNQIMTR--RDLRIDMQLISLINKFIPDVRAYKTQD-KLKIA---E
MIMA-------QKTQ------VQADQSS------LK-LN-NQMA-----KLKVKQ-----
--------QLQKQSNKKVMQAKKSCIL-----------------QKRKQDVL-F------
----MMD-------------KQYHSTQQITNEG-QSFSHSLSD----QPQALEMTKKSRD
SPKETCSYNLTQSQVVEIRESQTQQDNDEL---HNQDQTQMQSLAQNFDQEDSQKSLFLD
DKEN-QEKTISLNKCY-------PNQLLPQ------------------------------
--------------------------LSYSFSAH-PLMII--N-------------FP--
-KHN---SSFLRSRNSLQVLKIKD-LFEISL-RLNQIQDHES-------------VYMAR
ESNI-----EGF--------------NHPLKDMETTITNEQ-------------------
-YI-FE-P---YGR--------LLFYQY-------------------------
>PARTET022836
---------------------------------------------------------M--
-----LGPLKENSDQ-----SDSEDIIDEQT--NLIG---IF------------------
---KVRKLI--DSD----KQTDPQLVKIQDYLKCPICLSLFKQAVYIKDCSHRFCKECIE
KSIRSQREKSCPTCRKKIATR--RDLRVDEIVSKMLNTVVPDMEQYRIQE-DLQIQQEIK
NFSQQ-----KQKN-------EEIQKL------------VSQTDTILSC-----------
------------------------------------------------------------
------------------------------------------------------------
------------------------------------------------------------
------------------------------------------------------------
---------------------------NVQL----AQ-----NQ-----------LIH--
-QID---KNYIRAPFNTTVSDIIQ-LIGLKL-NLPEE-----------------------
FTQI-----DIY-----------------------------INN-----EIQTQMDK-TL
AEL-SE--YW--GRKED-PSEMIIHYSI------------------------R
>PARTET030081
---------------------------------------------------------M--
-----LGTLKEASDQ-----SDSEDIVDEQT--NLIG---IF------------------
---KVRALI--DSD----KETDHQVAKIFDELQCPICLSLFEQPVYIKDCSHRFCKECIE
KSIRFQREKSCPTCRKKIATR--RDLRVDEVVNKILNTVVPDIKQYRMQE-ELLIQQEIK
NFRQQ-----KQKN-------DKLQKF------------VAQTNTNQSC-----------
------------------------------------------------------------
------------------------------------------------------------
------------------------------------------------------------
------------------------------------------------------------
---------------------------NIQL----AQ-----NQ-----------LIN--
-QID---KNFIKAPLITTVADIIQ-LIGYQL-NLPEE-----------------------
FTNI-----DIF-----------------------------INN-----EVQNQMDK-TL
ADL-TQ--YW--DKRED-PAKV-IHYSI------------------------R
>OXYTRI016579
ME----------------RNQSLKLED------------SQDNPSKEKYKVEA----V--
------VSTNQETGEPMFNGLSRQKIAGFP-FFQLNY----Y----Q---MACKPRLLMD
S---AQNQIEELSD--EDEEINLELNLIKDTLQCPVCFDIYQSPVIVKPCLHKFCNNCID
AYNRKI-KKECPGCRHQIGSR--RMLRNDYKISNIISTLISNIDEFNKLE-QIKREETVR
TSYDF----DGQK--------QKMMKI-------LE----SQEQII--------------
-------------------KQERL------------------------------------
---------------------------------------------------------EKN
MPKP-------------KRKREEFKEHN--------------------------------
-----------------------PVNKD-Q------------------------------
-----------EQQLKKQIRILDEETVEFIIQEY------QREG-----------VLK-D
KVFS---AQLIRTTQLVKMVQLKK-LIKSKI--PQYQDRFK-------------------
IDDL-----HILVY---------------------------AQSIG---NKKPSDDQ-TI
ADL-MEK-YF--DENK------VIFFQA--RPNPKTLEKIWVYIN--------
>STEHIS017994
ME----------------RNQSLKLED------------SQDNPSKEKYKVEA----V--
------VSTNQETGEPMFNGLSRQKIAGFP-FFQLNY----Y----Q---MACKPRLLMD
S---AQNQIEELSD--EDEEINLELNLIKDTLQCPVCFDIYQSPVIVKPCLHKFCNNCID
AYNRKI-KKECPGCRHQIGSR--RMLRNDYKISNIISTLISNIDEFNKLE-QIKREETVR
TSYDF----DGQK--------QKMMKI-------LE----SQEQII--------------
-------------------KQERL------------------------------------
---------------------------------------------------------EKN
MPKP-------------KRKREEFKEHN--------------------------------
-----------------------PVNKD-Q------------------------------
-----------EQQLKKQIRILDEETVEFIIQEY------QREG-----------VLK-D
KVFS---AQLIRTTQLVKMVQLKK-LIKSKI--PQYQDRFK-------------------
IDDL-----HILVY---------------------------AQSIG---NKKPSDDQ-TI
ADL-MEK-YF--DENK------VIFFQA--RPNPKTLEKIWVYIN--------
>OXYTRI022792
MDTN-----------------------------ITSNIPQLEDPEIISTKIVP--EVLQ-
---QQQAIVRSEVGKNAFNGKTRQQIVDYR-YKELNF----Y----Q---MACGPRRLEN
----------EDFD---NNEIDLSFTDIKEILHCPVCLDILKDPLNVKMCLHKFCAHCIE
NYNRLI-KKQCPQCRKYIGSR--RLLRSDYKLAYIIKALITDIDAFEEKE-EQQVQKIEA
DHAAAV---RRQMEEEDSFVAEALEAAALGSNSQMNPQKLMQSQAASQIQQKNHQ-----
--TETQPIKQTKQIGKKIMKKKKKN--GQSIILKPKAQANE---SKKKNDV---------
-------NQSEESNASLTKKKLTGTKRTLKYSQVQSKNQQNLSKRG--------RKPKFL
SPEMIKIQVK----NQNQEKQAMKEESSDDTIKRQKKDEKPLATLSQQYQSQSS------
----------------------QPQVT---------------------------------
-----------L---------AEEQTVEYSIRQEFST---SKDT-------TCDGDVP-K
PRFQ---DAILKTKACINVQQLKK-YVQSKL-QCYSQHHVE-------------------
LNQI-----EIY--------------------------INIMDQK----TQVLVNKQ-TI
HDLVIK--LW--KE-----EKLTIYWNS--KKNDEKIREIL----KHP-----
>STEHIS021101
MDTN-----------------------------ITSNIPQLEDPEIISTKIVP--EVLQ-
---QQQAIVRSEVGKNAFNGKTRQQIVDYR-YKELNF----Y----Q---MACGPRRLEN
----------EDFD---NNEIDLSFTDIKEILHCPVCLDILKDPLNVKMCLHKFCAHCIE
NYNRLI-KKQCPQCRKYIGSR--RLLRSDYKLAYIIKALITDIDAFEEKE-EQQVQKIEA
DHAAAV---RRQMEEEDSFVAEALEAAALGSNSQMNPQKLMQSQAASQIQQKNHQ-----
--TETQPIKQTKQIGKKIMKKKKKN--GQSIILKPKAQANE---SKKKNDV---------
-------NQSEESNASLTKKKLTGTKRTLKYSQVQSKNQQNLSKRG--------RKPKFL
SPEMIKIQVK----NQNQEKQAMKEESSDDTIKRQKKDEKPLATLSQQYQSQSS------
----------------------QPQVT---------------------------------
-----------L---------AEEQTVEYSIRQEFST---SKDT-------TCDGDVP-K
PRFQ---DAILKTKACINVQQLKK-YVQSKL-QCYSQHHVE-------------------
LNQI-----EIY--------------------------INIMDQK----TQVLVNKQ-TI
HDLVIK--LW--KE-----EKLTIYWNS--KKNDEKIREIL----KHP-----
>PSEPER003052
ME-------------------------------------KVRKP-------------I--
-------------------QYKNEDQIDLI---GLNV---L-----D---NEEKQQ----
---IIINAI---CD----KKSKLQFENIFQLLKCPICLEIFNDPYYVKACSHRFCKTCIE
DFVRKDKSKECPLCRSHIGIK--RNLRQDAQVQELCAIIFGNVSDFNKQLLESFIDK---
--------------------------------NDIR---VKESET---------------
-----------------VQKQKRS------------------------------------
------------------------------------------------------------
------------------------------------------------------------
------------------------------------------------------------
------------------------------------------------------------
---------Y---------NKLQK--VSDTI--MTNQEDQ--G-----------------
---------RLV----------------------------------------------TF
EYC---T------------SSI---YSQI-NQTTV------------------
>TETTHE017005
---------------------------------------------------------M--
--------------------SDSEDLDELEQVQNISV----F------------------
---RKREKI-HAND----DQIDMPLKKLNYMLTCPICLDIFQEPVYVKGCSHRFCKECIE
KAIRSS-KKQCPTCRRIIGTK--RLLRVDFNVQEIINLIYGDISKFEKQS-DELLQKTYS
QLANSD---TRKRRR----FNSTTEKA----------QDNQQQSS---------------
------PTIKEDKGVTSNSAYKNS--------------------SNQQDQIS--------
---------------------------------------------------NFSSAVKRR
LPSNSNQ---------GSSQQSQGQKNNEK--GAQSQNEQPTTRKRKFDNLGESGNKKGD
E----------------------PGHVV--------------------------------
------------QKKKYFEEEIKEKQVEESLRKH-QQ-----ESSSSSSINIQIKVVP--
-KLQ---KQFLKMDWTLSLDDITK-LICQKL-NINYQKYKPY------------------
---I-----KFY-----------------------------VKSSAEESYHPLEDKT-QI
KSI-DNQ-FW-TDSNKQ-PKNITLFYII--EHKDVNYTN--------------
>NEPPYR004377
----AFAMMGESSAAVAAPTPMEVEE-----P-PAPQPEEATPPPGVKEEA---------
-------SPAPAAVQ-----PSQP-----------------L----Q---TQCPA-----
--------S--KDD---GKFATVPAAHLKMCLTCPICKNLLQHAITAVECLHSFCQDCIE
SRLEDE-ERTCPVCNSNVGPT--GKIRFDRTMTEIVKEIF--------------------
------------------------------------------------------------
------------------------------------------------------------
------------------------------------------------------------
------------------------------------------------------------
------------------------------------------------------------
------------------------------------------------------------
------------------------------------------------------------
------------------------------------------------------------
-----------------------------------------------------
>NEPPYR005209
------------------------------------------------------------
--------XAPAAVQ-----PSQPLQTQ--------------------------------
-----CPAS--KDD---GKFATVPAAHLKMCLTCPICKNLLQHAITAVECLHSFCQDCIE
SRLEDE-ERTCPVCNSNVGPDPWGKIRFDRTMTEIVKEIFPRPEE-DKEERESDLRRIRA
LAA------------------EKARKEKET----------RQNLE---------------
--------------SRAQAQATRR------------------------------------
---------------------------------------------G--------ASTRSG
APRAGTNQYGM------SRRGAVAAASY--------------------------------
-----------------------PGC----------------------------------
----------------------EEPQVQLALVPS--------EQ-------HAAGLIA--
-KLP---KPYVQTQA---------------------------------------------
----------------------------------------------------------SV
----------------------A------------------------------
>DIALUT011485
---------------------------------------------------------M--
-----------------------------------------------------QPL----
------PLV---KD---ESTVTLEIKSLANDLLCPICLEIMKNVVA-TECLHRFCHSCME
KCLRQG-KKECPACRCHVATR--RSLRRDTRMDGIISSIFPDLLAYEAEQ-AASLDGLQH
EEQRA--------------LQEQLLHAQAAQ---LA-ARSKQQVE---------------
----------------DEARRKRR--------VAADGEAGDDARDGARDSAS--------
--------------------RDSGFTYEQRAAFSRELAKQAVQAGGR-------LQPGPK
KPTGGTRALSGAV---GKRQLGPARGTE------------PSSLAKRGKQRGH-------
------------------------------------------------------------
-----------SSEQHACAVAEGEESVVFALIRH-PD-----ER-----------QVG--
-ALA---KEVLQTSRRIRIFHLLK-YLALKL-QLSKEA----------------------
WSNF-----RVS--------------LSPTI----------TAGMPSP-PASLVIDS-TL
DCI-LRT-----------PTPLVLEYRLAESRTTDGLEAPPHSAT-------R
>CYAPAR002182
ME-------------------------------------------------------L--
-----SPAVAPASSPRSPLGAPSQKVTAASPTLELTK----W----D-------------
---LARPVVPEQAD----RVVTVGQRAIDIELTCPICLSIMDNPYSVMECMHRFCAECIN
RAIRAN-IKECPTCRVRIVSK--RSLRPDPQFAGLIRAFYPNLAEHEAMQ-QAQLKEILA
NSPHY----------------RALLKS-------CE----EQQRRL--------------
----------------APAPRRRAEVS--------------------------------P
SPPP--------------------------------------------------AEDGDE
SPAP-------------SRPKARRMENGRG----------PARLRARRLGRGAGAA----
-----------------------PASDR--------------------------------
--------------------------LEIPLYPH-PS-----ET-----------RLP--
-RLP---EP-IGYDPSQLL-SLAA--VTAPL---------------CP---------GTP
LSDLVLW--EAA--------------ATP--------------------ESSLAPASEPL
RDL-VE--AW--------PGTLTLYYSL--TLPPTTDPSPVSGSS--------
>NEPPYR006495
------------------------------------------------------------
---------------------------------DIEMAA-----------ASEPPS----
------------------DMLRVNVHKLKNETKCPICMDVMRNSYCVMECLHRFCGECIQ
TALRLN-NNECPSCRTHVPSK--RSLRPDNNFDALISLLYGEEEEY-TAQ--RQFSQ---
-------------------FNKERTEL-------LA----KQSKVVMAE-----------
----------KIQDDRERAKEQRE-----------------QQKSQPKAKPG---PKPVP
KPLV---------------------------------------TPG--------KPGEKR
KPGR-------------PRKLDSPAPAPAPAP----ALAAPMPAPAPAPRKNIV------
-----------------------PADVVLMI-----------------------------
-----------SKAAKTNAKALEQRGVHITLLPD-PE-----AT------SLGRQELP--
-PLP---APYVACMPGMSMGQICK-LVAS---R---------------------------
------------------------------------------------------------
-----------------------------------------------------
>TRIMAR002994
------------------------------------------------------------
------------------------------------------------------------
-------------------MLSLLQPLVEKELTCPICLGLIHRAVAVKTCLHRFCHECII
RYLRLG-KKECPVCRAHLSSQ--RSLNMDPRADALIACVFDDQEAYRAMS-DETIAKVTA
HLS------------FFK-LHNDARDL-------LR----RQLLA----RKGSHAHAPPS
P-LPVSP---PPAGRPASKRRAKRPSR-----------------SARRTP----AVVSTP
APPEPLDDPQESG------------LPDETTASADSASLPGE------------TLPAPR
LPEH-------------PRPTGEHSETEDR----------PEERVAEHMEEDIQAAEER-
-TEVHMEETTEEHTEE-------PTE----------------------------------
---------------EPTEERTNAHE-SMEIAPDFPS-----QH----------TPTP-D
APAEPAPSP--RAPTKAERSHKKKPFLEVELEQVRPRR------------STRHQ-----
VHEV-----RIL--------SGADTSHDPDL-ANASLP-----------AVVAAESL-TI
ADVAAAQDRW-IAKA---PGSLTLCYAA--QETIL------------------
>PLABRA003050
------------------------------------------------------------
---------------------------------------------MK---AKKAAA----
-G--------GRTS---EVVVVVPQRANDADLTCAVCMSVINEAWTVKECLHRFCHQCIE
QSLRFS-GPQCPACRVKCPSH--RSLRQDKAFDAIISSFYPDLEKQQELQ-DKYVQEVIQ
AH--------NSR----A-HAESVAKG-------VS----KQLVH---------------
-----------------RSKQSRS--------RDPLASE---------------------
-------------------------------------------------------ASVFR
RPQ--------------KRKHGRRMTR---------------------------------
-----------------------P------------------------------------
--------------------------ILLCLQRH-PE-----SA-----------DCG--
-PRV---RQFFDAPRQATLSQIAE-IVRTWLDS---------------------------
VKAV-----EFY----------AVRNPDP--------P-TACREAASLAE-RLDPRN-RF
EDI-AY--YFN-GVE----GEVTVTYGS--ARP--------------------
>CAPOWC002285
------------------------------------------------------------
---------MLRSSD-----ASNDNIDF-----RLDA----Y----E---EQRSVP----
-----IPTI---AD---NRRATIP---LFAPLQCPVCLCLIQNAHGNIECLHRFCEECIT
SAVRMG-PKQCPSCRGSLPTR--RSLRHDSNLDQLVAAMYGDHEQFEKQQ-NEYSAEQIR
RKQ-------AQT------LVKRVARGD------------RQSSA---------------
---------------ASSASSPRQ------------------------------------
--------------------------------------------------------CPTP
TPTAQQI----------PRSVPRPLSLP--------SSHQPSAGVAGSRAQTK-------
-SAAGSEDGSS------------PS-----------------------------------
-------------------------------DPNLPG------------------SLP--
-ILA---MDSVTTPGTCQVNHILA-WIAREL-D-------------MP------------
-LQL-----ELP-------------------------------------E-GFSKTS-TV
AEI-FAA-SRH-PPS----ELLALYYTR--KGG--------------------
>SAPDIC013151
MPLG--------------------------------------------------------
-----SAKFSRAAYDAHISTYVEYTLVE-----DLTP----Y----D---LFRAPR----
------PVT---TA----APLDVPVTELDAELTCPICLGVLQQTTVVPACLHRFCRGCID
ACLASG-KHECPSCRAGIPTK--RALRADTAFDALVRLLHPPL--LSPSK-KRAT-----
-------P-------------YDLTEA-----TTLA------------------------
------------------------------------------------------------
---------------------------------------------------VTFALLGAT
TPSQLQWTTTLAATNEWLRQQL--------------------------------------
-----------------------PAT----------------------------------
--------------------------VALSMWTH-PS---TMRS---------TTARP--
-RMR---RPYLNTQSIVTA-YLARSY---QL-D---------------------------
----------------------------------------------------------TL
CRI-FS------------PSTV-IG----------------------------
>GEPOCE018563
XSD---------------------------------------------------------
----------------------------------------AF----EAGKLHMAPA----
---TERPIE---TG--AGALSSVEIDVLNLELRCPICLELMSEPVA-TACLHRFCAGCIE
KCLRIG-KQECPSCRRPVATR--RSLRKDTNFSKLISTFYPDLQAFMEQE-RLRSQALSE
EHRG-----------RHA---QQMRML----------WGSRRASA---------------
------------ADTSHRNLTPRAPLA-----AAPGDGDGESDGEGEEDSDG--------
-------EGGEGG-------GEGEGEGEEDEGEDEEDEEDEXXAAGR----GGEPAGGAA
GPANGKAALPRAAAGGGSRSEAGEAAARR-------PAGDPPRSHGDAARGTHQVASELA
R----------------------PARPR-KL-----------------------------
-----------NQPPKPGPLKPRTAEVGLVLRRH-PL-----EE-----------SLD--
-PLS---KDYVTVDKSALVKHVQK-FLALKL-RAEAP-----------------------
WHQL-----EVF--------------------------ASDKSGL----SVLLQTNM-TL
GEA-VTD------------DPLLLKYRR------------------------R
>PRYPAR030664
------------------------------------------------------------
--------------------SSREPLTS------------------Q---CQYLPA----
------HPM--RSD---ASETTVAIASLNTELRCPVCLRIMREPVA-TECLHRFCKDCIE
RCQRLL-KKECPSCRKPIATR--RSMRPDPNXAGLIGALYPDLDELEAEE-ERTMAAENE
RLT-------RAH----A---EKITRD------QRQ----RSRQA----------AAKIE
YVTRSMG---SESGSESEGEEKEE---GEEKEEEEEGEE-----EEEKEE----------
-------KEEEE-EEGEEEEAAAEAAAASGGXARRGAARGGEE-AG--------CLPSDA
PPAGGGAADAHQGEEVPQRQAEDLGRDE--------SRAAPAGDVARRRGA---------
-AVRAGHQTSRVPVQL-------PAR-----------------------------G----
-------------------RANRKSGTATATAGH-RK-----QS-----------MGD--
-RAS---RIWSGNXPVQTVRHEM-------------------------------------
------------------------------------------------------------
-----------------------------------------------------
>GONPRO012090
MANPPPALPLAPSLPTSSASVVASPPTLLSPPP--------------------CQLCLAA
L-DGLDSQRARTGAAGR--------------RISISTPNGSY----DLYRMERGDVLLRR
LGPRAAPAATWRSDPWVNDSLGVPGNVMASELECPVCYQLLSEPVT-TPCGHTTCRSCIL
SAIDSS-GGDCPTCRSQIPGY--NHFRPNRAIDHLIRVAFPD-RA-ERSQFERLMKRLDS
NRRFGMLP-------------NRLGGSDAFAELEIR-GTDDEVEH---------------
----GLP-LVNTVGVCRFRVLQRG------------------------------------
-------------------------------------------VDGY-------------
-----------------ERIED--------------------------------------
------------------------------------------------------------
--------------------------VEIEMRPSLPSMFA--DS-----RASAQQFVP--
ASLA---TPYVRTEARIPV-HERRSFVANVL-----------------------------
TEE----KYELL---------------------------------------KLTSARKRI
QSI----ANWR-SESRR--SVM-------------------------------
>RAPHET002643
MGF---------------------------------------------------------
--------------------WDQESL-------CLAA---FFLTDGQ---TTEEPT----
---SPLPPA--------------Q-STIDPDFACPICLQLLFQPIS-TSCGHTFCHDCIH
IAFD--RKHECPVCRTFLPSV--PSLQGNFLLRTLIIKTYPDL--YEDRA-RAHYQP---
------------------------------------------------------------
------------------------------------------------------------
------------------------------------------------------------
------------------------------------------------------------
-----------------------PRHT---------------------------------
---------------------------NHAL----PRSIV--------------------
-SLA--SKD-I----NISIG---D-W----------------------------------
-----------------------------------------ADGSEDSGASDAGTDVSSL
SSV----------------DSV-IQ----------------------------
>KLENIT004342
----LGTLLLSPEITPNQGSVSVSACT---------GSRCRR------------------
---------RKGAATIW---SMENVIES----VHL-------LFDEE---AAEEQQHMEA
-----LEAI-GEAA-------------ISRELRCPICKDVLRDPCFTVPCGHVFCHGCIT
ESLNQG-SRACPICRTVLERS--NPTR--RTLDNLREETCPE------------ILNITD
APD----P--FRLLKFHAE--DVIER----------------------------------
----------RHVAAHHDACEYRT------------------------------------
--------------------------------------------CG--------------
-----------------QRVRVTTAEAH--------AQVCPAAIVACSHRHVGC------
------------------------------------------------------------
---------------TSEFRRGDADD-HLRTCP---------------------------
---------------------YEKELLSEKI-----------------------------
---------DAL--------------------T-REL------------E-KLRVKVELL
------E-QWSATRA--------ICARR--AGP--------------------
>APISPI012051
------------------------------------------------------------
--------FNKYIMN-----CEQQSLASTI---HLSI-----NNSAQ---LHRHTH----
-----TPPP---ND---DSERSL-IVRISKELRCPICMNCFCAP-TSVQCGHTFCKECIL
RCFEDG-ANECPLCRTKAN-K--RTLCPVPLLQELTEVIRTNASSHEETQLERHVVE---
-------------------MSQRVAQHK------SR----RERED---------------
----------------ESDDRGKE------------------------------------
-----------------------HGQNTPEHAVNASDDQVGNL-NG----------VERT
APED-------------SRNEA--------------------------------------
------------------------------------------------------------
--------------------------VRRTLGPT-PQ---RQEA----------------
-ILT-----FLRMTQKATTTLLQKTYTSRKV-K---------------------------
---------ELY-------------------LWSPQV---VVRGGQLQKEMAIRQGLKTL
ECS-VRHRRFHHMTS----SNVSLDYTL--RCHEHSEPV--------------
>SPIPUN007233
MEA--------------------------------------------------RTKTVQ-
---GKSKNKRARNAD-----ESESQSEDDY-RLRLSA----Y----E---KQRPPI----
------PII---TD---DTQVTLPLKVLSEEFTCPVCRNILQQTMVTVECMHRFCYACIR
EALFKG-NKECPACRRECHSM--RNLRPDTRFDEIIRMIYPSLGSSETED-ATELDSIIA
RSTFN--------------LRKMYEEG-------IK----RQEMV---------------
---------------RKGRGVKRSTTV---------------------------------
-------------------------------------------ANG--------ARSPRI
SPDGHDDYEIESENSDGVRSETSVSDAP---------SPEPASIQTLSGQDQ--------
-----------------------PPWT---------------------------------
--------------------------IEVTAIAH-PC-----DK-----------RLPL-
-VLR------LRTENECTVGHLSR-YYAAQF-R---------------------------
SDDF-----VVT--------------SRPIH------------------GKPLDKHI-TV
GEA-RDK-----AET--G-GVLLLYHAL--KS---------------------
>CHLVAR001046
------------------------------------------------------------
------------------------------------------------------------
--------------------------------------------------MHRFCKDCIE
AWLRTQIENNCPQCRVKFSSK--RDCKPDPVFDLLLGTMFGDVEEFEKQMLEKAVQQALA
KEQAAA-PS------PHASWHQQAQQLPWQAPTAVR---PKQAASAAAL-----------
----ALP----RQHAPVAHVGKRQ--------AWSAGGS-----DAKRQRVG--------
SPA----DEEDAG-------RTKRSGKELSLGLYNTAEEAGMAQGGKAAVKAARNVPGAT
APENTGPAAASML---NPRRSIAPAVHAAASLLAVPDPPEPSAAGAADMESDLDEV----
G----------------------PA-----------------------------------
--------------------------VPVLLPPELAA---QAEQ------LAEERALAAH
ARLEAGSGPYLACPASATISQVSEALISQRL-R----------------------VGLAV
ANDLDASDFDAL----------------------------CYEGGAA--NLLLRGHV-TI
SYV-ARRLEYRIDRAIG--SPLLLSYGLMNQAGAALGASACAIA----EVDE-
>MNELEI002937
------------------------------------------------------------
------------------------------------------------------------
------------------------------------------------------------
-----------P----------------DPNFDKLMSKIYPNREDYEQQQ-EQMFSAITK
HHS------------QLS-FQACVEES-------LK----VQAST---------------
----------------------RH---SKVQLASIDGSS-----DTMRWS----------
--------------------------------------------GG--------QSSDEE
TSSN-------------KRSRVCSASEDS-------------------------------
-------------------------L----------------------------------
---------------EGSVSDTAEETVEIILKPR------NTNS----------------
-TAE---SRYLKTTINASIHHIKR-YLIVRTPQAEGRTPSSEGATAPP------------
ETNFII---TVI-----------------------------HDGN----HVTLPNNM-TL
ETV-LDS-YC--NEE----CPLEMYFAPV------------------------
>NAEFOW015623
MP---------------RKKTSTTSDS---------------------------------
--------------------STRMDLADDEN--SMAPSSDFY-----LYKNNSEPS----
---------STHSD----STMMVPLKQFERELRCAICLEVWKEPTA-THCSHLFCYDCIE
QGMK--IKKECPLCKTPILTK--RHLMP-QSLANLVEEFHK-FRKFDQEQFESSMEE---
------DPT------------KAVSSSSTTTN-----NTGRKSTA---------------
--------AATTSSNTVTTGKKRR------------------------------------
------------------------------------------------------------
-----------------HRKGSSNISQP--------QDGNVSDSSTASIEAIII------
-----------------------PSDDF-M------------------------------
----------------------EDDSIRMKLFSHYPFLSS--QN----------DIIPVL
QHLQHVTQS-LRTSKNLTTKKLEKKYLGGEV-R----------------F----------
TDEVTHLENRLA--------R--------R--------VAVVSGVWIVGDAVLKAKCHAL
GDVTARSRLFNKSKN---PKELTMFYENVIREEADKIEQETGHR-----LDS-
>RAMVAR010469
------------------------------------------------------------
------------------------------------------------------------
---------------------------M--------------------------------
------------ATRQKLISM--RALRPDPLFDEIIKTIFPRREIMEERH-AALLAKLSK
DNTKK-------------------------------------------------------
------------------------------------------------------------
------------------------------------------------------GAKAAS
APSNSTH-----------------------------------------------------
-----------------------PAGFISL------------------------------
---------------KSDTDVVEDEDISFELQPYMPD---ISDQ-----------GLS--
KALC---KRLVRVISTATVDHIRS-FIASRL--VEQEQVTYVDQR---------------
SLDVGGI--RLY--------R--------------------VNSAD---IRPLRGDL-TL
KQV-HD-FYW--NVA----RPMQLLYSV--RKNHGV-----------------
>ARATHA027226
------------------------------------------------------------
-------------ME------------------EIST---------D---VKPDPR----
-----TSSVRHEND---DGSSEIGAPDLDKDLLCPICMQIIK-DAFLTACGHSFCYMCII
THLR-N-KSDCPCCSQHLTSK--TASPLDDFLHCLRKQVQTDL-QYEAVE-RHRIARRYS
VKL---DPS-NKKVEKDA-LSSTVSMARKKR---IHA-NDLQECY----KRRQLA-----
------P---NSKQENDKSVVRREGYSNGLADFQSVLTTF-TRYSRLRV-----------
-------EIRHGD---------------HSANIVSSIEFDRD-TAGV-------FSSVVN
EPADMQCPIVEMS----TRSKLSCLS----------WNKHEKNHIASSDYEGIVTVWDV-
-QSLMEYEEHEKRAWS---TE--PSM-----------------------LVSGSD-----
---------------KVKVWCTRQEAINIDMKAN-PG-----SS----------NYIAVY
YDLRNISQPAVSYVKSASTDSTLR-LWDVKD-NLPVRTFRGH--------TVNSE-YLAC
GSETN----EVYVY--------HKEITRP--VTSHRF----GSP-----DMDDAEEE-AG
SYF-ISA-CW--KSD----SPTMLTANS--QGTIKVLVLAA------------
>THETRA008045
------------------------------------------------------------
------------------------------------------------------------
-------------------------------MTCPICKDVLDCPQAIKNCLHRFCKVCLA
TSLRVA-KKECPVCRQHCISK--RAARDDDLLRCLVED----L-TFESRR-R---ARLVA
PPSGSP-PS------ATAGLAKSVRAFQAAT---LQHSFFKQKEA---------------
----------VSDDDDMQSSAKRQHIL---------------------------------
------------------------------------------------------ARPRAD
SPQPAVS----------SRHIDIASLRN---------SIKPASVLGRMMTEAP-------
-----------------------PPES---------------------------------
---------------------------CILLAPQPPG-----QS----------QPIPLI
RGVESFGQSWVSTSSETTVDEAMR--VAVRV--MRGVAYRRH------------------
---------KMR----------------------------TSSG-----NIQIDYSM-TM
AAF-LNT-----TQD----VPFSLTFRP------------------------Q
>CRYMUR000881
-------------------------------------------PKLTDKD------SI--
----Y---------------PTYESILEKV-PKELEL----F----D---ILCPPRKLCK
----KDEIIKFLIDSILDEKTTLGENDLYSDFNCSICFKILRRTMVVKDCLHRFCNSCIE
KCVRIG-LRECPQCRLHIASR--RSLRSDSIMDTVASRLFPKVAEFEKQH-EEMVIENN-
---------------------RRLSEARMS----IK----NESKYI--------------
------------SNRSSNNNKMKS--------------------SNDKIT----------
------------------------------------------------------------
------------------------------------------------------------
------------------------------------------------------------
--------------------------VKITFKCE-PDLLYFNNG----------------
-KLE------L--TENVPIKYILK-YIEGKL-RIENMNEN--------------------
--------YKVM--------------------------SEYEDG-----KTVLSDSLYNL
IKL-YNKSKF--TQEC---ISLSIIIRNIS-----------------------
>NEODAM012752
MDEKPKDSSLKKEIILDKEIFRIGRHDDNE-PF--------------------SRFHLQI
Y-SKNTFIMDMNSSNGT--FLNEEKIKKCSSLISLSTSPTIYISNSK---RKREQQIINV
E-ELKEKKIELNLD---D--IDFEITKIEDEFKCPICQELLIHSTTIVSCSHTFCLDCLK
EWFK--SNKNCPVCRKRILKKPTNNV-VDKYIESLISD---DIRN-EKKENDKMLEK---
---------------------ESLKKNQ------LK------------------------
------------------------------------------------------------
------------------------------------------------------------
------------------------------------------------------------
------------------------------------------------------------
---------------------------SLNVKSN------SYQQ----------------
-------KNFFRS--QGSI-RLK--F---KI-----------VG----------------
LDE------NVI---------------------------------------------STL
GNI-LSNHVY-NSEKV---KSV-LKIQQ-------------NW----------
>NEOSPE018364
MK---SDVELVNNIYIFGRKSDNNNNS------------------------------V--
-----ITLTGNKISHQ-IFLSENKAHIQ-----DISRNG-TF-INGELGHLDDMPK----
-----YKVIMETSD--SDSDVTLELKKLDDELKCGICYAIMYNATTCSPCMHSFCAGCLS
QWLKNS-SKECPHCRTKI-----REIRKNNQTNNIINAFLEDLDEYEEKNNDKYLNE---
------CPS-NENNG------NDIENDQGHGEDPTQ-VLIRRYEG---------------
------P------NQDANYRVKRK------------------------------------
--------------------ALP-------------------------------QYADYR
CPPRSVHILCHA-----CRQQMPLRCKPYR------------------------------
-----------------------PLHQFDN------------------------------
-----------DEEDEDDEDNDDEDDINIVILPN------NHEN-----GIDPDINLP--
EALDIPCKNYMRLDKDITMANFEKNYLDSNL-----------------------------
---------TVL-------------------------------------TNLLNKSY-TL
GNIFLQKDTY-CSRQ-I--SEL-IYYRDKERTQTNKPEHARNYNH--------
>OXYTRI020024
---------------------------------------------------------M--
-----ITFFNNQEEK----------------FFNLQT---------QILNKTLEPS----
----SAEVI-DDSD---DDKITYQIRDLIESFQCPLCKEIAADPGVIKHCLHFFCKNCIE
TCIRQY-KKECPMCKKNMGTK--RELRRNRAFENIIKVLSKDIEIYQDNQ-SALFKEIQM
KQLNEM----SRNGS----LTQRIQGLDMHEE-ELR-RIEREEEAASAM-----------
--------QIDEDSTSNSNTNQRSYTS--------------RGSTSQQQRLS--------
-----------------------NCDTQMKDEFQSMDIDDKQA--------AESGLHQKQ
MPSKLSQLPSQII----KKQVPDEQTKNAII----HDQKEQTTQLAAKLSADVI------
-----------------------PLLSDL-------------------------------
---------------QDMLASPEDAKIKQKLFPN-PQ---GSDNE----LINSSLRMPE-
-KLD------LRVDEKTMVKELIRPFIAAKL--LATRNDHPS------------------
---LWKFM-QIV--------R--------------------INGSSD--EINYSGDQQDI
TDL-TQK-NY--DLEK---EDFVVFYKINCKNNNQNLAQNFVNE----VVND-
>STEHIS009607
---------------------------------------------------------M--
-----ITFFNNQEEK----------------FFNLQT---------QILNKTLEPS----
----SAEVI-DDSD---DDKITYQIRDLIESFQCPLCKEIAADPGVIKHCLHFFCKNCIE
TCIRQY-KKECPMCKKNMGTK--RELRRNRAFENIIKVLSKDIEIYQDNQ-SALFKEIQM
KQLNEM----SRNGS----LTQRIQGLDMHEE-ELR-RIEREEEAASAM-----------
--------QIDEDSTSNSNTNQRSYTS--------------RGSTSQQQRLS--------
-----------------------NCDTQMKDEFQSMDIDDKQA--------AESGLHQKQ
MPSKLSQLPSQII----KKQVPDEQTKNAII----HDQKEQTTQLAAKLSADVI------
-----------------------PLLSDL-------------------------------
---------------QDMLASPEDAKIKQKLFPN-PQ---GSDNE----LINSSLRMPE-
-KLD------LRVDEKTMVKELIRPFIAAKL--LATRNDHPS------------------
---LWKFM-QIV--------R--------------------INGSSD--EINYSGDQQDI
TDL-TQK-NY--DLEK---EDFVVFYKINCKNNNQNLAQNFVNE----VVND-
>CHASUB008234
-----------AKQPAKRAEISSAEESEEEN---AF------------------------
-------------SK-----YVENVQIE-----GLTL----Y----E---INREPR----
------KVY---PG---SQQVTSPLRPLNHEFTCPVCRSMLRETLVVKECLTASAPSASN
AAS-AA-RKSAPAAASTCPAD--AHSGXDAAFDRLIALVHPDLDAYEKKE-DKRIEEFNR
MHN-------YHN----A-FTETFLRG-------TS----EQLEQ---------------
------------------RRRKRN------SNAGPYNQT---------------------
-------------------------GAEEGKETTGSFSNSES------------EAEEDN
SPSS-------------SRKRKHSAS----------DDANPNEAQCVSPQL---------
-----------------------P------------------------------------
-----------------------DDEIYFVLRRH-PL-----EQ-----------QIQ--
RQLT---REYLCTSSRFTIYHVKK-FLSQKL-RHKDVE----------------------
--DF-----QILIP---------------------------HEGA----AIILENDL-CL
QDI-RQH-FAC-AIP----FELILYFRL--TPHLFSQFRP-------------
>HYPCAT010427
MA-----------------------------PP---------------------------
----------------------------------------------D--SGHVRPK----
---------NEFVD---DKDVKLPINEIREEIEGLTLYDIYRKPRK----------QCIT
KSLRVG-RKECPSCRIHVPSK--RSLRPDPNFDALIATLYPNLEAYEQQE-EKLFEEMNK
RAVVNA-------------FAHACKKGQE-----------RQLAN---------------
-------------------RRKRS------------------------------------
LP----------------------------------------------------AQPSRP
APGETAK----------SKQGNIAGTKQ----------AEPSRTAEKSKRIKRETNWQID
-----------------------PAEM---------------------------------
--------------------------IDFILRKH-PL-----EN-----------RVK--
-KLD---REFLRTSKQIRVGHLLR-FLGKKL-NHEN------------------------
HDDF-----EIIML---------------------------LGGK----GLILDTRL-TI
REL-SQN-FW--DDR----KEMVLHYRL--RPEAQMAS---------------
>ANAIGN024428
------------------------------------------------------------
------------------------------------------------------------
--------------------MQVN----IEELKCPICMQIFENC-TQTNCGHAFCAECIL
TSIN--HNKYCPICRSEIF-----SLYPS-NLRKIAEQLHP---K-ENSQ-KEKIKE---
---------------------------------------FNQKNH---------------
-----RPN-GLAGIRYDYNILTRVMT----------------------------------
------------------------------------------------------------
-----------------QRCNSYSFAAW--------------------------------
------------------------------------------------------------
--------------------------VLLVLWPYIPNT----EG---------------F
GFLDD----FL----IWGI-ALHKSYFEERV-N---------------------------
---------EIR----------------------------------------------RM
REL-RER-----NQNNQ-------------RNNQNN-----------------
>PLAFAL000339
MKFGITEKELENGIELNKRFEEVLLHDLN------------------------TFVKLF-
---KEIMNIKKEIEKN----YSTVEIVDNNDSMKISK---SFNVSKELSILSNKCKIIRT
YG--LIKILIQITDCLSDSSVNISMQKVIEKYICPICLSLIHEPVTLNSCFHSFCWKCLA
TAIQKY-SDNCPSCRTKIVDK--NSFKIDGILNQFLEKLSSD-EKFENMQMDEAFREIKR
YNGGGE---DRYNGG------ENIDRYNGGGEYNIEGRYNVEGENIDRY-----------
---------NIEGENIDRYNVEKN--H----LIKKTNKN--NISNNNKISFN--------
-----------------------------------------------YSNNY--VLSNQV
FENNKNKCVMNHNIKDEEKQKVRGSTYT--------GSILSSSDSSNSNQNNY-------
------------------------------------------------------------
--------------------------INFMYNKKVPM---KMSS----------------
-RLR-----YI----DEYVDNIEK-YVSVDV-NMDDRERECSD----------------Y
SDEFCN---EVS-------------------------------------KDKINNNENKM
----RQENNY---------NNIVLSYTF-------------------------
>UMBRAM008775
MSE------------------------------------------------------I--
----------------------------------------RF------------------
------------QD----NDSGL-LRRMASELVCPICLSYYDEPML-TPCLHTYCKACIL
RSLETL--ARCPLCKHGLT-R--RQLNP-PSVAEVVTNFQE-LQAYEEMT--QAIQEIHS
SQWQL-QPD-TQKYPDHSGYTNAISSTSATVFQGVEHITANQFEEILEE-----------
----DLPIGFTIEDTDATQISAHQ------------------------------------
----------------------------------------------------VASHSVAS
SPELTNQ---------------------SH-----HNSLPPSQSVGGADR----------
-----------------------PTFYT--------------------------------
--------------------------FDLSLEPS-PNFWKPTSNV----YVILATHLP-E
TELNSI-RT-LRVNESQEVTHIVKKYLEKKLGRTEDEDEVDGDEAS--------------
RTSI-----RIA--------R----------------------------QAKAANEP-GL
QGL---ETFW-PSKDELG-DNLTLFYRQL-KKNYSPFRNNLR-----------
>GEMCRY016809
XG------------------------------------------------------VMV-
---QGSSALTPASAPDVVIQVDTSXLVSATTRGSLAV-------------LARQPAPPPD
----ILPLLRQPLD----FQVRISVPSLNEELTCPVCRSIVQHCQTLTTCLHRFCKECIQ
KCLRLG-YTECPQCRVKVLPR--RGLQPNPAFDKMIATFYPDVALVERVQ--NQSHRIIQ
EHS------------------QSMATLHNEGS-------LRQTAA---------------
-------------GAGGVRLSKRA------------------------------------
-------------------------------------------------------KTSES
TPNAVVA-----------------------------------------------------
-----------------------PS-----------------------------------
-------------------------------TPF-PR--CSIHS----------GDMP--
EDLESF-ENYLRD------AHLHR--LSRRL-N---------------------------
TNSVAG---RVC-----------------------------STGDPL----------DCL
QKI-SD-VMW-LEAA----DKLVMHFNT--NKECQMTRDKTAGRC--------
>THEPAR001791
MEIV---------------------------P---------------------DLIKLES
S------------------------------CFGLTP----F----E---VLRRPR----
-----------TIDSFEHFETTLNNSGLREELTCAICSGIISKCVVIKTCLHRFCSNCIE
KCVRVG-TRGCPKCRKHVPSR--RFFRTDPIYDSLISRIITNVEVFEELS-DTFTMAINK
GMKND--PT------------NTIRSKYLNENPTIR-DHLKQVGELHEG-----------
--------DFSLESKFDNKVYVREVKE---------------------------------
------------------------------------------------------------
-----------------KRREV--------------------------------------
-------------------LKLMPK-----------------------------------
-------------------------------SPHLPF---ISDD-----------TLP--
-QII---PNLMRCDGSVTIYQLY--YVKSAL-KLSR------------------------
NSKM-----CIY--------K----------------------------DFIPSLNV-TL
ALL-RN-ITY--TMSH---EILNIYYGSCH-----------------------
>CHASUB000870
EEL------------------------------------------------------MG-
--------------------RSKRKLNQNPQ--KISSTLN------D---VEIPPQ----
-----DAVIANESDIMAQTQVSLSIAKVNRELTCSICKGYYKDAXTIRECLHTFCKSCIF
ISXXNG-NHHCPTCNQDLGAQPYEAIQFDRSKQAIVNKLFPQLDKIDDKK-EEEYYK---
---------------------RGFKKKQNYIPDLLT----RQIPQV--------------
------------------------------------------------------------
------------------------------------------------------------
-----------------PRDGG--------------------------------------
-----------------------PASAE-----------Y--------------------
--------------------------ICFKLIPSLPT---QSES-----SDSEIFELP--
-GLP---YPMLKTSGKVKVIQLKK-YLAKKF-KLEH------------------------
RNEV-----NIL--------K----------------------------TTSLGDEY-TL
FFI-QRT-----HQD----EMLVLNYHR-------------------------
>SAPDIC000525
MD--------------HRRKREADTDE----P-----------PQVAGKR----------
---TKRQEANEESTKD----EEEGEPIETDK--QLRARNA--EVLGE---KNRRIQFLET
K--------RHIVDSVLSSSSTLPIEALPEDLYCEI------EPSTAGECEYIFVSEALA
RAIRLAYKKQCPKARVSQPSKPERTLKKDKTLDELTRALAHDLDAHEKKKYQAMLAELKA
KLA------------TFASYKDQMAEYKTLL---LS--YERQVASLHAQSEKYRQ-----
---------VVEVQDAATSATVRR---LESQLANLQASY-----DALQTDL---------
-------------------------------------------TSG--------------
--------------AMVSRDQATRKALA---------ETETKLATAEVARD---------
------------------------------------------------------------
--------------------------IELELRKD------NHDA----------------
-ELNAINRE-MKTEKETAITKLHKSFLAGRLLQLQKQQKTLEHGFA---------VIKTK
EDELQGL--RVLVFKDDAEKRTKHMAAQP---KAEKVPCEKCEAKA---SAPLVKAAEEL
GDL-RKKHMFKRNRK---PKKM---FGQDD-----------------------
>GEFOKE008479
MAT---------------------------------------------------------
----------------------------------------------E-------------
------------------DTVEY-VTT-SSSLICPICQDVMEDPVITNKCSHSFCRSCIS
QALE--HDGTCPLCRQAVSVH---DMHPN-AIDELVHCTYGN-RKHEEQS--KLIAE---
---------------TLKAFMASVEERFKALNTKVE----KQAAEIKYL-----------
----HHP-----------------------------------------------------
------------------------------------------------------TPPVPR
APPERRRAFDIVTMTAFDRGVASLAKA---------------------------------
-----------------------PGK----------------------------------
--------------------------IALKVQAH-SSTVWVNDN-----TASADGNIKV-
-GLDDMKRSYLTTSSKIKVTTLEKLFFSSRIKQLQP---------------------LHV
LTD----RNKIL-------------------------------------SLASNDNL-TV
EVFDLQSHQW---------GNL-LFFDH--RSMECVRTLPAHTSY---MIDGK
>ARATHA009698
------------------------------------------------------------
------------------------------------------------------------
------------------MMIKVKKETMRACLSCSICDNILRDATTISECLHTFCRKCIY
EKITED-EETCPVCNIDLGSTPLEKLRPDHNLQDLRAKIFA-LRK-KAKRKERSISSVVS
TPM------TTRRRT--APTRKELRNGSLAE-RTVK----KEESS-GDE-----------
--SS--PDT-LNKFTQNKRQSKKS---CKESISNKENKDGD--PWDSKMDWK--------
-PLN----------------GTKPLKSSASQGSGSKSEHANVSFQGSKSNNGDPTTSETV
TPKRMRTT---------QRKRSATTLGDSR------NLPQPDESSAKQERR---------
---------------------NGP------------------------------------
--------------------------VWFSLVAS-ND-----QE--------GGTSLP--
-QIP---ANFLRIDGNTTVSFIQK-YLMRKL-DLESEN----------------------
--EV-----RVFIC---------------------------TMAR------ERIERL-NI
ELIC--------DKK----TYL-WFMFR-------------------------
>ARATHA021476
------------------------------------------------------------
------------------------------------------------------------
------------------MMIKVKKETMRACLSCSICDNILRDATTISECLHTFCRKCIY
EKITED-EETCPVCNIDLGSTPLEKLRPDHNLQDLRAKIFA-LRK-KAKRKERSISSVVS
TPM------TTRRRT--APTRKELRNGSLAE-RTVK----KEESS-GDE-----------
--SS--PDT-LNKFTQNKRQSKKS---CKESISNKENKDGD--PWDSKMDWK--------
-PLN----------------GTKPLKSSASQGSGSKSEHANVSFQGSKSNNGDPTTSETV
TPKRMRTT---------QRKRSATTLGDSR------NLPQPDESSAKQERR---------
---------------------NGP------------------------------------
--------------------------VWFSLVAS-ND-----QE--------GGTSLP--
-QIP---ANFLRIDGNTTVSFIQK-YLMRKL-DLESEN----------------------
--EI-----EIK-----------------------------CMGE------AVIPTL-TL
NLVDLQKQRF-SAKD----TMV-LVYAR--KLPECNM----------------
>PYGBIF004409
M--------------------------------------------------------L--
------------------------------------------------------------
------------VD---GNKVLSALNVLESELICPVCLCVFTDPTT-GPCNHQFCWDCIK
ESLR--RKNECPCCKFPANP---RSFK-SAPLKSIVDAFQKDLSK-EDDD--ATMSQ---
-------PS------SQSRWHKDSSEAFYPGY-----YSPKKSKE---------------
---------KEEQKSEEGEKRKRG--------------------RKRKSPLI-------P
EPVP---------------------------------------KKG--------KKNTKP
EPKSTSDSDDDLVS---QRVKRSKTGKQAR------SQQKPERANTAAARVSSGTGSRRS
R---------------LQGLEEEPVA----------------------------------
--------------------------IATEMRPD-PT---PHQH----------PSVP--
----------LATPS----SHFNKSF---PL-----------------------------
---------PVV-----------------------------NTGSAGSG---------AL
AGV-VK-------------EEV-MI----------------------------
>ANCTWI007962
---------SNTQVPIT---RVGLTRG-------------RLHPG--------VLLRMGG
GSADNQTETRKE--------EKKNTIVNWK---TLD------------------------
----ILDPV---TD---DRTFTFKTR-LNDYFTCTLCDGYFKECMTINECLHSFCRSCAV
EHFDED-NSQCPTCDMELGGNPNEALRPDPIMQGLVDRILPHLEE-DTMQ-ELAFYR---
------------------------------------------------------------
---------------------KR-------------------------------------
---------------------------------------------------------GIT
PPKTLEPAV---------------------------HKASHVVSVQGAE-----------
------------------------------------------------------------
--------------------------------PR--------------------------
-VLR--RR---PT----------R-Y----------------------------------
------------------------------------------------------------
-----------GSSSR---------YMEHARDDQNTM----------------
>BRABEL028857
MAEVRQYKDAEETIALTGRQEVSLGRGLDVTPAGIYINGHRLKPGIPFTLKEGQRRRLEQ
L-KQRIAEREKEAEQRVKLKRKEQEMQQEMSSRSLSQNVGFY----EVVPNTSPPR----
--QKEQELLLEEKDAALDSQSKLEVREMESELQCNICTELFVQATTL-HCSHTFCYACIL
EWTKTR-KMECPTCRTKVTSQ--RSL-LDSYIDKMVESYSKELRQHERKE-KATLEQ---
------------------------------------------------------------
---------------------QRA------------------------------------
-------------------------------------------------------QQGKD
SPISVGSA---------------------------SSDDEPLSVSSGSGSGRL-------
-----------------------P------------------------------------
--------------------------VELLLLTQLPS-----------------------
-ALQ--GRKFV--PG-----PMA--Y---RC-----------------------------
---------HIC------------------------------------------------
----HR-GHWR--------------FRY---------R---------------
>PICSPE057857
MA----------------------------------------------------------
----------------------------------------------E---SAILPG----
--------------------LEFEVAPLLEHLTCPVCMDVMRNATTTVPCAHTFCGKCVR
QALN--LKHECPMCKAPVQV---ENLIPNRQCDALVDTLDRQ-KAYERSR-DRGIETFRQ
HHQQAM-------------FQSAAEEVRRAFA--LR-KYLKEIEQ---------------
------------TDASDDEEQSRTELEAEEACMDQLAADYE---THLQNAMA--------
-PL---------------------------------------------------PILGEL
APTVHVDICTQKSVLDDLRREV----------QRLEEEGDPLVAL---------------
-----------------------PTKG---------------------------------
--------------------------VHVAVYPPQPA-----------------RALPAA
TSLEEG----LRA--QTTCQQLS--FLDAPL--LHQ------------------------
TSGLTGS--RIV--------------------------YGDADGV----QLKLVSEVSTF
----VQEMKW-CARG---PHSVVLKYGA--RKSQCCLT---------------
>CHRPER003264
------------------------------------------------------------
---------------------MSVGTVR-----FLTP----Y----E---RNRERQVFEH
Y-----------PE---GQEININ-EHWRGLLKCSICHGCFVNP-VVTPCMHRFCCECIM
KNLDQGKHRECPLCKEPIPSR--RHIKEDVMLNSWLSTITPEAALHESHQ-QKTLERLSK
QTG------------------SDISAA-------LM----RQEKR---------------
----------------AKSLQSRE---WEEEIATSRGKD-----GILEAN----------
--VG----------------ELKYMKSLLEKELDANFEDAKI------------ELKNWN
TPKR--------------------------------------------------------
------------------------------------------------------------
--------------------------VSLYIKPH-PS-----------------QKLP--
-ELQ---SPWLQFPDKCQIYHAKV-YLAAEL-SRTRKKEGVVF--------Q--------
PEDI-----QIWLL-----------------------------------E--------QM
NDV-YVA-YMR-ASPN--P---TLYYGL--NISAFAAQPR-------------
>CRYCOH019005
------------------------------------------------------------
----------------------------------MAH-----------------------
-----------------GKDDLVHPAALTDSMTCPICMEIFQDPVFAKPCQHVFCRDCIR
HCLE-G-RSKCPTCRQAMKYK---NIRH-QPFESLVNELCPDIQALD-KQLEANLAKRSE
LDQ------------MCAELAKASKEADKEHNLMLE----RQGSWD--------------
---------WEAAKKENPGAAKRPFTQGSGDVAEPQAKN-----SRVGPQ----------
----------------------------LAQMCAQKQANDRALQKGK------QVGATAR
TPDKDGWIPLHW-----AASNGHLEVAK-----CLVEEAGVNTSAAKSSNGWT-------
-----------------------PLH----------------------------------
--------------------------VQLRIVKYVEQA----DS----------------
-NVNAKATPYL--AA-----HLRQ-YLVQEA-----------------------------
HADV-----KVS--DNN---R-----RTPR--------SVVCTG---Y-PAQMFNKV-QI
ELLLAAE-AWN-------P---T-------R----------------------
>MASSPE005151
------------------------------------------------------------
--------------------------------------------------MSNTPLPYGR
------------SD------MGIKSGTVDPNLICSVCREVFDNPVRTKTCGHVFCQDCVG
EWLRFG-NDNCPECRKALS-------QSDISVDRLIASLIGNLEEYEENH--RTCEKVSC
THNEFG---------LETHLKDKVKEI-------LY----SQKKE---------------
------------------LKETKD------------------------------------
------------------------------------------------------KLEETN
SQKT--------------------------------------------------------
------------------------------------------------------------
--------------------------LETVLAAH-TGSWL--------------KEIQ-G
TKLD--AKDY-GTAMQVRV-HFDSNFVKSRLHSIKRKNKR------------KAQ-----
FRDFED--GDII-----------------------------CKDTMG-DSVVLDVKD---
DQVLYEN-VWE-DKSS---SRLTLRYSQ--QQQQLQQQNLMRQNH-------R
>PRYPAR012850
------------------------------------------------------------
-----XREGGAQAAEG------------------------GF----E-------------
-G--------VRDDGAIERETRMSIKS-GSAFECAICLAGLQDAAT-GSCFHHFCAPCLL
QWASAG--PECPVCRTRIH-----QIKLDPEFDALLQRIDADL-AFDAKN-ERLVKR---
---------------------DACYKAG------LR-DVI-----VCMN-----------
----GMPV-THKECIEMVEAATRX------------------------------------
-------------------------------------------ND-------AHLLAPAA
RPTRTYILXXXXXXXXXXRARISSVVQQQP------------------------------
-----------------------PAARRGV------------------------------
--------------------------VEAELNTQ-PSLVF--EE---------AATMS--
-EIDNV---YIRCQASWTVSRYSK-YVCQRW-QLPSRAN---------------------
---------RIH------------------------------SG-----QMHFAADVPCL
SELCAK-------------REMALTYPS--KAKRQRPKSMMKAS---------
>GEPOCE033082
------------------------------------------------------------
----------XSGTA--------------------------Y--------TLGAPA----
------DAV--AED---EARTREK-RQIEKKVVCPICWDSPPDQPVTAPCGHTFCRSCIM
AALV--IRKECPCCRVSLSSH--RALRSDP--EVVLRHLQPT--A-EAPQGE---AR---
--Q------------------RDTGEA-------------RQSAA---------------
-----------------GEARQRGAGE----------------------------VRQCG
TP-------------------------------------------G-----LAAFHAGPC
VPEAVWT----------PRMRTAPVRLQGGEGGGLARAGAPREATQPPPHA---------
----------------------RP------------------------------------
-------------------------------RPE-PG---GGDG----------------
------SRSFVEVAR-----HLGR-LVSSQVTSLAAASQQPRPG--GP-------AVVVY
FSDVSRWRGEVT---------------------------SVG--GDGTF--VLYEDGEPL
EELFAR-QAWDSSSSSSG-RVLTVFYX--------------------------
>CYCPAN008553
MESV-----------TTPNQQSLVSRTAYD-PC------------------------LDI
Y-HSV-HLFSSLVAQGLNSGHLEEAFIAYVNSIGLTEQPFLYIIRGE---AARGPRIIDN
CGETEPSPITEKED---NEYVLVNLSAIREEMQCPICLGIIRKTRTVMECLHRFCRDCID
KSMRLG-NNECPACRTHCASR--RSLRDDPNYDALIAAIYPDLDKYEEEE-MALHEEEEH
RN--------------------------------------RQ------------------
------------------------------------------------------------
------------------------------------------------------------
------------------------------------------------------------
------------------------------------------------------------
------------------------------------------------------------
------------------------------------------------------------
------------------------------------------------------------
-----------------------------------------------------
