# Supplementary material for: Uncoupled evolution of the Polycomb system and deep origin of non-canonical PRC1
Source: Commun Biol. 2023 Nov 10;6:1144. doi: 10.1038/s42003-023-05501-x (PMC10638273; doi:10.1038/s42003-023-05501-x)
Supplement: Supplementary file 10 — Supplementary Data 7 [file 42003_2023_5501_MOESM10_ESM.zip › Supplementary Data 7/RING_newick.txt]

(PAUCHR005643:1.7397124020,ACACAS001114:1.3344085482,((CHOSPE012917:3.3131720725,CYAMER003966:1.6732832878):0.0703425024[62],(((GEFOKE002552:1.8209346153,SAPDIC009198:1.8934587941):0.2119122016[86],(MASSPE005151:2.1826459753,CIOINT001202:1.0763608758):0.2986550219[73]):0.0988294680[56],(GEPOCE033082:2.4580977673,((BASMER004604:3.0616757151,((RAPHET002643:2.5159296680,(ANAIGN024428:2.4293679207,APISPI012051:1.8822114146):0.0876316557[50]):0.2606940314[74],((CRYCOH019005:1.8807952443,KLENIT004342:2.1378232796):0.3624052129[81],((PICSPE057857:1.8410705147,GEFOKE008479:1.8166895382):0.3627018956[75],(GONPRO012090:2.0255186176,ARCINT015392:2.5487747816):0.3724707843[70]):0.0000024905[36]):0.1462232166[85]):0.1854468644[76]):0.0142785385[49],(((UMBRAM008775:2.1112314649,(MICSPE008844:0.5638101119,(NEPPYR013884:1.1996050380,HONFER003541:2.0246775351):0.7779675254[100]):0.9492604180[100]):0.3002637950[91],((PYGBIF004409:1.8477647899,NAEFOW015623:1.3089460751):0.3040373883[97],(SAPDIC000525:2.0513145291,((PLAFAL000339:2.1842241151,NEOSPE018364:1.1327701828):0.5774987392[94],(BRABEL028857:1.7813529690,NEODAM012752:1.8642242870):0.2787628331[93]):0.1321353578[87]):0.0592691718[83]):0.2167351784[97]):0.1467457080[83],((PRYPAR005421:3.1852763798,((CHRPER003264:2.1273725019,MORVER000461:1.9447025989):0.2806749338[48],(MARPOL000007:1.8460134139,(ACAPLA000999:1.1166501731,(HOMSAP050501:0.0000024171,HOMSAP050499:0.0000023864):1.4722716260[100]):0.4258086387[100]):0.1429347876[74]):0.0977481487[44]):0.0492392612[29],(((OXYTRI020024:1.8066438761,(((TETTHE017005:1.0791524617,PSEPER003052:1.9543424404):0.2319756551[95],(PARTET030081:0.1997408708,PARTET022836:0.1404921884):1.2097877710[100]):0.2757706799[87],((OXYTRI022792:1.0962856401,OXYTRI016579:1.1503022605):0.2969383552[100],(OXYTRI005403:0.0395128089,OXYTRI002576:0.0213252256):2.3367319830[100]):0.5268751352[87]):0.0615764083[88]):0.5350665532[100],(MICSPE007176:2.0583060515,(((NEPPYR005209:0.0199740390,NEPPYR004377:0.0000027411):1.7677393250[100],(MARPOL020491:1.1939227309,(ARATHA021476:0.0151840217,ARATHA009698:0.0757198421):1.7165760380[100]):0.3145875180[100]):0.2985328614[100],((RIGRAM021429:0.0246607622,(RIGRAM021430:0.0000025382,RIGRAM021431:0.0000021950):0.0913919382[100]):1.8831769730[100],((MONBRE003442:0.9902738722,(NEMVEC005868:1.1356311800,((BRABEL012507:0.7274397670,(CIOINT012628:1.1756816159,(IXOSCA021953:1.1899411832,IXOSCA009184:0.3810673026):0.3746155153[100]):0.5981518508[100]):0.2387870767[98],(LEUCOM040333:1.4359521752,(NEMVEC010219:0.5511844467,(IXOSCA022264:0.0174645879,(IXOSCA022265:0.0000010477,(IXOSCA022873:0.1139118110,IXOSCA009795:0.0000010477):0.0000010477[94]):0.0301707061[99]):0.5867781774[100]):0.2351714516[100]):0.1923007396[96]):0.2125943051[86]):0.2665033225[100]):0.2412358936[88],(((GLOWIT002222:1.3635611342,THETRA001298:1.3448063438):0.2509597281[55],(NUTLON020672:1.9002198251,CHOSPE030776:1.2546554819):0.3881005650[98]):0.1607698540[72],(ANCTWI007962:1.8132337388,((DIPROT031770:1.4282692384,COLSPE005522:1.1317950800):0.1514627665[17],(((MATSPE009853:1.4687579326,OXYTRI004564:1.8717941234):0.2137104909[81],(CHASUB000870:1.4467018017,(VITBRA009447:0.8496381932,(CRYMUR003240:1.4239475348,THEPAR000910:2.1106868654):0.1522931387[100]):0.4612821511[100]):0.1912947488[30]):0.0175831026[14],((TELSUB001703:0.4788057588,TELSPE047739:0.5219744147):1.3080688630[100],(HYPCAT012372:1.2162370659,((GEFOKE006928:1.3557126950,((PARATL002869:0.0000022518):1.5017186860[100],(PLAFUN009738:0.7422665762,ACACAS007934:0.7130824297):0.2647721231[100]):0.2368381896[19]):0.0971801772[19],((GONPAC036277:0.7414050404,(GEMCRY046563:0.3751903918,BAFFRI001574:0.5367446143):0.7442884905[100]):0.4492935761[100],((PRYPAR051184:0.0000021874,PRYPAR033278:0.0105376685):0.7027400987[100],(GEPOCE049448:0.0000024166,(GEPOCE027879:0.0000022523,GEPOCE018648:0.4763522459):0.0346850070[100]):0.8029461165[100]):0.5777534199[100]):0.2036139395[91]):0.0832752432[18]):0.0643511570[17]):0.0942611702[19]):0.0618507803[16]):0.1138145902[78]):0.0474011801[31]):0.0942260064[77]):0.1211998755[95]):0.0731267135[94]):0.2139013925[100]):0.1206835128[77]):0.0563099854[62],(((PRYPAR030664:1.6312829195,(GEPOCE018563:1.1652329659,DIALUT011485:1.4069333399):0.1829196878[99]):0.1972348769[99],(PALBIL007742:1.7978257012,(NANOCE077675:0.2037998679,(NANOCE028202:0.0000020693,NANOCE018598:0.0000010477):0.0025656580[95]):1.7989027610[100]):0.1240364964[55]):0.2036749995[61],(((GEMCRY016809:1.9698335225,((PRYPAR012850:2.1408596897,CHLVAR001046:1.4552994046):0.1937957514[55],(COCSUB001834:1.4316332230,(GEPOCE028256:0.4611873631,GEPOCE008838:0.3750766323):1.1970617810[100]):0.2840339894[66]):0.2162270386[75]):0.0776390892[53],(SAPDIC013151:1.8106047059,((CHLREI004840:1.4858053967,DIALUT004099:1.6683440829):0.1012419450[18],((TRIMAR002994:1.5872476546,NUTLON006664:1.7747061459):0.2612048105[29],((VITBRA005869:1.0790559030,CHRVEL010835:1.4191534196):0.2714216723[98],(CRYMUR000881:1.7436675372,(THEPAR001791:1.8927108571,(TOXGON005691:0.6906371823,MICSPE009444:2.6989570333):0.5259891019[78]):0.1527898550[87]):0.3025156798[87]):0.2784487754[89]):0.0800087973[27]):0.1020968543[60]):0.1291321960[58]):0.0534667879[45],((((CYAPAR002182:1.5394513216,ROZALL004212:1.8811848590):0.1176918194[38],(MALJAK000486:0.6560933162,GEFOKE013742:0.6333460133):0.4433024060[100]):0.2387065574[52],((RIGRAM008075:1.3188298658,MONEXI006114:3.4244069709):0.3480080875[88],(GEPOCE054236:1.6244835853,(THETRA008045:1.2179210855,ARATHA027226:2.4481201336):0.9823219207[94]):0.2485110452[60]):0.0873969244[52]):0.1255842867[42],(((DIPROT020948:1.7014074778,(PHYPOL012375:1.2438002079,((BIGNAT015875:0.8561396996,BIGNAT006077:0.7321094386):0.5597225298[100],((PLABRA003050:1.7094637595,PAUCHR014167:1.3769206173):0.2688405171[74],(CAPOWC002285:1.7730265878,(LAPGUS038264:0.0262768007,(LAPGUS038267:0.0227672536,LAPGUS038268:0.0000010477):0.0001213379[60]):1.0759501280[100]):0.1346379961[73]):0.0932466618[74]):0.2052718941[98]):0.1248960369[85]):0.0226422965[59],(((DIAGRA025890:0.0000020543,DIAGRA025889:0.1340951322):1.4609309920[100],(SALKVE000413:0.1977298014,SALKVE000412:0.0179937746):0.9400836761[100]):0.3470560513[97],((MONBRE008209:1.3056974927,((PARATL018447:0.0000025300):1.1043920700[100],(DIAGRA000721:1.6309772223,(SPIPUN007233:1.6338509978,(SALKVE008551:0.9652676874,(THETRA006980:1.2762453374,GONPRO001958:1.8823745211):0.3863778058[86]):0.0963270011[63]):0.2026259250[75]):0.1012418170[25]):0.1105849564[28]):0.0241547877[70],((STRRAT001752:1.1940946064,(PRIPAC026730:0.2108205822,PRIPAC009193:0.3032627985):1.5305958310[100]):0.2043976195[92],((RAMVAR010469:1.1200288397,(RAMVAR010470:1.1783333623,RAMVAR004681:0.7011711617):0.3098301532[98]):0.4649795928[99],((MNELEI002937:1.0556943673,TRIADH002691:0.2196178714):0.0566926157[98],(SCHMAN002247:0.9702625910,((LEUCOM069127:0.0000024518,(LEUCOM084104:0.0000029904,LEUCOM061526:0.0044306593):0.0088829598[99]):0.7469381346[100],(NEMVEC015136:0.3678856872,(CRAGIG017565:0.3385878961,((HOMSAP046530:0.4590299159,(DANRER002067:0.0559865923,(HOMSAP063912:0.0000010477,HOMSAP050426:0.0000010477):0.0880904003[100]):0.2294551856[100]):0.1479493225[100],((BRABEL030259:0.0000010477,(BRABEL030258:0.0000010477,BRABEL030257:0.0035504492):0.0000022818[78]):0.3274844821[100],((ACAPLA023912:0.0005323711,ACAPLA023911:0.0271174392):0.5625466934[100],(IXOSCA009240:0.3083576160,(DAPMAG019035:0.3878140620,(DROMEL024090:0.2124812968,BOMMOR003857:0.1915889639):0.2449415390[100]):0.1723205439[100]):0.0794287692[75]):0.0593353914[59]):0.0401872810[54]):0.0838500167[77]):0.0244172898[56]):0.2313923090[99]):0.0992137546[97]):0.0866465723[100]):0.2805239078[100]):0.1052146379[90]):0.2665205595[93]):0.0510101849[75]):0.1552008691[97]):0.0222760155[74],(((NEPPYR006495:1.6047119048,(SPISPE009049:0.6664208427,MONNEG005557:0.8327676507):0.8239474936[100]):0.3265921593[84],((MARPOL001978:0.0575408075,(MARPOL001979:0.1386587038,MARPOL001980:0.0608873788):0.0000021150[70]):1.0840726720[100],(MARPOL002015:0.5118900390,(CYCPAN008553:0.6414475108,(CHABRA006998:1.0426630023,(CYCPAN017081:0.4273716057,((SORBIC008174:0.3815236770,(SORBIC018426:0.3199161126,(SORBIC038608:0.1311473484,SORBIC022475:0.0567106985):0.2845089739[100]):0.1579317297[100]):0.2727964131[100],((ARATHA019744:0.0000010477,(ARATHA037254:0.0000010477,ARATHA004409:0.0555912150):0.0000028057[80]):0.2622378729[100],((BRABEL022514:1.5750102776,(PRYPAR014692:0.0000028595,PRYPAR002247:0.0081915405):0.9172114704[100]):2.3396710600[100],(ARATHA011525:0.0000020696,(ARATHA011524:0.0000010477,(ARATHA021271:0.0000010477,(ARATHA007073:0.0000010477,ARATHA004467:0.0000010477):0.0000010477[98]):0.0000022104[93]):0.0000026615[69]):0.1641627167[98]):0.2066587738[93]):0.6694647381[100]):0.1255190901[97]):0.2329862852[99]):0.1043189161[94]):0.0623660343[85]):0.1908731370[95]):0.3678239389[100]):0.2756469377[82],((((ACACAS009761:0.2556000169,ACACAS007310:0.8340692635):0.3600913979[100],(PLAFUN007954:1.1507117483,(PLAFUN014777:0.0000027066,PLAFUN013793:0.0501879834):0.8480934383[100]):0.4768419750[97]):0.1971515555[91],(GONPAC003108:0.6648403183,((GEMCRY017906:0.0000020400,GEMCRY004261:0.0048650833):1.0625436620[100],(GUITHE015976:0.0000022291,(GEMCRY032109:0.0144208278,GEMCRY005155:0.0000023322):0.1415750014[94]):0.1972172523[94]):0.7444714546[100]):0.5906390973[100]):0.1363044201[66],((PHATRI007783:1.6483240800,(PYGBIF007748:0.0000029715,GUITHE000600:3.1267024521):0.5379037412[96]):0.5401272280[56],((COLSPE018009:0.9131015771,((GUITHE009064:0.5760119458,BAFFRI059221:0.3237587071):1.5478332190[100],((TELSUB009280:0.0050623340,TELSUB009279:0.0988040534):0.1411357442[100],(TELSPE030527:0.0793021513,TELSPE030526:0.0000028168):0.1650533072[100]):1.2879468740[100]):0.0105982042[58]):0.1141838857[65],(CHASUB008234:1.5867456078,(PHYINF008723:1.2536442153,((HALSPE014936:0.9759081988,SAPDIC000592:1.9540175841):0.0593938323[64],((MASSPE009360:1.0940784830,MADERY022270:2.4084443208):0.3051176708[79],(HYPCAT010427:1.0606547216,HALSEO008696:1.7523838555):0.2166887036[91]):0.1048754251[62]):0.0756966352[84]):0.0362455962[71]):0.0725217685[58]):0.0993523605[58]):0.0488866816[59]):0.0505081154[53]):0.0955242921[59]):0.1029762512[60]):0.0719152819[56]):0.0443986745[51]):0.0713025823[63]):0.0673154400[47]):0.1032085439[58]):0.0582879111[56]):0.0636986227[64]):0.1689197655[65]):0.3018972687[66]):0.2674632547[99]);
