# Supplementary material for: Uncoupled evolution of the Polycomb system and deep origin of non-canonical PRC1
Source: Commun Biol. 2023 Nov 10;6:1144. doi: 10.1038/s42003-023-05501-x (PMC10638273; doi:10.1038/s42003-023-05501-x)
Supplement: Supplementary file 11 — Supplementary Data 8 [file 42003_2023_5501_MOESM11_ESM.zip]

Archive with 10 entries (10 files):
- Supplementary Data 8/L3MBTL-likeorthologs.fa
- Supplementary Data 8/OG_EED.fa
- Supplementary Data 8/OG_EZH.fa
- Supplementary Data 8/OG_PCGF.fa
- Supplementary Data 8/OG_PCGF_putatives.fa
- Supplementary Data 8/OG_RBBP.fa
- Supplementary Data 8/OG_RING.fa
- Supplementary Data 8/OG_RING_putatives.fa
- Supplementary Data 8/OG_SUZ12.fa
- Supplementary Data 8/RYBP_neworthologs.fa
