# Supplementary material for: Uncoupled evolution of the Polycomb system and deep origin of non-canonical PRC1
Source: Commun Biol. 2023 Nov 10;6:1144. doi: 10.1038/s42003-023-05501-x (PMC10638273; doi:10.1038/s42003-023-05501-x)
Supplement: Supplementary file 11 — Supplementary Data 8 [file 42003_2023_5501_MOESM11_ESM.zip › Supplementary Data 8/L3MBTL-likeorthologs.fa]

>CAPOWC001114_SAM_MBT
MSSNNAGRSNSSSAGAASNHHRNIPRNLNDVLARLGMATLLPLMTAAGLDYATLLSCDGA
DLQQAGVPSSERGRLIVALEQLRRAIRGESVDGWMFSPPAGASSSASQLTGAAATAAAAS
VRAAQLERAAVARERAARPPTTFPTGETASVMSYSEAAVAAMSNAARTLNCTVDRLSELG
LTVGDSGISMVMFGRPTRANPSVVPSHGMGIAYQLEATNLLTREISPATIVDFTATQVRV
HFTSHPTSVLDYWCDTTSTLLHPIGYCKLNGLQLVVPNGGSWSWDSAVNTRQPRVHVSNF
SNDQCAPPGWEYANPPENRFQVGMRLEAADVMPGSLLTCVATVATVRGAFVHITFDGWSD
KYDYVMGAVQFECIAS
>PARATL012597_SAM_MBT
GATRGYAAPAAQLPPAADAEQAVAQWSVDDVTRWLERVNLGPVSAAMAQAEITGAMLETL
DALTDDEIATSLSIKNRVHLLSLRKQLKLLTVPPGKPSATAAPASAAAPATAAASSSKSF
VINPTIVYGDVESVMAVTETNVLETLQAGSQLGIEAQDLSRAGKVYRPAHIIKQKEKMFQ
IKFAGDGDDATFWVDWKSPIIHPIGWCKLYGVQLTHGTEFRSWDNYLVSASIGRVPAPFF
SPEQTLGPNKIPNEVVVNPFEQDMVLEARDLMPSVDLICVAKVLLVRGPELCITFIGWSG
KYDYWCRGDSDKLFPPGYCASRGIELQAPKGQSNSTFSWSEFLRQTKQTPAPPSFFPRIT
GIAPIKL
