# Supplementary material for: Uncoupled evolution of the Polycomb system and deep origin of non-canonical PRC1
Source: Commun Biol. 2023 Nov 10;6:1144. doi: 10.1038/s42003-023-05501-x (PMC10638273; doi:10.1038/s42003-023-05501-x)
Supplement: Supplementary file 11 — Supplementary Data 8 [file 42003_2023_5501_MOESM11_ESM.zip › Supplementary Data 8/OG_PCGF_putatives.fa]

>ACAPLA008751
MKRRRDFYAKHPQASTSMQSPNAREERGEVCEDSLVIYTEDEYISLSLDYYFAQPKKDEG
QKIRDEGDTNANGKRSNGDANGLGGDVVEKRYLRCPAAVCVSHIKKFIRNKFGLSPAHRI
EVVHQNGEDEPLRDDYTLMDIAYIYTWRRNGPLPLLFRVFEPFSKRRKGSQSSVSSSDSV
PSRSASQKPSSPAAQRQGNMTKSPSPPSLQTKEAQFEKPQGKGKPPGESVKGPAKPTKAP
SSETPGQSRQTHSQDGNAGPQKKSLSGKPEKPKMSSAISIPTQGSSTNTQSKTIVIVSSA
NPVLTSVKTLTNTSLVVPKTVNYFPPATANSLKTDSSSLNPTKPSPKPVSSPTEPGKTPS
TANVTSPQVPVTSVKGQSPSSKAEVASPKLDMISSNSVMALPKGEGASSVSSVASSKPDS
LPKLTMAMPNTDPATTRPDIVSKPDKPEETSQKRDAPPISYTLSSATLSPSPLKDSSGES
KTSAPVENDKPGVFPNAACSSPDERTDKQPATPFVKCDDVPTKHVTHCIKVEPTVTAAVK
EKLNVETTPTGNNRTSEDQMNASASDGVVIDTPVLLQT
>ANCTWI007962
CVCVCVWSNTQVPITRVGLTRGEVYSRVDGRLHPGEVLLRMGGGRSGSSSGGSGADNQTE
TRKEEKKNTIVNWKTLDLPDILDPVTDDRTFTFKTRILNDYFTCTLCDGYFKECMTINEC
LHSFCRSCAVEHFDDEDNSQCPTCDMELGGNPNEALRPDPIMQGLVDRILPHLEEDDTMQ
ELAFYRKRGITPPKTLEPAVHKASHVVSVQGAEPRVLRRRRPTRFYDDGSSSRYMEHARD
DRDRDDQNTM
>BREMOT008734
FDLRIMEVEQVSDALNKDATVEAQQQNSKEKEAEDDDSKKGASDNDTEMSESEKEDESGI
HKDQASDQEKGDGGEEEKSEEEEEEEDAETYEPVLDNRQASFPVCELNQYLICSICNGYL
RDAYTISECLHSFCKLCLFNYFDARDEEDIPECPRCHCQLDSMDPMRTRGRMDRVKQNLV
DKLLPRFCKQEETLRKACEEKKKHEIEADDEDAPSSSPSFSSSSSSSLSSSSLSSSLTVS
FSSSSSICSVSLSS
>CHOSPE030776
RSWGPMSNAMETDAPAPIVLGPNSRIEGKQLVIKTAALNKFLTCGICQGYFRGATTINEC
LHTFCRVCIVAHLREESTCPSCNTDLGAQPTDKLRGDRLLESIVEKLFPDIVKADRDLEE
LLRKSRVKGPAPMETE*
>DANRER024331
MDETVDRAVEEREGSTRWSVRSGAYLSGEDETRDTHGAPKQQADDEPSLPLRDFYPYIRC
ALCNGFFIDATTITECLHTFCKSCIVKHFFYSNRCPNCSIVVHQTQPLYCIRPDRQLQDI
VFKMVPYLEEDERSRICAFYRLRGLEVPKPVASPAAYPVKLPQRQKKDLVPQSVFTIPSE
LDVSLMLEFVGAEKGVENYKPLERKYVRVSGEATVRHVELFIRRKMELSQNCKVDVVCGE
HILEQYQSLREIYNTMGKKALQDGMLVLHFGLVLPTQ
>GEPOCE018648
LGVQRPVTSVDLLSVAPPPTACGMPPRRGGSKNVPNAWAAAEVAVVLDCLKSKDFLSTHA
PDLAESPPSFPSITVQEACQRDSWQNQLCVAVARAVQARTGEHNNQQVRPLGSVALKLGQ
MRKHALARTSNERAALDEFDVASFMTAATDAKPSDGAAAAAAASSPASASAAPASAEAPA
AAAPASDEAAPEGGSTDPGETSRKPATPPSAAADAPTHKEQADAAGSAAAGATAENGEGG
GGGGSGGGGSGGGGGGGGGGGGGGAAAEGSGADVPGGYDDTYAPPTLSGRQLTFQTRVLN
PYLVCTLCMGYFSDASTIIECLHTFCRRCILAHFRDSSHCPTCNANLEPNPRDYVRTDRT
LQAIVDKVFPQFAVHPARAPDKQASKGAAEALPPYLCLPTSAAGPRQAAFLAAAARRRET
AKAAAVAAEAMARLRARRLCATTPRLPTRWRVALSGTAEGTATALIGRRAEGETAETQLD
RDEMRLFTIVCREQETLSLIREHRVAVGANYVTLVVNAMCLEGMARQLVPEYNVMDAARP
LLVAHAKLPRSIFGAISPAARFAKRMHDRTVLQRLLREGARTAPRSRV
>HALSEO009287
MTEEATPAWVPPQAQEPSVSGPSALFGSFTKNMAKIAPPIKAVAAASSIGSGESSNKRPR
VPENSDQPLASQGNKASKADTGRSSTEAVSLHDTVHSSFNATSNTVKSGNDSQGQESQEG
NTKETPSSSSGDGEGNADSAGNTRNTEQHDPNTGGNTGEDGNDGDNNDKDDNGSGEESGS
EESEEGNVEISLNELNKQLVCPLCNHYFRDAHTVPDCLHTFCKICIVHYCAIINAACPLC
EVPIGDPTAIVKPDTVIQGLVDTVLGSDSMQPHVGSYSGTQEESESKAPSASEANGNEGK
LKTEPTNTAKVGTMKSLRDYGQKPMQYICMKLEPADKSSPQLSRPFLRTVGKCLLPISRI
LTYCFDFSASRPVQVP*
>HEMPHA007334
SFCTLLQPAKQSPGNGLRSAGAEMAAAAAAVEGEPNTPDHSKELEVGFDTSNFVDPVPDD
LVCVICHGAVIDPHVTEECGHLFCRGCIFRGLQAQSNCPLCRCPVHADQLRRDLRAQRQV
QRLRVRCQNAPQGCEWDGALSDLPEHSKRCNFRPVACPFAVHGCEQTPKQSEMFEHEQTH
MSAHLSLVCSSLEATRRRCADLEQQQPAFAHTIAALREELKAMRQQMRQRESEAVAARAS
QDTELTQLRRELNELRQHMGARGNSVTRRPSLSNLLRWDASRARGKFEVSTDGTKARHIT
PGWASLHCVGGVSRGSHVWHVRVDPTVDKTALNPSTVMIGITSSTALGSHLGTTPGAWCY
QLNGFRWDGKECFAYGDATGDAESREVANDVISIVLDLDVGKLEFLRNGESLGVAFEDVG
GLVCPAVSLCTEGHSVSLLIDPPQGSATRALRPDR*
>HOMSAP107163
MEGVAVVTAGSVGAAKTEGAAALPPPPPVSPPALTPAPAAGEEGPAPLSETGAPGCSGSR
PPELEPERSLGRFRGRFEDEDEELEEEEELEEEEEEEEEDMSHFSLRLEGGRQDSEDEEE
RLINLSELTPYILCSICKGYLIDATTITECLHTFCKSCIVRHFYYSNRCPKCNIVVHQTQ
PLYNISCSTASPFKQRKI
>IXOSCA016114
MPRALLRDLNAALSCMLCGGYLVNAATLVDCLHSFCKVCIVRYLDTSKLCPICDVPVHKS
RPLSCLRVDKTLQDIVYKVVPGLYQKEMKQRREFYDQYPDAAAKVACLEDRGVVEASSRH
IFSPQDTVSVSLEYFTGPTETLEPKDDGKEGVADSADGAVS
>IXOSCA024079
MPRALLRDLNAALSCMLCGGYLVNAATLVDCLHSFCKVCIVRYLDTSKLCPICDVPVHKS
RPLSCLRVDKTLQDIVYKVVPGLYQREMKQRREFYDQHPDAAASKVPCLEDRGVVEASSR
LIFSPQDTVSVSLEYFTGEFLKAHKQIFV
>IXOSCA032444
MPRALLRDLNTALSCMLCGGYLVNAATLIECLHSFCKVCIVRYLDTSKLCPICDVPVHKS
RPLSCLRVDTTLQDIVYKVVPGLYQREMKQRREFYDQHPDAAFKVPCVEDSGVVDVSSRL
IFSPQDTVSVSLEYFTGATEAEESEEDAADAAAGEAKCMWVQMYLLGHKISKSRNNVKAR
MLPK
>NEMVEC005868
LRVKVTDLNPHFICKLCNGYLINPVTITECIHTFCKSCLLRHISLVNRCPVCNEVIHETT
PIYNIRVDRTMQDIINKIFPKLEKEENRRERKFYRTKGL
>NEMVEC010227
MLNPFITCGLCEGYLIKPTTITECLHTFCKSCIVTYLQDSEDNTCPSCNTVIHETNPFDL
LRSDQTLEDIVFKLVPGLQQGSHAIPSPPQHL
>NEPPYR005209
XAPAAVQPSQPLQTQCPASKDDGKFATVPAAHLKMCLTCPICKNLLQHAITAVECLHSFC
QDCIESRLEDEERTCPVCNSNVGPDPWVTGKIRFDRTMTEIVKEIFPRPEEDAKAAAKME
ERESDLNRRIRALAAEKARKEKETRQNLESRAQAQATRRGASTRSGAPRAGTNQYGMSRR
GAVAAASYPGCEEPQVQLALVPSAEQHAAGLIAKLPKPYVQTQASVA
>NUTLON020672
PRIQGASIFLKPRIFESLLVCPVCNGYFRDAITTEECVHSFCKVCIISTLESDIKSLCPV
CNVFLNSESLKPDPALQAIVDLIMPEYVVRDRELKRKINEELGITEKPMLPSKRRSKPAA
SNDTTPMLGVEGNPEEPTEDKEKPDDGNAYNSMS
>OXYTRI004564
MQHLGNSGEAAFIRKIKKRDLHSYLKCPLCTGFFRDAHTINECLDTFCKSCIYKYFYEDQ
NKENCPKCNIHLGGRPLETIISDQTIQKIVDLLYPQFKKKDEQAIKMMYQAFASTDPLPK
DRNLIDYGFEDYDLTAINDNIDLQNQNEDQQKVEKQSQNQSQILSQQSVGAGNIAQASSQ
KSVNEAKQIGSQQ
>PARTET031207
MIRERQFEVIKTQQVNQHLLCSICREVFYNPIRATCGHTFCGTCLVRWIQMKKSCPLCRH
KLERNYQFDKDILATKIVGDIEVKCLRCQSWEGTLAQFKQHKKSQCTYISTNNEIHQDAI
EIGDDEEEFTFAGLTEENEPRQQIIENIGQQILAQIDQSQNPESQQPLQQNQNLTTIQQD
SPQETNANKDPISDQVENPNNSEELNIELSQKNPDNIDSNNNKSQNDENQINNTFVQDDS
NNQNNSNQQVEQKISQVSEVINQQQEQPQIPDSNPKDIQIANQINNQPDVIEQQGNVQQE
NAQQENAQLAVVENEQNQIQNESKEDQSNQNNETNQSIVEQFKINDPDVEIINPTIKYQN
NKELKQVKANKKFKINILRNNNNVKIAEPMMEEINDNLFYEFVDQMKKEMVKKLSDIQYY
NTLLG
>PAUCHR028915
AGMARREVSVASLNRCLACPLCKGYFRQAHTLMDCLHTFCKPCLQEYFAAKKAQGLKYCC
PSAGCTTRLETQHPLSKCRYDRTIQDLADRVLEALSQARQGSRSQSPSLSRSSSSSSPFP
SAHS
>PYGBIF005603
MSGPIDSITEKMEVDGAAADSSSSFFAESQSTVQDYSKEENMKSVKINNDNNFEENEELN
KDTEEDEEMEETETREPILDGRFITFPMRILNDSLRCTLCGGYFYEAATIKECLHTFCRP
CILKYFYDDVSNTACPICGVKSEISEPEARIKADHAYQNIINKIMPQFQVEDLEREVAFY
REKGMDAEALVAESRLDELKKKLLKLQSNTATRLPNYLLARPVS
>RAMVAR012107
MSQWDQLRTVELRQLSAKFACPLCRGYMIDCVVAEECGHSYCRSCIARHIAGGLVTCPAC
HKLINQEEPGEPFDKLRADPILQRMIYKLVPSLLARETMQRAEYSGSEKDARKDIKRTVG
DKVLFFNERSNVGVELKPVIEQSSSSTTYKDAASDKRFIRLELGTPLSVVIDFIKFRFAA
GLNKPGIRLYQSATRSDQPLPAESFRLIELAYLTKWDMMRPLPVYYEIINNRPADSLQPL
KLMPASSKPESHLDRAASTLRHGQPAKEISEKTASSVLWAAGKPAEQGMPPTPSTSSSSA
SDMKRCASSKTPTTSGSNLKLKFNKNIGGRWRLTSSSSSSSPDHDSNDVYSFPAYQPSHD
NTTSKPSASKPSSSKVCEKYSVGHSPKRPLYTDDEYCSETSRSSKVAKVLPVTTPPADKQ
PFPGPSKIDRVLARRDSAATSLLFHTGLVPVDQHSLSRTNIGANNFSMQRILQQY
>RAMVAR013941
MDDILKLKKGDIIPCFTCRLCDGVLIDATTLPECHHAFCRSCLVHYCTRTNVDVFTCPVL
DCGAEIHTSRPLEKIKNDTTLQTVVYKLFPDAYEDEMLKRREFYRLHPQTVFPGYLHMQR
ELTREELGIIQNPSWLPRPVPKSAIVTLRYLCVVSDRAPAPKRLLEKDVQVKKQSVLRYS
VGTDATFADLKETVGVMFHLPLEYPVVVLLTNIIMEDTSSLSDVIRFFPTKQPGALAFDF
VLTDITSFPDHVSMEAAILRTIRRLPPVGAPISVTFPSTSAFSFSDNVPLSANPRRWRKS
RKRAGTNTSNISTISKMPKTTLRNETLYPPIQPPSIVKRKRGRLFKSSAGLQNASSSRAI
LSMAEEAYFDLNGPPSSPVASTSKSLQEESDSDVAIEFPVKRKRGRPSTKKRPQALKPDS
QRTRLNGISVSDVPFGFPAKKTRGPDRKKRKPRLQVPMQDAQPLVLNVDEAQPFPMAASI
AVSQDELVHNVESEYADICSKYDRLKLQMPKLEEQPVSTVEDVVLPVKEYFAQYFDGPSR
SSVKETDDDDNDGALADLIRKSAVEIESRLAASDMDLKIVIGSRKRNKRKEVRMGDLGSS
SRAQVHMSERIRAHLDEIMEGPTESLYMDHGYVAEPKVEKSDEARSFSGPKELGYSLADY
SGSLVTQLVTLRGDLERIFCASSKSGGRQSESTASEGNELRGQSDSDSVTSHASKAWRDQ
QDGKSERGEVFEAPANSTRFFSPSLVGLA
>RIGRAM021430
MATLDGVTISFPLSLVDKFLTCPMCQGYFYEARTIAECLHTFCKDCIIKHISDVGDCPIC
HRRINTTKELRDDHLVQSLLSKIHPDLEVREMQLQSEFCALRGLDHATMISNTRAPPRRR
QSAAAAISRVAPPGQALQVTLQPLLPKFDILAFLPF*
>RIGRAM021431
MATLDGVTISFPLSLVDKFLTCPMCQGYFYEARTIAECLHTFCKDCIIKHISDVGDCPIC
HRRINTTKELRDDHLVQSLLSKIHPDLEVREMQLQSEFCALRGLDHATMISNTRAPPRRR
QSAAAAISRVAPPGQALQVTLQPLLPKVPDHSA*
>SCHMAN003154
MYEYMDELPAIQLSDLNEFITCKLCKGYLIDAVSITECLHPFCKSCIVKYSEEKRECPVC
GILIHQSHPLNYMSFDRTLQDIVYKIVPDLKQKERQRREVFYRSLGKTPPPSEGNISAVI
YK
>SORBIC012569
MLQGAQQASVPSTAGPRPNTANSATIPHSDQSPRDGAVREGCRGGTGAEESLVRASVVAP
RVSCGICGGLLHDATAFTECLHAFCRKCIYDKVAKDNIECCPKCGIFLGNPLEKLRPDHS
LQHIRSLIFPAKRRKVFTMKKRKERVSSESTLSSVVGITAEGSAALTPATSESKAQKDRP
LVERDALSGTKGRDFDSACGLTEETGALVVWQASPILEEMVAHNQLDSKQGPESFRLPAT
SDIENQRQGPTAQMTNISFMVESSSSARPTVQDDENLRGDFLTLINENNARIMGRYDAHI
SKLKAENTKSIEELENERERTRVLEERLQQELENERTAAAERTRLLEKLQRELEHEREAA
IERTRILEERLQRELGNERAAAAERTGLLEKKLQRVEHEREAAMERTRVLDKRLQRESEI
AQTTASRNEALEKKIFKLQEELEHGRADNQALMSDILEKSEELATLKYYSNMLESEKTHL
ENQVDHLDKELKYTRKEHRRYVSKVLDAAKAIPNDLEPINSAALPGSRCTSGIC
>TETTHE021998
MLEENNKGDFIQQEQDQFLEKKRFPLNLLNSFLVCGICDGYFRFAHTITECGHTFCKICI
HDYISKNQNTKNKRKCPSCKGELEIHLSKSIRKDPYKQQMVDFLYPQFAKQEQLIVKRVK
ELFPLIDLEFLLDEFNYENLNQQQYQRKKKHSDSPKLNLKMVVDKYLNIPFDKFVQDLYE
ESSFLKMKQILLEKYPDYYKKQADTSNKSDQEENSSSSYEEDSEEKQKDPLQLNGKRKPS
VQYEQQVQKKQQTNQSPAQRQIQAPAQNQTQSNQGRAPSPPQNQIQIPPTQVKLKKFPFK
TSAPTERALEVFTSKTDRHRYISEKTLKSIQEHDDTLFKFYVNPLTNLEHEYVGLQNILR
LQKKSNVQELSLKQVKSFFVKTIKAHTQQKNIDIPTISSNNVNLYFCEQLLCDISTPLKE
IYEQVNDSQPFIFDYEIVLDNLEQNSS
