# Supplementary material for: Uncoupled evolution of the Polycomb system and deep origin of non-canonical PRC1
Source: Commun Biol. 2023 Nov 10;6:1144. doi: 10.1038/s42003-023-05501-x (PMC10638273; doi:10.1038/s42003-023-05501-x)
Supplement: Supplementary file 11 — Supplementary Data 8 [file 42003_2023_5501_MOESM11_ESM.zip › Supplementary Data 8/OG_RING_putatives.fa]

>ARATHA027226
MEEISTDPVVPAVKPDPRTSSVGEGANRHENDDGGSGGSEIGAPDLDKDLLCPICMQIIK
DAFLTACGHSFCYMCIITHLRNKSDCPCCSQHLTNNQLYPNFLLDKLLKKTSARHVSKTA
SPLDQFREALQRGCDVSIKEVDNLLTLLAERKRKMEQEEAERNMQILLDFLHCLRKQKVD
ELNEVQTDLQYIKEDINAVERHRIDLYRARDRYSVKLRMLGDDPSTRNAWPHEKNQIGFN
SNSLSIRGGNFVGNYQNKKVEGKAQGSSHGLPKKDALSGSDSQSLNQSTVSMARKKRIHA
QFNDLQECYLQKRRQLADQPNSKQENDKSVVRREGYSNGLADFQSVLTTFTRYSRLRVIA
EIRHGDIFHSANIVSSIEFDRDDELFATAGVSRCIKVFDFSSVVNEPADMQCPIVEMSTR
SKLSCLSWNKHEKNHIASSDYEGIVTVWDVTTRQSLMEYEEHEKRAWSVDFSRTEPSMLV
SGSDDCKVKVWCTRQEASVINIDMKANICCVKYNPGSSNYIAVGSADHHIHYYDLRNISQ
PLHVFSGHKKAVSYVKFLSNNELASASTDSTLRLWDVKDNLPVRTFRGHTNEKNFVGLTV
NSEYLACGSETNEVYVYHKEITRPVTSHRFGSPDMDDAEEEAGSYFISAVCWKSDSPTML
TANSQGTIKVLVLAA
>BAFFRI059221
XVAESRRDPGFFARETWAVVWASGRADSGRDGETEGRVWGVWEQTDAPGACEFEIEVQPD
VRSKAKDIKVPPGLTLIDMLRPVREAVPNATVRLPRKEIDVDLMCPICMNAIEETMTIAD
CMHRFCADCINQCLSKSKKECPSCRAPCPNKRQLMPDPDFDGIIAKMFTNVREMRDELDI
KAAEFSQSDNIKVVSEDLKERLEHQERLTAQGGRSLAAAAEAEALIDKDEDGQQRAPGFL
SENAQLRPSFFHRIQNNEYPGEASSSFEEAPECQCFHVEGTGGCKSDCTNRKNKDQCDVE
SCPCGDNCTNVLFKAQVHGRSIKPVMKNVKLGVLNTEKKGWALKMMEDCTTGRMLEEVTG
EILTASEASARLLTPKRRAAAKTTASHFLLTLSGEGAEQRLYLDMTDRASLSRFANHSSS
PNCEMQVWTVFGERRVGLFALKDLKKDAEVTVDYSVRHVGEAGLEDFNNDRGNSKASKTI
PFQETVQDVIKHASTIRVEEPRMTVEKDAPPSSGGDALPDKTSKSWGAAPAAPTVPAAAA
APAAGAGAPASAVKVMSLHDTFIAMPLAAAAATSPGEKEKKMMLRSNGDGMSVCEILEEW
GIVDTNKVREVAAHEREQRCDTRRALVECGVAKVLVDRAMDRHKETAELLHAQRRNSSPP
RDRSRRALVECGVANVLVGRAMDRHKETSEFLHTQRRNSSPRRDSDRDAVAGGHARDQGR
HEEDHARDLARHLQATEERQGGLWERSRAAEEEITRLRHAGERALDLFQKQNSIVRNGEE
QEAALAASKAELAAKEQQLERLRHTAGELAGELEGKKEEIAGLRREKEEQGGALAASEGK
LAAKDGKIEFLRHAVLRHTGMLRHLVRNEEQQEAALAASKAAVAVRDGEIARLSRAGEQQ
ETARAANAAALAAKEDELFRTRREQETELAAKDAALLRAGQEKKRQLNTSDERAARLRRE
QEQESTLQLAAKDGAITRX
>BIGNAT006077
MVRIQQRTLNADLTCPVCLGILRDTMTVMNCLHRFCAECIELSLRMGRKECPSCRTSCPS
RRNLRKDPQFDKLIAEIYPDVDKEETQQMEMTKKIIEQHNDTAFVKSIEKGGFASCLFCA
LQLFVSTHKVTA
>BRABEL022514
MDSVSSTTGTELTRVRHILGLMQKNLECPICLDLLKNPVSTRCNHQFCRFCILKALTGKQ
SVSCPLCKEEVTKRSLQDNSQLQQIITAVQSVTEAVYKDTGQQKAPPVGSSQNCRKAQDQ
EEQGEKRRHISTDSEEGNGIPSTVQVRNRRNIRQAKRRRVEETPVYIEEDPVEDHSAPRT
STNINISCGFPVQEPSKGRKNRNVTDSPDRENLRRPTSRRTRHAARRDGRSSNRDRGSGQ
LEQTVASTELLSALVENSLGVSGDGHVTNGCHGDDDVTGNADPSAEGDRLLHVLGEASLG
LLGQSTENIGDPVALCNTGVPKTEAQVGDKPLLSSHGHNADEGSREDDQRSDTLGPTVSE
AEPLDISKEQEQMTVDLLTTEDEVPADIGTAVRVKEKVEFWLKHHSLQPEANNKTDTEPV
GMDELDPYEFIGSQQDPAKEKKKPKIRVKKVRKPAAAGKRNQKTPTTTKMSSGPSKGKPG
KSSAKQVEEVDGGEEEYAEQDQEVSSAASMTDGSEASWKPGQSDPDWGKGRMSRRRSAEI
KADEESVSSKGRRRKQRRAVDKEDQLTVSSGSSSQLRIDRWVQRKEKVFVKSYSKPALSR
REKRLLQKKTEGLEEQWRRAKNMAGDFSAKVLHPIAEELPRKTKKKSKNKDTPLEVPVEE
TIIPQPDSPEKPSMGRREEVQNSDDDMCVYLTSNGELLNEPNSPEDSDGPTEDPDPEKQP
AKEKSVALTDQEQKIAADLNELDEQTFSQLGMFSQQYLQKRKRRKDRKKRFEEEQDKDED
NIFAAIRALEGESNLCNEKHEDQDETSRKEAECMEVEDNELDPEDHIPEATGTVTVEKTT
FRKSRQARSLSRARRGEEDVTGEEARPRRTRSSTRKGTEDNLEKNGQEKLDVLPAEVGNI
GSKESLGQAPSTSKAKSGRKRQDEKGDRKRISEETSGLDYTKDKCEDVTQDLVNEGVSKK
PEEGKGRQHSATKERKTSKSAKEPETRQEDSVNIGEAVTKQNVSCQETLQMRKRHAAEEQ
TNTKPIGNMTELLSLQETRRSKMLSEKRSKDDSKHLPLVTTKDKVPQDPYQFQCSQDCGG
KKRAGKKRGRRQRGKVKKLKRTKARKRELLLIKAGWMEKEEDGEEELDESEEENVQESVN
KNNDNEEMVDEIHMDECKDAQTHLDKQEGGDQDTIPPEEGINNTEVSVVPESNPNTQDTC
IPSSLKTKRQGVVDLTASQPSYPVEDTPGIYSTEIIPPSVEEHQIKSPQAGKNKKKKKEK
TGEVSKLSTSVKVASQDTENSEDIIGPSWQEKEQKQPKDKLNNKPENVQSPEEVQNIRSP
RCSPKNVSAKKREEDARRSVRHSSEKDKDGQQDILNSPRRRPRKPLEEQDLRRSPRHSTR
KSLAGVIDTEHDAXVSRRHSPEKDKXKTNDRTSPRHCLEKALDQEKTEEEEMKKIPTHGT
KKETDKRKNKTGKQNLQPSCKEKRSTLQDYGNVVRNIPDTITLASPSPPRRNFAGVAGNT
RSHRTGEGHVSDPRTEEEIFSSPGTQDTSLENSMEDCVAIPESETATEFEGKLVEVVADV
HRLAEFSEGSQRTQTQNKLRKVLSEVQSPGQNTSQRTPASLHSSGKDSTPGEVPPTPGEM
FPTPPPPSTPLSSSGQKAAADRNRLSTRRRRSQLRSPESMPSDHPTSPQNTPSTPDLLKS
AAAGTKSTKSCATPTVPPDAVDSGKETPKSYPPESDVSTHCSQRTTQSDYREHLDLNVVP
DSEENAPRRGKRKSSILQNTSNSEASPKTKVTSPSTMLQQSFLDSGNTEASVSLLDNVKL
QTKASEVVSQQKRKSPRLSREVSDIDKNENSSREVTQKLEQTKAEETNSGSHLKEQTRGG
KGEDKADYLELTENVVATQATFNGQGQKSEENEDQDLAEEVKQNVQVEDNEQEIEDAQEE
DGTEDEEDDDSEEEDLVPPTPPDTSFTQLTQRTMTVKSKPRIPERFDVQENNRQPVIIEE
EENRECGWSDDDDDELPDLDDNHQVSPTCHSNTATPQNRSEKQPDTKEAVKESQDDISQA
TDTDINTRSQSKRRKETSAVLDMKDEVTVESLPKRRKSEGNTEPESETKRIPIADAFDVT
ACLENNEESDLSQDSHTHDLTNASTLSELYDTQHQDKLKNDVQHLEGQMAMIQMLLAKGK
ERAREKEKEENNSEEQHLTTVHEENMQVSEGDQEEILSGKDLYGTPSSQASAKDIYSTAH
EGTTPRKLRSSSTPTETNHSPTKEYNFRKRVSSPQRSQEASVKSQKSRRSQSSPRSSQPC
LSPRSPSPPPTFSPEKTRASRALPPAIQAAASLLEKFKSPNVEGKKRNSGNSTPLGKDDA
TERRLSPRVQKGSTSSSDRKNTTPRSSVSSKKSNSKSHVSPRRKKQRGLVEDEDRGDDDT
LPVEDIVPTVVKNRRSLNRKKSNSLKDVFSDEEDHTVTRCDYVPPASDGDENNLPTSGEL
RDDVCEPEEVSANWKAFQQMKCDILAQKGPSPSKRQNKEAPKRLSLPSTQKSDKSSSDKR
KSEPAIPSSQFDRNGITENPSTPQPRKTPLTFSQQPSPSLRKPLQSVPSKKDSPRIRSSY
KSPTDRTPKENTERMTSTLTEKSTDSAAGQTSGVKNAWQEKNHVPMTFVTTGLSKEETRA
VHELAKKTGSRVKQTFDNSTTHVITRTDVDLFCSRTLKFFLGIAGRKWIVSFQWISACLE
EGKHVPEEPYEVRGDLVHGCHGGPRQARSNKGKLLLSNYEICIYGKFTALTRDDLQFMVE
LCGGTVIKEPHMFPHDKKPLIVSQVDANQLTEEDYNMFYRRYGVLSVTRDWILDSVSSYQ
VQPINRYLMCSTQNQNVIVID
>COCSUB001834
MDIDLSSLEAETRCSVCLGIVKSCRLVSGCMHRFCADCIEKWLRVASEPSCPQCRVQMQS
RRDCKRDVRFDRLLKLLYTNLRSYEAQVYDPKAEVLQEARKTGHALATAAAAQRAKRAPA
KQAKQRKPPAAPQRRPPAAPQAATGSQAATGGMHAATDGNSPYAVIAPSSNIPKVNPVVK
GQQRSAQEADKLRSDSPSPAPGAAASAAVASRSEPPPPTAKQEKGGKRAASSARSSGQPK
KQRTGQTPEPRHVSYPWDLIFDD
>DIALUT004099
MSASASPRALPEDGVDRYVNLVLDARTTTLSLDALRRDFACPVCLELVKVATATECLHRF
CTDCIEKSLRLGKKECPSCRQPIATRRSLRRDLAFDSLVRLFFPDGDGDEEEDCYFWTAG
GEVQIRAPSVLTMADEPWVCATCTYTNKRSMRRCGMCGARRRKAAARTVNGVPLDCADED
DGAVSFEPTLGAPRLSAEQEPGGWQGAASGAPHAACTATARPSLLALRQSMELIPLEEAV
VELSASAESSTGEDDDDGVCMDGTNVAGHAGGAAIASRKRPRQPCSLPMAAAKAGGSRGR
SRVRSRFVILAHVRQIPRGVVAPSVVAGCKRRRAFKATQLRGWQMGLTRPRPAGQDDGGN
GESGANQQGDGGDADGGGDGMDRRMAACALQPPLVLSTKRSLAAAADAIRFSTVGLGRRP
DTGPIASSGAGAGAGVRVGEGEGGKARKPKARKRQPSGQRQPSGQRQPSGQRQPSGPAAQ
IAGGDKAVAGKPGGVRAAPRPPSPDYGAAADARLGWTALFENDDELSSAPSTPRDEYDPS
DPLALSHASIPRALGHALSSEGEGEGLATAEIRTLANGAAVVEWTYPPGNPGDCNAWIAL
VSAERATDASARVRHKLIARNRVCGQVRFAPHELARVPNGLYRFALHAPPLGYMPALSAV
FEIAGGVPVRELGAGVARTPHDGDADANADGDGDSGGGNRGGGDSGSDGEAERGLQPNGS
ASPRRAFDEARRADSCSPRFKHHAAPGDAETAGPAEPAGPAESAAAARSGRSGDTSMNSV
VRVLNALLPERQLAAACARVLRVVARAARPCALPELAAALGAQHGPAPQPNAAHASGSAE
LVGPDGALRPAGVLLALRLLESTGHVLRSGCSYVCAKLASGGANDAGGAACLSGLPPTET
GGAWEATAAEPPPMHRPYSPSNPQQ
>GEMCRY004261
MQQASCSHVANLHDAADADENEVEEEEELIIAVDKRRMIELRNLGVPQRKIDGVQIGVRG
VYTPSRPLIVDPTLRKRIPVRLLNEELTCPICLSIVRKCQTFKTCLHRFCAECIQKYLRL
GQKECPQCRVKVPSRRALQPDPAFDKMVATFYPDSDLFEEKEEECIVRINQDSHFVAAAI
QEGMLRQSTAIAEAEAIAGAGSAASRKRAARGRTKIVKTLGWQGQPQERNPGRICGKLAA
VVVPGDEKTREQETMAGGHGSDHTHRLPSAKPSSQETNASDPQIALAYSHEAGSSQSAIT
ENCRRQDEQTAGGFSDASPTRLNSGKANVQEGQEASKGATRTRKRQWNQRGDTKLPLVSH
EVGSSQKSESTHQSTKDCLGTDAQTTDLHALQSGSDIEIAHRVDDYLISPTSGPEVERYQ
PALKKRKSDDTPRTNASKAETNIPGSMKRKHDVTQGAKADSSVSLDLGTTESGARDNDAL
KQVWQCDEILLTQLLTSYGLATDGSHKQRVNRFYDAWSQTKSTCEKTAPEAQTDGSDNDH
KADSAHPSFLDALPSLQLSTLLHSLGMPGNGNRRVLEDRLIECYKQEHGLTSDLDHSTSD
EEALDASEEGGTSTKISAEASNISAAKPPLRIGQGRSANTMRKQRSANPVVPPAGTKRSA
WVRSLQLQIYREITNSKKTVRPESIARAVKKVFESNNADLAANEREHRDLSDRLQQLNYE
RIRIFNSAFNFCIKDDWLDDMPHMFSVKLGGLSNKMEFVGGRNSDALNQTCESYRQLGAA
SGGNAIRAFIDKICQVAKGPVQKYALDENVTVQHSVQQLVKSMLKLSSEGVRSGTGCLLI
QPQGNKSDGSLHDLGERNEGHATKNKNKNIEVQILFTHLLAWAQLRMLQSRPELAQFVKP
SWLSNNSGIPIPIRTIWRAFNFEFSMQSPDLWASLRFHMRSLLFTCMPQSVFKDEGSKIR
KPADLQIFALKHLHTKQDISADIPDPFLQSSMIFDQYRQRKGVTSTSETSDSTIKKRAEG
KAFPGDLSKDQRKVAAVSMGFVYAKKKVFYPTMTKTTVAARENAQSFLNVFKPALQEGRL
ITEILPDHEMPAELKGLHDYKFNAEYVDPDELCDGFDLKLDQFIPWFECRLNAIYDDLHN
SNHACTDPLCQFTSSNGESGHDHDFRGRKLWWWKDFLDELRRVNAVSNMAESPGTAENLS
KSGAQGGHANPVSSPVEGVVPNLPRAQAESKTASSTVSTNDPRASQQKQAESKRRSGKIK
VKVEKQDNDLTDALEGEVFDDLRQVEPLRKSPRKASVKGSQGDDFNNSPSLVNRNFTXIQ
AMSEGFVLDPMSVDKTRTDGIWQHFLAGILKQNGKERTESPFFGSELLIRAVIASFAKAH
EASEHTNKIISLSNRALEGLENTLTRMSKSKISQKFSPLAMLDALPRTWVGVDHTIQLQG
DFELQDDGMGAIKQLLNTKVVQRQCSHLQVLEXGCLHQXKCREAESAASFIRKASLLAMP
EGFRKAPKTKKNRSDPEWRLHMLRFDMVAAVASFIPFARYGDCITFIVGVPWISNHFFPV
VIVKTTDGLAGAVLDSYKGDYDIRLTKNCQYSKIERTDLLGLLQAFLAINDHILLPEYSI
QDRRKIIEGLEFHFPTAYSQPSSSNACWLYSIAVIEQLYLLSSELINIRGKESAHKFFDD
VALAVSTVFSDFEQFNGWVKDLKIKHRDAQISVDNVTVVIDGKQALHYFEVGEVDTSLIN
LLKWEHSTTGYGVSEPLFSPESGNQALKSPKRKKLNGLANSASRSSLALTQESDLEAWKS
NIAQTLDTLKLSCAPSETSLEKIAHSDSRCLVEMTKRISEFGSVLTQADLNKEACNFLDD
PAESLSVEEGCVFMKCEQNWPQYNNGQGGADLVLSARSQSTNQVGDPKQVVIFHAAHARS
FVAGKSGATNSSVNGAQSNDFLFCAVPTNRFARYYDSMVPTYAWPEGLQLMLAKEHVSRQ
SIGGQSKTFGESVAVQVKNWKSVNSTKSKNGSASQNESKGSVDLLTSLNKLARTDKRQRH
TLDFKQILLALKGSSNRKDFLAETVEVNILGVPGDGCCFPHSCSLSVMLSANPEHGCKFY
AALFPESLRFTSLHRYVFKDSLTACARFWFARWCCQEHDVREILEQLVKLGVCSHGQEGA
GLSRDMRISDFLNLISRSSDQVENGPSHYFYTTLLHLFRAFLSEVLQISISILVLTSDHD
NILFLAKEAVANLEDLQTHHFLVLSRSGGQNTAASHYTPVLLDFEHNMFWGSCGLLPYQA
LPRFIRELVNCKTPAIENILRRISNFDEPNELALPLFSKTRLSRHHFLWRVTLISNLDLT
TFQLGRTVLCAPLYSIGLLGPYPICVSARQCMQMFQGHMKTWHNHICSRVLRAMGCIVTS
LMICLADYRTPSQVDLGHLFLEDNQAIKNYYGNFGKFRKHQCKALNQVKKCQTVVDLNAF
ANTVHCCDDDEFLVDWFCSQCQESSSLSGNFAGIPSVLYWGLYSSILNCPIVVLNDXDFN
MGQPQISNDSDVLGKHFSANVLLNNKEIFDCDRASLLKKAQEILPKYFYGLRDMETKAHS
IPVASDALSSIMNKTIGCTAGDPCGSKDVNGSWKLDKYARNGPETMEIILSSANFSTAGF
MPVMTAIQMNLPHARDELYMHEFTASFSDLQMQVSTCKSALLAQKLWTEELFRGFIFSIG
RTGHVEQFPRNDLESISKAEWAIFDEHITELSLQTRNSLQNEIDIWLNLGSDTDISKVNL
QSSELLRAQVLERWFMGEQSISIQAQR
>GEMCRY005155
MVEQEGSTGASASAADAGATGKEVESARTTMKNDDEQDTDTGGKKGKEAKAHGTTKAKGK
GQGDDDSAVGSRSKDVEAQDAHEDEDEEIQEEEKKEDGDDGERKDRDDDGERKDDDGERK
DRDRHRHSELIKLGAAGAGKSGKIGVWGVYKPARPILTEGDNRCSIPARLLNAELTCPIC
LSIVRSTHTFMECLHRFCQECIEKYLRLGQKECPKCRVKVSSRRALRADPAFDKLIQRFY
PDIDAYEEKEEEFIWRVNAESHSEAMAAAVQEGLQRQATAAAGTGARANSASAAIAASMA
GNIAQAKRAQAQRAEARKKDKAAAGGGGGSASGKGMPKGDCGVSVTALKRPPPVLPPSAV
PKPKRIAAKVGVGGVASGMAASSRADPCSDNVREAEWVEQAPEVEEDEDLDDLDLYPDYY
QDGMSPPVTPPAPPAIMSQIQGKDALSDREDAEFEEWNEWEEEDVEIDDDVEIHVQQDAR
SLKEGQKKRMLADADAMLLIQQGGSAVTERRIRDAEGVSMLSSAKNKEQANTATQAMYDV
YIPNRAGTTLPISKVGRMATVTQQDRNKLIQLEVHRNNLLEKLHQVHNARYAIVNKKFNM
IERGNCRTPVLATVAVGGVDKTIHFLEGRNAVLMSKVVEEFQNLPNSVGGGVIRHFMEQL
CIAAKTPIKQAEVPDDISVETCTQMLVTAVLLLSNKGIRDSEGCLMITKSMDTEVHILFT
HLLAWAQFKILESHPEFKKHIPADWLKGNSTSGVPIHISSMWRKFNESIVRKNSMDVNKL
RCCMRHFLYSAMPVKTSKKIKTVDLRSCALLHLQSRSREFFNIHDAFMDSVQGSLASAKI
ATAENTKVHGGEVASDEVASDEVASDEVALHADLETSQSGVASTEGQSGVASTEGQDGSK
KKPQREKGCSWPADVTPKSARAACVALTMVFSKLKVHVLKASKLESIQDPQIFLECVDRG
HSGQNIREIVQDPQMGNLFGNLSEYQWNAETTSKQQDSHQEVLLDVKEFQGWFEWRLTHI
YDGLATRLTNCSDPDCRAHDFAPFEKTQDDLQKTCAVKHMHDFASQPLKHW
>GEMCRY016809
XGVMVQGSSALTPASAPDVEGNSSHVIQVDTSXLVSATTSVNATNRGSLAVLARQPAPPP
DILPLLSQSRTRPPAEALACHVEIGVRGLFAPTRQPLDTFQVRISVPSLNEELTCPVCRS
IVQHCQTLTTCLHRFCKECIQKCLRLGYTECPQCRVKVLPRRDKYGLQPNPAFDKMIATF
YPDVALVERIVQNQSHRIIQEHSQSMATLHNEGSLRQTAAGAGGVRLSKRAKTSESTPNA
VVAPSTPFPRCGGAGSIHSGDMPEDLESFENDYYLRDAHLHEPLEGGAQVAPCRPLSRDS
GVDGKKNDDPRDEDKDGRLNTNSPVAGPERVCSTGDPLDCLQKIPSDTVMWLEAADKLVK
KMHAQQSSWSNGFNTNKECQMTRDKTAGRCSESX
>GEMCRY017906
MQQASCSHVANLHDAADADENEVEEEEELIIAVDKRRMIELRNLGVPQRKIDGVQIGVRG
VYTPSRPLIVDPTLRKRIPVRLLNEELTCPICLSIVRKCQTFKTCLHRFCAECIQKYLRL
GQKECPQCRVKVPSRRALQPDPAFDKMVATFYPDSDLFEEKEEECIVRINQDSHFVAAAI
QEGMLRQSTAIAEAEAIAGAGSAASRKRAARGRTKIVKTLGWQGQPQERNPGRICGKLAA
VVVPGDEKTREQETMAGGHGSDHTHRLPSAKPSSQETNASDPQIALAYSHEAGSSQSAIT
ENCRRQDEQTAGGFSDASPTRLNSGKANVQEGQEASKGATRTRKRQWNQRGDTKLPLVSH
EVGSSQKSESTHQSTKDCLGTDAQTTDLHALQSGSDIEIAHRVDDYLISPTSGPEVERYQ
PALKKRKSDDTPRTNASKAETNIPGSMKRKHDVTQGAKADSSVSLDLGTTESGARDNDAL
KQVWQCDEILLTQLLTSYGLATDGSHKQRVNRFYDAWSQTKSTCEKTAPEAQTDGSDNDH
KADSAHPSFLDALPSLQLSTLLHSLGMPGNGNRRVLEDRLIECYKQEHGLTSDLDHSTSD
EEALDASEEGGTSTKISAEASNISAAKPPLRIGQGRSANTMRKQRSANPVVPPAGTKRSA
WVRSLQLQIYREITNSKKTVRPESIARAVKKVFESNNADLAANEREHRDLSDRLQQLNYE
RIRIFNSAFNFCIKDDWLDDMPHMFSVKLGGLSNKMEFVGGRNSDALNQTCESYRQLGAA
SGGNAIRAFIDKICQVAKGPVQKYALDENVTVQHSVQQLVKSMLKLSSEGVRSGTGCLLI
QPQGNKSDGSLHDLGERNEGHATKNKNKNIEVQILFTHLLAWAQLRMLQSRPELAQFVKP
SWLSNNSGIPIPIRTIWRAFNFEFSMQSPDLWASLRFHMRSLLFTCMPQSVFKDEGSKIR
KPADLQIFALKHLHTKQDISADIPDPFLQSSMIFDQYRQRKGVTSTSETSDSTIKKRAEG
KAFPGDLSKDQRKVAAVSMGFVYAKKKVFYPTMTKTTVAARENAQSFLNVFKPALQEGRL
ITEILPDHEMPAELKGLHDYKFNAEYVDPDELCDGFDLKLDQFIPWFECRLNAIYDDLHN
SNHACTDPLCQFTSSNGESGHDHDFRGRKLWWWKDFLDELRRVNAVSNMAESPGTAENLS
KSGAQGGHANPVSSPVEGVVPNLPRAQAESKTASSTVSTNDPRASQQKQAESKRRSGKIK
VKVEKQDNDLTDANKSRRMLLQMYIIIIFGIAHSMLSKEFLNSVSVLFEAXLHVPKDVPT
HIKMRFQNYSHTHIQVQAQGGHANPVSSPVEGVVPNLPRAQAESKTASSTVSTNDPRASQ
QKQAESKRRSGKIKVKVEKQDNDLTDALEGEVFDDLRQVEPLRKSPRKASVKGSQGDDFN
NSPSLVNRNFTXIQAMSEGFVLDPMSVDKTRTDGIWQHFLAGILKQNGKERTESPFFGSE
LLIRAVIASFAKAHEASEHTNKIISLSNRALEGLENTLTRMSKSKISQKFSPLAMLDALP
RTWVGVDHTIQLQGDFELQDDGMGAIKQLLNTKVVQRQCSHLQVLEDGCLHQFKCREAES
AASFIRKASLLAMPEGFRKAPKTKKNRSDPEWRLHMLRFDMVAAVASFIPFARYGDCITF
IVGVPWISNHFFPVVIVKTTDGLAGAVLDSYKGDYDIRLTKNCQYSKIERTDLLGLLQAF
LAINDHILLPEYSIQDRRKIIEGLEFHFPTAYSQPSSSNACWLYSIAVIEQLYLLSSELI
NIRGKESAHKFFDDVALAVSTVFSDFEQFNGWVKDLKIKHRDAQISVDNVTVVIDGKQAL
HYFEVGEVDTSLINLLKWEHSTTGYGVSEPLFSPESGNQALKSPKRKKLNGLANSASRSS
LALTQESDLLYPERL
>GEPOCE008838
EHNMLASSTRVMQEKIVRNAQRAAAEANAQRAAAVQQLLQAQRVRQLASAPAASRQWAPR
QDLPGLYHQRALGNLMERPSRPYPIAAERQPIRLVWTAKVVPFSFLTPDQLRATPVMAFP
VNSRQGWAAAEEALLWEQAQAQAARPPALPPRLAGVRPLPTVPPLLAMALPVAPPRTPFI
GQGGGGSNAVHHTRPTPPSEEALSMLRLPQPQMSGEVDAGGFRVRLTLTVSSSGIGVGGL
PLASTIADCEECVYCLDKPRFGGPGTKRQKCILKRDPVVTAGPLRVWAYLQVYSAAHLRS
IEAYASQPPPPELTNALAKGPLKLVWGFRRARRARPLPPAYVLMYHCERHVTLDRSSLQT
SLERQLTSRSRACTVAASRPSRAPAPVMAALAGGALQGARPWAGSGPSSAARHAQPARSR
GGEGGSDDEDANEDSSSDDEVIEVQASLCGDTSPHGGETEADPSMHLTALAASGVEAASM
AGELSRRSLKRRAPSVDDPAAQAGETSSRPERRARMAPGSYRPSRCRRCGIGCHAWELQL
HMCPDCALQHVLSGRHLNPAERDFDAPEALREPLPPAAPSHGAVSTASVSASSSASYRPR
GPQRVRSGGGGGGGGSDGGGGIVVRRGSAGEAEPSLEEALPTSRRLQAFVEMRAAADARL
KALEEKEAAEGHEVGQLWVSRESADVLDLLRCSVCLGYLDRAVTAPCMHRFCQDCIEKWI
RMGRRDCPECKTTVQTRRSFRRDQRADELVSSLLTAPECCFDASGLDETQLEQRGLVEVQ
GIFLHPIGHSVAPRLNGRVPRAPSPRRAAHRRAPSSASSYSSGSGDESDGGRERAPRARQ
QQDSGPGGQGASASRAEWSVAEDNLLVGILRGQDEEIDPLRVQWSQLASRVSGRTWNACR
NRWLRLQRMEAAGLIPPEGLSEPIAPEPPPPPPQPPRRRAHAGAAPASAYSRQLAARDRE
AGIPTSAARAPRPPAHSEPSPRSXLMLPKSRHAFHFARSLPQYDGEPTVHWPSSACRCSA
YSSSRSQSLTSASDHAIPPPCSSDTSPTKARAASYFSGKPSTGAPDESLLPRTLLATIEG
PP
>GEPOCE028256
PPVQPPPRSPPCGLTHYDTTGAAWTYDFAPLAAAPLTADGERFSFRLALCGVAEAACRPA
ACVNASVCEPYDENLAQHGAAVAFVRGAVAPGPAGRGGCFEEGPQRSAAACTAPCSVLAP
ATLPAKGGGELHPHSSRWELSAHVSRARPLLRFSPQQPGWFRLPGLRSKPSSEPPPRINC
TEGGRSTRRLTVLLECDTEAASGAGAVLLPPADESACEVRLTVRTRLACFSFRWRAGDWG
ACDPAAGVERRQVACIEASGRSNASNSALCASAPRPATTQSCVLPARFSPPPPPSLQAAL
GGGALLALLLALGLATAAASAGARSIVARQRAVLQRQRLLAMTQSYQALSAVPSRGPRED
YCSDASPAAGDAAARFDTSAGGVSREGLVAAAQPSLAQPPAPDSADPGGVLREGEGYNLG
YTCTLRAHWTLRISEASCVRIDSVEHRGGTGLRICRPEMARERGTAVLGETFVGRRPCVY
LKEATSRSRLAALFSLARAANSNTRRGHRGYGGVPQEQVERARRVTEPRAPPSPHPTTSS
LTQHRSLRIDELRGSHVYDINVHVKRRTIDRVAGSVKPPDAAPAVAHCAPLRRGQPRSPP
RAVLVRGEPLLAGLLPVRGPAVAAAHEAAQSLREARLAVLGHSPAQGLWQQVVAGHNADR
LVARVDNPQPREAERAEEVVQPRQRGGVQHGHGRQLHHRPQVDQLLVVLRRQRRRLAARA
PRADQVDQGEGSRGRHNAASAVSLVPPVQAHRLGAPELHARLPNLGPGVLLLPRAAVHDG
EEGGDGGSDGGGDGATDDGWVGKGSSGDAVRLVLPARLGVRKGSPSTAGTPSPAGTPSPA
GSPSRGEGCSATEGAAFASAAVCSRRGCATRTACGGGSPAGGGAAPASGSSGAASAGGAA
PPAVHGCSWAYRMLIGPRELTGEVERDVAALADGGGGFEPGDXVAAQHEGAAGEEGLELV
AEDATGEVAPPVAAVRHHGVGGVLCGPQHVRDRARVLHLAQADRLGRHDVLGARAEGAPR
RLWRQVGPAGEVDGRVVERVVEEVCGELGREDGGGEGQQRGRVVGHLAHDDGEGDGHARH
AGEHGGRADERVEAGVGGRGVGLVDELAEEAPAEGADGHARHEKAGRDGGAVGHDGEREG
EEERDEQGGGREEDAVRALREERSDDVVLRREGDDAISLYSFEPAQRTSTRTDAAASSLA
SLDISSGLASRRPNQDGGTLGGGGSDGGGGIVVRRGSAGEAEPSLEEALPTSRRLQAFVE
MRAAADARLKALEEKEAAEGHEVGQLWVSRESADVLDLLRCSVCLGYLDRAVTAPCMHRF
CQDCIEKWIRMGRRDCPECKTTVQTRRSFRRDQRADELVSSLLTAPECCFDASGLDETQL
EQRGLVEVQGIFLHPIGHSVAPRLNGRVPRAPSPRRAAHRRAPSSASSYSSGSGDESDGG
RERAPRARQQQDSGPGGQGASASRAEWSVAEDNLLVGILRGQDEEIDPLRVQWSQLASRV
SGRTWNACRNRWLRLQRMEAAGLIPPEGLSEPIAPEPPPPPPQPPPKRSSAESMFDQMPV
>GEPOCE054236
XVVASYAPPPSLPMIEDARLGMLEVGGRATVDTDLSCPICLGPLREPMATECLHRFCFQC
IQTALRLGGPEKRCPTCRLKIATRRALRRDDNFEQLVTTLIPVETRVEQSEPMLDVRLYQ
HRPLRPANGDHSDSPLXCDDSATRPAASRQAVVRLHGEPQRSLAGAEQRSAPSPPPGLPP
RLERARRERDSVGVRHMHTAQQFGSEKVPRVRHEATAPPPPPTARCETKVRRLGDAATSS
LASGSSLARRPLPGGSAEAGAEAAADGGVVAHGASSSAAGLREAPLSRAALRLAAEERVA
HAAQALREADARVVRAEEERRAAEAALQAAYSELESAGVELEAPGEPPPLPAPSSLGCSR
CRLSAKGCLQCNPAHPRYAAAGGGSGAAAAGGGGGEDGGDGSGVGAGGDFALGSSTGERE
GASSSLTGSPPAEVEVPEESGSGAAEMRRDEASSTPESSPTADAGSVAGAEAAGGDAHAA
AEAPPDGLRRREGLLPEAGMRPDGSRDWSRHPAWHNQIRERDARERSLVPDEWTLHPRQG
SSRLPERSPLRRRRFAARPPPLRPAFSQRLGEAWRDARGKEEAGGPGQGGGVLRVAGLDA
QATRESVRELFQPHGEVVQVRLIYRPALGSRRLAPTGIVRFRLCEAAIRAAKYEQRRAAD
PRTPWPLRVAVERAPPAWAPRPLLRRGGEEEERRSPPPPARCRAPAAALYGGARADRREE
DRRPPPPRDAAWLADRRGGDDRRHGDGRRVARSARYAPPPRWGPRAEHSRPGLPRPEEAS
TEPRGPSVKWEEPSLNDADPLSLDQPAEGEPSSDEDALHNLXVRARAALQVARHATHLSV
LYVGVLYVGVRCVARPAGPGGFALGALGELPVGGLGLRPPSFLWLSTVLAARTLYAPVLS
TMKVW
>GONPRO001958
MSSGRVWTNEHPYRPKGVEIDALGHLSAYELVRDPVAFPEEGDQRVTLPMSKLEKIFQCP
ICLDVMNVCVATTACLHRFCKACLSNHLFRAKEKVCPTCRKPCPSMRSTRKDERFQGIIK
AVFPG
>GUITHE000600
VFQCPVCMHVLNNPLVLSCGHRFCNSCVSAAAYFGQHSCPVCRKECVLNDDNIKIETLLG
RFLQNHF
>GUITHE009064
MLRPVREAVPNATVRIPRKVIDSDFTCAICMNIISETTIITDCLHRFCADCITQCLRHSK
RECPSCRTPVASQRKLVRDADFDTMICKMYRDVSELREIQDVKAAEFAFSDNIKVLS
>GUITHE015976
CPICLSIVRSTHTFMECLHRFCQECIEKYLRLGQKECPKCRVKVSSRRALRADPQFDKLI
QAFYPDIDAYEEKEEEFISKV
>LEUCOM069127
PDAGSHDAEIELVLLPHPEEKDDKMKKRYVKTTTNATMYHLAKFISIRMWLESKASGGAA
STVPVPPRPDDSSSNFQIFALEDSVHKLLDGSQSLEEIADKYWKHVSSVKPVELYYKC
>MADERY022270
XWREVDLRFVRGQLQCPVCLDTLRDVKVVKECMHRFCDNCILQALRHSKKECPNCRTKVT
THRALRDDVRFNELINLFFPDMVAHDEAEAERVAAIARDASAAHALRMGSSSSSGGGGGG
>MARPOL001979
MRYSQSDKGHQNMGRRTSVMESLCNQTLKDEGLRRAKYCGKNGMTYAKVYRSRDIHEVMM
CLICLGILRNTRTVMECLHRFCRECIDKAMRLGRKECPTYLAHCASRRSSRDDPHFDALT
AAMFPDIEKLQEEESTLLEETLISNRQTQTIIEEAFKRQSEAMARFKRPKSIGSKTRIAK
YSRVAGCEDERFRDISVVPDLNNAGAKSSISTNVNILHLVNSEAEVEMEVDHGLRLLSEL
ADQDEFSSLTPTPSLKRIVIKDIDSGMSKSTEVRSQS
>MICSPE009444
IRSMSSTLKLGDVRPDTRCAVCWGTLKKVKVVSPCLHRFCGACIEEHIRKLNNHCPTCRV
PVASRRVLRED
>MONBRE008209
CAVCLNLLENTMTMKECLHRFCNDCIEKSLRLGRKECPTCRTSCPSRRSLRHDARIDGII
HALYPDRQEYERMQDQVCSSLRYSRTSSTLS
>MONNEG005557
MERAASAPRPQPPDEIAELATLYPPDQWLEAGSTVPVQLAKLNEETRCPICFGKIKAARV
SMVCLHRFCSACIEQFLRNQPQVEGKEKKDQGKECPVCRAHLGSRRAVKPDPVFDRIIAA
LYGDVEAYESQEEEQIAASTAKHAREWSEQLARLREAQAAARAAGGGTPLHLGAALMGAS
KRGLPDPTAIKWGAKRIRSTPPTEGDVAAAAAEVGGRVPASVQGRGRGHRHGGAAAEELP
QAGGPTVPPEMGQQQEQQLEQQLEQQLEQQQKQQEGEQREQQEGEQHQGEKRQGEQRKQQ
QEQQQQREEERLEAGAGDAAGGALESAANGGHGRGRGRGRGRGRGRGRGRGRGAVGATAA
GKAPAATR
>NANOCE077675
MGDNLRPYDIARSGIPVLPGDTLLIVPPSIREDMRCRICFDIVKEAKALRECLHRFCKDC
GEKALRLSNETKTMKRTGAECPLCRTNIGSKRDLYDDPIFQELVALLYPHVAADEEAENK
DMQARERKVGRREKEGDGEKGREGGKRKDKEGGDEKLKEEVKMRGQATK*
>NUTLON006664
ETQRERKKKMMKLNEYDLRREIRPVVSDDREVSVSLTPLVNNFNCPVCLQIIRKSVFVKA
CMHRFCDACIERSLQLGKRECPACRSKCASHRDLRHDPRFDALIELVLTDVDAYEEQREQ
HVLSLNQDATYKSVLDKMKDTLLKQNMNRLHSKARLPHSLMQKKLLENRRKGLVPIGGPG
SGGGPIGPGGPGGNAGSDGFPGSESGGPGSAAKNAAVKIKK
>OXYTRI020024
MITFFNNQEEKFFNLQTQAPPPNILNKTLEPSSAEVIDDSDDRYLEALDKITYQIRDLNT
LEYSTTSSEIPNFDLLIESFQCPLCKEIAADPGVIKHCLHFFCKNCIETCIRQYKKECPM
CKKNMGTKRELRRNRAFENIIKVLSKDIEIYQDNQSALFKEIQMKQLNEMRQLSQISRDR
KLIDSQAGSRNGSKKRTLTQRIQGLDMHEEELRRIEREEEAASAMQMQIDEDSTSNSNTN
QRSYTSRGSTSQQQRLSNCDTQMKDEFQSMDIDDKQAYELQEQQRIQRKVQRLLEAESGL
HQKQMPSKLSQLPSQIIKKQVPDEQTKNAIIHDQKEQTTQLAAKLSADVIPLLSDLQDML
ASPEDAKYILAYHKLKQKLFPNPQLQQNGSDNELMDSRLINSSLRMPEKPPKLDLRVKLL
FDEDLKTMVFPLVKELIFRVSSDTPFEIAAKLLATRNDHPSLWKFYSFSLMQIVRINGSS
DEINYSGDQQSRYEQIDITDLTQKFANYRLDLEKEDFVVFYKINCVYESPFSLDKNNNQN
LAQNFVNEEVVVNDN
>PARTET022836
MLGPLKENSDQSDSEDIIDEQTNNLIGIFKVRKLIDSDKQPTDPQLVKIQDYLKCPICLS
LFKQAVYIKDCSHRFCKECIEKSIRSQREKSCPTCRKKIATRRDLRVDEIVSKMLNTVVP
DMEQYRIQEDLQIQQEIKNFSQQKQKNEEIQKLVSQTDTILSCNVQLYAQNQLIHQIDKN
YIRAPFNTTVSDIIQLIGLKLNLPEEFTQYIDIYINNEIQTQMDKTLAELNSEYWGRKED
FQIYNPNDFHKWSSSEMNIANRQIHYSIDRFYQGYL
>PRYPAR002247
XLAQGLWQHSNLQVVEESKLTQVKERLALGGSHDCFGTQSTLAVSSNQVSIETQMPGQEQ
HMLLSKHHAVSSTCEPEPKDVGRTIYDDEQICEPGTRLETEDVPGQRSSSIATANGVPIS
TLEAHHQLLVPDSTNPFSTYGLRPPNTGENFNDACSSSAAHKGSTSQTTNFSTKEPLRKH
TRLVSSALVPSTGTEEQCVPHAGFATEDAFQSSRGNSVAASARVLAGWPNSSEINMLPIA
SCIPAPMLVNLSIPDPVFHPCQYSSNTGGLSRSSYLQQATGASLVAENDPWVSSSSPSFG
RAITNAANSQAFKTMVDGQYEGLRKYKKSRTPGTAPTKPSAEMLEMIISPSTGQLDNCNE
GATGFKVRLILTVSSILGTKIGDLQNDCGECQYCLDKPKYGGKGTKRQKCVRKRLPPQSD
ANVLAATRVLSNREFNLLESFRNKLPPPELSSAAAQGPLPLVWGFRRARRARPLNPAYVL
MYHCEGTVPFDCSFLKTSLEHRCLGSRQRSNSNHMLMPFDDAQDDGHLRDETSNEDEQDT
DADEERVDMEPPDEVHTCMNAAGHATVRLPSAAQRHARRIESFLPQASRLPPQSFLLDEY
PLRRHLLAGQEREWEHFKSIKLVDALYSVSRPDAGVHLKQLVSSEDSRLRVGNAIPTLSR
DDSTGTASRSNSMEHEDQTMEMPQGSESSFQLDDANGAGLLISLKQPLKRRQSAEKRKGS
NEQKRARYQLKANSNECTTGTMSIQNQKSKSTGKRRRHAEGISAKSPFRPMGSASCRRCG
VAWLANELQMGMCEDCALQHVLNGMSTSSRVKPMAFPSTLQAGESSSIQGSYREMKNRVG
MQKRSVDAPLVGTDSGTEDDGAAFSTSGFRSKGKQSKFAVQPASSKVDRLHSTNGMISRV
KQGPGLSSGRRPTRKSSGRRRRTNSVIFSYAESDLDSVEESKQVNNGALRHASRAFDFSC
ESTYVAERDDDTHELWVDKEAAAMLRLLKCAVCLGTLNGAVAVPCMHRFCQACIEKWVRI
GRHECPTCKYPIKSRRTVKRDKRIDEMVAILQSDSSVDAAGMSLEEVEAAGIERVDGIWL
RSDADK
>PRYPAR012850
XREGGAQAAEGGFEAGVRDDGVIEETGAIEREMEKVCVTRMDSIKSGSAFECAICLAGLQ
DAATGSCFHHFCAPCLLQWASSSAGWPECPVCRTRIHQIKLDPEFDALLQRIDAPAPAAA
SRLAQYTVVVDLTPGAFAGITLRDAKNEDVPRPGVKVSRLVKRDACYKAGLRVGDVIVCM
NGMPVLTHKECIEMVEAATRXANDAHLLAPAARPTRTYILXXXXXXXXXXXXXXXXXRAR
ISSVVQQQPPAARRGVVEEAELSNTQPPSLVFFEEAATMSHVEIDNVVYYQIRCTDGQAS
WTVSQRYSKWREMYETVCQRWPGQWLDGLPSRANRIHSGSRQMHFAADVPQISNCLSELC
CCGAKREMALTAVQDGFIIGFEYPSSCEKKAKRQRPKSMMKAS
>PRYPAR014692
VLYLAQGLWQHSNLQVVEESKLTQVKERLALGGSHDCFGTQSTLAVSSNQVSIETQMPGQ
EQHMLLSKHHAVSSTCEPEPKDVGRTIYDDEQICEPGTRLETEDVPGQRSSSIATANGVP
ISTLEAHHQLLVPDSTNPFSTYGLRPPNTGENFNDACSSSAAHKGSTSQTTNFSTKEPLR
KHTRLVSSALVPSTGTEEQCVPHAGFATEDAFQSSRGNSVAASARVLAGWPNSSEINMLP
IASCIPAPMLQATGASLVAENDPWVSSSSPSFGRAITNAANSQAFKTMVDGQYEGLRKYK
KSRTPGTAPTKPSAEMLEMIISPSTGQLDNCNEGATGFKVRLILTVSSILGTKIGDLQND
CGECQYCLDKPKYGGKGTKRQKCVRKRLPPQSDANVLAATRVLSNREFNLLESFRNKLPP
PELSSAAAQGPLPLVWGFRRARRARPLNPAYVLMYHCEGTVPFDCSFLKTSLEHRCLGSR
QRSNSNHMLMPFDDAQDDGHLRDETSNEDEQDTDADEERVDMEPPDEVHTCMNAAGHATV
RLPSAAQRHARRIESFLPQASRLPPQSFLLDEYPLRRHLLAGQEREWEHFKSIKLVDALY
SVSRSDAGVHLKQLVSSEDSRLRVGNAIPTLSRDDSTGTASRSNSMEHEDQTMEMPQGSE
NSFQLDDANGAGLLISLKQPLKRRQSAEKRKGSNEQKRARYQLKANSNECTTGTMSIQNQ
KSKSTGKRRRHAEGISAKSPFRPMGSASCRRCGVAWLANELQMGMCEDCALQHVLNGMST
SSRVKPMAFPSTLQAGESSSIQGSYREMKNRVGMQKRSVDAPLVGTDSGTEDDGAAFSTS
GFRSKGKQSKFAVQPASSKVDRLHSTNGMISRVKQGPGLSSGRRPTRKSSGRRRRTNSVI
FSYAESDLDSVEESKQVNNEALRHASRAFDFSCESTYVAERDDDTHELWVDKEAAAMLRL
LKCAVCLGTLNGAVAVPCMHRFCQACIEKWVRIGRHECPTCKYPIKSRRTVKRDKRIDEM
VAILQSERSSSVDAAGMSLEEVEAAGIERVDGIWLRSDADK
>PRYPAR030664
XRSSREPLTSQCQYLPAHPMRSDASETTVAIASLNTELRCPVCLRIMREPVATECLHRFC
KDCIERCQRLLKKECPSCRKPIATRRSMRPDPNXAGLIGALYPDLDELEAEEERTMAAEN
ERLTRAHAEKITRDWQRQRSRQAVEPAAKIEYVYSGRGAMHTRSMGSESGSESEGEEKEE
EEEGEEEEGEEKEEEEEGEEEEEKEEEKEEEEEKAAAEEEEGEEEEEAAIPAAAEAAAAS
GGXARRGAARGGEEPXAARAAAGGAGERDCLPSDAPPAGGGAADAHQGESRRRPRRQGGD
GAEVPQRQAEDLGRDEVPAARTAAGLQSRAAPAGDVARRRGAAVRAGHQTSRVPVQLCPP
ARGARRRVNRGPLLRANRKSGTATATAGHRKQSMGDRASRIWSGNXPVQTVRHEM
>PSEPER003052
MEQNKDNFDSIFKVRKPIQYKNEDQIDLIGLNVLDNEEKQQIIINAICDKKILSKLQFEN
IFQLLKCPICLEIFNDPYYVKACSHRFCKTCIEDFVRKDKSKECPLCRSHIGIKRNLRQD
AQVQELCAIIFGNVSDFNKQLNDLESSFIDKNWNDIRVKESETVQKQKRSYNKLQKTVSD
TIMTNQEDQGRLVTFEYCTSSIYSQINQTTV
>PYGBIF007748
EINVVLLHLQKIVFYFCSLVKEKHSDRLAMSKKRKRTENDDYSSVSSDLESPIPGLTLYE
YHRKPTPVITSSQEVTLQIRTLNQEFQCPICLQILRNTMTVMECLHRFCDDCISSCLRYG
KKECPTCRCRCPSKRSLRPDA
>RAMVAR010470
MAQRGGLWDLTPYELDRQPHLLSQDNDAVIRTTGRLLESELQCAICLDVLRKTMTTKECL
HRFCDECIRQALRNGNKAEAYLHASSSSGPTFRRDYKDHLPSARNHGRTSCSSPGQAE
>SAPDIC000592
MVRTKTSEKAKAAERKVPKTPLTIPMGGIDLETEEVLRVYTAIVDRHNPYRTPNVASAYD
EPAMAANYDVTLYDICRKPRQVVHGTLQIDASSLHDELHCAICSGIIRDATVITACLHRF
CSGCIQRHIHEKGLSPACPVCNTVVSTRRALRRDETFDQLIHTIYGDVAAYEEAEDARIQ
LSNKRAFPQLNLGKQRDFQEKQTPIITNKRARR
>SAPDIC013151
MPLGSAKFSRAAYDAHVQGLVHRRLNPISTYVEYTLVEDLTPYDLFRAPRPVTTAAPLDV
PVTELDAELTCPICLGVLQQTTVVPACLHRFCRGCIDACLASGKHECPSCRAGIPTKRAL
RADTAFDALVRLLHPPPPLLSPSKKRATPYDLTEATTLAVTFALLGATTPSQLQWTTTLA
ATVHEANEWLRQQLHGPATVCTTDGAALSMASLWTHRPSTMRSTTARPRVRMRRPNYLNT
QSIVTAYLAPLGRSYQLDTLQCRIPFSPSTVIG
>SPISPE009049
STQSTWDSVVPLMTERRPPTSFINNLSDITVYEMQCGPLPVITSDTHVTRVPFRRIIEQL
RCPVCWDLLDETMTVMGCLHRYCSECINKAFRIGKKECPVCRVHCSSRRVLRKDTTLDLL
IARLNLREFERRMCERNGEPLYDDPAPRKRGRRRPGLGGSPIEPEAPSGDKRARTDNTDN
LEHAQQQLENLIPAQQRLQQQKQQIQQQQQQQQQQQQQQQQQQQQQQQQQQQQQQQQQQ
>TETTHE017005
MSDSEDLDELEQNQDVQNISVFRKREKIHANDDQLIDMDPLKKLNYMLTCPICLDIFQEP
VYVKGCSHRFCKECIEKAIRSSKMKQCPTCRRIIGTKRLLRVDFNVQEIINLIYGDISKF
LELKQSNDELLIQKTYSQLANSDGATRKRRRQFNTSTTEKAQDNQQQSSPTFSSIKEDKG
VTSNSAYKNSSNQQDQISNFSSAVKRRLPSNSNQGSSQQSQGQKNNEKGAQSQNEQPTTR
KRKFDNLGESGNKKGDEYIPGHVVQKKKYFEEEIKEKQVEESLRKHQQESSLTSINGASL
LNIGSSSSKSDRAFINIQIKVVPYDKLQKQFDFNILKMDWTLSLDDITKLICQKLNINYQ
KYKPYIKFYVKSSAEESSYHPLEDKTQIIKSIDNQFWSTDSNKQKYIRPYNKDEQAKNIT
TDYIHQKAAQNRILFYIIEHKDVNYTN
>THETRA008045
MTCPICKDVLDCPQAIKNCLHRFCKVCLATSLRVAKKECPVCRQHCISKRAARDDDLLRC
LVEDLTFRAPPPPAESTRRRARNLVAPPSGSPYPPSISATAGLAPAIAKSVRAFQAATLQ
HRQQQQSNDSFFKQKEAVSDDDDMQSSAKRQHILARPRADSPQPAVSSRHIDIASLRNSI
KPASVLGRMMTEAPPPESCILLDAPQRAPPGQSQPIPLVFKVIIRGVESFEGQSLWVSTS
SETTVDEAMRAVAVRVGMRGVAYRRHKMRTSSGNIQIDYSMTMAAFLNTCRTQDVPFSLT
FRPQK
>TRIADH002691
ELSVYELHRQPQAAIDDDSEVTISLRSLHSELMCPICLDILKSTMTTKECLHRFCAECIT
TALRSGNKECPTCRKKLVSRRSLRPDPNFDALISKIYPNREEYEAQQEKVLARLNKHHSQ
HALQSSFEEGVRMQATNRSHSQRSSVCYNCQD
