# Supplementary material for: Uncoupled evolution of the Polycomb system and deep origin of non-canonical PRC1
Source: Commun Biol. 2023 Nov 10;6:1144. doi: 10.1038/s42003-023-05501-x (PMC10638273; doi:10.1038/s42003-023-05501-x)
Supplement: Supplementary file 11 — Supplementary Data 8 [file 42003_2023_5501_MOESM11_ESM.zip › Supplementary Data 8/RYBP_neworthologs.fa]

>DIAGRA041640
MDSQESKNRSSRRAAFLSVTDMKWTCGVCTYQNNAGKPKCDMCQTPKGTSSRKNIHRKDA
LSEQQLELNRIKQANDREETKVAAAAKRPRETTPVSPASESKKSPSSHQSKAKAVSTLVV
NKKEKQENFPGPPIVQRALKKLKAVDVRKTDVTVNASTVSIWAFKSAAPTFGFNLPSD*
>SALKVE020243
ADDKRERKSSIWACPHCTFENPGGTFSCGVCLTPRGTASRQAKVMLPASSLEEQQQALER
AQRRPGAPAAAQAAHPASAAHREKQRPMQNAYETTVNVNGQSFTIFALKSRS*
>PARATL004876
RRDESWSCTVCTFANDGAAGKCRMCETPRGTSSRQPRAATATVVSEYELVRMHAPSTTRR
KRPKAAPVSAASHHGAHHAAPVPIKRPRVVLDAPDASSRPQQPQHQPHQPQQPQQ
