# Supplementary material for: Uncoupled evolution of the Polycomb system and deep origin of non-canonical PRC1
Source: Commun Biol. 2023 Nov 10;6:1144. doi: 10.1038/s42003-023-05501-x (PMC10638273; doi:10.1038/s42003-023-05501-x)
Supplement: Supplementary file 12 — Supplementary Data 9 [file 42003_2023_5501_MOESM12_ESM.xlsx]

## Sheet: Sheet1
	Metamonada	Discoba	Ancoracysta twista	Hemimastigophora	Ancyromonadida	Malawimonadidae	CRuMs	Amoebozoa	Breviata	Holomycota	Holozoa	Picozoa	Cryptista	Haptista	Rhodelphis	Rhodophyta	Glaucophyta	Chloroplastida	Telonemia	Rhizaria	Stramenopilae	Alveolatae
RING	0.181818	0	0	0	0	0.666667	0.666667	0.333333	0.333333	0.136364	0.791667	0	0.5	0.285714	0	0	0.333333	0.5	1	0.5	0.642857	0.470588
PCGF	0	0	0	0	0	0.333333	0.666667	0.333333	0.333333	0.136364	0.958333	1	0.666667	0.428571	0	0	0.666667	0.3125	1	0.5	0.428571	0.411765
EZH	0.0909091	0.0588235	1	0	1	1	0.666667	0.222222	0.333333	0.409091	0.833333	0	0.833333	0.428571	1	0.5	0.333333	1	1	0.75	0.571429	0.411765
EED	0.0909091	0.117647	0	0	1	1	0.666667	0.111111	0.333333	0.409091	0.833333	1	1	0.285714	1	0.666667	0	0.9375	1	0.75	0.571429	0.294118
SUZ12	0.0909091	0.0588235	0	1	1	0.666667	0.333333	0.333333	0.333333	0.272727	0.791667	0	1	0.571429	1	0.666667	0.333333	0.875	1	0.75	0.5	0.294118
RBBP	1	1	1	1	1	1	1	1	1	1	1	1	1	1	1	1	1	1	1	1	1	1
